# Supplementary material for: Integration of scRNA-seq and bulk RNA-seq to reveal the association and potential molecular mechanisms of metabolic reprogramming regulated by lactylation and chemotherapy resistance in ovarian cancer
Source: Front Immunol. 2025 Feb 28;16:1513806. doi: 10.3389/fimmu.2025.1513806 (PMC11907005; doi:10.3389/fimmu.2025.1513806)
Supplement: Supplementary Table 1 — The differentially expressed LacRGs in OC. [file Table1.xlsx]

## Sheet: diffSig
	logFC	AveExpr	t	P.Value	adj.P.Val	B
ALDH1A1	-2.77912	4.42871	-8.05827	7.39329e-14	1.98483e-12	20.7642
ARID1A	1.27734	6.89582	5.52553	1.03526e-07	8.74685e-07	6.91379
BZW2	1.04325	8.75526	4.52402	1.04921e-05	5.4334e-05	2.46013
C19orf53	1.11757	8.67778	4.71182	4.64031e-06	2.62324e-05	3.24229
CALR	1.71592	7.99793	9.40627	1.39251e-17	7.02083e-16	29.2213
CCT5	1.38882	8.91599	6.77353	1.4253e-10	2.14019e-09	13.3371
CNN3	1.19902	7.19451	3.39247	0.00083765	0.00261236	-1.68211
CRABP2	3.31205	9.44041	8.59188	2.65039e-15	9.18235e-14	24.0427
DDX17	-1.25891	6.44435	-5.32209	2.78625e-07	2.13584e-06	5.95451
DFFA	1.08631	7.1243	8.115	5.21433e-14	1.4436e-12	21.1079
ENO1	1.3517	8.01081	3.93263	0.000116466	0.000462544	0.16922
G6PD	1.09405	6.38515	7.46431	2.66032e-12	5.4629e-11	17.2412
GAPDH	1.10907	11.7914	4.53755	9.90112e-06	5.15648e-05	2.51563
HDGF	1.07306	9.90765	4.87978	2.19229e-06	1.35548e-05	3.96317
HIST1H1C	2.02584	6.72092	5.22213	4.48979e-07	3.27185e-06	5.49299
HIST1H2BD	1.03593	7.22354	4.35993	2.0978e-05	0.000101478	1.7979
HIST1H2BH	1.13706	5.15845	5.00104	1.26105e-06	8.25807e-06	4.4959
HIST1H2BK	1.17551	8.49833	3.98395	9.54618e-05	0.000388201	0.357361
HMGA1	1.47925	6.59296	7.76588	4.38852e-13	1.02313e-11	19.0121
HNRNPD	-1.14675	5.65987	-7.96948	1.27405e-13	3.24478e-12	20.2286
IFI16	-1.88969	7.80066	-5.8791	1.74688e-08	1.72093e-07	8.6426
IK	-1.39373	7.10038	-8.04664	7.94092e-14	2.11355e-12	20.6938
JPT1	1.94046	7.27653	6.66322	2.63697e-10	3.77671e-09	12.735
KIF2C	1.10895	6.22513	6.55688	4.74501e-10	6.48868e-09	12.1604
LGALS1	1.06312	10.2389	3.13248	0.00199858	0.00558674	-2.48676
MNDA	-4.43974	4.40383	-23.3232	1.71828e-58	4.26237e-55	122.406
MPHOSPH6	-1.1003	7.6641	-10.3211	3.1501e-20	2.17059e-18	35.2407
NOC3L	-1.2055	5.84031	-5.32124	2.79763e-07	2.14191e-06	5.95057
PFKP	1.59709	7.54751	5.43064	1.64805e-07	1.33165e-06	6.46305
PFN1	3.39823	9.99253	10.8019	1.20151e-21	9.37251e-20	38.4715
PPP1CC	-1.18236	8.57225	-4.95848	1.53287e-06	9.82968e-06	4.30776
PRCC	1.07123	4.72852	5.44339	1.5487e-07	1.25793e-06	6.5233
PRKDC	1.37618	5.59863	4.9925	1.31154e-06	8.56613e-06	4.45805
RACGAP1	1.61518	6.38688	5.05182	9.97552e-07	6.69515e-06	4.72197
S100A11	2.55677	9.19938	7.6604	8.27685e-13	1.8665e-11	18.3883
S100A4	1.94288	8.94994	4.84842	2.52537e-06	1.53164e-05	3.82706
S100A6	2.22282	10.7329	7.4823	2.39169e-12	4.96055e-11	17.3457
SUB1	1.41552	8.52495	4.4446	1.47066e-05	7.37588e-05	2.13714
THUMPD1	-1.02121	5.2774	-6.64132	2.97754e-10	4.20142e-09	12.6161
TKT	1.04497	7.41579	4.12666	5.43584e-05	0.000237147	0.891342
TOP2B	-1.00445	6.99214	-4.06263	7.01139e-05	0.000295991	0.649775
TRIM28	1.77527	8.5277	6.51836	5.86211e-10	7.91162e-09	11.9537
UBE2M	1.36241	6.47275	6.43865	9.05722e-10	1.16653e-08	11.5285
ZYX	1.2678	8.13971	6.25112	2.48826e-09	2.90328e-08	10.5417
