# Supplementary material for: Integration of scRNA-seq and bulk RNA-seq to reveal the association and potential molecular mechanisms of metabolic reprogramming regulated by lactylation and chemotherapy resistance in ovarian cancer
Source: Front Immunol. 2025 Feb 28;16:1513806. doi: 10.3389/fimmu.2025.1513806 (PMC11907005; doi:10.3389/fimmu.2025.1513806)
Supplement: Supplementary Table 2 — The differentially expressed prognositic LacRGs in OC. [file Table2.xlsx]

## Sheet: cox_output
gene	pvalue
ZYX	0.0462309
UBE2M	0.0163203
S100A6	0.00743448
S100A4	0.0226063
RACGAP1	0.0147432
PRKDC	0.0194028
PFN1	0.0333561
PFKP	0.00695512
NOC3L	0.000492381
MPHOSPH6	0.0206545
LGALS1	0.00180908
KIF2C	0.0202277
JPT1	0.0131514
IFI16	0.0319693
HNRNPD	0.0353021
HMGA1	0.01612
HIST1H2BK	0.0320561
HIST1H2BH	0.0176257
HIST1H2BD	0.0125804
HIST1H1C	0.00306829
HDGF	0.0275226
CCT5	0.0021304
CALR	9.17537e-05
C19orf53	0.000789632
ALDH1A1	0.00147972
