# Supplementary material for: Integration of scRNA-seq and bulk RNA-seq to reveal the association and potential molecular mechanisms of metabolic reprogramming regulated by lactylation and chemotherapy resistance in ovarian cancer
Source: Front Immunol. 2025 Feb 28;16:1513806. doi: 10.3389/fimmu.2025.1513806 (PMC11907005; doi:10.3389/fimmu.2025.1513806)
Supplement: Supplementary Table 3 — The differentially expressed resistance-related genes in OC. [file Table3.xlsx]

## Sheet: diffSig
	logFC	AveExpr	t	P.Value	adj.P.Val	B
ACAT2	-2.03408	12.2646	-11.6288	5.57893e-07	0.000145633	6.82584
ALB	1.14839	5.71634	4.12414	0.00224017	0.027803	-1.70114
ALDH1A1	3.59395	10.1865	17.398	1.36447e-08	1.20303e-05	10.3078
ALYREF	-1.18507	11.1227	-4.8645	0.00073475	0.0137983	-0.544014
CRABP2	-2.72171	13.2966	-13.4853	1.44739e-07	5.72941e-05	8.1343
DDX5	1.08503	10.2783	4.48244	0.00129347	0.0197628	-1.132
DHRS7	1.18345	11.1395	2.5934	0.0275906	0.133218	-4.24991
G6PD	-2.08926	10.2665	-10.1352	1.91051e-06	0.000311043	5.60056
NEFL	-1.56343	6.91711	-3.27748	0.00875769	0.0655301	-3.1
PDLIM1	1.29056	9.12159	10.5253	1.36554e-06	0.000270276	5.93739
RSL1D1	1.2242	11.4789	9.90897	2.33292e-06	0.00035147	5.39938
S100A4	1.57795	13.1287	11.8084	4.85684e-07	0.000131515	6.96208
SNRPA1	-1.19199	11.4174	-5.94756	0.000165608	0.00546289	1.00888
TPM4	-1.10836	10.5795	-4.04549	0.00253321	0.0300743	-1.8282
