# Supplementary material for: Integration of scRNA-seq and bulk RNA-seq to reveal the association and potential molecular mechanisms of metabolic reprogramming regulated by lactylation and chemotherapy resistance in ovarian cancer
Source: Front Immunol. 2025 Feb 28;16:1513806. doi: 10.3389/fimmu.2025.1513806 (PMC11907005; doi:10.3389/fimmu.2025.1513806)
Supplement: Supplementary Table 5 — The enriched HALLMARK and KEGG pathways in S100A4 and ALDH1A1. [file Table5.xlsx]

## Sheet: S100A4-HALLK
ID	Description	setSize	enrichmentScore	NES	pvalue	p.adjust	qvalue	rank	leading_edge	core_enrichment
HALLMARK_OXIDATIVE_PHOSPHORYLATION	HALLMARK_OXIDATIVE_PHOSPHORYLATION	194	0.720814	4.1057	1e-10	5e-10	2e-10	2479	tags=74%, list=20%, signal=60%	UQCRQ/COX5B/COX7B/UQCR10/COX8A/NDUFA1/ATP5PD/NDUFA2/COX6B1/COX6C/COX6A1/ATP5F1E/ATP6V0B/ATP5F1C/UQCRC1/NDUFB7/ECHS1/ATP5MC3/NDUFB8/MRPL34/COX5A/NDUFA3/TIMM8B/ATP5ME/NDUFA9/MRPL15/MGST3/ATP5F1B/NDUFB4/ATP5MG/ATP6V1F/GPX4/NDUFA4/COX7C/NDUFA7/UQCRB/PHB2/NDUFV2/NDUFAB1/ATP6V0C/UQCR11/GPI/NDUFS3/ATP5PO/NDUFB3/ATP5PF/MRPS12/COX7A2/NDUFB1/POLR2F/LRPPRC/CYC1/VDAC2/NDUFC1/SDHC/MRPL11/MRPL35/NDUFV1/GLUD1/A…
HALLMARK_MYC_TARGETS_V1	HALLMARK_MYC_TARGETS_V1	188	0.71869	4.06118	1e-10	5e-10	2e-10	2602	tags=78%, list=21%, signal=62%	PSMB3/PPIA/ERH/CCT3/NME1/COX5A/SNRPD2/PSMC4/NHP2/CCT5/TUFM/LSM2/ILF2/PHB2/RUVBL2/NDUFAB1/LSM7/PSMD8/RPS10/SNRPB2/RFC4/PHB/PSMA7/CCT7/RPL34/CYC1/YWHAE/HNRNPC/SNRPG/FBL/LDHA/PSMD14/MRPS18B/HSPE1/HDGF/PPM1G/AIMP2/RPS3/UBE2E1/MCM6/C1QBP/HSPD1/STARD7/MRPL9/CBX3/TOMM70/SSBP1/ACP1/TRIM28/MAD2L1/DUT/TXNL4A/CLNS1A/KPNA2/VBP1/XPO1/COPS5/NCBP2/MCM5/GLO1/RPLP0/PCNA/PSMD3/CDK4/PRDX4/CDC20/PTGES3/SSB/NPM1/HPRT…
HALLMARK_MTORC1_SIGNALING	HALLMARK_MTORC1_SIGNALING	192	0.559463	3.18351	1e-10	5e-10	2e-10	2746	tags=55%, list=22%, signal=43%	RPN1/CALR/PPIA/MTHFD2/TPI1/PSMC4/GAPDH/CD9/GPI/PSMB5/ALDOA/HSPA5/PSMD13/ARPC5L/DDX39A/TUBA4A/FKBP2/GOT1/LDHA/PSMD14/HSPE1/ATP5MC1/GMPS/HSPD1/DHCR24/P4HA1/PPA1/PRDX1/ACTR3/PSMA3/COPS5/ATP6V1D/SHMT2/TES/HPRT1/SORD/PSMA4/SDF2L1/CXCR4/UBE2D3/TM7SF2/MCM2/SSR1/PSAT1/STIP1/IDH1/PSMC6/EEF1E1/SLC2A1/NFKBIB/YKT6/EIF2S2/SERPINH1/SERP1/RRM2/PSME3/MCM4/PGK1/CACYBP/TCEA1/BCAT1/RRP9/ETF1/PNP/SQLE/HMBS/IMMT/ACTR…
HALLMARK_E2F_TARGETS	HALLMARK_E2F_TARGETS	184	0.546654	3.0797	1e-10	5e-10	2e-10	3111	tags=57%, list=25%, signal=43%	SNRPB/MTHFD2/NME1/JPT1/CKS1B/CKS2/RACGAP1/PTTG1/DDX39A/MCM3/RNASEH2A/MCM6/POP7/UBE2S/HMGA1/MAD2L1/GINS1/SLBP/DUT/TUBB/KPNA2/TACC3/DLGAP5/CCNB2/XPO1/MCM5/PCNA/SMC4/CDK4/PRDX4/CDC20/KIF22/HMMR/RPA3/TOP2A/RAD21/MCM2/BUB1B/CDK1/CENPM/TRIP13/CDKN3/BIRC5/MSH2/DCTPP1/CSE1L/RRM2/MCM4/POLD2/PRKDC/NUP107/CCNE1/SRSF1/PPP1R8/PAICS/MELK/DCK/XRCC6/HMGB3/RAD51AP1/USP1/RFC2/NUDT21/EXOSC8/TK1/TRA2B/AURKB/EZH2/TFR…
HALLMARK_DNA_REPAIR	HALLMARK_DNA_REPAIR	134	0.526036	2.85111	1e-10	5e-10	2e-10	2529	tags=52%, list=20%, signal=42%	POLR2H/NME1/RBX1/GUK1/GPX4/VPS28/RFC4/POLR2G/BCAP31/POLR2J/POLR2I/POLR1D/ZWINT/POLR2F/SUPT4H1/ITPA/RAE1/ADRM1/MPG/POLD4/DGUOK/CANT1/BCAM/DAD1/GTF2A2/DUT/SUPT5H/DDB1/APRT/MRPL40/NCBP2/POLR2K/PCNA/TAF10/POLR1C/SAC3D1/HPRT1/UMPS/RPA3/TARBP2/POLR3C/VPS37B/CETN2/TMED2/ARL6IP1/SEC61A1/TSG101/GTF2H5/PNP/EDF1/POLR2E/MPC2/BRF2/IMPDH2/NME3/RFC2/NUDT21/AK1/NELFCD/GTF2B/NME4/SURF1/FEN1/RPA2/RFC3/TYMS/ERCC1/A…
HALLMARK_MYC_TARGETS_V2	HALLMARK_MYC_TARGETS_V2	55	0.630973	2.80798	1e-10	5e-10	2e-10	2873	tags=65%, list=23%, signal=51%	IMP4/PHB/FARSA/SUPV3L1/HSPE1/AIMP2/HSPD1/CBX3/EXOSC5/MCM5/CDK4/NPM1/SORD/TFB2M/BYSL/DCTPP1/MCM4/PPRC1/MRTO4/WDR43/RRP9/NOP16/SRM/HK2/NDUFAF4/PA2G4/DDX18/UNG/IPO4/NOLC1/MPHOSPH10/MAP3K6/PES1/SLC29A2/MYBBP1A/WDR74
HALLMARK_UNFOLDED_PROTEIN_RESPONSE	HALLMARK_UNFOLDED_PROTEIN_RESPONSE	105	0.536392	2.77534	1e-10	5e-10	2e-10	2434	tags=49%, list=20%, signal=39%	CALR/BANF1/MTHFD2/NHP2/CKS1B/YWHAZ/LSM4/HSPA5/EXOSC4/CEBPB/SHC1/YIF1A/EXOSC5/SRPRB/PDIA6/LSM1/PAIP1/HYOU1/EIF4G1/EIF4A3/NPM1/ATF4/SPCS1/PREB/ALDH18A1/SSR1/PSAT1/VEGFA/SERP1/EIF4EBP1/RRP9/IMP3/EXOSC9/ATP6V0D1/EIF4E/SDAD1/IFIT1/CEBPG/POP4/ASNS/BAG3/SPCS3/XBP1/HSPA9/EIF2AK3/XPOT/SEC11A/HERPUD1/SEC31A/NOLC1/DDIT4
HALLMARK_ADIPOGENESIS	HALLMARK_ADIPOGENESIS	174	0.476724	2.65608	1e-10	5e-10	2e-10	3364	tags=53%, list=27%, signal=40%	UQCRQ/COX7B/UQCR10/COX8A/COX6A1/UQCRC1/NDUFB7/ECHS1/MRPL15/MGST3/GPX4/NDUFAB1/UCP2/UQCR11/NDUFS3/ALDOA/ATP5PO/CYC1/SDHC/SUCLG1/SOD1/SDHB/COQ9/TALDO1/DLAT/DHRS7B/UBC/AIFM1/COL4A1/POR/GPX3/MDH2/TKT/PREB/GHITM/MTCH2/VEGFB/REEP5/IDH1/ESYT1/SLC25A1/APLP2/CMPK1/MCCC1/RTN3/ABCB8/IMMT/CD151/SNCG/IFNGR1/DGAT1/ATP1B3/SULT1A1/ELOVL6/PFKL/IDH3G/CPT2/ECH1/DLD/HIBCH/DNAJC15/GRPEL1/ACO2/PRDX3/SQOR/ETFB/APOE/ESR…
HALLMARK_GLYCOLYSIS	HALLMARK_GLYCOLYSIS	186	0.46018	2.59732	1e-10	5e-10	2e-10	3192	tags=49%, list=26%, signal=37%	PPIA/CLDN3/MIF/HAX1/PKM/TPI1/PSMC4/PFKP/COPB2/BIK/ALDOA/HSPA5/PGAM1/FUT8/SDHC/TXN/GOT1/GALE/B3GAT3/LDHA/PGLS/SOD1/POLR3K/ELF3/P4HA1/GFPT1/CHPF2/SDC1/TALDO1/SPAG4/TGFBI/MDH1/FAM162A/HMMR/MDH2/CXCR4/CDK1/IDH1/VEGFA/ECD/PAM/GMPPA/PLOD1/PGK1/VCAN/AKR1A1/GPC1/IGFBP3/AGRN/NSDHL/ENO2/SOX9/SDC3/HK2/ENO1/DLD/PMM2/FKBP4/RBCK1/KIF20A/ALDH7A1/GUSB/CENPA/CHST2/PLOD2/G6PD/UGP2/ISG20/B4GALT7/AURKA/HDLBP/DDIT4/A…
HALLMARK_G2M_CHECKPOINT	HALLMARK_G2M_CHECKPOINT	190	0.431793	2.4444	1e-10	5e-10	2e-10	3164	tags=47%, list=26%, signal=36%	JPT1/CKS1B/CKS2/RACGAP1/PTTG1/DDX39A/DTYMK/MCM3/MCM6/UBE2S/HMGA1/MAD2L1/HMGN2/UBE2C/KPNA2/TACC3/CCNB2/XPO1/MCM5/SMC4/CDK4/CDC20/KIF22/CCND1/HMMR/TOP2A/CUL4A/RAD21/MCM2/CDK1/CDKN3/CHMP1A/BIRC5/HIF1A/BUB3/KIF11/NCL/NEK2/DR1/PRC1/SRSF1/NUSAP1/SQLE/MT2A/CUL1/HMGB3/TTK/CCNA2/SNRPD1/TRA2B/PBK/TPX2/AURKB/EZH2/TLE3/EWSR1/CENPA/CDC45/KIF4A/CTCF/ILF3/HNRNPU/RAD23B/RPA2/AURKA/NOLC1/AMD1/MEIS1/TFDP1/TGFB1/KI…
HALLMARK_EPITHELIAL_MESENCHYMAL_TRANSITION	HALLMARK_EPITHELIAL_MESENCHYMAL_TRANSITION	194	0.394333	2.24608	2.62987e-10	1.1954e-09	4.78159e-10	3239	tags=48%, list=26%, signal=36%	CAPG/SPP1/IGFBP2/PPIB/LGALS1/IL32/FN1/LOXL1/SDC1/TGFBI/COMP/COL4A1/LAMC1/TPM4/MEST/FBLN2/TAGLN/TNFRSF12A/COL6A3/THY1/VEGFA/PCOLCE/MYL9/NNMT/MXRA5/COL3A1/PTX3/POSTN/COL1A2/SERPINH1/CDH6/PLOD1/SPARC/VCAN/SDC4/BGN/MMP1/FLNA/GPC1/IGFBP3/COL1A1/PFN2/GREM1/ECM1/ENO2/COL6A2/CALU/FAP/CADM1/MATN3/MCM7/PDLIM4/MFAP5/PLOD2/INHBA/PRSS2/COL5A2/IGFBP4/LAMC2/CD59/RHOB/COL4A2/MMP2/LUM/FUCA1/COL7A1/TGFB1/THBS2/LAM…
HALLMARK_UV_RESPONSE_UP	HALLMARK_UV_RESPONSE_UP	154	0.415482	2.3138	2.42066e-09	1.00861e-08	4.03443e-09	2631	tags=45%, list=21%, signal=36%	RPN1/POLR2H/AP2S1/KLHDC3/ATP6V1F/ALDOA/RFC4/EPCAM/IGFBP2/BAK1/TUBA4A/DNAJB1/BTG3/CDC34/SELENOW/CYB5R1/TMBIM6/GRINA/HYAL2/UROD/GPX3/PPIF/STIP1/YKT6/CREG1/FGF18/PPP1R2/MRPL23/PRKCD/EIF5/GGH/CCNE1/PPT1/EPHX1/PSMC3/DGAT1/CA2/BSG/SULT1A1/ENO2/CEBPG/CCND3/MGAT1/ASNS/SQSTM1/TAP1/STK25/IRF1/FKBP4/JUNB/TFRC/RRAD/CASP3/CLTB/HLA-F/GRPEL1/FEN1/HNRNPU/RHOB/BID/POLE3/DDX21/AMD1/NFKBIA/ALAS1/NPTX2/ARRB2/SLC6A8/…
HALLMARK_FATTY_ACID_METABOLISM	HALLMARK_FATTY_ACID_METABOLISM	143	0.398002	2.18209	5.00734e-08	1.9259e-07	7.7036e-08	2626	tags=44%, list=21%, signal=35%	MIF/ECHS1/PRDX6/NTHL1/ALDOA/SDHC/PSME1/UROS/SUCLG1/FH/LDHA/LGALS1/PCBD1/ECI1/DHCR24/HSP90AA1/MDH1/UROD/PTS/MDH2/ADSL/APEX1/IDH1/PDHB/PTPRG/YWHAH/BPHL/GCDH/RAP1GDS1/EPHX1/ACADVL/HADHB/CA2/NSDHL/ENO2/IDH3B/IDI1/SUCLA2/IDH3G/UBE2L6/HSPH1/CPT2/ECH1/DLD/TDO2/CPOX/ACOT8/HIBCH/CBR1/S100A10/SDHA/ELOVL5/HSD17B10/ACO2/ERP29/SUCLG2/GRHPR/GSTZ1/HCCS/ACADM/FASN/ODC1/HMGCS1
HALLMARK_KRAS_SIGNALING_DN	HALLMARK_KRAS_SIGNALING_DN	192	-0.374134	-2.06752	6.00972e-08	2.14633e-07	8.58531e-08	4407	tags=60%, list=36%, signal=39%	CNTFR/GRID2/MYH7/DLK2/CPEB3/FSHB/SLC6A3/LFNG/SERPINA10/UGT2B17/PROP1/KCND1/SLC12A3/SSTR4/ATP4A/BTG2/SLC25A23/TFCP2L1/MYOT/CLDN8/ABCG4/LYPD3/SPRR3/MFSD6/EDAR/HNF1A/CAMK1D/KCNN1/KCNMB1/ITGB1BP2/HTR1D/NR4A2/P2RY4/NPHS1/WNT16/PTPRJ/YBX2/GP1BA/TLX1/KMT2D/SLC30A3/TG/COL2A1/MEFV/THRB/PKP1/PAX3/CHRNG/P2RX6/CACNG1/TEX15/RIBC2/AMBN/SMPX/IL12B/FGF16/GPR19/ENTPD7/PAX4/NRIP2/SLC6A14/INSL5/AKR1B10/MAGIX/ZC2HC1…
HALLMARK_APOPTOSIS	HALLMARK_APOPTOSIS	156	0.360799	2.01479	1.06011e-06	3.53371e-06	1.41348e-06	3389	tags=47%, list=27%, signal=34%	GPX1/TSPO/PEA15/GPX4/BIK/MGMT/HSPB1/DAP3/BCAP31/CTNNB1/VDAC2/BTG3/SOD1/ERBB2/DNM1L/CCND1/GPX3/KRT18/TOP2A/EMP1/TNFRSF12A/LMNA/BAX/TIMP2/BCL2L1/BGN/ETF1/PPT1/PSEN1/TNFSF10/ANXA1/IFNGR1/CLU/CD69/IFITM3/DIABLO/ENO2/SQSTM1/TAP1/LGALS3/IRF1/CASP3/DFFA/ISG20/RHOB/BID/MMP2/LUM/GSN/PTK2/BCL10/CD14/HMGB2/EBP/F2R/IER3/CDC25B/SLC20A1/SAT1/PMAIP1/MCL1/CCNA1/ATF3/TIMP1/PDGFRB/DAP/CASP6/GADD45A/TIMP3/RELA/PLAT…
HALLMARK_CHOLESTEROL_HOMEOSTASIS	HALLMARK_CHOLESTEROL_HOMEOSTASIS	60	0.501786	2.29159	1.52345e-06	4.76079e-06	1.90432e-06	3141	tags=53%, list=25%, signal=40%	S100A11/FDPS/CD9/ETHE1/CTNNB1/PMVK/TM7SF2/TNFRSF12A/JAG1/SQLE/FABP5/CLU/GLDC/NSDHL/IDI1/ECH1/LGALS3/TRIB3/LGMN/GUSB/FDFT1/PCYT2/SCD/FASN/ANXA5/HMGCS1/EBP/STX5/ATF3/PLSCR1/PLAUR/CBS
HALLMARK_INTERFERON_GAMMA_RESPONSE	HALLMARK_INTERFERON_GAMMA_RESPONSE	174	0.344203	1.91774	3.0428e-06	8.94941e-06	3.57976e-06	3756	tags=49%, list=30%, signal=35%	MTHFD2/VAMP8/PFKP/IFI27/PTPN6/PSME1/CFB/ISG15/PSMA3/PSMB10/ADAR/CD74/LGALS3BP/PSMB2/NMI/LY6E/IRF9/LAP3/PELI1/HIF1A/NUP93/HLA-A/HLA-B/MVP/BST2/PNP/TNFSF10/MT2A/HLA-G/USP18/PSMB8/PSMA2/B2M/IFIT3/CD40/CD69/IRF7/HLA-DMA/IFITM3/TNFAIP6/SRI/IFIT1/UBE2L6/TAP1/IRF1/IFITM2/RBCK1/CASP3/ISG20/PARP12/TNFAIP2/NFKBIA/CXCL10/TAPBP/DDX58/UPP1/BTG1/RTP4/CXCL11/PSMB9/MX2/BPGM/CMTR1/PLSCR1/CCL2/STAT3/SOCS3/TOR1B/SE…
HALLMARK_REACTIVE_OXYGEN_SPECIES_PATHWAY	HALLMARK_REACTIVE_OXYGEN_SPECIES_PATHWAY	44	0.539435	2.27895	5.24672e-06	1.45742e-05	5.82969e-06	2821	tags=59%, list=23%, signal=46%	PRDX6/ATOX1/PFKP/NDUFB4/GPX4/LAMTOR5/TXN/SOD1/NDUFA6/FTL/PRDX1/PRDX4/GPX3/GLRX2/NDUFS2/STK25/JUNB/G6PD/PDLIM1/NQO1/OXSR1/CDKN2D/CAT/PTPA/SBNO2/PRDX2
HALLMARK_INTERFERON_ALPHA_RESPONSE	HALLMARK_INTERFERON_ALPHA_RESPONSE	78	0.429917	2.10833	9.30878e-06	2.44968e-05	9.79871e-06	3506	tags=53%, list=28%, signal=38%	CD47/IFI27/PSME1/ISG15/PSMA3/ADAR/CD74/LGALS3BP/NMI/LY6E/IRF9/LAP3/HLA-C/BST2/USP18/PSMB8/B2M/IFIT3/IRF7/IFITM3/UBE2L6/TAP1/IRF1/IFITM2/ISG20/PARP12/CXCL10/RTP4/CXCL11/PSMB9/CMTR1/LAMP3/CNP/PLSCR1/IFITM1/IFI35/C1S/RSAD2/IL4R/TDRD7/GMPR
HALLMARK_PROTEIN_SECRETION	HALLMARK_PROTEIN_SECRETION	94	0.396006	2.01557	2.75081e-05	6.87704e-05	2.75081e-05	3536	tags=51%, list=29%, signal=37%	CD63/AP2S1/COPB2/AP2M1/COPE/CLTC/ATP6V1B1/SOD1/ERGIC3/CLTA/ATP1A1/DNM1L/KRT18/BNIP3/TPD52/TMED10/PAM/GNAS/YKT6/ADAM10/COPB1/TMED2/RER1/TSG101/PPT1/RAB2A/NAPG/ATP6V1H/SNX2/SCAMP3/LAMP2/SEC31A/CLN5/ARCN1/ARFGEF1/STX7/AP3S1/RAB9A/TOM1L1/GBF1/RAB22A/SNAP23/COG2/NAPA/TMX1/ANP32E/CTSC/RAB14
HALLMARK_HYPOXIA	HALLMARK_HYPOXIA	191	0.302612	1.71676	8.46293e-05	0.000201498	8.05993e-05	3405	tags=40%, list=27%, signal=30%	S100A4/MIF/TPI1/PFKP/EFNA1/GAPDH/ANXA2/CP/GPI/ALDOA/ILVBL/HSPA5/HK1/LDHA/P4HA1/GAA/TGFBI/TES/FAM162A/CXCR4/KDM3A/TPD52/VEGFA/SLC25A1/PAM/SLC2A1/ACKR3/PGK1/SDC4/BGN/GPC1/MT2A/MT1E/IGFBP3/TPST2/NDRG1/ENO2/SDC3/HK2/ENO1/PFKL/KLF6/CHST2/UGP2/ISG20/XPNPEP1/GRHPR/HDLBP/DDIT4/MYH9/HEXA/BTG1/TMEM45A/AK4/GALK1/GBE1/IER3/COL5A1/GYS1/PGM1/LOX/MXI1/ATF3/PLAUR/NAGK/P4HA2/CASP6/ANGPTL4/FOSL2/CSRP2/DUSP1/SRPX/B…
HALLMARK_PI3K_AKT_MTOR_SIGNALING	HALLMARK_PI3K_AKT_MTOR_SIGNALING	100	0.351988	1.80444	0.000346345	0.000787148	0.000314859	2340	tags=33%, list=19%, signal=27%	PFN1/CALR/PPP1CA/CFL1/ARPC3/AP2M1/CLTC/CSNK2B/TNFRSF1A/ACTR3/RPS6KA1/CDK4/RAC1/CXCR4/UBE2D3/YWHAB/CDK1/SLC2A1/NFKBIB/ECSIT/PIN1/ACTR2/EIF4E/ARHGDIA/SQSTM1/RIT1/TRIB3/HRAS/NCK1/AKT1/UBE2N/PTEN/SFN
HALLMARK_P53_PATHWAY	HALLMARK_P53_PATHWAY	191	0.28478	1.6156	0.00054871	0.00119285	0.000477139	3050	tags=36%, list=25%, signal=28%	S100A4/VAMP8/KLK8/HINT1/RPL36/TRAF4/BAK1/DCXR/BLCAP/CTSD/SDC1/TSC22D1/PCNA/NUDT15/FAM162A/ST14/TRIAP1/SERTAD3/PERP/RPS27L/TM4SF1/SEC61A1/BAX/PHLDA3/IRAK1/TPRKB/EPHX1/JAG2/RNF19B/CD81/NDRG1/AK1/CCND3/EPS8L2/TAP1/INHBB/TRIB3/RRAD/S100A10/HRAS/DNTTIP2/ITGB4/RPS12/SFN/RGS16/NUPR1/DDIT4/FUCA1/ADA/PLXNB2/UPP1/TGFB1/IER5/BTG1/PLK2/MAPKAPK3/BAIAP2/F2R/IER3/CGRRF1/EPHA2/TP53/CCNG1/SAT1/LDHB/CDKN2A/ATF3/IS…
HALLMARK_PEROXISOME	HALLMARK_PEROXISOME	96	0.316321	1.61258	0.00346348	0.00721558	0.00288623	2587	tags=34%, list=21%, signal=27%	TSPO/CRABP2/GSTK1/FDPS/SOD1/DHCR24/PRDX1/CDK7/IDH2/FIS1/TOP2A/CNBP/ITGB1BP1/MSH2/IDH1/PABPC1/YWHAH/MVP/CTBP1/PEX13/IDI1/ECH1/PEX2/ACOT8/PEX11B/HRAS/CADM1/ELOVL5/FABP6/ERCC1/GNPAT/CAT/BCL10
HALLMARK_TNFA_SIGNALING_VIA_NFKB	HALLMARK_TNFA_SIGNALING_VIA_NFKB	193	0.254778	1.45414	0.00466408	0.00932816	0.00373126	4033	tags=49%, list=33%, signal=34%	EFNA1/BTG3/CEBPB/IFNGR2/TNIP1/TSC22D1/CCND1/VEGFA/BIRC2/PLAU/PTX3/ACKR3/SDC4/JAG1/PHLDA2/TGIF1/EIF1/RNF19B/CD69/TNFAIP6/B4GALT5/SQSTM1/KLF6/TAP1/IRF1/CLCF1/NFKBIE/JUNB/ZBTB10/INHBA/LAMB3/RHOB/TNFAIP2/NFKBIA/CXCL10/BCL2A1/EHD1/DDX58/IER5/CXCL3/TNIP2/PMEPA1/IER2/BTG1/CXCL11/RELB/PLK2/IER3/SAT1/MCL1/ATF3/PLAUR/CCL2/CCL20/SOCS3/FOSL2/GADD45A/SPHK1/DUSP1/RELA/DUSP5/MARCKS/TRIP10/MAFF/LITAF/F2RL1/PPP1R…
HALLMARK_ESTROGEN_RESPONSE_LATE	HALLMARK_ESTROGEN_RESPONSE_LATE	196	0.250413	1.43323	0.00505873	0.00972832	0.00389133	3455	tags=39%, list=28%, signal=28%	COX6C/ASS1/LSR/CD9/TNNC1/PTPN6/KRT19/BTG3/GALE/RNASEH2A/DCXR/NXT1/IDH2/CDC20/HPRT1/SORD/CCND1/CKB/MEST/PPIF/TOP2A/ST14/NMU/PERP/MDK/CXCL14/TJP3/S100A9/FABP5/BAG1/BLVRB/CLIC3/LLGL2/CA2/SNX10/ARL3/OVOL2/FKBP4/CDH1/KIF20A/ADD3/XBP1/EMP2/FDFT1/IGFBP4/LAMC2/ISG20/ELOVL5/MYOF/SFN/ETFB/PKP3/TMPRSS3/GINS2/KLK10/ATP2B4/MICB/RBBP8/CCNA1/CDC6/TRIM29/TST/SCNN1A/FARP1/STIL/IMPA2/SLC2A8/FGFR3/PCP4/ST6GALNAC2/M…
HALLMARK_SPERMATOGENESIS	HALLMARK_SPERMATOGENESIS	121	-0.299383	-1.52901	0.0110298	0.0204256	0.00817025	3551	tags=42%, list=29%, signal=30%	ARL4A/TSSK2/CHRM4/SYCP1/YBX2/GAPDHS/ODF1/DDX4/CRISP2/SLC2A5/AKAP4/BUB1/CAMK4/IL12RB2/HTR5A/TULP2/ZC2HC1C/TCP11/TNP2/GFI1/HSPA4L/JAM3/GRM8/THEG/GAD1/HOXB1/SCG3/CST8/DDX25/NAA11/DMC1/NPHP1/MTOR/MTNR1A/NEFH/SPATA6/PACRG/PHF7/GPR182/ACRV1/DCC/HSPA1L/ART3/ALOX15/SNAP91/ZPBP/MEP1B/CFTR/NOS1/NPY5R/ADCYAP1
HALLMARK_ANDROGEN_RESPONSE	HALLMARK_ANDROGEN_RESPONSE	96	0.289971	1.47825	0.0154542	0.0275967	0.0110387	2830	tags=33%, list=23%, signal=26%	KRT8/KRT19/SLC38A2/ADRM1/DBI/ACTN1/DHCR24/XRCC5/TSC22D1/SORD/CCND1/TPD52/SRP19/VAPA/NCOA4/XRCC6/B2M/NDRG1/IDI1/GNAI3/CCND3/SPCS3/PA2G4/ZBTB10/AKT1/ELOVL5/SCD/CENPN/PMEPA1/HMGCS1/SELENOP/SAT1
HALLMARK_BILE_ACID_METABOLISM	HALLMARK_BILE_ACID_METABOLISM	99	-0.291759	-1.43245	0.0162727	0.0280564	0.0112226	3012	tags=32%, list=24%, signal=25%	HSD3B1/CROT/SLCO1A2/NR0B2/ALDH8A1/NEDD4/ABCD2/TTR/HSD17B6/BCAR3/CYP39A1/HAO1/SOAT2/CYP7A1/AKR1D1/ALDH1A1/SERPINA6/ACSL5/SULT1B1/BMP6/NR3C2/SLC23A2/ABCA8/CYP46A1/PEX11A/GC/PEX7/ABCA6/AQP9/PEX12/NR1H4/PEX1
HALLMARK_COMPLEMENT	HALLMARK_COMPLEMENT	187	0.242636	1.36776	0.0228248	0.0368143	0.0147257	3553	tags=39%, list=29%, signal=28%	PFN1/S100A13/PPP4C/ATOX1/CP/HSPA5/FN1/CEBPB/MMP15/CFB/CTSD/CTSB/GNB2/LAP3/PRKCD/TIMP2/C1QA/MSRB1/APOC1/PSEN1/S100A9/CLU/IRF7/CA2/CD55/GNAI3/DYRK2/DUSP6/LGALS3/IRF1/LGMN/CASP3/MMP13/C2/CD59/STX4/COL4A2/USP14/XPNPEP1/LAMP2/PIK3CA/PRCP/EHD1/CD46/ANXA5/LYN/RNF4/RABIF/CSRP1/PSMB9/C3/PPP2CB/MMP14/PLSCR1/RHOG/PLAUR/TIMP1/GRB2/GZMB/FCER1G/DUSP5/PLAT/CTSH/MAFF/SERPINA1/SERPINE1/C1S/GMFB/CCL5/RAF1/CTSC/IL6…
HALLMARK_MITOTIC_SPINDLE	HALLMARK_MITOTIC_SPINDLE	180	0.240474	1.34494	0.0224214	0.0368143	0.0147257	3327	tags=38%, list=27%, signal=28%	RACGAP1/ARF6/LRPPRC/TUBA4A/YWHAE/RHOF/ARHGAP4/ECT2/UXT/CAPZB/DLGAP5/CCNB2/SMC4/SAC3D1/KIF22/TOP2A/ARHGAP29/CDK1/ACTN4/BIRC5/CD2AP/STAU1/CDC42/KIF11/NET1/NEK2/MAP1S/PRC1/ARFIP2/DYNC1H1/NUSAP1/FLNA/KLC1/TTK/ATG4B/ARHGDIA/ABI1/ARHGEF2/TPX2/CSNK1D/MID1IP1/NCK1/KIF4A/PXN/CYTH2/AURKA/GSN/MYH9/KIF20B/LMNB1/CDC42EP4/KIF2C/ARFGEF1/PALLD/NDC80/NCK2/FARP1/CENPF/FSCN1/MAPRE1/BCR/NOTCH2/ARAP3/CTTN/TLK1/STK38L…

## Sheet: S100A4-KEGG
ID	Description	setSize	enrichmentScore	NES	pvalue	p.adjust	qvalue	rank	leading_edge	core_enrichment
Oxidative phosphorylation	Oxidative phosphorylation	97	0.794018	3.99482	1e-10	2.2875e-09	1.63158e-09	1136	tags=73%, list=9%, signal=67%	UQCRQ/COX5B/COX7B/UQCR10/COX8A/NDUFA1/ATP5PD/NDUFA2/COX6B1/COX6C/COX6A1/ATP5F1E/ATP6V0B/ATP5F1C/UQCRC1/NDUFB7/ATP5MC3/NDUFB8/COX5A/NDUFA3/ATP5ME/NDUFA9/ATP5F1B/NDUFB4/ATP5MG/ATP6V1F/NDUFA4/COX7C/NDUFA7/UQCRB/NDUFV2/NDUFAB1/ATP6V0C/UQCR11/NDUFS3/ATP5PO/NDUFB3/ATP5PF/COX7A2/NDUFA4L2/NDUFB1/CYC1/NDUFC1/SDHC/NDUFV1/ATP5MC2/ATP5PB/NDUFS6/ATP6V1B1/NDUFS1/NDUFA8/ATP5MC1/NDUFA10/COX4I1/ATP6AP1/UQCRFS1/ND…
Parkinson's disease	Parkinson's disease	97	0.754501	3.79601	1e-10	2.2875e-09	1.63158e-09	970	tags=65%, list=8%, signal=60%	UQCRQ/COX5B/COX7B/UQCR10/COX8A/NDUFA1/ATP5PD/NDUFA2/COX6B1/COX6C/COX6A1/ATP5F1E/ATP5F1C/UQCRC1/NDUFB7/ATP5MC3/NDUFB8/COX5A/NDUFA3/NDUFA9/ATP5F1B/NDUFB4/NDUFA4/COX7C/NDUFA7/UQCRB/NDUFV2/NDUFAB1/UQCR11/NDUFS3/ATP5PO/NDUFB3/ATP5PF/COX7A2/NDUFA4L2/NDUFB1/CYC1/VDAC2/NDUFC1/SDHC/NDUFV1/ATP5MC2/ATP5PB/NDUFS6/NDUFS1/NDUFA8/ATP5MC1/NDUFA10/COX4I1/PARK7/UQCRFS1/NDUFA6/NDUFB2/NDUFB5/SDHB/CYCS/SLC25A5/NDUFS4…
Huntington's disease	Huntington's disease	148	0.658849	3.60742	1e-10	2.2875e-09	1.63158e-09	1656	tags=57%, list=13%, signal=50%	UQCRQ/GPX1/COX5B/COX7B/UQCR10/COX8A/NDUFA1/ATP5PD/NDUFA2/COX6B1/COX6C/POLR2H/COX6A1/ATP5F1E/ATP5F1C/UQCRC1/NDUFB7/ATP5MC3/NDUFB8/COX5A/NDUFA3/AP2S1/NDUFA9/ATP5F1B/NDUFB4/NDUFA4/COX7C/NDUFA7/UQCRB/POLR2L/NDUFV2/NDUFAB1/AP2M1/UQCR11/NDUFS3/ATP5PO/NDUFB3/POLR2G/ATP5PF/COX7A2/POLR2J/CLTC/NDUFA4L2/POLR2I/NDUFB1/POLR2F/CYC1/VDAC2/NDUFC1/SDHC/NDUFV1/ATP5MC2/ATP5PB/NDUFS6/NDUFS1/NDUFA8/ATP5MC1/NDUFA10/SO…
Alzheimer's disease	Alzheimer's disease	141	0.641509	3.49868	1e-10	2.2875e-09	1.63158e-09	1209	tags=49%, list=10%, signal=45%	UQCRQ/COX5B/COX7B/UQCR10/COX8A/NDUFA1/ATP5PD/NDUFA2/COX6B1/COX6C/COX6A1/ATP5F1E/ATP5F1C/UQCRC1/NDUFB7/ATP5MC3/NDUFB8/COX5A/NDUFA3/NDUFA9/GAPDH/ATP5F1B/NDUFB4/NDUFA4/COX7C/NDUFA7/UQCRB/NDUFV2/NDUFAB1/UQCR11/NDUFS3/ATP5PO/NDUFB3/ATP5PF/COX7A2/NDUFA4L2/NDUFB1/CYC1/NDUFC1/SDHC/BAD/NDUFV1/APH1A/ATP5MC2/PSENEN/ATP5PB/NDUFS6/NDUFS1/NDUFA8/ATP5MC1/NDUFA10/COX4I1/CAPN1/UQCRFS1/NDUFA6/NDUFB2/NDUFB5/SDHB/CY…
Ribosome	Ribosome	68	0.728789	3.42768	1e-10	2.2875e-09	1.63158e-09	2230	tags=79%, list=18%, signal=65%	RPL8/FAU/RPL19/RPL24/RPS10/RPL32/RPS7/RPLP1/RPS19/RPS21/RPL34/RPL36/RPL27/RPL29/RPS18/UBA52/RPL35/RPS16/RPS24/RPS27A/RPS3/MRPL13/RPS29/RPS17/RPS23/RPS9/RPL26L1/RPLP0/RPL30/RPS15/RPL9/RPS5/RPS6/RPL12/RPL41/RPL23A/RPL10A/RPL11/RPL36AL/RPS15A/RPS27L/RPS25/RPL37/RPL22/RPL7/RPL39/RPL14/RPS27/RPS4X/RPL37A/RPL6/RSL24D1/RPS2/RPS12
Proteasome	Proteasome	40	0.776326	3.29777	1e-10	2.2875e-09	1.63158e-09	1581	tags=78%, list=13%, signal=68%	PSMB3/POMP/PSMB4/PSMC4/PSMD8/PSMB5/PSMA7/PSMD13/PSMB7/PSMD4/PSME1/PSMB6/PSMD2/PSMD14/PSMB1/SEM1/PSMC1/PSMA3/PSMA5/PSMB10/PSMD3/PSMD6/PSMB2/PSMA4/PSMC5/PSMC6/PSME3/PSMD1/PSMB8/PSMA2/PSMC3
Spliceosome	Spliceosome	101	0.573361	2.91221	1e-10	2.2875e-09	1.63158e-09	3475	tags=66%, list=28%, signal=48%	PUF60/SNRPB/SNRPD2/SNRPC/LSM2/LSM7/BUD31/SNRPE/SNRPB2/LSM4/HNRNPC/SNRPG/SF3B5/LSM8/LSM3/SNRPF/TXNL4A/NCBP2/SNRNP40/SF3B4/EIF4A3/SMNDC1/USP39/SNRPA1/HNRNPK/SRSF3/SNRPA/SNW1/SNRPD3/MAGOHB/SRSF8/PRPF19/SF3B2/PPIH/DHX16/SRSF1/SNRPD1/CTNNBL1/PRPF6/TRA2B/XAB2/PCBP1/TCERG1/DHX8/PRPF40A/WBP11/PQBP1/RBM22/HNRNPU/U2AF1/DHX15/BCAS2/SF3A3/PPIE/SNRNP27/SRSF5/PRPF4/DDX23/SRSF10/PRPF8/HSPA6/LSM6/CRNKL1/CHERP/SY…
Neuroactive ligand-receptor interaction	Neuroactive ligand-receptor interaction	241	-0.505711	-2.88324	1e-10	2.2875e-09	1.63158e-09	4749	tags=68%, list=38%, signal=43%	GIPR/FPR1/ADORA2B/CHRNA10/PARD3/EDNRA/ADRA1B/VIPR2/F2/P2RY14/GRIN2C/GLRA2/HTR6/SSTR4/SSTR2/APLNR/HCRTR1/MC3R/AVPR1A/TAAR5/CHRNA1/GRIN1/PTH1R/DRD2/P2RX2/TBXA2R/GABRB2/CHRNA6/GABRR1/CYSLTR1/NTSR1/HTR1D/P2RY4/CHRND/GABRR2/GRM4/ADCYAP1R1/CHRM4/PTGER2/GRM6/AGTR2/TACR1/PRL/NPBWR2/GABRG3/THRB/S1PR1/GLP2R/MC4R/VIPR1/CHRNG/GABRD/P2RX6/PRLR/GH1/CHRNA4/GRM2/BRS3/PLG/CCKAR/ADORA3/GHRHR/GRIA3/CNR1/GRIK4/PTAFR…
Olfactory transduction	Olfactory transduction	64	-0.591227	-2.68405	1.15539e-10	2.3493e-09	1.67565e-09	4444	tags=86%, list=36%, signal=55%	OR7A17/GRK3/OR2J3/GNAL/ADCY3/CALM1/GUCA1B/OR2F2/OR7C1/CALML3/OR12D3/PRKACG/OR3A1/PRKACA/OR2W1/OR2J2/OR1A2/CLCA4/OR10H1/PRKACB/CAMK2A/OR10J1/OR1F1/OR7E24/OR51E2/OR12D2/PDE1C/OR7A5/OR10H2/OR2C1/CLCA1/OR2B2/OR10C1/OR2F1/PRKG1/PDC/OR6A2/OR2S2/OR2H2/OR1D2/OR2H1/OR11A1/OR7C2/GUCA1A/OR1G1/PRKG2/OR5I1/OR1E1/OR2B6/OR10H3/OR52A1/CNGA3/OR1A1/OR3A3/CLCA2
Cell cycle	Cell cycle	114	0.433661	2.25412	1.84932e-08	3.38425e-07	2.41384e-07	2954	tags=45%, list=24%, signal=34%	RBX1/YWHAZ/CCNB1/PTTG1/YWHAE/MCM3/MCM6/MAD2L1/CCNB2/CDK7/MCM5/PCNA/CDK4/CDC20/HDAC1/CCND1/TFDP2/RAD21/MCM2/BUB1B/YWHAB/CDK1/YWHAQ/ANAPC5/BUB3/MCM4/YWHAH/PRKDC/CCNE1/HDAC2/MAD1L1/CUL1/TTK/CCNA2/CCND3/ORC4/SKP1/CDC23/CDC45/MCM7/ATR/SFN/CDKN2D/TFDP1/TGFB1/TP53/CDC25B/CCNA1/STAG2/CDC6/CDKN2A
Pyrimidine metabolism	Pyrimidine metabolism	75	0.48852	2.34032	1.47171e-07	2.44838e-06	1.74633e-06	1710	tags=40%, list=14%, signal=35%	POLR2H/NME1/POLR2L/POLR2G/POLR2J/POLR2I/POLR1D/POLR2F/ITPA/DTYMK/POLD4/UCKL1/POLR3K/CANT1/DUT/POLR2K/POLR1C/UMPS/TYMP/POLR3C/RRM2/CMPK1/POLD2/PNP/POLR2E/NT5C2/DCK/NME3/POLR2B/TK1
Citrate cycle (TCA cycle)	Citrate cycle (TCA cycle)	29	0.66041	2.56203	2.68568e-07	4.09565e-06	2.92126e-06	2966	tags=76%, list=24%, signal=58%	SDHC/SUCLG1/FH/SDHB/IDH2/DLAT/MDH1/MDH2/OGDH/IDH1/PDHB/IDH3B/SUCLA2/IDH3G/DLD/SDHA/ACO2/SUCLG2/OGDHL/CS/PCK2/PDHA1
Cardiac muscle contraction	Cardiac muscle contraction	62	0.508145	2.37078	4.23502e-07	5.96161e-06	4.25217e-06	920	tags=34%, list=7%, signal=32%	UQCRQ/COX5B/COX7B/UQCR10/COX8A/COX6B1/COX6C/COX6A1/UQCRC1/COX5A/COX7C/UQCRB/UQCR11/COX7A2/TNNC1/CYC1/COX4I1/UQCRFS1/ATP1A1/COX7A2L/TPM4
Pathogenic Escherichia coli infection	Pathogenic Escherichia coli infection	51	0.520384	2.33793	8.91958e-07	1.16592e-05	8.316e-06	2224	tags=49%, list=18%, signal=40%	TUBA1C/TUBA1B/ARPC3/ARPC4/ACTB/YWHAZ/ARPC5/CTNNB1/ARPC5L/ARPC2/TUBA4A/TUBB4B/TUBB3/ARPC1B/TUBB/KRT18/YWHAQ/CDC42/NCL/RHOA/ARHGEF2/TUBA1A/CDH1/NCK1/ARPC1A
Retinol metabolism	Retinol metabolism	40	-0.566611	-2.30774	2.71532e-06	3.31269e-05	2.3628e-05	2480	tags=57%, list=20%, signal=46%	CYP1A1/CYP2C8/RDH8/UGT2A3/UGT2B15/RPE65/CYP4A11/CYP3A43/CYP2C18/ADH1A/ALDH1A1/LRAT/CYP2C9/ADH1C/CYP2A6/ADH7/CYP3A4/CYP2C19/CYP2B6/CYP3A5/ADH6/CYP2A7/BCO1
Protein export	Protein export	19	0.694644	2.41216	1.38555e-05	0.000158472	0.000113032	2231	tags=68%, list=18%, signal=56%	SEC61G/HSPA5/SRP9/SRPRB/SEC62/SRP14/SPCS1/SPCS2/SRP19/SEC61A1/SEC61B/SPCS3/SEC11A
Calcium signaling pathway	Calcium signaling pathway	163	-0.351843	-1.89055	1.47831e-05	0.000159135	0.000113505	4610	tags=53%, list=37%, signal=34%	EDNRA/PDE1B/ADRA1B/GRIN2C/HTR6/ATP2A1/ITPKA/CACNA1C/AVPR1A/ADCY8/GNAL/RYR3/GRIN1/ADCY3/P2RX2/CACNA1S/CALM1/TBXA2R/ATP2B2/CYSLTR1/NTSR1/ADCY1/CACNA1I/CALML3/GNAQ/TACR1/TNNC2/PRKACG/PRKACA/P2RX6/CACNA1H/SLC25A31/CAMK4/CCKAR/PRKACB/CAMK2A/PTAFR/HTR5A/HTR2A/GRIN2A/P2RX1/GRM5/PLCB2/CHRM5/PHKA2/PDE1C/PRKCA/AVPR1B/HTR2C/PTGFR/GRPR/TACR2/ATP2B3/ADCY2/CHRM3/CACNA1D/CCKBR/PRKCB/PLCD1/HTR4/GRM1/ADRA1A/DRD5/…
Base excision repair	Base excision repair	30	0.566303	2.22349	2.42215e-05	0.000246252	0.000175642	3516	tags=60%, list=28%, signal=43%	PARP1/NTHL1/HMGB1/MPG/POLD4/PCNA/APEX1/PARP4/POLD2/UNG/FEN1/POLE3/POLB/POLE2/MBD4/POLL/POLD1/PARP3
DNA replication	DNA replication	34	0.550278	2.24243	3.32333e-05	0.00032009	0.000228307	2706	tags=59%, list=22%, signal=46%	RFC4/MCM3/POLD4/RNASEH2A/MCM6/SSBP1/MCM5/PCNA/RPA3/MCM2/MCM4/POLD2/RFC2/MCM7/FEN1/RPA2/POLE3/RFC3/POLE2/RPA1
RNA polymerase	RNA polymerase	22	0.645135	2.30085	3.96949e-05	0.000363208	0.000259061	1650	tags=59%, list=13%, signal=51%	POLR2H/POLR2L/POLR2G/POLR2J/POLR2I/POLR1D/POLR2F/POLR3K/POLR2K/POLR1C/POLR3C/POLR2E/POLR2B
RNA degradation	RNA degradation	46	0.490544	2.14719	4.62779e-05	0.000403279	0.000287642	2201	tags=41%, list=18%, signal=34%	LSM2/LSM7/LSM4/EXOSC4/LSM8/LSM3/HSPD1/EXOSC5/LSM1/CNOT8/EXOSC9/CNOT7/ENO2/EXOSC8/ENO1/C1D/SKIV2L/CNOT3/HSPA9
Linoleic acid metabolism	Linoleic acid metabolism	22	-0.639195	-2.23513	5.34843e-05	0.000435842	0.000310868	2887	tags=73%, list=23%, signal=56%	CYP2E1/AKR1B10/CYP2C8/PLA2G6/PLA2G2D/PLA2G5/CYP3A43/PLA2G1B/CYP2C18/PLA2G3/CYP2C9/ALOX15/CYP3A4/CYP2C19/CYP2J2/CYP3A5
Cytokine-cytokine receptor interaction	Cytokine-cytokine receptor interaction	230	-0.300461	-1.69705	5.47779e-05	0.000435842	0.000310868	4071	tags=43%, list=33%, signal=29%	CCL7/CCL22/CTF1/EDAR/IL12RB1/IFNA2/IL11/CCR7/TNFRSF10D/CNTF/IL2/IFNAR2/CCL23/IL10/NGFR/ACVRL1/IL3RA/IL23A/PRL/CXCR6/IL2RB/IFNB1/IL26/CSF2/PRLR/MET/GH1/ACVR1B/IL4/IL12B/IL12RB2/CCR3/PF4/IL25/IL2RA/GHR/FASLG/TNFRSF8/EGF/CD40LG/GDF5/TNFRSF9/IL3/LEP/EDA2R/IL22/TNFRSF11A/CRLF2/IL6ST/IL1B/CCR5/TNFSF18/IFNA8/CCL13/OSM/CCR2/CCL25/MPL/IL19/EDA/CXCR2/IFNA17/TNFSF8/TNFSF15/IL17RB/FLT3/TNFSF11/HGF/IL22RA1/CC…
N-Glycan biosynthesis	N-Glycan biosynthesis	37	0.529686	2.18986	6.1661e-05	0.000470165	0.000335349	2636	tags=54%, list=21%, signal=43%	RPN1/DPM3/RPN2/FUT8/MOGS/DDOST/B4GALT3/DAD1/STT3A/GANAB/ALG5/DPM1/MAN1B1/MGAT2/MGAT1/ALG8/ALG3/MGAT4B/MGAT4A/DPAGT1
Lysosome	Lysosome	105	0.351795	1.80372	0.00017275	0.00126453	0.000901939	3066	tags=42%, list=25%, signal=32%	ATP6V0B/CD63/ATP6V0C/CLTC/NPC2/NEU1/SORT1/ATP6AP1/AP1M2/CLTA/LAPTM4B/GAA/CTSD/CTSB/PSAP/LAPTM4A/CD164/MAN2B1/LAMP1/CTSA/PPT1/LAPTM5/ATP6V0D1/AP1S1/ATP6V1H/CLN3/LGMN/ACP5/GUSB/PLA2G15/TCIRG1/CLTB/ACP2/LAMP2/HEXB/CLN5/FUCA1/HEXA/AP3S1/LAMP3/MCOLN1/DNASE2/CTSK/SGSH
Steroid hormone biosynthesis	Steroid hormone biosynthesis	40	-0.494886	-2.01561	0.0002323	0.00163504	0.0011662	2545	tags=50%, list=21%, signal=40%	HSD17B3/CYP1A1/SULT1E1/CYP17A1/SRD5A2/UGT2A3/HSD17B6/UGT2B15/CYP3A43/HSD3B2/CYP7A1/CYP11A1/AKR1D1/HSD11B1/CYP3A4/CYP11B1/CYP3A5/STS/CYP19A1/HSD17B2
Purine metabolism	Purine metabolism	132	0.317027	1.70219	0.000367803	0.00249289	0.00177807	1687	tags=28%, list=14%, signal=24%	POLR2H/NME1/PKM/GUK1/POLR2L/POLR2G/POLR2J/POLR2I/POLR1D/ATIC/POLR2F/ITPA/GMPS/POLD4/DGUOK/POLR3K/CANT1/APRT/POLR2K/POLR1C/HPRT1/PDE9A/ADSL/POLR3C/RRM2/POLD2/ADK/PAICS/PNP/POLR2E/NT5C2/DCK/IMPDH2/GUCY1B1/NME3/POLR2B/AK1
Notch signaling pathway	Notch signaling pathway	39	0.479999	2.01853	0.00039261	0.00256599	0.00183021	1511	tags=36%, list=12%, signal=32%	NOTCH3/APH1A/PSENEN/CTBP2/HDAC1/RFNG/ADAM17/SNW1/NCSTN/CTBP1/JAG1/PSEN1/JAG2/HDAC2
Ubiquitin mediated proteolysis	Ubiquitin mediated proteolysis	114	0.328061	1.70522	0.000409308	0.00258287	0.00184226	2141	tags=32%, list=17%, signal=26%	ELOB/RBX1/UBE2D2/STUB1/UBE2Z/CDC34/RNF7/UBE2E1/UBE2S/UBE2A/UBE2C/CBLC/DDB1/ELOC/UBE2M/CDC20/UBA1/CUL4A/UBE2D3/ANAPC5/KEAP1/BIRC2/UBA2/PRPF19/CUL2/CUL1/CUL7/UBE2E3/FBXO2/UBE2L6/UBE2K/SAE1/UBR5/SKP1/CDC23/UBE2N
Glutathione metabolism	Glutathione metabolism	40	0.460646	1.95679	0.000466515	0.00281811	0.00201004	2990	tags=55%, list=24%, signal=42%	GPX1/GSTP1/GSTK1/MGST3/GPX4/GSTO1/MGST2/IDH2/GPX3/LAP3/IDH1/RRM2/SRM/G6PD/PGD/OPLAH/GSTZ1/RRM1/ODC1/ANPEP/GPX7/GGCT
Vibrio cholerae infection	Vibrio cholerae infection	48	0.443543	1.95388	0.000477385	0.00281811	0.00201004	1658	tags=40%, list=13%, signal=34%	ATP6V0B/SEC61G/ATP6V1F/ATP6V0C/ACTB/ATP6V1B1/ATP6AP1/PDIA4/KDELR2/KDELR1/ATP6V1D/ATP6V1G1/ATP6V0E1/ATP6V1E1/GNAS/SEC61A1/SEC61B/ATP6V0D1/ATP6V1H
Nucleotide excision repair	Nucleotide excision repair	42	0.455579	1.953	0.000828893	0.00474023	0.00338101	2706	tags=50%, list=22%, signal=39%	RBX1/RFC4/GTF2H4/POLD4/RAD23A/DDB1/CDK7/PCNA/RPA3/CUL4A/CETN2/POLD2/GTF2H5/RFC2/RAD23B/RPA2/POLE3/RFC3/ERCC1/POLE2/RPA1
Glycolysis / Gluconeogenesis	Glycolysis / Gluconeogenesis	54	0.402229	1.8236	0.00101188	0.00561132	0.00400232	2041	tags=35%, list=16%, signal=30%	PKM/TPI1/PFKP/GAPDH/GPI/ALDOA/PGAM1/HK1/LDHA/DLAT/PDHB/PGK1/AKR1A1/ENO2/HK2/ENO1/PFKL/DLD/ALDH7A1
Taste transduction	Taste transduction	33	-0.490912	-1.89949	0.00120979	0.00651149	0.00464438	3607	tags=64%, list=29%, signal=45%	GNAT3/GRM4/TAS2R3/TAS2R16/TAS2R9/PRKACG/PRKACA/ASIC2/PRKACB/PLCB2/TAS2R13/TAS2R1/TAS2R14/GNB3/TAS2R7/ADCY6/TAS2R10/TAS2R8/TAS2R4/SCNN1G/KCNB1
Amino sugar and nucleotide sugar metabolism	Amino sugar and nucleotide sugar metabolism	36	0.457287	1.87004	0.00124828	0.00652675	0.00465526	3279	tags=56%, list=26%, signal=41%	GPI/HK1/GALE/CYB5R1/GFPT1/GMPPA/HK2/PMM2/GMDS/NANS/UGP2/HEXB/HEXA/UXS1/GNPDA1/GALK1/PGM1/CYB5R3/NAGK/FPGT
Drug metabolism - cytochrome P450	Drug metabolism - cytochrome P450	53	-0.415798	-1.80361	0.00150937	0.00767262	0.00547256	900	tags=43%, list=7%, signal=40%	UGT2A3/UGT2B15/CYP3A43/CYP2C18/ADH1A/CYP2C9/FMO5/ADH1C/CYP2A6/ADH7/CYP3A4/CYP2C19/CYP2B6/CYP3A5/ADH6/CYP2A7/MAOA/GSTA1/MAOB/FMO4/GSTA3/GSTM5/AOX1
Jak-STAT signaling pathway	Jak-STAT signaling pathway	138	-0.311196	-1.63225	0.00239882	0.0118644	0.00846241	5161	tags=57%, list=42%, signal=34%	IL20RA/IFNG/PIM1/EPO/IFNA1/SPRY4/CSF2RB/CSH1/CNTFR/PIAS4/PIK3R5/IL9R/STAT5B/PIK3R3/CSF3/IL7/IL13/PIAS2/JAK2/STAT2/CTF1/IL12RB1/IFNA2/IL11/CREBBP/CNTF/IL2/IFNAR2/IL10/EP300/IL3RA/IL23A/PRL/IL2RB/IFNB1/IL26/CSF2/PRLR/GH1/IL4/PTPN11/IL12B/SOCS7/PIK3CD/IL12RB2/IL2RA/GHR/CBL/IL3/LEP/IL22/CRLF2/IL6ST/IFNA8/CISH/OSM/MPL/IL19/STAT5A/IFNA17/IL22RA1/IFNA10/PIK3CG/IFNA21/SOCS2/IL9/IL21/IFNA5/IFNA14/IFNA7/IF…
Pentose phosphate pathway	Pentose phosphate pathway	24	0.500805	1.82906	0.00485499	0.0233806	0.0166764	2167	tags=42%, list=17%, signal=34%	PFKP/GPI/ALDOA/PGLS/TALDO1/TKT/RPIA/PFKL/G6PD/PGD
ABC transporters	ABC transporters	36	-0.428601	-1.70512	0.00665321	0.0312189	0.0222671	4210	tags=53%, list=34%, signal=35%	ABCG4/ABCG5/ABCA5/ABCA12/ABCC9/ABCC3/ABCB9/ABCC8/ABCD2/TAP2/ABCB4/ABCB11/ABCC5/ABCD4/ABCA8/ABCA6/CFTR/ABCG2/ABCB1
Fructose and mannose metabolism	Fructose and mannose metabolism	30	0.439286	1.72479	0.00719897	0.0329353	0.0234914	2052	tags=37%, list=17%, signal=31%	TPI1/PFKP/ALDOA/HK1/SORD/GMPPA/HK2/PFKL/MTMR6/PMM2/GMDS
Mismatch repair	Mismatch repair	22	0.498424	1.77761	0.00773407	0.0336984	0.0240357	2706	tags=50%, list=22%, signal=39%	RFC4/POLD4/SSBP1/PCNA/RPA3/MSH2/POLD2/RFC2/RPA2/RFC3/RPA1
Viral myocarditis	Viral myocarditis	65	0.334948	1.56339	0.00758164	0.0336984	0.0240357	2975	tags=42%, list=24%, signal=32%	ACTB/DAG1/CYCS/EIF4G1/RAC1/CCND1/HLA-DMB/HLA-C/HLA-DRA/HLA-A/HLA-B/CXADR/HLA-G/CD40/HLA-DMA/CD55/EIF4G2/HLA-DPA1/CASP3/HLA-F/BID/MYH9/HLA-DPB1/ITGB2/RAC3/HLA-DQB1/MYH6
Regulation of autophagy	Regulation of autophagy	29	-0.459932	-1.72722	0.00795655	0.0338616	0.0241521	2432	tags=52%, list=20%, signal=42%	ULK1/IFNA8/PIK3R4/IFNA17/IFNA10/PRKAA2/IFNA21/IFNA5/IFNA14/IFNA7/IFNA4/IFNA16/PIK3C3/GABARAPL1/ULK2
Complement and coagulation cascades	Complement and coagulation cascades	66	-0.342297	-1.57193	0.00936655	0.0389564	0.027786	3196	tags=41%, list=26%, signal=31%	SERPINF2/C7/MASP1/CR1/PLG/F5/SERPINC1/THBD/F13B/FGG/MBL2/CPB2/MASP2/C8B/FGB/C4BPA/F7/F9/F8/KNG1/C6/C4BPB/FGA/TFPI/BDKRB1/SERPIND1/C5
Folate biosynthesis	Folate biosynthesis	10	0.626718	1.77699	0.0114454	0.0465446	0.0331984	3709	tags=70%, list=30%, signal=49%	PTS/GGH/FPGS/QDPR/SPR/ALPL/GCH1
ECM-receptor interaction	ECM-receptor interaction	79	0.309906	1.50149	0.0122167	0.0486011	0.0346651	2633	tags=39%, list=21%, signal=31%	CD47/DAG1/SPP1/FN1/SDC1/COMP/COL4A1/LAMC1/HMMR/COL6A3/COL3A1/COL1A2/LAMA5/SDC4/COL1A1/AGRN/COL6A2/SDC3/THBS3/HSPG2/ITGA3/ITGB4/COL5A2/LAMB3/LAMC2/COL4A2/THBS2/VWF/LAMA3/THBS1/COL11A1

## Sheet: ALDH1A1-Hallk
ID	Description	setSize	enrichmentScore	NES	pvalue	p.adjust	qvalue	rank	leading_edge	core_enrichment
HALLMARK_UV_RESPONSE_DN	HALLMARK_UV_RESPONSE_DN	139	0.549456	3.06172	1e-10	1e-09	4.42105e-10	2501	tags=54%, list=20%, signal=44%	EFEMP1/PRKAR2B/VLDLR/CAV1/PMP22/SDC2/SYNE1/DAB2/CELF2/AKT3/IRS1/TGFBR3/TGFBR2/SNAI2/TOGARAM1/FHL2/NRP1/NR3C1/ATXN1/ID1/PLPP3/CITED2/F3/KIT/ATRX/GRK5/FBLN5/RBPMS/IGFBP5/CDKN1B/NEK7/ANXA4/CAP2/MAGI2/LPAR1/GJA1/DUSP1/ATP2C1/RGS4/APBB2/SPOP/FYN/TJP1/NFIB/ADGRL2/YTHDC1/LTBP1/NR1D2/MIOS/WDR37/SCAF8/AGGF1/SRI/MAP1B/COL3A1/NOTCH2/TFPI/ATP2B1/SMAD7/BMPR1A/MYC/PDLIM5/NFKB1/GCNT1/RXRA/ADD3/ZMIZ1/COL1A2/ARHG…
HALLMARK_PROTEIN_SECRETION	HALLMARK_PROTEIN_SECRETION	94	0.560541	2.92992	1e-10	1e-09	4.42105e-10	2849	tags=56%, list=23%, signal=44%	GALC/CAV2/TSPAN8/STX12/AP3S1/USO1/STX7/SNX2/VAMP7/ARFIP1/ARFGAP3/RAB14/RAB9A/SSPN/PAM/TMED10/CTSC/BET1/AP2B1/IGF2R/CLCN3/CLN5/RAB22A/STAM/SEC22B/LAMP2/VPS4B/SCAMP1/ARCN1/VAMP3/SGMS1/SEC31A/ATP7A/SCRN1/TMX1/DST/M6PR/MON2/GLA/SH3GL2/RAB5A/TSG101/PPT1/ATP6V1H/COPB1/TOM1L1/RPS6KA3/CLTC/NAPA/SNAP23/AP3B1/EGFR/KIF1B
HALLMARK_EPITHELIAL_MESENCHYMAL_TRANSITION	HALLMARK_EPITHELIAL_MESENCHYMAL_TRANSITION	194	0.490675	2.90722	1e-10	1e-09	4.42105e-10	3053	tags=51%, list=25%, signal=39%	ECM2/LAMA2/PMP22/NT5E/DCN/DAB2/ID2/TGFBR3/MGP/WNT5A/HTRA1/CDH11/PCOLCE2/SFRP1/SPOCK1/SNAI2/FBN1/FERMT2/TPM1/FSTL1/CALD1/TFPI2/NID2/MYLK/EMP3/GAS1/SLIT2/VIM/FBLN5/FAS/MATN2/CXCL12/GLIPR1/SFRP4/FMOD/SERPINE2/CD59/IGFBP4/CAP2/GJA1/GEM/SLIT3/SPARC/RGS4/ITGAV/VCAM1/FUCA1/WIPF1/LUM/TIMP3/TIMP1/FGF2/VEGFC/LRP1/FBLN1/COL16A1/SGCG/SGCB/MYL9/ACTA2/GADD45B/GADD45A/COL3A1/ITGB5/EFEMP2/PFN2/NOTCH2/DST/RHOB/TH…
HALLMARK_E2F_TARGETS	HALLMARK_E2F_TARGETS	184	-0.440041	-2.50107	1e-10	1e-09	4.42105e-10	2014	tags=39%, list=16%, signal=33%	MCM3/DIAPH3/BRCA2/RRM2/NOLC1/CDKN2A/MCM2/MCM4/PLK4/PRIM2/BARD1/SPC25/CNOT9/CDKN3/POP7/DEPDC1/GINS4/EZH2/LMNB1/AURKB/DLGAP5/CKS2/JPT1/CDK1/PSMC3IP/DDX39A/POLA2/PA2G4/GINS1/RNASEH2A/CDCA3/RACGAP1/TOP2A/BRCA1/POLD1/HMMR/SUV39H1/LIG1/DCLRE1B/AURKA/DSCC1/KIF22/SPAG5/CCNB2/POLE/BUB1B/HMGB3/CENPE/CDCA8/MELK/CCNE1/MKI67/ORC6/MYBL2/BIRC5/TRIP13/HMGA1/PLK1/CENPM/TIMELESS/MXD3/TACC3/CDC20/KIF2C/ASF1B/PTTG1/…
HALLMARK_G2M_CHECKPOINT	HALLMARK_G2M_CHECKPOINT	190	-0.435631	-2.49909	1e-10	1e-09	4.42105e-10	2098	tags=40%, list=17%, signal=34%	CHMP1A/FANCC/MCM3/BRCA2/SLC7A1/SLC7A5/NOLC1/MCM2/PLK4/CHAF1A/PRIM2/BARD1/KIF23/KIF11/CDC6/CDKN3/DTYMK/E2F3/GINS2/EZH2/LMNB1/PRC1/TNPO2/AURKB/STIL/CKS2/CCNA2/JPT1/PML/PTTG3P/CDK1/CENPA/DDX39A/POLA2/CENPF/INCENP/RACGAP1/TOP2A/E2F4/HMMR/SUV39H1/KIF20B/AURKA/NUSAP1/KIF22/CCNB2/POLQ/POLE/NSD2/HMGB3/CENPE/EXO1/KIF15/NEK2/TTK/MKI67/TPX2/ORC6/MYBL2/BIRC5/HMGA1/PLK1/CDC45/TACC3/RAD54L/TRAIP/CDC20/UBE2C/KI…
HALLMARK_TNFA_SIGNALING_VIA_NFKB	HALLMARK_TNFA_SIGNALING_VIA_NFKB	193	0.378738	2.2371	2.85678e-09	2.38065e-08	1.0525e-08	2772	tags=41%, list=22%, signal=32%	KLF4/KLF2/DNAJB4/ID2/NFE2L2/PTGER4/PNRC1/ETS2/GFPT2/SGK1/PLPP3/NFIL3/F3/IL6ST/MAP3K8/G0S2/PTPRE/KLF10/BMP2/LITAF/DRAM1/PLK2/GEM/EGR3/EIF1/BTG1/TIPARP/DUSP1/NAMPT/TUBB2A/CDKN1A/BTG2/PTGS2/MARCKS/NR4A2/IL18/STAT5A/ZFP36/TSC22D1/FOS/SLC2A3/TANK/CCL2/GADD45B/ACKR3/RCAN1/GADD45A/CEBPD/IRS2/TLR2/BIRC2/EGR1/SNN/RHOB/TNFAIP8/ATP2B1/EGR2/PDE4B/MYC/PDLIM5/CXCL2/NFKB1/MAFF/PHLDA1/TNFAIP3/CCNL1/TGIF1/GCH1/FO…
HALLMARK_KRAS_SIGNALING_DN	HALLMARK_KRAS_SIGNALING_DN	192	-0.371374	-2.13664	1.3699e-08	9.78498e-08	4.32599e-08	4788	tags=64%, list=39%, signal=40%	OXT/PLAG1/IL5/MYOT/RYR1/CACNA1F/KCNN1/RIBC2/MEFV/SOX10/RGS11/HTR1D/ASB7/KRT15/THNSL2/MAGIX/GDNF/TCL1A/SLC29A3/IL12B/LYPD3/EDN1/SLC6A14/ALOX12B/ATP4A/HNF1A/CALML5/LFNG/TFAP2B/VPREB1/ZC2HC1C/SPRR3/SNCB/KRT5/AMBN/TLX1/GRID2/CHRNG/WNT16/IGFBP2/MYO15A/TAS2R4/BRDT/CACNG1/IFNG/GPR3/SLC25A23/CALCB/KCND1/TEX15/UGT2B17/CLDN8/KRT1/CD80/GPRC5C/DCC/TG/ABCB11/CCR8/STAG3/EGF/CCNA1/NPHS1/NOS1/SCN10A/GPR19/CPA2/N…
HALLMARK_MYC_TARGETS_V2	HALLMARK_MYC_TARGETS_V2	55	-0.546474	-2.44669	5.35091e-08	3.34432e-07	1.47854e-07	1858	tags=45%, list=15%, signal=39%	MAP3K6/NOLC1/PUS1/MCM4/WDR74/PLK4/IPO4/RRP12/HK2/PA2G4/NOP16/SORD/MYBBP1A/SUPV3L1/LAS1L/NOC4L/RRP9/NOP2/GRWD1/FARSA/TCOF1/BYSL/PLK1/SLC19A1/SLC29A2
HALLMARK_ADIPOGENESIS	HALLMARK_ADIPOGENESIS	174	0.337879	1.96101	3.07305e-06	1.53653e-05	6.79306e-06	3401	tags=47%, list=27%, signal=34%	SPARCL1/DHRS7/DNAJB9/ALDH2/HSPB8/TOB1/CAVIN2/RNF11/MYLK/ME1/STOM/CAVIN1/OMD/PHYH/ENPP2/CCNG2/EPHX2/SCP2/SSPN/ARL4A/LAMA4/PLIN2/MAP4K3/PGM1/COL15A1/SAMM50/ADIPOR2/BCL2L13/IFNGR1/ACADM/NDUFA5/DLD/RETSAT/CAT/ACADL/STAT5A/GBE1/REEP5/TANK/PPM1B/CHUK/GADD45A/DECR1/SOWAHC/SQOR/ACAA2/ATP1B3/TST/SORBS1/NABP1/PTGER3/CMPK1/GHITM/HIBCH/APLP2/PPARG/C3/DHRS7B/IDH1/ECH1/LPL/G3BP2/APOE/GPX3/QDPR/FABP4/HADH/RTN3/…
HALLMARK_APOPTOSIS	HALLMARK_APOPTOSIS	156	0.339581	1.93725	2.86146e-06	1.53653e-05	6.79306e-06	2959	tags=40%, list=24%, signal=31%	CAV1/IGFBP6/DPYD/DCN/TGFBR3/BNIP3L/ROCK1/FAS/TXNIP/CDKN1B/BMP2/FEZ1/CCND2/ADD1/LGALS3/EGR3/CD14/LUM/HMOX1/TIMP3/CDKN1A/BTG2/IFNGR1/TIMP1/RETSAT/APP/IGF2R/NEFH/IL18/EMP1/CASP7/CASP1/PSEN1/CYLD/NEDD9/CASP4/DNAJA1/GADD45B/GADD45A/ANXA1/FDXR/RHOB/SMAD7/GSN/BCL2L2/PPT1/SATB1/TIMP2/BCL10/GCH1/PLAT/JUN/SPTAN1/BIRC3/CREBBP/MMP2/GPX3/HGF/ATF3/GSTM1/ETF1/PDGFRB
HALLMARK_KRAS_SIGNALING_UP	HALLMARK_KRAS_SIGNALING_UP	195	0.308056	1.82497	1.81478e-05	8.24899e-05	3.64692e-05	2548	tags=33%, list=21%, signal=26%	GNG11/CFH/SPARCL1/KLF4/PEG3/CPE/ID2/EPB41L3/AKAP12/NRP1/GYPC/GFPT2/NAP1L2/LY96/APOD/HSD11B1/TMEM176A/G0S2/TMEM176B/F13A1/SCG5/ALDH1A3/BMP2/CCSER2/RABGAP1L/CCND2/CFHR2/GPNMB/IL33/FUCA1/SPRY2/PTGS2/C3AR1/CBR4/EMP1/ADGRA2/USP12/GLRX/FGF9/TSPAN7/CROT/ABCB1/DOCK2/MAFB/IRF8/PRRX1/TFPI/GADD45G/ENG/TSPAN13/DNMBP/SATB1/SNAP25/TNFAIP3/BTBD3/TOR1AIP2/TMEM100/CTSS/PLAT/ADGRL4/IGFBP3/PECAM1/ZNF277/FCER1G
HALLMARK_COMPLEMENT	HALLMARK_COMPLEMENT	187	0.307547	1.80574	2.25923e-05	9.41345e-05	4.16174e-05	2686	tags=35%, list=22%, signal=28%	CPQ/CFH/ZFPM2/C1S/ANG/CTSO/LIPA/ANXA5/ADAM9/C1R/TFPI2/F3/ME1/ZEB1/DOCK4/PPP2CB/SERPING1/USP16/CTSH/CD59/LTA4H/F8/LGALS3/IRF2/USP8/CTSL/CSRP1/GCA/JAK2/DPP4/FYN/CTSC/PLA2G4A/TIMP1/PRCP/DOCK10/FDX1/SH2B3/LRP1/LAMP2/CASP7/CASP1/PSEN1/GZMA/CASP4/GMFB/RAF1/LGMN/CD55/ITGAM/MAFF/C1QA/FCN1/TNFAIP3/PREP/TIMP2/C3/CTSS/PLAT/SERPINE1/PLSCR1/LAP3/FCER1G/PIM1/GNAI3/XPNPEP1
HALLMARK_FATTY_ACID_METABOLISM	HALLMARK_FATTY_ACID_METABOLISM	143	0.338086	1.90437	2.81014e-05	0.000108082	4.77838e-05	2668	tags=36%, list=22%, signal=28%	ALDH1A1/SERINC1/ECI2/HSDL2/ALDH9A1/MAOA/ALDH3A2/ADH1C/ME1/HSD17B11/G0S2/HSD17B4/GABARAPL1/ACSL1/BLVRA/HADHB/ETFDH/UGDH/ACSL4/ALAD/S100A10/AOC3/ADIPOR2/CRYZ/ACADM/DLD/RETSAT/SUCLA2/FMO1/AUH/ACADL/ODC1/SUCLG2/GLUL/DECR1/ACAA2/SMS/MDH1/ACSL5/ERP29/HIBCH/SDHD/XIST/IDH1/PDHB/GRHPR/METAP1/CPOX/ECH1/ADSL/MLYCD
HALLMARK_COAGULATION	HALLMARK_COAGULATION	135	0.324731	1.79941	0.000129401	0.000462146	0.000204317	2512	tags=37%, list=20%, signal=30%	PROS1/CPQ/CFH/C1S/HTRA1/ANG/GNG12/CTSO/FBN1/THBD/ADAM9/C1R/TFPI2/CFD/F3/ACOX2/SERPING1/ISCU/CTSH/RGN/LTA4H/F8/CFI/MSRB2/CSRP1/SPARC/DPP4/FYN/TIMP3/TIMP1/CTSK/LRP1/LAMP2/PRSS23/ARF4/CAPN2/ANXA1/LGMN/THBS1/RAC1/A2M/GSN/MAFF/C1QA/VWF/PREP/C3/PLAT/SERPINE1/PECAM1
HALLMARK_TGF_BETA_SIGNALING	HALLMARK_TGF_BETA_SIGNALING	52	0.432818	1.99388	0.000232705	0.000775683	0.000342933	2602	tags=44%, list=21%, signal=35%	ID3/ID2/ID1/KLF10/BMP2/APC/ACVR1/RAB31/RHOA/TJP1/BCAR3/UBE2D3/CDKN1C/THBS1/SMAD7/BMPR1A/ENG/TRIM33/MAP3K7/LTBP2/TGIF1/SERPINE1/BMPR2
HALLMARK_ANDROGEN_RESPONSE	HALLMARK_ANDROGEN_RESPONSE	96	0.359032	1.88156	0.000305215	0.000953798	0.000421679	2735	tags=41%, list=22%, signal=32%	MAF/PLPP1/DNAJB9/APPBP2/AKAP12/PIAS1/SGK1/ALDH1A3/UAP1/TMEM50A/NCOA4/PGM3/SELENOP/ARID5B/UBE2I/MYL12A/CDC14B/IQGAP2/ITGAV/HMGCR/ADAMTS1/UBE2J1/B2M/TSC22D1/GPD1L/STK39/VAPA/SMS/TNFAIP8/PDLIM5/ACSL3/ZMIZ1/XRCC5/RPS6KA3/GNAI3/INPP4B/SRP19/SPCS3/SLC38A2
HALLMARK_HYPOXIA	HALLMARK_HYPOXIA	191	0.29167	1.71713	0.000326084	0.000959071	0.00042401	2893	tags=37%, list=23%, signal=29%	VLDLR/CAV1/SDC2/DCN/BNIP3L/LXN/AKAP12/PNRC1/NR3C1/PPP1R3C/RBPJ/HAS1/CITED2/NFIL3/F3/SRPX/UGP2/CAVIN1/CDKN1B/CCNG2/BTG1/TIPARP/PAM/DUSP1/TMEM45A/WSB1/PLIN2/PGM1/HMOX1/CDKN1A/CHST3/NAGK/CAVIN3/ZFP36/GBE1/FOS/SLC2A3/CDKN1C/GLRX/ATP7A/TPBG/ZNF292/SIAH2/ACKR3/IRS2/HS3ST1/CSRP2/MAFF/GPC3/P4HA2/IGFBP1/RORA/INHA/TGFB3/TNFAIP3/BCL2/GRHPR/IGFBP3/SERPINE1/MXI1/JUN/KLF7/PIM1/XPNPEP1/FOXO3/EGFR/GPC4/ANXA2/FBP…
HALLMARK_XENOBIOTIC_METABOLISM	HALLMARK_XENOBIOTIC_METABOLISM	186	0.283228	1.65999	0.000541288	0.00150358	0.000664739	2626	tags=32%, list=21%, signal=26%	AOX1/PROS1/DHRS7/ADH5/ID2/PAPSS2/MAN1A1/ALDH9A1/ALDH2/MAOA/CYB5A/ETS2/ADH1C/HSD11B1/FAS/TMEM176B/ACOX2/ATP2A2/SLC46A3/GABARAPL1/IL1R1/IGFBP4/AKR1C2/CDO1/ETFDH/UGDH/HMOX1/AQP9/RETSAT/CAT/HSD17B2/FMO1/PMM1/FBLN1/PDK4/CYP27A1/CROT/LPIN2/AKR1C3/BLVRB/ARPP19/IGF1/IRF8/NDRG2/PDLIM5/PTGES3/GCLC/TPST1/IGFBP1/PINK1/CES1/SLC35D1/IDH1/GCH1/SERPINE1/ECH1/ABHD6/PTGDS/ALAS1/SSR3
HALLMARK_OXIDATIVE_PHOSPHORYLATION	HALLMARK_OXIDATIVE_PHOSPHORYLATION	194	0.269607	1.59741	0.000586029	0.00154218	0.000681806	3358	tags=36%, list=27%, signal=26%	MAOB/RHOT1/OAT/BDH2/CYB5A/ACAT1/ISCU/PHYH/ISCA1/HADHB/ETFDH/HADHA/ALDH6A1/CYB5R3/COX11/ACADM/NDUFA5/DLD/RETSAT/SUCLA2/FDX1/UQCRC2/CASP7/SLC25A3/PDK4/LDHB/DECR1/ATP6V1G1/ACAA2/MPC1/ATP5F1A/COX7A2L/MDH1/NDUFS4/SLC25A6/ETFA/PDHX/SLC25A4/ATP6V1H/SDHD/ATP1B1/ATP6V1D/IDH1/PDHB/ABCB7/ECH1/FXN/NDUFA6/ALAS1/NDUFB6/ATP5PB/OXA1L/NDUFC1/MTRF1/VDAC3/NDUFA4/ATP6V0E1/TIMM9/MGST3/NNT/MTRR/ATP5PF/PRDX3/ATP6V1E1/I…
HALLMARK_HEME_METABOLISM	HALLMARK_HEME_METABOLISM	190	0.273005	1.60127	0.0010555	0.00263876	0.00116661	2590	tags=33%, list=21%, signal=26%	HEBP1/BNIP3L/YPEL5/KAT2B/GYPC/BACH1/NR3C1/HBB/NFE2L1/SDCBP/CCDC28A/CAST/TRAK2/NEK7/NCOA4/CDC27/TSPAN5/LMO2/DAAM1/BLVRA/ADD1/ISCA1/ABCG2/SLC30A1/ALDH6A1/ALAD/EZH1/MARK3/PICALM/BTG2/FECH/OPTN/SNCA/MOSPD1/CAT/CLCN3/RBM5/LAMP2/CLIC2/TMEM9B/HBD/MINPP1/VEZF1/MPP1/LPIN2/ACKR1/BLVRB/FBXO9/SIDT2/FOXJ2/SYNJ1/GCLC/P4HA2/ENDOD1/KHNYN/DCUN1D1/C3/CPOX/MXI1/TNS1/SEC14L1/TCEA1
HALLMARK_P53_PATHWAY	HALLMARK_P53_PATHWAY	191	0.277339	1.63276	0.00125402	0.00298577	0.00132003	2408	tags=31%, list=19%, signal=25%	PROCR/KLF4/PPM1D/SESN1/TOB1/FGF13/ANKRA2/STOM/ELP1/FAS/TXNIP/PTPRE/ISCU/BMP2/SLC19A2/RCHY1/CCND2/DRAM1/PLK2/XPC/BTG1/PITPNC1/FUCA1/KIF13B/S100A10/HMOX1/CDKN1A/BTG2/CGRRF1/RB1/RPS27L/RETSAT/APP/PMM1/IP6K2/CCNG1/TSC22D1/ERCC5/FOS/CASP1/TSPYL2/LDHB/PDGFA/ZBTB16/RAD51C/CSRNP2/GADD45A/FDXR/WWP1/ABAT/CDKN2AIP/RXRA/RAP2B/SLC35D1/TPD52L1/CD81/CTSF/ZMAT3/NUPR1
HALLMARK_BILE_ACID_METABOLISM	HALLMARK_BILE_ACID_METABOLISM	99	0.321928	1.69562	0.00177345	0.00403057	0.00178194	1934	tags=32%, list=16%, signal=28%	ALDH1A1/ABCA8/NR3C2/ALDH9A1/CYP39A1/ATXN1/PFKM/HSD17B11/HSD17B6/PEX12/HSD17B4/PHYH/ACSL1/EPHX2/NEDD4/SCP2/ISOC1/ABCA5/AQP9/OPTN/BCAR3/ABCD3/RETSAT/CAT/RBP1/ABCA6/CYP27A1/CROT/EFHC1/FDXR/SLC23A2/CH25H
HALLMARK_MYC_TARGETS_V1	HALLMARK_MYC_TARGETS_V1	188	0.257909	1.51525	0.00191176	0.00415601	0.00183739	3607	tags=45%, list=29%, signal=32%	AP3S1/HNRNPA3/SRSF7/EIF1AX/HDDC2/NAP1L1/SF3A1/PSMA2/PWP1/EIF4G2/PSMA1/CNBP/SLC25A3/DHX15/PRPS2/RAD23B/ODC1/HNRNPD/RAN/TRA2B/RPL6/EIF3J/PSMD7/PSMC6/PCBP1/KPNB1/EIF2S1/IFRD1/TARDBP/CUL1/EIF4H/MYC/RPL14/IMPDH2/PTGES3/HDAC2/DDX18/SRSF3/RSL1D1/HSP90AB1/RPS5/UBA2/SYNCRIP/DEK/HNRNPR/UBE2L3/PRDX4/ABCE1/HNRNPA2B1/YWHAQ/VBP1/POLE3/CCT4/APEX1/CANX/RPL34/ETF1/VDAC3/HNRNPC/GSPT1/BUB3/C1QBP/PGK1/PRDX3/EIF4E/CO…
HALLMARK_ANGIOGENESIS	HALLMARK_ANGIOGENESIS	35	0.410069	1.71691	0.00663759	0.0138283	0.00611357	2751	tags=46%, list=22%, signal=36%	THBD/NRP1/KCNJ8/FSTL1/CCND2/ITGAV/LUM/TIMP1/APP/LRPAP1/PDGFA/COL3A1/LPL/JAG1/CXCL6/COL5A2
HALLMARK_MITOTIC_SPINDLE	HALLMARK_MITOTIC_SPINDLE	180	-0.254831	-1.45229	0.0110109	0.0220217	0.00973593	821	tags=18%, list=7%, signal=17%	LMNB1/PRC1/DLGAP5/SAC3D1/CDK1/CEP250/CENPF/TLK1/INCENP/RACGAP1/TOP2A/ARHGAP4/KIF20B/AURKA/NUSAP1/KIF22/ARHGEF2/RHOT2/CCNB2/ATG4B/CENPE/KIF15/NEK2/TTK/CEP72/TPX2/MAP3K11/BIRC5/PLK1/KIF2C/KIF4A/ESPL1
HALLMARK_SPERMATOGENESIS	HALLMARK_SPERMATOGENESIS	121	-0.276315	-1.45459	0.0172009	0.0330787	0.0146243	4934	tags=52%, list=40%, signal=32%	RFC4/GFI1/POMC/CHRM4/THEG/IP6K1/DDX4/HTR5A/SLC12A2/TNP1/ADAM2/MEP1B/CFTR/GPR182/GAD1/ZC2HC1C/NF2/CAMK4/PRM2/RPL39L/TNP2/PGS1/NAA11/ODF1/DCC/OAZ3/CST8/CCNA1/NOS1/DPEP3/ACRV1/AKAP4/BUB1/GSG1/MAP7/TULP2/IL12RB2/PAPOLB/TNNI3/ZNRF4/DMC1/PIAS2/NPHP1/SYCP1/MTOR/CDKN3/TCP11/PGK2/EZH2/PDHA2/PRKAR2A/CDK1/GAPDHS/MAST2/LDHC/NCAPH/AURKA/PHKG2/CCNB2/CLPB/NEK2/TTK/KIF2C
HALLMARK_IL2_STAT5_SIGNALING	HALLMARK_IL2_STAT5_SIGNALING	177	0.23757	1.38146	0.0210495	0.0389806	0.0172335	2664	tags=30%, list=21%, signal=24%	PLPP1/PRNP/NT5E/FGL2/SWAP70/SOCS2/NRP1/NFIL3/MAP3K8/WLS/SMPDL3A/BMP2/GABARAPL1/ANXA4/RABGAP1L/CCND2/CYFIP1/ARL4A/ITGAV/PLIN2/RNH1/PLAGL1/IFNGR1/TWSG1/SERPINB6/IGF2R/EMP1/SLC2A3/CDKN1C/ODC1/CKAP4/ITGAE/GADD45B/ABCB1/GPR65/RHOB/IRF8/COL6A1/MYC/SLC39A8/HOPX/MAFF/RORA/PHLDA1/CD81/AHNAK/BCL2/PLSCR1/SELL/PENK/BMPR2/DENND5A/PIM1

## Sheet: ALDH1A1-KEGG
ID	Description	setSize	enrichmentScore	NES	pvalue	p.adjust	qvalue	rank	leading_edge	core_enrichment
Neuroactive ligand-receptor interaction	Neuroactive ligand-receptor interaction	241	-0.384594	-2.28256	1e-10	1.83e-08	1.53684e-08	5003	tags=69%, list=40%, signal=42%	GRIA1/FSHB/PTGIR/CCKBR/ADRA1D/GABRA4/GRIN2D/P2RX5/TACR3/FSHR/ADORA3/HCRTR2/CHRM4/GRIK3/DRD5/SSTR5/PRSS2/AVPR1B/PTH2R/GPR50/NTSR1/HTR1D/P2RX1/HTR5A/LTB4R2/DRD4/CNR2/F2/HTR1F/GCGR/NPBWR2/CNR1/AVPR1A/HRH1/GABRA3/GRM2/BRS3/GABRQ/HTR2C/CHRNE/CHRNB4/GHRHR/GRM3/GIPR/P2RY10/F2RL3/CHRNA2/CHRM2/GRPR/GRID2/NMBR/CHRND/CHRNG/MC4R/GNRHR/GLP2R/AGTR2/CYSLTR2/GABRA6/GALR1/P2RX2/OPRM1/LEP/GH1/HRH3/GLRA2/GABRB2/GRI…
Olfactory transduction	Olfactory transduction	64	-0.50365	-2.37628	2.01027e-07	1.8394e-05	1.54474e-05	4209	tags=78%, list=34%, signal=52%	OR6A2/OR1A1/OR2S2/CALML5/OR1E1/OR7E24/OR3A3/OR12D3/PDE1C/OR1D2/OR52A1/OR51E2/OR2H2/OR1A2/OR2B6/ARRB2/OR10C1/CLCA1/PDC/OR2B2/OR2J3/OR2H1/OR12D2/CNGB1/OR1G1/OR7C2/OR5I1/OR11A1/CLCA2/OR10H3/OR10H2/OR10H1/OR10J1/GRK3/OR1F1/OR2W1/CAMK2G/OR3A2/OR7A17/GUCA1A/PRKACG/GUCA1B/OR2J2/OR3A1/OR7C1/PRKX/OR2C1/OR2F2/GUCY2D/CAMK2A
Protein export	Protein export	19	0.681442	2.43603	1.51369e-05	0.000923353	0.000775436	2733	tags=74%, list=22%, signal=58%	SEC63/SRP54/SEC11A/SRP72/SRP14/SPCS1/SEC61B/SPCS2/SEC62/SRPRA/OXA1L/SRP19/SRP9/SPCS3
Fatty acid metabolism	Fatty acid metabolism	38	0.529455	2.28911	2.81047e-05	0.00128579	0.00107981	2129	tags=45%, list=17%, signal=37%	ADH5/ECI2/ALDH9A1/ALDH2/ADH1B/ALDH3A2/ACAT1/ADH1C/ACSL1/HADHB/HADHA/ACSL4/ACADM/ACADL/ACAA2/ACSL5/ACSL3
Propanoate metabolism	Propanoate metabolism	27	0.575854	2.24468	9.07662e-05	0.00305289	0.00256383	2296	tags=56%, list=19%, signal=45%	ALDH9A1/ALDH2/ALDH3A2/ACAT1/PCCA/HADHA/ALDH6A1/ACADM/ACACB/SUCLA2/LDHB/SUCLG2/ABAT/ACSS3/HIBCH
Ribosome	Ribosome	68	0.405891	2.00553	0.000100095	0.00305289	0.00256383	3569	tags=53%, list=29%, signal=38%	RPL15/RSL24D1/RPL36AL/RPS27L/RPL3/RPL23A/RPL6/RPS27/RPL41/RPS25/RPL14/RPL10A/RPL7/RPS15A/RPS9/RPL31/RPL9/RPS5/RPS4X/RPL10L/RPS15/RPS23/RPS12/RPL11/RPS29/RPL34/RPS28/RPL12/RPL30/RPS16/RPLP0/RPS17/RPS2/RPL19/RPS6/RPS3
Valine, leucine and isoleucine degradation	Valine, leucine and isoleucine degradation	40	0.486752	2.11384	0.000175858	0.00459744	0.00386095	2296	tags=42%, list=19%, signal=35%	AOX1/ALDH9A1/ALDH2/ALDH3A2/ACAT1/PCCA/HADHB/HADHA/ALDH6A1/ACADM/DLD/ACAD8/AUH/ACAA2/OXCT1/ABAT/HIBCH
Proteasome	Proteasome	40	0.444872	1.93196	0.00108429	0.0231616	0.0194512	4257	tags=65%, list=34%, signal=43%	PSMC2/PSMA2/PSMA1/PSMD11/PSMD12/PSMD7/PSMC6/PSMF1/PSMD6/PSMA3/PSMB1/PSME4/PSMB6/PSMB9/PSMC5/PSMC3/PSMA4/PSMC1/PSMB8/PSMD1/PSMB5/POMP/PSME3/PSMA5/PSMD8/PSMB7
Amino sugar and nucleotide sugar metabolism	Amino sugar and nucleotide sugar metabolism	36	0.452723	1.92894	0.00126566	0.0231616	0.0194512	1846	tags=42%, list=15%, signal=36%	HEXB/GNE/GFPT2/UGP2/UAP1/PGM3/CYB5R3/PGM1/UGDH/PMM1/NAGK/FPGT/NPL/CMAS/UXS1
Lysosome	Lysosome	105	0.321652	1.73054	0.00116704	0.0231616	0.0194512	3029	tags=42%, list=24%, signal=32%	GALC/HEXB/CTSO/LIPA/AP1S2/AP3S1/ASAH1/CTSH/AGA/CTSL/TPP1/GNS/LAPTM4A/SCARB2/FUCA1/CTSC/CTSK/AP4S1/IGF2R/CLN5/PSAP/LAMP2/MANBA/LGMN/M6PR/CD164/NPC2/GLA/PPT1/ATP6V0D1/ATP6V1H/CTSF/LAMP1/CTSS/GUSB/AP3D1/ENTPD4/HGSNAT/CLTC/AP3B1/CTSV/NPC1/LAPTM5/CLTA
TGF-beta signaling pathway	TGF-beta signaling pathway	79	0.351644	1.79001	0.00155265	0.0258305	0.0216925	2421	tags=37%, list=20%, signal=30%	ID3/DCN/ID2/TGFBR2/ROCK1/ID1/ZFYVE16/PPP2CB/BMP2/RBL2/BMP4/ACVR1/SKP1/EP300/ROCK2/RHOA/SMAD4/SMAD2/LTBP1/THBS4/CUL1/THBS1/SMAD7/BMPR1A/MYC/ID4/PPP2CA/TGFB3/ACVR2A
Cytokine-cytokine receptor interaction	Cytokine-cytokine receptor interaction	230	-0.262958	-1.55222	0.00196775	0.0300082	0.025201	4443	tags=47%, list=36%, signal=30%	XCL1/CSF3R/CXCR4/IL12B/LTB/IL4/IL1R2/CCL24/TPO/EDA2R/LIF/OSM/CD70/IFNA21/LTBR/IFNA4/IFNA17/IL21/TNFRSF10C/CXCR6/TNFRSF10D/TNFSF8/IFNA1/IL15RA/IL24/CX3CL1/IL5RA/IL17RA/FLT1/CCL20/PDGFB/CSF1/IFNG/IFNA8/LEP/GH1/IL12RB1/GDF5/EPOR/IL17A/IL2/CCL11/CCL7/PRL/CRLF2/CCR4/IL3RA/INHBB/CCR8/IL2RA/TNFRSF9/FLT4/EGF/IFNA16/FLT3/CCL22/TNFSF11/CCR9/GH2/CCR6/TNFSF9/IFNA7/CCL16/EPO/CCL25/CCL1/KITLG/IL12A/CCL17/IL12R…
beta-Alanine metabolism	beta-Alanine metabolism	21	0.529824	1.93839	0.00277273	0.0390316	0.0327789	2912	tags=62%, list=23%, signal=47%	DPYD/ALDH9A1/ALDH2/ALDH3A2/HADHA/AOC3/ACADM/DPYS/SMS/ABAT/HIBCH/MLYCD/ALDH7A1
Tryptophan metabolism	Tryptophan metabolism	32	0.441642	1.80777	0.00327343	0.0427885	0.0359339	1287	tags=28%, list=10%, signal=25%	AOX1/MAOB/ALDH9A1/ALDH2/MAOA/ALDH3A2/ACAT1/HADHA/CAT
Focal adhesion	Focal adhesion	188	0.24632	1.46419	0.00389969	0.0475762	0.0399547	2959	tags=34%, list=24%, signal=26%	PDGFD/CAV1/LAMA2/CAV2/KDR/AKT3/LAMB1/ROCK1/PDGFC/PARVA/MYLK/RAP1A/PPP1R12A/PIK3R1/CCND2/MYL12A/FLNC/COL4A6/LAMA4/ROCK2/RHOA/ITGAV/FYN/PPP1CC/DOCK1/VEGFC/ITGA1/CAPN2/RAP1B/PDGFA/RAF1/MYL9/THBS4/COL3A1/ITGB5/BIRC2/IGF1/COL6A1/THBS1/RAC1/COL6A3/CRK/VCL/COL6A2/VWF/ILK/COL1A2/MAP2K1/PRKCB/LAMB2/BCL2/PTEN/CRKL/ARHGAP5/JUN/BIRC3/COL5A2/EGFR/HGF/ITGA6/RAC2/THBS2/PDGFRB
