# Supplementary material for: Integration of scRNA-seq and bulk RNA-seq to reveal the association and potential molecular mechanisms of metabolic reprogramming regulated by lactylation and chemotherapy resistance in ovarian cancer
Source: Front Immunol. 2025 Feb 28;16:1513806. doi: 10.3389/fimmu.2025.1513806 (PMC11907005; doi:10.3389/fimmu.2025.1513806)
Supplement: Supplementary Table 6 — Marker gene expression in different clusters. [file Table6.xlsx]

## Sheet: 05.cluster_markers
	p_val	avg_log2FC	pct.1	pct.2	p_val_adj	cluster	gene
MT1H	0	2.57778	0.447	0.066	0	0	MT1H
LY6E	0	2.56395	0.87	0.849	0	0	LY6E
BST2	0	2.56004	0.793	0.328	0	0	BST2
PTGDS	0	2.30762	0.268	0.041	0	0	PTGDS
IFI27	0	2.1803	0.869	0.415	0	0	IFI27
SCGB2A1	0	2.16625	0.674	0.207	0	0	SCGB2A1
MT1G	0	2.15155	0.72	0.218	0	0	MT1G
CRABP1	0	2.01934	0.439	0.119	0	0	CRABP1
MT1E	0	1.98825	0.799	0.338	0	0	MT1E
HP	0	1.97074	0.312	0.089	0	0	HP
MT2A	0	1.8628	0.866	0.589	0	0	MT2A
SNCG	0	1.78949	0.623	0.187	0	0	SNCG
RARRES2	0	1.56657	0.624	0.376	0	0	RARRES2
RNASE1	0	1.55473	0.544	0.173	0	0	RNASE1
S100A16	0	1.51492	0.649	0.43	0	0	S100A16
S100A14	0	1.46883	0.638	0.333	0	0	S100A14
HLA-DPA1	0	1.45086	0.531	0.229	0	0	HLA-DPA1
ADIRF	0	1.41649	0.556	0.213	0	0	ADIRF
HLA-DQA1	0	1.41085	0.359	0.072	0	0	HLA-DQA1
CHI3L1	0	1.40476	0.571	0.232	0	0	CHI3L1
SAA1	0	1.39657	0.21	0.034	0	0	SAA1
MT1F	0	1.35112	0.718	0.393	0	0	MT1F
IFITM3	0	1.33789	0.956	0.877	0	0	IFITM3
RP11-283G6.5	0	1.33152	0.355	0.151	0	0	RP11-283G6.5
C2orf88	0	1.322	0.47	0.185	0	0	C2orf88
ISG15	0	1.31572	0.688	0.499	0	0	ISG15
MT1X	0	1.30153	0.762	0.586	0	0	MT1X
S100A10	0	1.26814	0.833	0.567	0	0	S100A10
IFITM1	0	1.2574	0.863	0.752	0	0	IFITM1
KRT7	0	1.21521	0.841	0.705	0	0	KRT7
KRT6A	0	1.18344	0.181	0.019	0	0	KRT6A
KLK11	0	1.16112	0.537	0.2	0	0	KLK11
SCGB1D2	0	1.11799	0.402	0.136	0	0	SCGB1D2
KLK8	0	1.088	0.657	0.263	0	0	KLK8
SPDEF	0	1.07113	0.315	0.084	0	0	SPDEF
CRIP1	0	1.06439	0.544	0.251	0	0	CRIP1
KLK5	0	1.05312	0.453	0.098	0	0	KLK5
MSLN	0	1.04539	0.683	0.235	0	0	MSLN
CENPW	0	1.02637	0.465	0.235	0	0	CENPW
KLK6	0	1.02242	0.514	0.196	0	0	KLK6
KRT23	0	1.01869	0.394	0.114	0	0	KRT23
NNMT	0	1.01162	0.483	0.133	0	0	NNMT
FOLR1	0	0.994154	0.714	0.459	0	0	FOLR1
CFB	0	0.982098	0.569	0.349	0	0	CFB
APOA1	0	0.963004	0.548	0.222	0	0	APOA1
LINC00176	0	0.961121	0.396	0.142	0	0	LINC00176
MUC16	0	0.955724	0.718	0.281	0	0	MUC16
KLK10	0	0.945105	0.566	0.193	0	0	KLK10
PLTP	0	0.944463	0.544	0.326	0	0	PLTP
MX1	0	0.944075	0.503	0.257	0	0	MX1
TPD52L1	0	0.938682	0.642	0.398	0	0	TPD52L1
DEFB1	0	0.934698	0.409	0.184	0	0	DEFB1
DAPL1	0	0.890092	0.464	0.206	0	0	DAPL1
SAMHD1	0	0.87985	0.486	0.278	0	0	SAMHD1
ASS1	0	0.874004	0.858	0.559	0	0	ASS1
ATP6V1B1	0	0.8713	0.445	0.134	0	0	ATP6V1B1
PPP1R14A	0	0.868508	0.428	0.179	0	0	PPP1R14A
FXYD3	0	0.866785	0.492	0.25	0	0	FXYD3
MRPL20	0	0.865503	0.798	0.736	0	0	MRPL20
MT1A	0	0.852614	0.281	0.05	0	0	MT1A
PDLIM4	0	0.835419	0.489	0.271	0	0	PDLIM4
ASRGL1	0	0.830259	0.628	0.353	0	0	ASRGL1
GBP1	0	0.827118	0.579	0.37	0	0	GBP1
PTPRF	0	0.824574	0.655	0.492	0	0	PTPRF
XAF1	0	0.82025	0.397	0.159	0	0	XAF1
RARRES3	0	0.810595	0.547	0.296	0	0	RARRES3
UNC5B-AS1	0	0.806385	0.419	0.154	0	0	UNC5B-AS1
C1orf186	0	0.785599	0.78	0.255	0	0	C1orf186
KLK7	0	0.784803	0.604	0.249	0	0	KLK7
SCNN1A	0	0.782482	0.582	0.34	0	0	SCNN1A
A2M	0	0.77473	0.319	0.118	0	0	A2M
PRSS21	0	0.762656	0.437	0.221	0	0	PRSS21
FABP5	0	0.754573	0.459	0.239	0	0	FABP5
C19orf33	0	0.743199	0.698	0.469	0	0	C19orf33
RHPN2	0	0.706381	0.522	0.271	0	0	RHPN2
CRYAB	0	0.696155	0.444	0.22	0	0	CRYAB
TCEA3	0	0.695991	0.5	0.229	0	0	TCEA3
KLF5	0	0.688974	0.707	0.522	0	0	KLF5
RNF212	0	0.685985	0.333	0.121	0	0	RNF212
BIK	0	0.680204	0.395	0.169	0	0	BIK
ATF7IP2	0	0.676805	0.373	0.134	0	0	ATF7IP2
IQCG	0	0.668891	0.406	0.151	0	0	IQCG
USP53	0	0.668875	0.404	0.181	0	0	USP53
PPFIBP1	0	0.668851	0.614	0.386	0	0	PPFIBP1
MT1M	0	0.663338	0.531	0.08	0	0	MT1M
TM4SF1	0	0.606801	0.831	0.475	0	0	TM4SF1
PLBD1	0	0.595508	0.336	0.082	0	0	PLBD1
APOL1	0	0.594011	0.334	0.121	0	0	APOL1
DPYSL3	0	0.590944	0.43	0.175	0	0	DPYSL3
PLAT	0	0.587333	0.272	0.075	0	0	PLAT
DOK5	0	0.551377	0.453	0.22	0	0	DOK5
UBE2E2	0	0.52666	0.565	0.348	0	0	UBE2E2
TFAP2A	0	0.51149	0.294	0.1	0	0	TFAP2A
PINLYP	0	0.504597	0.257	0.028	0	0	PINLYP
HOTAIRM1	0	0.487308	0.216	0.011	0	0	HOTAIRM1
MMP23B	0	0.48252	0.2	0.035	0	0	MMP23B
MEIS2	0	0.469212	0.296	0.094	0	0	MEIS2
HOXD-AS2	0	0.46023	0.298	0.076	0	0	HOXD-AS2
RP11-273G15.2	0	0.452776	0.224	0.045	0	0	RP11-273G15.2
EHF	0	0.448016	0.546	0.302	0	0	EHF
C2	0	0.443953	0.269	0.072	0	0	C2
WT1	0	0.442953	0.524	0.249	0	0	WT1
CCNA1	0	0.441218	0.231	0.058	0	0	CCNA1
FHL1	0	0.439342	0.249	0.046	0	0	FHL1
TMTC1	0	0.415844	0.323	0.122	0	0	TMTC1
LCN2	0	0.409237	0.642	0.414	0	0	LCN2
AC007389.3	0	0.403189	0.143	0.004	0	0	AC007389.3
DHCR24	0	0.396071	0.634	0.393	0	0	DHCR24
ZIC1	0	0.395783	0.166	0.005	0	0	ZIC1
MX2	0	0.395284	0.254	0.073	0	0	MX2
WNT10A	0	0.392308	0.226	0.053	0	0	WNT10A
PDZK1IP1	0	0.391336	0.54	0.259	0	0	PDZK1IP1
DSCR8	0	0.345868	0.174	0.013	0	0	DSCR8
LINC01139	0	0.341055	0.216	0.03	0	0	LINC01139
IQSEC3	0	0.265711	0.172	0.025	0	0	IQSEC3
ANKRD65	8.13002e-308	0.543607	0.393	0.19	2.17307e-303	0	ANKRD65
BBOX1-AS1	1.99624e-303	0.318162	0.245	0.072	5.33575e-299	0	BBOX1-AS1
RND3	1.42618e-302	0.775682	0.613	0.443	3.81203e-298	0	RND3
RP11-295M3.4	1.71231e-302	0.878309	0.408	0.204	4.57685e-298	0	RP11-295M3.4
SYTL1	1.90151e-301	0.577074	0.365	0.181	5.08254e-297	0	SYTL1
THY1	4.02277e-298	0.607225	0.191	0.041	1.07525e-293	0	THY1
XAGE2	6.36419e-298	0.390538	0.196	0.041	1.70108e-293	0	XAGE2
IGF2BP2	2.43672e-295	0.307435	0.516	0.264	6.5131e-291	0	IGF2BP2
KRT17	4.68792e-295	0.334864	0.4	0.175	1.25303e-290	0	KRT17
IFI16	4.17374e-293	0.706203	0.53	0.353	1.1156e-288	0	IFI16
ARHGAP4	7.34232e-293	0.484355	0.301	0.123	1.96253e-288	0	ARHGAP4
BLVRB	2.16328e-288	0.810869	0.598	0.465	5.78224e-284	0	BLVRB
FBXO17	1.16621e-287	0.455205	0.282	0.107	3.11717e-283	0	FBXO17
IFI6	2.39976e-286	1.47931	0.717	0.637	6.41431e-282	0	IFI6
ADGRG2	5.44815e-286	0.284156	0.131	0.008	1.45624e-281	0	ADGRG2
S100A4	3.6826e-285	0.320677	0.708	0.5	9.84323e-281	0	S100A4
ITIH5	9.81779e-284	0.346252	0.175	0.032	2.6242e-279	0	ITIH5
SPON1	1.7986e-283	0.457372	0.676	0.412	4.80747e-279	0	SPON1
NSG1	3.38604e-283	0.679216	0.478	0.275	9.05054e-279	0	NSG1
PPP1R16A	5.03103e-283	0.713807	0.613	0.459	1.34475e-278	0	PPP1R16A
KCNE3	1.07738e-282	0.422733	0.269	0.097	2.87973e-278	0	KCNE3
GADD45A	4.45209e-282	0.659736	0.591	0.413	1.19e-277	0	GADD45A
LPAR3	4.70218e-282	0.429619	0.317	0.126	1.25685e-277	0	LPAR3
AURKAIP1	6.45101e-281	0.674111	0.8	0.741	1.72429e-276	0	AURKAIP1
ENO1	3.62302e-278	0.680962	0.884	0.853	9.68397e-274	0	ENO1
GLIPR2	2.34472e-277	0.625317	0.345	0.162	6.26719e-273	0	GLIPR2
CTD-3184A7.4	8.45373e-276	0.485902	0.236	0.079	2.2596e-271	0	CTD-3184A7.4
BISPR	1.96649e-275	0.262367	0.172	0.032	5.25623e-271	0	BISPR
HLA-DPB1	1.40536e-271	0.83019	0.491	0.318	3.75638e-267	0	HLA-DPB1
TPM2	2.18359e-270	0.532409	0.54	0.339	5.83651e-266	0	TPM2
TPRG1-AS1	7.35595e-269	0.343915	0.193	0.047	1.96617e-264	0	TPRG1-AS1
SP100	1.24101e-266	0.464022	0.497	0.3	3.3171e-262	0	SP100
SPOCK2	1.30721e-266	0.823201	0.277	0.111	3.49405e-262	0	SPOCK2
MROH6	5.48619e-262	0.302864	0.226	0.071	1.4664e-257	0	MROH6
AR	1.80298e-261	0.401836	0.394	0.205	4.8192e-257	0	AR
WT1-AS	2.00159e-258	0.291986	0.282	0.109	5.35006e-254	0	WT1-AS
TGM2	8.32492e-257	0.7217	0.21	0.063	2.22517e-252	0	TGM2
PABPC4	2.6654e-255	0.396536	0.709	0.545	7.12435e-251	0	PABPC4
NUPR2	2.0829e-251	0.539057	0.363	0.188	5.56738e-247	0	NUPR2
PLA2G16	2.80851e-251	0.383125	0.534	0.333	7.50687e-247	0	PLA2G16
CRACR2B	1.2204e-250	0.510872	0.359	0.187	3.262e-246	0	CRACR2B
MAGEA11	6.32082e-250	0.251297	0.136	0.017	1.68949e-245	0	MAGEA11
VWA1	1.46018e-247	0.521774	0.416	0.235	3.90291e-243	0	VWA1
NPR1	1.21729e-246	0.325137	0.378	0.184	3.2537e-242	0	NPR1
RP11-369C8.1	8.97782e-245	0.50568	0.132	0.016	2.39968e-240	0	RP11-369C8.1
CD164L2	4.32309e-243	0.259298	0.145	0.024	1.15552e-238	0	CD164L2
PPCS	6.94442e-243	0.505186	0.699	0.576	1.85617e-238	0	PPCS
ADCK4	2.35167e-242	0.366656	0.328	0.163	6.28578e-238	0	ADCK4
RCC1	3.96895e-241	0.478026	0.414	0.243	1.06086e-236	0	RCC1
LYPD1	3.56933e-240	0.544782	0.539	0.337	9.54047e-236	0	LYPD1
CYB5R2	6.21737e-240	0.548272	0.287	0.129	1.66184e-235	0	CYB5R2
CCNL2	2.9628e-237	0.403958	0.464	0.293	7.91926e-233	0	CCNL2
MMEL1	1.24604e-236	0.313945	0.249	0.096	3.33053e-232	0	MMEL1
FKBP5	2.48212e-236	0.367494	0.241	0.09	6.63445e-232	0	FKBP5
SIPA1	7.8359e-235	0.30172	0.283	0.121	2.09446e-230	0	SIPA1
ST6GALNAC5	1.22411e-234	0.501281	0.322	0.147	3.27192e-230	0	ST6GALNAC5
RAMP1	4.85241e-233	0.494517	0.254	0.103	1.297e-228	0	RAMP1
LONRF2	6.36897e-232	0.339331	0.252	0.099	1.70236e-227	0	LONRF2
HLA-DRB1	1.59633e-231	0.845448	0.634	0.508	4.26684e-227	0	HLA-DRB1
COL9A2	1.95304e-231	0.317424	0.21	0.069	5.22028e-227	0	COL9A2
TNFRSF1A	7.8355e-230	0.844579	0.659	0.588	2.09435e-225	0	TNFRSF1A
ATPIF1	1.072e-229	0.680958	0.795	0.744	2.86536e-225	0	ATPIF1
GSTM1	1.13503e-229	0.49709	0.301	0.142	3.03382e-225	0	GSTM1
UBE2J2	1.89489e-229	0.473867	0.536	0.383	5.06484e-225	0	UBE2J2
NRBP2	5.66355e-229	0.424552	0.318	0.161	1.51381e-224	0	NRBP2
PI3	1.72363e-228	0.501628	0.218	0.072	4.6071e-224	0	PI3
NDUFS5	4.70228e-228	0.54313	0.893	0.86	1.25687e-223	0	NDUFS5
IFI44	5.18239e-228	0.353449	0.293	0.13	1.3852e-223	0	IFI44
LINC01532	7.96603e-227	0.253072	0.115	0.011	2.12924e-222	0	LINC01532
CHODL	1.41998e-226	0.494367	0.309	0.143	3.79545e-222	0	CHODL
CXCL17	6.1264e-225	0.928856	0.414	0.248	1.63753e-220	0	CXCL17
PNOC	7.2121e-225	0.584939	0.321	0.152	1.92772e-220	0	PNOC
VGLL1	7.10359e-224	0.353607	0.219	0.076	1.89872e-219	0	VGLL1
CLDN22	1.3711e-221	0.254075	0.124	0.016	3.66482e-217	0	CLDN22
APOL2	2.13475e-221	0.292196	0.223	0.081	5.70598e-217	0	APOL2
LMTK3	2.22228e-221	0.328412	0.189	0.058	5.93993e-217	0	LMTK3
LYPD3	3.34212e-221	0.275955	0.125	0.017	8.93316e-217	0	LYPD3
UNC13D	3.74895e-221	0.27399	0.182	0.052	1.00206e-216	0	UNC13D
TNFSF8	4.9144e-217	0.270789	0.127	0.019	1.31357e-212	0	TNFSF8
AGRN	2.1377e-216	0.565397	0.547	0.406	5.71386e-212	0	AGRN
CTD-2314B22.1	2.49534e-215	0.471277	0.197	0.063	6.6698e-211	0	CTD-2314B22.1
BIRC3	7.00911e-215	0.851562	0.292	0.138	1.87346e-210	0	BIRC3
CAP1	8.13217e-215	0.446297	0.732	0.625	2.17365e-210	0	CAP1
IRAK1	6.05779e-213	0.452457	0.499	0.336	1.61919e-208	0	IRAK1
TPI1	8.13082e-213	0.926048	0.952	0.953	2.17329e-208	0	TPI1
MEIS1	3.84057e-212	0.388539	0.481	0.305	1.02655e-207	0	MEIS1
CARD16	6.85272e-211	0.297716	0.282	0.126	1.83166e-206	0	CARD16
RP11-283G6.3	6.00829e-209	0.267513	0.182	0.056	1.60596e-204	0	RP11-283G6.3
HLA-DQB1	1.03261e-207	0.684398	0.42	0.265	2.76005e-203	0	HLA-DQB1
GNB1	2.01997e-207	0.414671	0.573	0.427	5.39918e-203	0	GNB1
AHNAK	2.7007e-205	0.40043	0.757	0.613	7.21871e-201	0	AHNAK
BHLHE41	1.03836e-204	0.385693	0.508	0.335	2.77544e-200	0	BHLHE41
CLSTN1	1.52633e-204	0.394788	0.481	0.319	4.07972e-200	0	CLSTN1
QPRT	2.12252e-204	0.300895	0.39	0.217	5.67328e-200	0	QPRT
LRRTM1	4.22939e-204	0.294557	0.211	0.073	1.13047e-199	0	LRRTM1
PALLD	6.75491e-204	0.430815	0.45	0.28	1.80552e-199	0	PALLD
PPIH	7.35211e-204	0.442103	0.605	0.46	1.96514e-199	0	PPIH
ARHGAP29	7.65564e-203	0.67291	0.542	0.367	2.04628e-198	0	ARHGAP29
EGFL6	1.0939e-202	0.261944	0.199	0.068	2.92389e-198	0	EGFL6
A1BG	1.12747e-202	0.253555	0.192	0.064	3.01362e-198	0	A1BG
PXDN	1.95744e-201	0.487414	0.353	0.194	5.23203e-197	0	PXDN
MIR99AHG	2.89542e-201	0.456285	0.367	0.205	7.73916e-197	0	MIR99AHG
PALMD	2.90696e-200	0.356221	0.253	0.109	7.77002e-196	0	PALMD
RP11-983P16.4	3.82254e-200	0.312769	0.263	0.12	1.02173e-195	0	RP11-983P16.4
DNAJB13	6.64476e-199	0.275961	0.213	0.08	1.77608e-194	0	DNAJB13
ADPRHL2	1.64142e-198	0.465707	0.504	0.351	4.38735e-194	0	ADPRHL2
TUBB6	1.79563e-198	0.315639	0.234	0.096	4.79953e-194	0	TUBB6
PQLC3	1.88721e-197	0.451334	0.505	0.359	5.04433e-193	0	PQLC3
KRT19	4.51873e-196	0.781293	0.871	0.805	1.20781e-191	0	KRT19
SRD5A3	5.21152e-196	0.684255	0.455	0.313	1.39299e-191	0	SRD5A3
MUC1	1.40739e-194	0.434719	0.652	0.483	3.7618e-190	0	MUC1
PRKCDBP	9.11342e-194	0.423344	0.264	0.122	2.43593e-189	0	PRKCDBP
RBMXL1	1.92008e-193	0.301424	0.346	0.19	5.13218e-189	0	RBMXL1
LGR4	2.29728e-193	0.309522	0.287	0.142	6.1404e-189	0	LGR4
EBNA1BP2	2.46804e-193	0.494971	0.689	0.59	6.59683e-189	0	EBNA1BP2
CCDC3	2.73297e-193	0.266617	0.148	0.037	7.30496e-189	0	CCDC3
MEAF6	4.7028e-193	0.586341	0.741	0.678	1.25701e-188	0	MEAF6
GPI	5.76762e-193	0.496189	0.79	0.735	1.54163e-188	0	GPI
SMIM22	1.57958e-192	0.54196	0.669	0.552	4.22205e-188	0	SMIM22
PDCD5	4.33849e-191	0.919794	0.815	0.817	1.15964e-186	0	PDCD5
SLC35F2	8.21131e-191	0.296021	0.308	0.157	2.1948e-186	0	SLC35F2
ALDH3B2	1.82973e-190	0.304642	0.27	0.125	4.89068e-186	0	ALDH3B2
OAS1	3.80948e-190	0.367393	0.292	0.141	1.01824e-185	0	OAS1
EPHA2	9.97271e-190	0.471075	0.382	0.236	2.66561e-185	0	EPHA2
ZNF595	4.74628e-189	0.300227	0.218	0.089	1.26863e-184	0	ZNF595
ITPR2	5.03291e-189	0.441112	0.342	0.196	1.34525e-184	0	ITPR2
EMP2	5.81221e-189	0.786367	0.671	0.56	1.55355e-184	0	EMP2
RP11-395G23.3	1.94975e-188	0.334185	0.333	0.179	5.21149e-184	0	RP11-395G23.3
SMCO4	5.04298e-188	0.480964	0.399	0.251	1.34794e-183	0	SMCO4
TIMP1	2.55685e-187	1.05697	0.825	0.761	6.83421e-183	0	TIMP1
AC090498.1	1.01841e-186	1.19428	0.94	0.955	2.7221e-182	0	AC090498.1
ELOVL1	1.49533e-186	0.40955	0.572	0.436	3.99687e-182	0	ELOVL1
CTTNBP2	3.04505e-186	0.280903	0.177	0.058	8.13912e-182	0	CTTNBP2
BRCC3	8.53324e-185	0.439215	0.484	0.342	2.28085e-180	0	BRCC3
LTBP4	1.13567e-184	0.293347	0.2	0.075	3.03552e-180	0	LTBP4
PDE6G	9.47287e-184	0.276897	0.135	0.032	2.532e-179	0	PDE6G
KRT5	1.3171e-183	0.318511	0.115	0.019	3.52048e-179	0	KRT5
SLC1A3	3.06579e-183	0.262588	0.253	0.115	8.19454e-179	0	SLC1A3
LMO4	3.59413e-183	0.397076	0.666	0.516	9.60675e-179	0	LMO4
MYCBP	1.14355e-182	0.311758	0.408	0.249	3.05661e-178	0	MYCBP
TMPRSS3	1.33431e-182	0.4348	0.441	0.293	3.56647e-178	0	TMPRSS3
S100A6	3.31634e-182	0.395599	0.938	0.914	8.86424e-178	0	S100A6
MAML2	4.37077e-181	0.387638	0.489	0.333	1.16826e-176	0	MAML2
IGFBP2	4.77166e-181	0.330277	0.687	0.529	1.27542e-176	0	IGFBP2
EYA2	6.70864e-180	0.379437	0.452	0.274	1.79315e-175	0	EYA2
MED29	1.15704e-179	0.40011	0.492	0.359	3.09265e-175	0	MED29
ANAPC15	1.5158e-179	0.568419	0.556	0.434	4.05159e-175	0	ANAPC15
EDN2	3.18437e-179	0.668688	0.23	0.099	8.5115e-175	0	EDN2
FO538757.2	7.4775e-178	0.582817	0.479	0.352	1.99866e-173	0	FO538757.2
CTBP1	4.78998e-177	0.37145	0.445	0.303	1.28031e-172	0	CTBP1
APOL6	1.81401e-176	0.41762	0.323	0.184	4.84867e-172	0	APOL6
EVA1C	9.30306e-174	0.323934	0.331	0.182	2.48661e-169	0	EVA1C
RARRES1	1.69848e-173	3.20863	0.217	0.098	4.53987e-169	0	RARRES1
FGGY	1.71248e-173	0.335216	0.313	0.171	4.57729e-169	0	FGGY
EMP1	5.17853e-172	0.687402	0.489	0.351	1.38417e-167	0	EMP1
UQCC3	8.4405e-172	0.366602	0.632	0.484	2.25606e-167	0	UQCC3
EEF1G	1.05624e-171	0.555196	0.777	0.731	2.82322e-167	0	EEF1G
DFFA	1.42855e-171	0.382886	0.492	0.352	3.81837e-167	0	DFFA
CEBPG	3.30271e-171	0.641611	0.578	0.48	8.8278e-167	0	CEBPG
C10orf10	8.88649e-171	0.366162	0.251	0.12	2.37527e-166	0	C10orf10
NEFH	1.02298e-170	0.394105	0.123	0.028	2.73432e-166	0	NEFH
RASSF7	1.45922e-170	0.272919	0.471	0.308	3.90036e-166	0	RASSF7
CISD3	4.57517e-169	0.494652	0.532	0.409	1.2229e-164	0	CISD3
GBP3	5.46695e-169	0.369995	0.325	0.183	1.46126e-164	0	GBP3
RPS8	6.36149e-168	0.630569	0.993	0.991	1.70036e-163	0	RPS8
NUDT2	6.53906e-168	0.377881	0.41	0.273	1.74783e-163	0	NUDT2
SAA2	1.63952e-167	0.557897	0.102	0.016	4.38227e-163	0	SAA2
CDCA5	8.50788e-166	0.313069	0.255	0.123	2.27407e-161	0	CDCA5
CITED4	2.49823e-165	0.346132	0.428	0.275	6.67751e-161	0	CITED4
CCL20	3.91332e-164	0.892235	0.135	0.036	1.04599e-159	0	CCL20
CPSF3L	1.82798e-163	0.371084	0.527	0.405	4.88602e-159	0	CPSF3L
FBXO6	2.13741e-163	0.275115	0.223	0.102	5.71309e-159	0	FBXO6
PART1	6.09324e-163	0.539727	0.393	0.244	1.62866e-158	0	PART1
RBM38	1.49328e-162	0.380429	0.406	0.264	3.99139e-158	0	RBM38
KRT16	5.10649e-162	0.455765	0.189	0.072	1.36491e-157	0	KRT16
FXYD1	5.21227e-162	0.264285	0.151	0.049	1.39319e-157	0	FXYD1
SSU72	3.03259e-161	0.40564	0.77	0.681	8.1058e-157	0	SSU72
HDAC7	1.1381e-160	0.399935	0.5	0.38	3.04202e-156	0	HDAC7
TMEM125	1.24364e-160	0.356152	0.439	0.305	3.32412e-156	0	TMEM125
YAP1	5.97371e-160	0.365415	0.553	0.422	1.59671e-155	0	YAP1
HTATIP2	6.96048e-160	0.425079	0.436	0.297	1.86047e-155	0	HTATIP2
C4orf3	3.57599e-159	0.562683	0.796	0.783	9.55825e-155	0	C4orf3
PRKCI	1.21673e-158	0.425698	0.718	0.619	3.25221e-154	0	PRKCI
PPT1	2.02666e-158	0.475335	0.571	0.465	5.41707e-154	0	PPT1
HMGA2	7.28703e-158	0.25449	0.231	0.107	1.94775e-153	0	HMGA2
GABRE	1.00185e-157	0.273482	0.184	0.073	2.67785e-153	0	GABRE
LIMS1	1.32129e-156	0.58948	0.665	0.591	3.53168e-152	0	LIMS1
C21orf91	5.39571e-156	0.578617	0.404	0.277	1.44222e-151	0	C21orf91
DDIT4	1.12339e-155	0.458841	0.409	0.262	3.0027e-151	0	DDIT4
MYH9	1.39383e-155	0.590505	0.749	0.717	3.72556e-151	0	MYH9
FRZB	2.5622e-155	0.785881	0.125	0.034	6.84849e-151	0	FRZB
SF3A3	8.40274e-155	0.374867	0.539	0.409	2.24597e-150	0	SF3A3
ITPKC	2.32673e-154	0.784584	0.423	0.293	6.21913e-150	0	ITPKC
IFI44L	1.61608e-153	0.422922	0.332	0.193	4.31962e-149	0	IFI44L
SPATS2L	7.3428e-153	0.360451	0.449	0.301	1.96266e-148	0	SPATS2L
RAB30-AS1	2.37703e-152	0.477147	0.427	0.301	6.35355e-148	0	RAB30-AS1
PSMB2	3.43918e-152	0.416763	0.789	0.726	9.19259e-148	0	PSMB2
RIMKLB	1.15295e-151	0.443919	0.43	0.299	3.08172e-147	0	RIMKLB
ADAMTS1	1.37687e-151	0.431919	0.369	0.225	3.68024e-147	0	ADAMTS1
TNFRSF14	9.89967e-151	0.330554	0.287	0.161	2.64608e-146	0	TNFRSF14
PEA15	2.31648e-150	0.599642	0.783	0.753	6.19172e-146	0	PEA15
WBSCR27	5.91088e-150	0.263898	0.224	0.107	1.57992e-145	0	WBSCR27
SERBP1	1.17776e-149	0.544788	0.846	0.847	3.14803e-145	0	SERBP1
ECHDC1	1.23577e-149	0.335926	0.441	0.312	3.30309e-145	0	ECHDC1
RBM47	6.61001e-149	0.398182	0.654	0.551	1.76679e-144	0	RBM47
UBD	1.09071e-148	0.583863	0.139	0.043	2.91536e-144	0	UBD
PPIE	6.0935e-148	0.343162	0.523	0.395	1.62873e-143	0	PPIE
MAPK15	4.28322e-147	0.27025	0.174	0.07	1.14486e-142	0	MAPK15
EIF2AK2	5.5099e-146	0.569809	0.676	0.601	1.47274e-141	0	EIF2AK2
TSPO	1.9821e-145	0.578592	0.773	0.74	5.29796e-141	0	TSPO
PGM1	3.67977e-144	0.271274	0.459	0.31	9.83566e-140	0	PGM1
EPSTI1	1.50628e-143	0.264054	0.188	0.079	4.02612e-139	0	EPSTI1
C1S	8.76389e-142	0.685909	0.35	0.222	2.3425e-137	0	C1S
RCC2	1.02106e-141	0.348908	0.408	0.283	2.7292e-137	0	RCC2
TYMP	2.79441e-141	0.317893	0.311	0.184	7.46919e-137	0	TYMP
ZNF503	2.40299e-140	0.461354	0.612	0.456	6.42296e-136	0	ZNF503
HID1	2.5724e-140	0.401956	0.363	0.245	6.87578e-136	0	HID1
SLC2A1	3.17956e-140	0.754125	0.442	0.316	8.49864e-136	0	SLC2A1
TRAPPC3	6.51349e-140	0.476465	0.682	0.602	1.74099e-135	0	TRAPPC3
MINCR	4.94564e-139	0.340717	0.32	0.199	1.32192e-134	0	MINCR
AKAP12	1.39624e-138	0.396775	0.207	0.096	3.732e-134	0	AKAP12
ANKRD33B	1.5189e-138	0.283973	0.279	0.152	4.05986e-134	0	ANKRD33B
CSTF3	4.84719e-138	0.294037	0.321	0.197	1.29561e-133	0	CSTF3
LAMTOR1	5.47972e-138	0.651202	0.753	0.736	1.46467e-133	0	LAMTOR1
ZNF384	2.78481e-137	0.28266	0.31	0.189	7.44351e-133	0	ZNF384
ODF3B	9.11948e-137	0.296561	0.198	0.09	2.43755e-132	0	ODF3B
CDK6	2.25804e-136	0.322091	0.298	0.175	6.03552e-132	0	CDK6
IFITM2	3.14312e-136	0.661124	0.592	0.486	8.40124e-132	0	IFITM2
AHCYL1	4.40165e-136	0.513306	0.654	0.607	1.17652e-131	0	AHCYL1
CXCL8	1.56412e-135	0.528881	0.247	0.124	4.18075e-131	0	CXCL8
TMBIM4	3.63378e-134	0.519324	0.392	0.277	9.71273e-130	0	TMBIM4
ATN1	4.34373e-134	0.460127	0.581	0.506	1.16103e-129	0	ATN1
RER1	2.58698e-133	0.406959	0.675	0.61	6.91475e-129	0	RER1
NTS	4.44693e-130	1.19274	0.142	0.051	1.18862e-125	0	NTS
CHCHD7	1.13341e-129	0.304642	0.658	0.538	3.02948e-125	0	CHCHD7
PSMB9	2.11523e-129	0.644574	0.491	0.375	5.65379e-125	0	PSMB9
COL9A1	2.38603e-129	0.519618	0.107	0.029	6.37762e-125	0	COL9A1
PRR13	3.41322e-129	0.475603	0.771	0.773	9.12319e-125	0	PRR13
SNHG12	1.86844e-128	0.447895	0.482	0.371	4.99414e-124	0	SNHG12
IFT172	1.98598e-128	0.288045	0.311	0.192	5.30832e-124	0	IFT172
SEPP1	7.3462e-128	1.05028	0.696	0.667	1.96357e-123	0	SEPP1
IFIT1	2.22034e-127	0.253635	0.234	0.12	5.93474e-123	0	IFIT1
CAPNS1	4.19111e-127	0.335208	0.588	0.489	1.12024e-122	0	CAPNS1
LINC01420	5.43811e-127	0.580559	0.709	0.682	1.45355e-122	0	LINC01420
PKN2	1.68882e-126	0.299493	0.515	0.395	4.51404e-122	0	PKN2
RTP4	1.03951e-125	0.298769	0.275	0.157	2.77851e-121	0	RTP4
DPEP3	2.17435e-125	0.520409	0.144	0.056	5.81182e-121	0	DPEP3
PLK2	2.42591e-125	0.534512	0.384	0.264	6.48422e-121	0	PLK2
KAZN	2.44741e-125	0.313461	0.323	0.205	6.54167e-121	0	KAZN
FUNDC2	3.64836e-125	0.645453	0.77	0.759	9.7517e-121	0	FUNDC2
RARG	4.18336e-125	0.302266	0.358	0.241	1.11817e-120	0	RARG
CTSB	9.36698e-125	0.881539	0.841	0.844	2.5037e-120	0	CTSB
CDH6	2.30039e-124	0.420652	0.22	0.113	6.1487e-120	0	CDH6
LZIC	3.0679e-124	0.28481	0.413	0.291	8.20019e-120	0	LZIC
STAT1	6.37478e-124	0.388039	0.562	0.443	1.70391e-119	0	STAT1
BCL2A1	8.583e-123	0.333835	0.1	0.026	2.29415e-118	0	BCL2A1
PARVA	4.60625e-122	0.274171	0.407	0.287	1.2312e-117	0	PARVA
COMTD1	6.02552e-122	0.376175	0.554	0.439	1.61056e-117	0	COMTD1
KRT8	9.87508e-122	0.619983	0.938	0.959	2.63951e-117	0	KRT8
AQP5	1.67806e-121	0.424558	0.341	0.217	4.4853e-117	0	AQP5
HLA-DRA	5.84866e-121	0.903762	0.673	0.619	1.56329e-116	0	HLA-DRA
WASF2	9.4826e-121	0.403739	0.648	0.575	2.5346e-116	0	WASF2
PARP9	1.38935e-120	0.457881	0.431	0.328	3.71359e-116	0	PARP9
ST3GAL1	1.52957e-120	0.385709	0.382	0.26	4.08838e-116	0	ST3GAL1
ACTN4	3.11711e-120	0.446924	0.765	0.729	8.33172e-116	0	ACTN4
IFIT3	3.55258e-120	0.52421	0.264	0.148	9.4957e-116	0	IFIT3
C11orf98	3.61712e-120	0.273488	0.359	0.238	9.66819e-116	0	C11orf98
NR3C1	7.92874e-120	0.268595	0.408	0.278	2.11927e-115	0	NR3C1
GSTM2	3.16747e-119	0.268814	0.341	0.222	8.46633e-115	0	GSTM2
LYAR	1.08256e-118	0.451309	0.489	0.381	2.89358e-114	0	LYAR
ERI3	4.62994e-118	0.340391	0.595	0.494	1.23754e-113	0	ERI3
ERP27	5.45722e-118	0.433268	0.366	0.257	1.45866e-113	0	ERP27
AREG	8.56587e-118	0.740316	0.281	0.167	2.28957e-113	0	AREG
LDHA	1.10905e-117	0.598245	0.848	0.827	2.96438e-113	0	LDHA
EML4	1.41681e-117	0.437922	0.642	0.585	3.787e-113	0	EML4
MGP	6.86465e-117	2.12821	0.259	0.155	1.83485e-112	0	MGP
SSBP3	2.73345e-116	0.268711	0.39	0.268	7.30625e-112	0	SSBP3
UTP11L	3.77612e-116	0.297847	0.477	0.362	1.00932e-111	0	UTP11L
SHKBP1	9.00273e-116	0.396549	0.469	0.368	2.40634e-111	0	SHKBP1
MED8	5.81626e-115	0.300929	0.528	0.416	1.55463e-110	0	MED8
GPX7	1.98441e-114	0.255347	0.282	0.173	5.30414e-110	0	GPX7
TXN2	4.12498e-114	0.576241	0.632	0.61	1.10257e-109	0	TXN2
MRPS12	1.39175e-113	0.256384	0.665	0.586	3.72001e-109	0	MRPS12
ATXN7L3B	5.74766e-113	0.323269	0.505	0.408	1.53629e-108	0	ATXN7L3B
XPO1	6.97562e-113	0.338993	0.57	0.47	1.86451e-108	0	XPO1
CMBL	1.10105e-112	0.358443	0.352	0.242	2.94299e-108	0	CMBL
MACF1	1.67752e-112	0.350841	0.618	0.524	4.48385e-108	0	MACF1
ZC3H12A	2.40026e-112	0.493522	0.503	0.399	6.41566e-108	0	ZC3H12A
BTG3	2.68483e-112	0.757376	0.728	0.691	7.17629e-108	0	BTG3
CD74	5.88496e-112	1.10036	0.847	0.896	1.57299e-107	0	CD74
AHSA2	8.12813e-112	0.296214	0.333	0.224	2.17257e-107	0	AHSA2
RPS16	1.3327e-111	0.573184	0.979	0.978	3.56216e-107	0	RPS16
STK38L	3.22963e-111	0.285609	0.498	0.383	8.63248e-107	0	STK38L
PTPN18	8.12836e-111	0.315662	0.426	0.319	2.17263e-106	0	PTPN18
BORCS5	8.49948e-111	0.327524	0.316	0.21	2.27183e-106	0	BORCS5
CXCL10	2.49297e-110	0.754309	0.199	0.1	6.66346e-106	0	CXCL10
MRPS15	3.6136e-110	0.349352	0.723	0.654	9.6588e-106	0	MRPS15
SZRD1	1.16181e-109	0.367449	0.532	0.446	3.10539e-105	0	SZRD1
CMAS	2.5112e-109	0.373963	0.544	0.443	6.7122e-105	0	CMAS
ZRANB2	6.69524e-109	0.32343	0.579	0.493	1.78957e-104	0	ZRANB2
RSAD2	1.23745e-108	0.370597	0.161	0.073	3.30757e-104	0	RSAD2
PNISR	1.60786e-108	0.670867	0.697	0.69	4.29765e-104	0	PNISR
DMKN	4.19842e-108	0.697404	0.719	0.74	1.1222e-103	0	DMKN
CYP4B1	8.34892e-108	0.269632	0.242	0.137	2.23158e-103	0	CYP4B1
PRKX	8.64941e-108	0.297225	0.442	0.325	2.3119e-103	0	PRKX
USP1	1.74518e-107	0.321531	0.581	0.473	4.66468e-103	0	USP1
CCNY	2.1149e-107	0.288726	0.382	0.273	5.65291e-103	0	CCNY
CASP4	2.12462e-106	0.266186	0.383	0.268	5.67888e-102	0	CASP4
GNG5	2.50912e-106	0.37971	0.87	0.887	6.70664e-102	0	GNG5
ARHGDIB	1.04594e-105	0.264883	0.366	0.251	2.7957e-101	0	ARHGDIB
RPS13	1.07526e-105	0.548956	0.971	0.978	2.87406e-101	0	RPS13
ARL4D	1.13354e-105	0.314705	0.296	0.189	3.02983e-101	0	ARL4D
COPS7A	1.60495e-105	0.451288	0.554	0.48	4.28988e-101	0	COPS7A
AKT2	1.68734e-103	0.301731	0.471	0.373	4.51009e-99	0	AKT2
SLC9A3R1	4.90952e-103	0.761289	0.611	0.582	1.31227e-98	0	SLC9A3R1
NUPR1	1.90476e-101	0.761223	0.478	0.361	5.09122e-97	0	NUPR1
TXNDC12	3.30234e-101	0.354655	0.556	0.478	8.82683e-97	0	TXNDC12
HSPG2	4.87063e-101	0.250812	0.27	0.168	1.30187e-96	0	HSPG2
UPK3B	8.09507e-101	0.31337	0.237	0.134	2.16373e-96	0	UPK3B
HTR3A	7.13626e-100	0.282535	0.159	0.074	1.90745e-95	0	HTR3A
CWC15	2.29633e-99	0.364691	0.637	0.559	6.13785e-95	0	CWC15
TPM4	4.10033e-99	0.411731	0.883	0.867	1.09598e-94	0	TPM4
UBA1	8.88351e-99	0.409137	0.676	0.638	2.37447e-94	0	UBA1
CCDC34	1.39426e-98	0.282652	0.4	0.29	3.72672e-94	0	CCDC34
NCAPD2	1.5978e-98	0.403572	0.325	0.218	4.27076e-94	0	NCAPD2
U47924.27	2.12659e-98	0.31471	0.238	0.143	5.68417e-94	0	U47924.27
SDCCAG8	7.60037e-98	0.458219	0.491	0.423	2.0315e-93	0	SDCCAG8
IL32	1.94744e-97	0.528591	0.345	0.229	5.20531e-93	0	IL32
LSM10	3.06066e-97	0.328351	0.524	0.428	8.18084e-93	0	LSM10
NCOA7	8.80918e-97	0.387049	0.55	0.434	2.3546e-92	0	NCOA7
AGTRAP	1.35778e-96	0.398112	0.556	0.483	3.62922e-92	0	AGTRAP
KIAA1551	1.77359e-96	0.26583	0.553	0.444	4.74062e-92	0	KIAA1551
SH3BGRL3	3.90065e-96	0.762274	0.815	0.837	1.0426e-91	0	SH3BGRL3
LEMD1	5.18552e-96	0.393135	0.356	0.25	1.38604e-91	0	LEMD1
ZNF644	1.70452e-95	0.289822	0.556	0.464	4.556e-91	0	ZNF644
ETV6	6.31046e-95	0.313556	0.424	0.327	1.68672e-90	0	ETV6
LTC4S	6.83627e-95	0.283542	0.193	0.106	1.82727e-90	0	LTC4S
RPL22	2.66063e-93	0.4434	0.956	0.97	7.11161e-89	0	RPL22
ATP5I	8.37983e-93	0.371757	0.799	0.799	2.23984e-88	0	ATP5I
TRIM25	1.98577e-92	0.287652	0.382	0.284	5.30776e-88	0	TRIM25
NDRG1	2.42471e-92	0.376304	0.428	0.311	6.48102e-88	0	NDRG1
FXYD5	2.80261e-92	0.312198	0.374	0.259	7.49109e-88	0	FXYD5
USP5	4.40287e-92	0.307994	0.398	0.302	1.17684e-87	0	USP5
MRFAP1	6.9888e-92	0.400347	0.705	0.699	1.86804e-87	0	MRFAP1
GCAT	1.0387e-91	0.3196	0.324	0.229	2.77635e-87	0	GCAT
SOCS3	5.99404e-91	0.3642	0.452	0.341	1.60215e-86	0	SOCS3
GAPDH	9.89559e-91	0.851707	0.992	0.994	2.64499e-86	0	GAPDH
KIAA0319L	2.07585e-90	0.267745	0.386	0.291	5.54854e-86	0	KIAA0319L
ZMPSTE24	2.30568e-90	0.259122	0.443	0.343	6.16285e-86	0	ZMPSTE24
MTFP1	3.43911e-90	0.2745	0.26	0.167	9.19238e-86	0	MTFP1
LLPH	1.65575e-89	0.257063	0.368	0.272	4.42566e-85	0	LLPH
LAP3	2.00126e-89	0.40192	0.58	0.51	5.34915e-85	0	LAP3
SPEN	2.32791e-89	0.256329	0.431	0.331	6.22227e-85	0	SPEN
NOP2	5.02237e-89	0.409643	0.493	0.415	1.34243e-84	0	NOP2
C1orf122	7.83006e-89	0.39686	0.6	0.513	2.0929e-84	0	C1orf122
TAF1D	7.93733e-89	0.373216	0.7	0.655	2.12157e-84	0	TAF1D
ANXA1	8.73615e-89	0.260412	0.724	0.579	2.33508e-84	0	ANXA1
JAK1	1.52583e-88	0.310245	0.548	0.463	4.07838e-84	0	JAK1
RNF19A	2.3619e-88	0.314618	0.493	0.402	6.31312e-84	0	RNF19A
AGO3	4.24752e-88	0.25345	0.385	0.287	1.13532e-83	0	AGO3
TMEM123	5.20648e-88	0.355074	0.718	0.675	1.39164e-83	0	TMEM123
MTIF2	2.35639e-87	0.324902	0.424	0.328	6.2984e-83	0	MTIF2
PRICKLE4	7.55629e-87	0.458252	0.217	0.135	2.01972e-82	0	PRICKLE4
MOB1A	8.01887e-87	0.456335	0.723	0.688	2.14336e-82	0	MOB1A
ST5	9.99453e-87	0.261741	0.375	0.278	2.67144e-82	0	ST5
MRTO4	1.12071e-86	0.315053	0.432	0.34	2.99555e-82	0	MRTO4
CASP8	5.45645e-86	0.253355	0.398	0.3	1.45845e-81	0	CASP8
NFYC	8.67194e-86	0.262395	0.469	0.371	2.31792e-81	0	NFYC
IFIT2	2.41675e-85	0.577088	0.158	0.079	6.45974e-81	0	IFIT2
PEX5	3.51337e-85	0.259625	0.312	0.219	9.39088e-81	0	PEX5
EFR3A	7.79912e-85	0.33128	0.453	0.366	2.08463e-80	0	EFR3A
RGCC	8.86025e-85	0.561652	0.309	0.215	2.36826e-80	0	RGCC
ROCK2	2.27392e-84	0.274662	0.381	0.29	6.07796e-80	0	ROCK2
ASCC3	1.09275e-83	0.269934	0.366	0.27	2.9208e-79	0	ASCC3
FOXJ1	1.39266e-83	0.464747	0.246	0.157	3.72244e-79	0	FOXJ1
ZFP36L2	2.00478e-83	0.570674	0.804	0.776	5.35859e-79	0	ZFP36L2
HMGN2	2.1455e-83	0.487051	0.896	0.91	5.73471e-79	0	HMGN2
BID	2.52938e-83	0.385039	0.516	0.437	6.76079e-79	0	BID
DUSP2	9.88981e-83	0.269567	0.394	0.275	2.64345e-78	0	DUSP2
AKR7A2	5.2314e-82	0.557531	0.601	0.581	1.3983e-77	0	AKR7A2
PARD3	5.65021e-82	0.251517	0.373	0.279	1.51025e-77	0	PARD3
KRT18	2.49757e-81	0.660373	0.935	0.964	6.67576e-77	0	KRT18
AKR1A1	2.69766e-81	0.371144	0.657	0.633	7.21059e-77	0	AKR1A1
C15orf48	1.12949e-80	0.659856	0.228	0.14	3.01902e-76	0	C15orf48
FAAP20	2.9007e-80	0.343786	0.673	0.636	7.75327e-76	0	FAAP20
CMTM6	3.12592e-79	0.637249	0.779	0.807	8.35527e-75	0	CMTM6
FUBP1	3.17612e-79	0.272686	0.49	0.405	8.48944e-75	0	FUBP1
CAPZB	2.95554e-78	0.411676	0.726	0.71	7.89985e-74	0	CAPZB
SH3GLB1	3.79849e-78	0.266955	0.591	0.508	1.0153e-73	0	SH3GLB1
PLEC	2.11446e-77	0.411156	0.476	0.398	5.65175e-73	0	PLEC
GNL2	3.11356e-77	0.251393	0.502	0.412	8.32222e-73	0	GNL2
CALD1	3.44877e-77	0.449369	0.593	0.537	9.21823e-73	0	CALD1
BTC	3.6422e-77	0.274849	0.209	0.128	9.73524e-73	0	BTC
FYTTD1	1.78937e-75	0.377055	0.559	0.503	4.78281e-71	0	FYTTD1
SYNE4	6.30905e-75	0.254069	0.363	0.277	1.68635e-70	0	SYNE4
C1RL	1.41971e-74	0.365926	0.392	0.322	3.79475e-70	0	C1RL
SUB1	3.33992e-74	0.314009	0.884	0.897	8.92728e-70	0	SUB1
MAP3K8	2.96083e-73	0.297531	0.393	0.3	7.91399e-69	0	MAP3K8
PGK1	9.051e-73	0.296141	0.853	0.849	2.41924e-68	0	PGK1
NUDT16L1	2.54232e-72	0.356148	0.505	0.441	6.79537e-68	0	NUDT16L1
EIF4EBP3	9.44364e-71	0.496749	0.471	0.412	2.52419e-66	0	EIF4EBP3
WNK1	5.20052e-70	0.323396	0.576	0.516	1.39005e-65	0	WNK1
NUMA1	1.78633e-69	0.280818	0.547	0.478	4.77468e-65	0	NUMA1
IFI35	1.87779e-69	0.263548	0.271	0.191	5.01915e-65	0	IFI35
NDUFA9	2.24573e-69	0.281671	0.473	0.393	6.0026e-65	0	NDUFA9
UROD	4.88408e-69	0.25136	0.45	0.371	1.30547e-64	0	UROD
HYI	5.82105e-69	0.263584	0.452	0.373	1.55591e-64	0	HYI
GMDS	6.5159e-69	0.302003	0.433	0.345	1.74163e-64	0	GMDS
RPL39L	8.54929e-69	0.280124	0.564	0.47	2.28514e-64	0	RPL39L
NFKBID	2.48745e-68	0.433441	0.302	0.216	6.6487e-64	0	NFKBID
ZNF593	4.2242e-68	0.437631	0.622	0.604	1.12909e-63	0	ZNF593
H2AFJ	8.87733e-68	0.340387	0.661	0.604	2.37282e-63	0	H2AFJ
IMP4	1.26174e-67	0.310428	0.556	0.5	3.3725e-63	0	IMP4
BICD1	1.99822e-67	0.265103	0.447	0.365	5.34105e-63	0	BICD1
C7orf50	2.66544e-67	0.388583	0.592	0.558	7.12444e-63	0	C7orf50
LARP1	3.72581e-67	0.334055	0.548	0.497	9.95871e-63	0	LARP1
WLS	3.36478e-66	0.334348	0.396	0.313	8.99373e-62	0	WLS
DTX3L	4.38157e-66	0.262099	0.433	0.353	1.17115e-61	0	DTX3L
CLDN6	7.77823e-66	0.31657	0.174	0.105	2.07904e-61	0	CLDN6
CARHSP1	1.07766e-65	0.286616	0.67	0.607	2.88047e-61	0	CARHSP1
AKIRIN1	6.00536e-65	0.283242	0.614	0.56	1.60517e-60	0	AKIRIN1
AASDHPPT	9.73374e-65	0.279646	0.482	0.405	2.60173e-60	0	AASDHPPT
HIST3H2A	1.80642e-64	0.292996	0.481	0.387	4.82838e-60	0	HIST3H2A
ARF3	2.37081e-64	0.385074	0.662	0.661	6.33694e-60	0	ARF3
IDH2	4.54602e-64	0.551535	0.7	0.655	1.21511e-59	0	IDH2
FDX1	8.58182e-64	0.255062	0.567	0.486	2.29383e-59	0	FDX1
FTH1	3.65883e-63	0.573228	0.996	0.992	9.77968e-59	0	FTH1
PML	4.8039e-63	0.261888	0.484	0.408	1.28403e-58	0	PML
FNBP4	6.86004e-63	0.262522	0.518	0.453	1.83362e-58	0	FNBP4
ZMYM6NB	2.22991e-62	0.347357	0.435	0.375	5.96032e-58	0	ZMYM6NB
BANF1	8.28842e-62	0.407881	0.813	0.833	2.21541e-57	0	BANF1
IRF2BP2	3.64836e-61	0.354576	0.658	0.621	9.7517e-57	0	IRF2BP2
SCGB3A1	1.31563e-60	0.272277	0.067	0.122	3.51655e-56	0	SCGB3A1
CSF1	3.56916e-60	0.328293	0.266	0.185	9.54001e-56	0	CSF1
FHL2	7.95285e-60	0.340977	0.625	0.544	2.12572e-55	0	FHL2
ARL4C	3.81722e-59	0.553193	0.474	0.417	1.02031e-54	0	ARL4C
RNASET2	1.40551e-57	0.466735	0.675	0.639	3.75679e-53	0	RNASET2
TSR2	7.05678e-57	0.268982	0.537	0.485	1.88621e-52	0	TSR2
ING4	8.52871e-57	0.386414	0.418	0.365	2.27964e-52	0	ING4
CITED2	1.24125e-56	0.499758	0.353	0.278	3.31773e-52	0	CITED2
PLOD2	1.52009e-56	0.304186	0.384	0.291	4.06304e-52	0	PLOD2
FAM200B	1.85215e-56	0.359822	0.586	0.553	4.9506e-52	0	FAM200B
ANXA11	2.41909e-56	0.381237	0.762	0.78	6.46599e-52	0	ANXA11
NMU	4.99731e-56	0.281977	0.273	0.191	1.33573e-51	0	NMU
APOE	6.57108e-56	0.302313	0.284	0.209	1.75638e-51	0	APOE
RPL5	1.25171e-55	0.448979	0.971	0.978	3.3457e-51	0	RPL5
POLE4	1.25764e-55	0.379614	0.613	0.552	3.36155e-51	0	POLE4
PCGF5	1.83828e-55	0.295559	0.479	0.418	4.91353e-51	0	PCGF5
SULF1	4.37607e-55	0.283866	0.17	0.106	1.16968e-50	0	SULF1
DERA	4.56919e-54	0.358754	0.507	0.455	1.2213e-49	0	DERA
MAP4	6.94733e-54	0.264425	0.597	0.547	1.85695e-49	0	MAP4
USP25	8.45732e-54	0.340462	0.306	0.232	2.26056e-49	0	USP25
COX6B1	2.80349e-53	0.316937	0.905	0.945	7.49344e-49	0	COX6B1
SRSF4	3.22015e-53	0.26785	0.579	0.528	8.60713e-49	0	SRSF4
LAGE3	4.68292e-52	0.368982	0.705	0.665	1.2517e-47	0	LAGE3
ERBB3	5.74902e-52	0.373935	0.475	0.432	1.53666e-47	0	ERBB3
GSN	4.05861e-51	0.295146	0.682	0.648	1.08483e-46	0	GSN
WAC	5.26245e-51	0.263095	0.563	0.521	1.4066e-46	0	WAC
HIGD2A	1.13011e-50	0.333829	0.808	0.836	3.02068e-46	0	HIGD2A
ANO6	1.66828e-50	0.345858	0.412	0.351	4.45915e-46	0	ANO6
PDCD6	6.19109e-49	0.338398	0.792	0.849	1.65482e-44	0	PDCD6
SPTAN1	7.10152e-49	0.287865	0.576	0.526	1.89816e-44	0	SPTAN1
DUSP1	1.03967e-48	0.408258	0.681	0.615	2.77895e-44	0	DUSP1
WBP11	1.96486e-48	0.26379	0.614	0.57	5.25188e-44	0	WBP11
SSPN	3.91646e-48	0.307125	0.464	0.406	1.04683e-43	0	SSPN
SRRM1	1.85305e-47	0.277757	0.739	0.727	4.95301e-43	0	SRRM1
MTHFD2	1.98744e-47	0.656971	0.672	0.641	5.31222e-43	0	MTHFD2
NIFK	2.10888e-47	0.276336	0.624	0.592	5.63682e-43	0	NIFK
RPS19	9.9533e-47	0.428762	0.989	0.991	2.66042e-42	0	RPS19
YME1L1	1.59134e-46	0.265798	0.629	0.613	4.25349e-42	0	YME1L1
ORMDL2	2.53666e-46	0.294493	0.56	0.527	6.78025e-42	0	ORMDL2
HP1BP3	8.36318e-46	0.288876	0.611	0.576	2.23539e-41	0	HP1BP3
SCP2	2.9475e-45	0.289655	0.737	0.736	7.87838e-41	0	SCP2
MAL2	3.02207e-45	0.507438	0.715	0.689	8.0777e-41	0	MAL2
UBE2E1	2.76637e-44	0.294835	0.664	0.65	7.39423e-40	0	UBE2E1
G3BP1	3.00711e-44	0.343131	0.687	0.677	8.0377e-40	0	G3BP1
QDPR	4.2362e-44	0.254501	0.459	0.405	1.13229e-39	0	QDPR
CDC20	4.25953e-44	0.427991	0.186	0.125	1.13853e-39	0	CDC20
PIFO	4.95376e-44	0.329067	0.141	0.089	1.32409e-39	0	PIFO
USE1	6.90652e-43	0.299529	0.542	0.517	1.84604e-38	0	USE1
TMEM141	8.93378e-43	0.32927	0.638	0.627	2.38791e-38	0	TMEM141
PAK2	2.09708e-42	0.269054	0.662	0.643	5.60527e-38	0	PAK2
NCBP2	2.43549e-42	0.297735	0.641	0.63	6.50982e-38	0	NCBP2
AK1	7.34542e-42	0.266733	0.532	0.488	1.96336e-37	0	AK1
FAM3A	1.7508e-41	0.318201	0.523	0.481	4.6797e-37	0	FAM3A
RAD50	1.80514e-41	0.272015	0.524	0.48	4.82496e-37	0	RAD50
CALM2	2.4263e-41	0.37624	0.912	0.948	6.48525e-37	0	CALM2
MRPL51	2.86197e-41	0.57834	0.831	0.882	7.64975e-37	0	MRPL51
LTBR	5.42292e-41	0.507103	0.648	0.669	1.44949e-36	0	LTBR
YDJC	5.50703e-41	0.330217	0.525	0.498	1.47197e-36	0	YDJC
UACA	5.90442e-41	0.432887	0.459	0.406	1.57819e-36	0	UACA
CPNE3	9.66381e-40	0.280648	0.613	0.591	2.58304e-35	0	CPNE3
EIF3D	9.96304e-40	0.310998	0.688	0.704	2.66302e-35	0	EIF3D
PGLS	1.23847e-39	0.437744	0.762	0.809	3.3103e-35	0	PGLS
SRRM2	1.46334e-39	0.320972	0.712	0.743	3.91137e-35	0	SRRM2
SORL1	1.73812e-39	0.262374	0.528	0.478	4.64582e-35	0	SORL1
RSRP1	2.25369e-39	0.308888	0.615	0.597	6.02389e-35	0	RSRP1
MALL	2.46653e-39	0.302348	0.132	0.084	6.59278e-35	0	MALL
MFSD3	3.63249e-39	0.476637	0.388	0.357	9.70929e-35	0	MFSD3
MRPS16	7.43871e-39	0.27451	0.712	0.704	1.98829e-34	0	MRPS16
NEAT1	7.52371e-39	0.687618	0.826	0.853	2.01101e-34	0	NEAT1
PPP1CB	1.2878e-38	0.283893	0.734	0.739	3.44216e-34	0	PPP1CB
KCNK15	2.15057e-38	0.415128	0.516	0.479	5.74827e-34	0	KCNK15
RPL18A	1.64486e-37	0.336986	0.992	0.989	4.39654e-33	0	RPL18A
RDX	2.48424e-37	0.250462	0.548	0.503	6.64013e-33	0	RDX
UBE2H	3.12512e-37	0.304539	0.63	0.621	8.35314e-33	0	UBE2H
PSMA1	3.59895e-37	0.270593	0.467	0.417	9.61965e-33	0	PSMA1
NUDC	7.80487e-37	0.325796	0.678	0.676	2.08616e-32	0	NUDC
EIF4B	2.05461e-36	0.356977	0.803	0.86	5.49177e-32	0	EIF4B
GID8	1.32849e-35	0.329104	0.679	0.697	3.55092e-31	0	GID8
DPY30	1.36559e-34	0.337711	0.737	0.775	3.65008e-30	0	DPY30
MYL6	1.45317e-34	0.324826	0.965	0.982	3.88418e-30	0	MYL6
CDC42EP1	2.20986e-34	0.44505	0.436	0.391	5.90675e-30	0	CDC42EP1
MRPL40	2.73418e-34	0.320506	0.609	0.608	7.30819e-30	0	MRPL40
CYHR1	3.4216e-34	0.547717	0.569	0.59	9.14559e-30	0	CYHR1
MLF2	3.64345e-34	0.732208	0.834	0.909	9.73858e-30	0	MLF2
REXO2	3.68317e-34	0.26526	0.665	0.639	9.84476e-30	0	REXO2
EMD	5.38201e-34	0.405874	0.772	0.816	1.43856e-29	0	EMD
NT5DC2	6.5389e-34	0.260087	0.405	0.361	1.74778e-29	0	NT5DC2
PRPF6	8.33312e-34	0.272828	0.661	0.667	2.22736e-29	0	PRPF6
RPL12	1.04635e-33	0.254432	0.976	0.989	2.79678e-29	0	RPL12
H1F0	1.33774e-33	0.589391	0.692	0.683	3.57564e-29	0	H1F0
PHB2	6.42391e-33	0.822101	0.827	0.898	1.71705e-28	0	PHB2
LAMTOR4	1.12825e-32	0.458856	0.775	0.849	3.01571e-28	0	LAMTOR4
CCNE1	4.07311e-32	0.285739	0.2	0.149	1.0887e-27	0	CCNE1
ADI1	4.72541e-32	0.515799	0.748	0.803	1.26305e-27	0	ADI1
HLA-B	2.27233e-31	0.451374	0.828	0.822	6.0737e-27	0	HLA-B
SLBP	3.16986e-31	0.319728	0.593	0.576	8.47272e-27	0	SLBP
ADAM15	3.23907e-31	0.250876	0.533	0.502	8.65772e-27	0	ADAM15
SENP6	3.46669e-31	0.350354	0.535	0.521	9.26612e-27	0	SENP6
RTN4	4.88693e-31	0.42592	0.697	0.733	1.30623e-26	0	RTN4
RNF213	5.66492e-31	0.283646	0.555	0.526	1.51418e-26	0	RNF213
SH3YL1	9.35769e-31	0.540341	0.666	0.706	2.50122e-26	0	SH3YL1
SRSF7	2.19827e-30	0.324557	0.738	0.743	5.87576e-26	0	SRSF7
ST6GALNAC1	2.55182e-30	0.279713	0.353	0.305	6.82076e-26	0	ST6GALNAC1
CLCF1	3.32105e-30	0.278443	0.409	0.355	8.87683e-26	0	CLCF1
FAM136A	5.97205e-30	0.364998	0.688	0.674	1.59627e-25	0	FAM136A
SLC25A25	6.8965e-30	0.258596	0.367	0.32	1.84337e-25	0	SLC25A25
RPL10	1.29146e-29	0.529061	0.995	0.997	3.45196e-25	0	RPL10
SLC25A39	4.96346e-29	0.299605	0.717	0.737	1.32668e-24	0	SLC25A39
RPS7	5.26493e-29	0.41824	0.982	0.992	1.40726e-24	0	RPS7
COMMD7	6.12632e-29	0.265365	0.65	0.666	1.6375e-24	0	COMMD7
C9orf16	1.17602e-28	0.257172	0.813	0.875	3.14339e-24	0	C9orf16
MRPL57	2.11755e-28	0.31978	0.757	0.805	5.66001e-24	0	MRPL57
FBXO21	2.36936e-28	0.365351	0.587	0.577	6.33307e-24	0	FBXO21
LYRM5	3.15959e-28	0.314105	0.547	0.537	8.44526e-24	0	LYRM5
CALM1	7.03995e-28	0.320622	0.863	0.909	1.88171e-23	0	CALM1
GSDMD	1.48599e-27	0.345371	0.553	0.553	3.97191e-23	0	GSDMD
CTTN	2.7067e-27	0.289882	0.648	0.661	7.23473e-23	0	CTTN
KLF6	4.07081e-27	0.388192	0.827	0.828	1.08809e-22	0	KLF6
NTHL1	5.11497e-27	0.298844	0.387	0.355	1.36718e-22	0	NTHL1
SMIM10L1	7.41101e-26	0.301933	0.554	0.537	1.98089e-21	0	SMIM10L1
SLC25A6	8.53115e-26	0.662152	0.862	0.926	2.28029e-21	0	SLC25A6
HDGF	1.10847e-25	0.258951	0.712	0.737	2.96282e-21	0	HDGF
ANKRD37	1.1713e-25	0.305259	0.351	0.302	3.13078e-21	0	ANKRD37
ACP1	1.46993e-25	0.278836	0.783	0.839	3.92898e-21	0	ACP1
HNRNPD	2.0478e-25	0.307083	0.606	0.603	5.47358e-21	0	HNRNPD
RPS27A	2.17557e-25	0.437701	0.991	0.992	5.81507e-21	0	RPS27A
NQO1	5.34758e-25	0.284217	0.562	0.548	1.42935e-20	0	NQO1
LGALS3BP	4.7094e-24	0.369743	0.739	0.748	1.25877e-19	0	LGALS3BP
CXCL1	9.32347e-24	0.251062	0.146	0.105	2.49207e-19	0	CXCL1
PRSS2	2.32816e-23	0.272539	0.304	0.251	6.22293e-19	0	PRSS2
NACA	3.11233e-23	0.278919	0.962	0.982	8.31894e-19	0	NACA
KIF9	5.12087e-23	0.269998	0.519	0.507	1.36876e-18	0	KIF9
DGCR6L	6.01715e-23	0.324072	0.553	0.571	1.60832e-18	0	DGCR6L
HN1	2.38289e-22	0.275479	0.699	0.702	6.36924e-18	0	HN1
RPL21	5.22068e-22	0.329593	0.954	0.977	1.39544e-17	0	RPL21
CD9	6.29157e-22	0.875773	0.886	0.948	1.68167e-17	0	CD9
LAPTM4B	6.50259e-22	0.354256	0.759	0.781	1.73808e-17	0	LAPTM4B
RPL15	1.32268e-21	0.310629	0.983	0.986	3.53539e-17	0	RPL15
LGALS1	2.14268e-21	0.348952	0.657	0.645	5.72716e-17	0	LGALS1
UGCG	3.03322e-21	0.33439	0.398	0.368	8.1075e-17	0	UGCG
IAH1	5.78028e-21	0.543771	0.602	0.636	1.54501e-16	0	IAH1
ATOX1	4.03443e-20	0.46829	0.716	0.775	1.07836e-15	0	ATOX1
PSENEN	1.84953e-19	0.365883	0.566	0.565	4.94361e-15	0	PSENEN
TMEM165	5.38443e-19	0.26611	0.674	0.693	1.4392e-14	0	TMEM165
TXNDC17	6.31908e-19	0.443383	0.737	0.792	1.68903e-14	0	TXNDC17
RNASEK	6.36112e-19	0.304991	0.522	0.524	1.70026e-14	0	RNASEK
PPDPF	3.42631e-18	0.695675	0.924	0.962	9.1582e-14	0	PPDPF
MGMT	4.43815e-18	0.324047	0.606	0.625	1.18627e-13	0	MGMT
ELP5	1.30035e-17	0.484067	0.452	0.472	3.4757e-13	0	ELP5
RAB1A	2.14069e-17	0.277882	0.687	0.717	5.72185e-13	0	RAB1A
HMGA1	3.10075e-17	0.257727	0.768	0.814	8.28798e-13	0	HMGA1
COX7A2L	6.02574e-17	0.270513	0.821	0.899	1.61062e-12	0	COX7A2L
UXT	6.63345e-17	0.26989	0.784	0.844	1.77305e-12	0	UXT
TPPP3	6.66476e-16	0.348498	0.129	0.1	1.78142e-11	0	TPPP3
PRDX5	1.21505e-15	0.270997	0.851	0.911	3.24772e-11	0	PRDX5
TNNT1	2.6752e-15	0.425185	0.394	0.381	7.15056e-11	0	TNNT1
C5orf49	2.68955e-15	0.260726	0.112	0.085	7.18891e-11	0	C5orf49
TMEM50A	2.77243e-15	0.276051	0.704	0.741	7.41043e-11	0	TMEM50A
TXNIP	5.54067e-15	0.287123	0.254	0.222	1.48097e-10	0	TXNIP
SELENBP1	5.9795e-15	0.320949	0.517	0.52	1.59826e-10	0	SELENBP1
RPS17	1.11978e-14	0.321973	0.9	0.952	2.99306e-10	0	RPS17
SUMF2	1.27126e-14	0.281574	0.501	0.511	3.39796e-10	0	SUMF2
ALDOA	5.53219e-14	0.324761	0.922	0.96	1.4787e-09	0	ALDOA
PARK7	1.58459e-13	0.322663	0.825	0.887	4.23545e-09	0	PARK7
MZT2B	2.08235e-13	0.270082	0.735	0.779	5.56592e-09	0	MZT2B
PSMB8	3.55104e-13	0.407884	0.594	0.638	9.49158e-09	0	PSMB8
ARPC1B	4.50198e-13	0.265443	0.725	0.74	1.20334e-08	0	ARPC1B
ATF3	5.8083e-13	0.257596	0.775	0.749	1.5525e-08	0	ATF3
CNBP	1.16448e-12	0.311803	0.871	0.931	3.11254e-08	0	CNBP
POLR2F	2.85465e-12	0.309236	0.703	0.77	7.63021e-08	0	POLR2F
CDC42EP3	3.82813e-12	0.30383	0.512	0.513	1.02322e-07	0	CDC42EP3
RPS10	5.45554e-12	0.920588	0.912	0.958	1.45821e-07	0	RPS10
SNRPA1	6.02502e-12	0.274271	0.609	0.614	1.61043e-07	0	SNRPA1
JUN	1.87699e-11	0.458288	0.858	0.843	5.017e-07	0	JUN
HLA-C	2.11976e-11	0.525496	0.86	0.914	5.66591e-07	0	HLA-C
ABHD14B	2.15698e-11	0.459617	0.455	0.481	5.76539e-07	0	ABHD14B
CXADR	2.70086e-11	0.678422	0.669	0.769	7.21914e-07	0	CXADR
RPL8	5.56082e-11	0.380961	0.989	0.993	1.48635e-06	0	RPL8
PFN1	1.0431e-10	0.445936	0.949	0.978	2.7881e-06	0	PFN1
PSMD8	1.23559e-10	0.312722	0.783	0.851	3.30262e-06	0	PSMD8
CD99	1.58755e-10	0.605199	0.721	0.783	4.24337e-06	0	CD99
CHD4	3.11297e-10	0.266811	0.628	0.666	8.32066e-06	0	CHD4
EXOSC4	3.31053e-10	0.321272	0.575	0.604	8.84871e-06	0	EXOSC4
ERGIC1	1.36579e-09	0.310278	0.574	0.604	3.65062e-05	0	ERGIC1
EEF1D	1.49933e-09	0.443595	0.921	0.968	4.00756e-05	0	EEF1D
HCFC1R1	1.96114e-09	0.371531	0.604	0.649	5.24194e-05	0	HCFC1R1
PEPD	4.33989e-09	0.344458	0.474	0.484	0.000116001	0	PEPD
RCN1	7.4505e-09	0.323364	0.636	0.678	0.000199144	0	RCN1
PARP14	1.89081e-07	0.326615	0.501	0.512	0.00505396	0	PARP14
SPP1	2.4022e-07	0.364905	0.266	0.241	0.00642085	0	SPP1
SOD1	2.81956e-07	0.319301	0.846	0.934	0.00753641	0	SOD1
THEM6	4.35953e-07	0.254775	0.381	0.382	0.0116526	0	THEM6
LDHB	5.0588e-07	0.507191	0.885	0.918	0.0135217	0	LDHB
CD151	1.39236e-06	0.276862	0.72	0.777	0.0372164	0	CD151
C12orf57	1.40187e-06	0.291082	0.803	0.906	0.0374707	0	C12orf57
UBE2L6	3.19202e-06	0.484256	0.609	0.68	0.0853195	0	UBE2L6
CCL4	3.69878e-06	0.288224	0.114	0.099	0.0988648	0	CCL4
RPL9	7.12208e-06	0.310137	0.956	0.981	0.190366	0	RPL9
RPL7	4.18569e-05	0.355809	0.959	0.98	1	0	RPL7
SPCS3	5.87876e-05	0.293458	0.534	0.566	1	0	SPCS3
S100A13	7.89327e-05	0.312633	0.821	0.892	1	0	S100A13
RPS26	0.000257176	0.279766	0.944	0.973	1	0	RPS26
SERTAD1	0.000677148	0.607551	0.649	0.679	1	0	SERTAD1
CFAP36	0.00100562	0.265512	0.583	0.638	1	0	CFAP36
RPL29	0.00146129	0.26783	0.98	0.989	1	0	RPL29
EIF5A	0.00197886	0.360251	0.783	0.87	1	0	EIF5A
C1QBP	0.00382094	0.378867	0.778	0.849	1	0	C1QBP
UCP2	0.00494074	0.271283	0.688	0.72	1	0	UCP2
FBL	0.00541103	0.278492	0.748	0.826	1	0	FBL
CD59	0.00687789	0.322765	0.703	0.78	1	0	CD59
NPY	0	5.58358	0.764	0.027	0	1	NPY
IGSF1	0	4.44895	0.899	0.039	0	1	IGSF1
SFTPB	0	3.51062	0.527	0.022	0	1	SFTPB
VIM	0	3.27435	0.99	0.495	0	1	VIM
PCP4	0	3.14473	0.893	0.104	0	1	PCP4
EDN3	0	3.06691	0.823	0.028	0	1	EDN3
CLDN16	0	3.03484	0.973	0.414	0	1	CLDN16
OTOS	0	2.91235	0.808	0.002	0	1	OTOS
TESC	0	2.90984	0.702	0.03	0	1	TESC
HLA-DMB	0	2.8383	0.904	0.263	0	1	HLA-DMB
PCSK1N	0	2.79799	0.918	0.194	0	1	PCSK1N
TFF3	0	2.65408	0.451	0.151	0	1	TFF3
ITM2C	0	2.6254	0.955	0.57	0	1	ITM2C
NTRK2	0	2.62224	0.741	0.009	0	1	NTRK2
TGFBI	0	2.56466	0.599	0.044	0	1	TGFBI
TSPAN1	0	2.47192	0.864	0.198	0	1	TSPAN1
IGFBP5	0	2.2942	0.726	0.265	0	1	IGFBP5
APP	0	2.15993	0.961	0.729	0	1	APP
SERPINA1	0	2.07222	0.864	0.282	0	1	SERPINA1
CD52	0	2.06862	0.43	0.04	0	1	CD52
RASD1	0	2.06044	0.702	0.116	0	1	RASD1
SOX4	0	2.04579	0.957	0.658	0	1	SOX4
PMP22	0	1.92404	0.643	0.056	0	1	PMP22
SOD3	0	1.90519	0.702	0.136	0	1	SOD3
RGS16	0	1.89251	0.552	0.169	0	1	RGS16
ZCCHC12	0	1.88354	0.337	0.037	0	1	ZCCHC12
CCND1	0	1.83801	0.934	0.563	0	1	CCND1
ASAH1	0	1.83128	0.941	0.63	0	1	ASAH1
SDC2	0	1.77	0.795	0.118	0	1	SDC2
CDH3	0	1.74919	0.698	0.138	0	1	CDH3
CTSC	0	1.74111	0.849	0.468	0	1	CTSC
HOXD10	0	1.73846	0.74	0.002	0	1	HOXD10
CGA	0	1.73692	0.388	0.001	0	1	CGA
WFDC2	0	1.73486	1	0.926	0	1	WFDC2
ATP1B1	0	1.67261	0.919	0.592	0	1	ATP1B1
EGFL7	0	1.66581	0.623	0.064	0	1	EGFL7
APMAP	0	1.66382	0.876	0.496	0	1	APMAP
DUSP6	0	1.62353	0.73	0.218	0	1	DUSP6
VGF	0	1.52893	0.285	0.013	0	1	VGF
NPC2	0	1.51352	0.967	0.882	0	1	NPC2
PLD3	0	1.49978	0.914	0.66	0	1	PLD3
PBXIP1	0	1.48465	0.775	0.231	0	1	PBXIP1
RPN2	0	1.48107	0.941	0.751	0	1	RPN2
DLX5	0	1.44884	0.637	0.005	0	1	DLX5
ITSN2	0	1.38578	0.803	0.424	0	1	ITSN2
GDF15	0	1.37523	0.481	0.177	0	1	GDF15
SFTA3	0	1.36738	0.646	0.001	0	1	SFTA3
FCGRT	0	1.36291	0.853	0.462	0	1	FCGRT
MYDGF	0	1.34006	0.903	0.702	0	1	MYDGF
GPRC5A	0	1.31485	0.718	0.232	0	1	GPRC5A
CLDN1	0	1.30334	0.881	0.289	0	1	CLDN1
TSC22D1	0	1.29793	0.945	0.749	0	1	TSC22D1
TCN2	0	1.28901	0.667	0.118	0	1	TCN2
PLAUR	0	1.28094	0.544	0.294	0	1	PLAUR
MYEOV	0	1.27057	0.506	0.057	0	1	MYEOV
THBS1	0	1.23869	0.667	0.378	0	1	THBS1
IGSF8	0	1.22401	0.809	0.421	0	1	IGSF8
NKX2-1	0	1.21807	0.601	0	0	1	NKX2-1
SLC26A2	0	1.20659	0.584	0.227	0	1	SLC26A2
PRSS23	0	1.20375	0.814	0.473	0	1	PRSS23
TFPI	0	1.2018	0.446	0.018	0	1	TFPI
ETV5	0	1.18728	0.677	0.174	0	1	ETV5
DHRS7	0	1.17357	0.755	0.298	0	1	DHRS7
ANXA5	0	1.17345	0.91	0.682	0	1	ANXA5
HS3ST1	0	1.16985	0.544	0.056	0	1	HS3ST1
TENM3	0	1.16395	0.45	0.004	0	1	TENM3
SCGB3A2	0	1.15005	0.23	0.001	0	1	SCGB3A2
PCCA	0	1.14489	0.327	0.121	0	1	PCCA
THBS4	0	1.12854	0.466	0.02	0	1	THBS4
TMEM176B	0	1.12241	0.553	0.107	0	1	TMEM176B
AGR2	0	1.11616	0.44	0.125	0	1	AGR2
WSB1	0	1.1109	0.792	0.533	0	1	WSB1
ERP29	0	1.09843	0.916	0.754	0	1	ERP29
TMEM98	0	1.0931	0.742	0.347	0	1	TMEM98
PSAP	0	1.09263	0.954	0.844	0	1	PSAP
FOSB	0	1.09084	0.843	0.69	0	1	FOSB
MAFF	0	1.08411	0.772	0.553	0	1	MAFF
RCAN1	0	1.08246	0.495	0.197	0	1	RCAN1
CITED1	0	1.08153	0.272	0.003	0	1	CITED1
QSOX1	0	1.0804	0.801	0.455	0	1	QSOX1
F3	0	1.07787	0.495	0.132	0	1	F3
LCN6	0	1.071	0.412	0	0	1	LCN6
CGNL1	0	1.06519	0.555	0.115	0	1	CGNL1
WDR86	0	1.06433	0.601	0.072	0	1	WDR86
TSKU	0	1.06197	0.539	0.14	0	1	TSKU
CPD	0	1.05759	0.665	0.311	0	1	CPD
OLFML3	0	1.05462	0.484	0.099	0	1	OLFML3
PRAME	0	1.05328	0.864	0.413	0	1	PRAME
C16orf89	0	1.05127	0.383	0.053	0	1	C16orf89
TOP1	0	1.0502	0.859	0.656	0	1	TOP1
TMEM176A	0	1.04884	0.524	0.111	0	1	TMEM176A
CD55	0	1.04408	0.878	0.648	0	1	CD55
TUBA1A	0	1.03982	0.772	0.339	0	1	TUBA1A
PCDH7	0	1.03269	0.677	0.28	0	1	PCDH7
EPHA4	0	1.02666	0.537	0.087	0	1	EPHA4
CARS	0	1.02198	0.604	0.267	0	1	CARS
KDM5B	0	1.01814	0.784	0.443	0	1	KDM5B
CELF2	0	1.01112	0.549	0.12	0	1	CELF2
ORMDL3	0	1.00196	0.63	0.186	0	1	ORMDL3
CLDN4	0	0.99808	0.938	0.811	0	1	CLDN4
C8orf4	0	0.995004	0.608	0.218	0	1	C8orf4
CFI	0	0.989562	0.727	0.308	0	1	CFI
CX3CL1	0	0.985119	0.477	0.101	0	1	CX3CL1
SLC34A2	0	0.983453	0.851	0.581	0	1	SLC34A2
CLDN3	0	0.976242	0.973	0.858	0	1	CLDN3
GRN	0	0.970177	0.861	0.619	0	1	GRN
TRIM2	0	0.967528	0.644	0.203	0	1	TRIM2
NAAA	0	0.966023	0.374	0.157	0	1	NAAA
LDOC1	0	0.96136	0.795	0.574	0	1	LDOC1
MBIP	0	0.959285	0.627	0.243	0	1	MBIP
ALPPL2	0	0.946744	0.255	0.005	0	1	ALPPL2
AP1S2	0	0.943344	0.579	0.222	0	1	AP1S2
RHOU	0	0.942303	0.588	0.21	0	1	RHOU
TSHR	0	0.941355	0.393	0.027	0	1	TSHR
GATA3	0	0.940733	0.468	0.018	0	1	GATA3
CALCRL	0	0.932494	0.506	0.021	0	1	CALCRL
SERPINH1	0	0.927918	0.88	0.597	0	1	SERPINH1
PBX3	0	0.926803	0.475	0.05	0	1	PBX3
SUSD2	0	0.923935	0.478	0.128	0	1	SUSD2
EFEMP1	0	0.91889	0.499	0.109	0	1	EFEMP1
IER3	0	0.918523	0.897	0.585	0	1	IER3
BCAM	0	0.913661	0.956	0.823	0	1	BCAM
CIRBP	0	0.910875	0.918	0.694	0	1	CIRBP
NUDT4	0	0.909546	0.706	0.403	0	1	NUDT4
DPP7	0	0.906375	0.799	0.404	0	1	DPP7
BSG	0	0.892113	0.947	0.806	0	1	BSG
AGER	0	0.889638	0.367	0.039	0	1	AGER
RNF8	0	0.889049	0.65	0.346	0	1	RNF8
CST3	0	0.880168	0.975	0.909	0	1	CST3
UGDH	0	0.873254	0.701	0.384	0	1	UGDH
LRPAP1	0	0.87267	0.844	0.661	0	1	LRPAP1
CDKN1A	0	0.872214	0.701	0.369	0	1	CDKN1A
COL4A3BP	0	0.865376	0.652	0.269	0	1	COL4A3BP
CHPF	0	0.85901	0.689	0.435	0	1	CHPF
B4GALNT1	0	0.855796	0.23	0.014	0	1	B4GALNT1
WARS	0	0.839803	0.689	0.423	0	1	WARS
PLPP2	0	0.836668	0.818	0.453	0	1	PLPP2
LINC01116	0	0.836277	0.538	0.12	0	1	LINC01116
LGR5	0	0.832863	0.501	0.093	0	1	LGR5
EPAS1	0	0.819904	0.552	0.188	0	1	EPAS1
CCPG1	0	0.819466	0.672	0.329	0	1	CCPG1
SDPR	0	0.819228	0.342	0.016	0	1	SDPR
ALPP	0	0.819219	0.198	0.009	0	1	ALPP
EPHX1	0	0.817745	0.832	0.593	0	1	EPHX1
PIGT	0	0.817632	0.823	0.606	0	1	PIGT
LMO3	0	0.815354	0.458	0.048	0	1	LMO3
TP53I13	0	0.811629	0.604	0.253	0	1	TP53I13
EYA1	0	0.80825	0.447	0.008	0	1	EYA1
TSHZ1	0	0.802047	0.53	0.149	0	1	TSHZ1
GLUL	0	0.801303	0.929	0.774	0	1	GLUL
EEF2	0	0.797184	0.979	0.91	0	1	EEF2
EZR	0	0.79471	0.906	0.739	0	1	EZR
PDIA4	0	0.787346	0.918	0.743	0	1	PDIA4
S100A9	0	0.781695	0.558	0.185	0	1	S100A9
LCN15	0	0.77916	0.235	0	0	1	LCN15
RXRG	0	0.777287	0.381	0.012	0	1	RXRG
LINC00626	0	0.771187	0.266	0.001	0	1	LINC00626
CAT	0	0.767812	0.66	0.385	0	1	CAT
ADGRG1	0	0.765236	0.713	0.407	0	1	ADGRG1
ITM2B	0	0.764961	0.965	0.867	0	1	ITM2B
SFTPD	0	0.762686	0.305	0.058	0	1	SFTPD
ANGPTL4	0	0.761778	0.364	0.059	0	1	ANGPTL4
PCP4L1	0	0.760089	0.286	0.019	0	1	PCP4L1
PRSS8	0	0.756996	0.771	0.503	0	1	PRSS8
RAB11FIP2	0	0.755832	0.57	0.231	0	1	RAB11FIP2
IL6ST	0	0.75334	0.675	0.367	0	1	IL6ST
HEY1	0	0.751756	0.371	0.041	0	1	HEY1
CKAP4	0	0.750704	0.667	0.388	0	1	CKAP4
TRAF4	0	0.740652	0.737	0.501	0	1	TRAF4
ACSL4	0	0.739872	0.502	0.169	0	1	ACSL4
F5	0	0.734982	0.168	0.002	0	1	F5
RAB34	0	0.732327	0.835	0.591	0	1	RAB34
CD27	0	0.730252	0.314	0.022	0	1	CD27
SPOCK1	0	0.726316	0.293	0.007	0	1	SPOCK1
CNGA1	0	0.725816	0.355	0.023	0	1	CNGA1
GABBR2	0	0.725477	0.289	0.006	0	1	GABBR2
PGM2L1	0	0.723481	0.618	0.339	0	1	PGM2L1
SLC7A7	0	0.722254	0.337	0.035	0	1	SLC7A7
CPE	0	0.720735	0.622	0.337	0	1	CPE
LAMP1	0	0.716919	0.868	0.653	0	1	LAMP1
H2AFY2	0	0.714439	0.663	0.341	0	1	H2AFY2
SEPT11	0	0.713149	0.617	0.336	0	1	SEPT11
CTSH	0	0.708221	0.725	0.468	0	1	CTSH
SIPA1L2	0	0.697612	0.376	0.061	0	1	SIPA1L2
SCPEP1	0	0.695214	0.662	0.372	0	1	SCPEP1
SCNN1B	0	0.692751	0.36	0.022	0	1	SCNN1B
ECEL1	0	0.691371	0.348	0.007	0	1	ECEL1
LRP4	0	0.688672	0.366	0.019	0	1	LRP4
EGR3	0	0.685406	0.447	0.175	0	1	EGR3
XIST	0	0.681336	0.639	0.211	0	1	XIST
NPNT	0	0.679648	0.378	0.036	0	1	NPNT
SDF2	0	0.679206	0.697	0.423	0	1	SDF2
DDR1	0	0.672552	0.822	0.602	0	1	DDR1
ENTPD1	0	0.671446	0.335	0.018	0	1	ENTPD1
SPRY1	0	0.66944	0.464	0.188	0	1	SPRY1
SCD5	0	0.668706	0.625	0.309	0	1	SCD5
FAM20A	0	0.659329	0.579	0.216	0	1	FAM20A
PDK4	0	0.650799	0.415	0.147	0	1	PDK4
HSPA5	0	0.646739	0.952	0.837	0	1	HSPA5
SPARC	0	0.64138	0.53	0.265	0	1	SPARC
PKNOX1	0	0.639581	0.501	0.242	0	1	PKNOX1
NAB2	0	0.633071	0.546	0.291	0	1	NAB2
VSTM4	0	0.629129	0.344	0.011	0	1	VSTM4
NCSTN	0	0.628701	0.622	0.338	0	1	NCSTN
GDA	0	0.625886	0.328	0.031	0	1	GDA
SSR2	0	0.623264	0.936	0.822	0	1	SSR2
FAM107A	0	0.622896	0.521	0.165	0	1	FAM107A
ALDH3A2	0	0.620943	0.646	0.377	0	1	ALDH3A2
MAP3K14	0	0.620242	0.342	0.088	0	1	MAP3K14
BVES	0	0.619465	0.33	0.006	0	1	BVES
IDUA	0	0.618476	0.483	0.14	0	1	IDUA
IRS2	0	0.617609	0.583	0.304	0	1	IRS2
HOXD1	0	0.614773	0.482	0.206	0	1	HOXD1
TTYH1	0	0.613959	0.289	0.045	0	1	TTYH1
FAM84A	0	0.610664	0.306	0.025	0	1	FAM84A
ETV4	0	0.606129	0.585	0.246	0	1	ETV4
TCF7L1	0	0.604591	0.414	0.093	0	1	TCF7L1
SLC7A8	0	0.604296	0.414	0.137	0	1	SLC7A8
PIM1	0	0.604021	0.617	0.334	0	1	PIM1
PORCN	0	0.602302	0.408	0.175	0	1	PORCN
HOPX	0	0.59991	0.216	0.026	0	1	HOPX
SLC39A6	0	0.599067	0.649	0.384	0	1	SLC39A6
GLG1	0	0.598035	0.709	0.468	0	1	GLG1
DMD	0	0.597725	0.289	0.045	0	1	DMD
PLEKHS1	0	0.596957	0.323	0.072	0	1	PLEKHS1
UBB	0	0.596632	0.943	0.686	0	1	UBB
HPN	0	0.592373	0.718	0.379	0	1	HPN
TMPRSS2	0	0.589982	0.331	0.026	0	1	TMPRSS2
CERS4	0	0.587631	0.517	0.239	0	1	CERS4
TP53INP1	0	0.5873	0.394	0.131	0	1	TP53INP1
KDELR3	0	0.586327	0.461	0.178	0	1	KDELR3
TMEM59L	0	0.581599	0.241	0.008	0	1	TMEM59L
IKZF3	0	0.580491	0.33	0.01	0	1	IKZF3
MET	0	0.576305	0.374	0.115	0	1	MET
KCNJ15	0	0.57513	0.246	0.002	0	1	KCNJ15
LIF	0	0.572414	0.3	0.094	0	1	LIF
ARG2	0	0.569688	0.38	0.132	0	1	ARG2
PAM	0	0.569567	0.567	0.306	0	1	PAM
NPDC1	0	0.567447	0.599	0.219	0	1	NPDC1
SMOX	0	0.561551	0.386	0.101	0	1	SMOX
MMP14	0	0.559311	0.447	0.13	0	1	MMP14
PTPN13	0	0.558457	0.399	0.132	0	1	PTPN13
CDH2	0	0.55019	0.396	0.12	0	1	CDH2
ELL2	0	0.548988	0.353	0.094	0	1	ELL2
DLC1	0	0.546938	0.277	0.043	0	1	DLC1
HIST1H1C	0	0.545795	0.665	0.362	0	1	HIST1H1C
POPDC3	0	0.53774	0.328	0.008	0	1	POPDC3
SLC27A2	0	0.536072	0.265	0.033	0	1	SLC27A2
PCDHB2	0	0.534799	0.356	0.029	0	1	PCDHB2
MAF	0	0.533631	0.344	0.06	0	1	MAF
CHST2	0	0.533625	0.274	0.037	0	1	CHST2
MAN2B1	0	0.532672	0.555	0.252	0	1	MAN2B1
RRAD	0	0.529839	0.281	0.083	0	1	RRAD
INPP1	0	0.525142	0.417	0.171	0	1	INPP1
CHRD	0	0.518334	0.249	0.002	0	1	CHRD
ABCC11	0	0.517974	0.204	0.006	0	1	ABCC11
CERCAM	0	0.517904	0.515	0.252	0	1	CERCAM
SLCO2A1	0	0.515023	0.282	0.046	0	1	SLCO2A1
FNIP2	0	0.509772	0.351	0.088	0	1	FNIP2
FZD7	0	0.505919	0.321	0.092	0	1	FZD7
IGSF3	0	0.505797	0.362	0.069	0	1	IGSF3
ARNT2	0	0.500888	0.381	0.105	0	1	ARNT2
MXRA5	0	0.498642	0.381	0.151	0	1	MXRA5
HTR2B	0	0.497497	0.212	0.005	0	1	HTR2B
GALNT10	0	0.49691	0.337	0.075	0	1	GALNT10
CISH	0	0.492456	0.372	0.142	0	1	CISH
PDGFRL	0	0.49222	0.339	0.078	0	1	PDGFRL
FRMD4A	0	0.4913	0.298	0.081	0	1	FRMD4A
TCTN1	0	0.489612	0.564	0.28	0	1	TCTN1
AGR3	0	0.489094	0.287	0.071	0	1	AGR3
TGFA	0	0.48748	0.343	0.111	0	1	TGFA
DLG5	0	0.483492	0.397	0.167	0	1	DLG5
HS6ST2	0	0.483218	0.29	0.017	0	1	HS6ST2
TBX18	0	0.47611	0.306	0.022	0	1	TBX18
MAL	0	0.472064	0.405	0.162	0	1	MAL
ADCYAP1R1	0	0.469159	0.278	0.01	0	1	ADCYAP1R1
TMEM233	0	0.468231	0.143	0.001	0	1	TMEM233
HOXD9	0	0.465383	0.362	0.08	0	1	HOXD9
SEMA6A	0	0.460718	0.264	0.042	0	1	SEMA6A
PDE4D	0	0.458481	0.371	0.119	0	1	PDE4D
PSD3	0	0.456912	0.343	0.076	0	1	PSD3
SLC4A5	0	0.453874	0.243	0.012	0	1	SLC4A5
ANO1	0	0.453789	0.319	0.078	0	1	ANO1
SLC4A4	0	0.450131	0.249	0.004	0	1	SLC4A4
IQGAP2	0	0.448833	0.32	0.089	0	1	IQGAP2
GCNT1	0	0.443933	0.347	0.112	0	1	GCNT1
MAOA	0	0.438587	0.35	0.085	0	1	MAOA
TMTC2	0	0.435769	0.329	0.101	0	1	TMTC2
MAP2	0	0.432748	0.283	0.047	0	1	MAP2
NAV1	0	0.427828	0.319	0.083	0	1	NAV1
CRLF1	0	0.426308	0.166	0.027	0	1	CRLF1
AKR1B15	0	0.423283	0.232	0.009	0	1	AKR1B15
KIF13B	0	0.422417	0.348	0.108	0	1	KIF13B
FAM189A2	0	0.421637	0.26	0.028	0	1	FAM189A2
GGT5	0	0.413862	0.222	0.038	0	1	GGT5
ANOS1	0	0.41188	0.282	0.041	0	1	ANOS1
TG	0	0.410456	0.153	0.01	0	1	TG
BOC	0	0.409112	0.373	0.124	0	1	BOC
CDR1-AS	0	0.402547	0.246	0.051	0	1	CDR1-AS
SLC6A20	0	0.401552	0.219	0.017	0	1	SLC6A20
CAPN6	0	0.395546	0.162	0.011	0	1	CAPN6
PAX9	0	0.393852	0.207	0.012	0	1	PAX9
IGSF11	0	0.391975	0.237	0.013	0	1	IGSF11
BANCR	0	0.386062	0.179	0.004	0	1	BANCR
SMOC1	0	0.378071	0.153	0.002	0	1	SMOC1
TGFB1	0	0.37609	0.287	0.089	0	1	TGFB1
STMN3	0	0.374328	0.264	0.06	0	1	STMN3
CCR1	0	0.369319	0.138	0.006	0	1	CCR1
TLE2	0	0.362231	0.313	0.101	0	1	TLE2
CRISPLD1	0	0.36218	0.295	0.078	0	1	CRISPLD1
ABHD11-AS1	0	0.357212	0.291	0.073	0	1	ABHD11-AS1
SALL1	0	0.353317	0.218	0.001	0	1	SALL1
DACH1	0	0.353154	0.296	0.093	0	1	DACH1
GGT1	0	0.349679	0.285	0.074	0	1	GGT1
C10orf128	0	0.349074	0.207	0.007	0	1	C10orf128
VLDLR	0	0.348685	0.31	0.104	0	1	VLDLR
PYGO1	0	0.347028	0.233	0.034	0	1	PYGO1
LAMB1	0	0.346302	0.225	0.047	0	1	LAMB1
CDR1	0	0.343985	0.187	0.032	0	1	CDR1
MEG3	0	0.343717	0.123	0.004	0	1	MEG3
ST3GAL5	0	0.342812	0.23	0.038	0	1	ST3GAL5
INPP5J	0	0.340229	0.22	0.03	0	1	INPP5J
RFFL	0	0.331824	0.273	0.078	0	1	RFFL
LINC01314	0	0.326829	0.149	0.002	0	1	LINC01314
ADGRF1	0	0.326012	0.248	0.066	0	1	ADGRF1
FREM2	0	0.325164	0.187	0.008	0	1	FREM2
PAPLN	0	0.318886	0.209	0.02	0	1	PAPLN
ANGPTL1	0	0.318182	0.156	0.007	0	1	ANGPTL1
SLC27A6	0	0.312417	0.219	0.053	0	1	SLC27A6
PIP5K1B	0	0.312035	0.202	0.016	0	1	PIP5K1B
SLIT1	0	0.3103	0.18	0.001	0	1	SLIT1
HDC	0	0.304614	0.15	0.003	0	1	HDC
AEBP1	0	0.301714	0.256	0.072	0	1	AEBP1
NPL	0	0.296933	0.153	0.028	0	1	NPL
GFPT2	0	0.290018	0.195	0.038	0	1	GFPT2
B3GNT8	0	0.287734	0.196	0.022	0	1	B3GNT8
GPR183	0	0.287654	0.145	0.023	0	1	GPR183
DNAJC15	0	0.284629	0.525	0.194	0	1	DNAJC15
CA14	0	0.282223	0.167	0.01	0	1	CA14
NKAIN4	0	0.27695	0.161	0.011	0	1	NKAIN4
SLC22A31	0	0.271498	0.163	0.006	0	1	SLC22A31
PLA2G7	0	0.269208	0.172	0.019	0	1	PLA2G7
LHX9	0	0.265385	0.107	0.007	0	1	LHX9
ARHGEF6	0	0.263642	0.164	0.009	0	1	ARHGEF6
PCDHA10	0	0.260169	0.211	0.04	0	1	PCDHA10
FNDC1	0	0.257758	0.132	0.012	0	1	FNDC1
AUTS2	9.08388e-308	0.456948	0.41	0.177	2.42803e-303	1	AUTS2
AFF1	1.6642e-307	0.457858	0.453	0.21	4.44823e-303	1	AFF1
NUCB1	1.82993e-307	0.62488	0.83	0.635	4.89121e-303	1	NUCB1
FAT1	6.40943e-307	0.503962	0.442	0.201	1.71318e-302	1	FAT1
HOXD8	3.40703e-298	0.463866	0.405	0.174	9.10665e-294	1	HOXD8
KLF2	1.75471e-295	0.45635	0.304	0.107	4.69016e-291	1	KLF2
SAT1	4.45236e-295	0.560465	0.976	0.894	1.19007e-290	1	SAT1
RGL3	1.89698e-294	0.440431	0.475	0.229	5.07044e-290	1	RGL3
TMEM144	5.3934e-293	0.322711	0.279	0.093	1.4416e-288	1	TMEM144
MLLT11	2.36628e-291	0.299879	0.267	0.085	6.32482e-287	1	MLLT11
HOXD3	2.80399e-291	0.266376	0.234	0.067	7.4948e-287	1	HOXD3
CLU	3.06357e-291	0.380836	0.947	0.782	8.18861e-287	1	CLU
JAG1	5.49044e-290	0.44461	0.61	0.34	1.46754e-285	1	JAG1
DSP	2.92501e-289	0.792797	0.898	0.716	7.81826e-285	1	DSP
SPTLC2	2.41945e-288	0.562819	0.533	0.293	6.46694e-284	1	SPTLC2
BDH2	2.57125e-287	0.410132	0.454	0.216	6.87269e-283	1	BDH2
MDK	1.65547e-286	0.660546	0.973	0.887	4.42491e-282	1	MDK
MCTP2	2.02669e-285	0.406498	0.285	0.1	5.41714e-281	1	MCTP2
SARAF	5.66385e-280	0.595986	0.91	0.778	1.51389e-275	1	SARAF
TRIB1	6.10286e-280	0.718999	0.751	0.541	1.63123e-275	1	TRIB1
CNN2	3.91472e-279	0.550226	0.784	0.559	1.04637e-274	1	CNN2
FAM107B	7.15241e-278	0.433848	0.433	0.202	1.91177e-273	1	FAM107B
BMP1	1.87792e-277	0.286042	0.27	0.09	5.01949e-273	1	BMP1
TM9SF2	4.21174e-277	0.679731	0.811	0.619	1.12575e-272	1	TM9SF2
FKBP7	3.21941e-275	0.294767	0.281	0.097	8.60515e-271	1	FKBP7
NIPAL1	1.23866e-274	0.291165	0.228	0.068	3.31082e-270	1	NIPAL1
VPS37B	7.57057e-272	0.544639	0.552	0.318	2.02354e-267	1	VPS37B
PELI1	6.62824e-270	0.613607	0.553	0.319	1.77166e-265	1	PELI1
BACH1	6.80522e-270	0.513934	0.489	0.259	1.81897e-265	1	BACH1
DUSP14	4.3555e-269	0.559838	0.565	0.328	1.16418e-264	1	DUSP14
EPS8	1.57466e-266	0.399642	0.411	0.187	4.2089e-262	1	EPS8
NRIP1	6.4105e-266	0.391289	0.587	0.326	1.71346e-261	1	NRIP1
LRP5	7.7577e-266	0.480873	0.49	0.26	2.07356e-261	1	LRP5
B4GALT3	3.14759e-265	0.546804	0.703	0.476	8.41319e-261	1	B4GALT3
SNRPN	2.75698e-264	0.486623	0.694	0.441	7.36914e-260	1	SNRPN
SMAD7	7.43631e-262	0.340096	0.268	0.093	1.98765e-257	1	SMAD7
ATP2C1	8.38164e-260	0.673311	0.646	0.44	2.24033e-255	1	ATP2C1
GUSB	2.87382e-258	0.495271	0.643	0.405	7.68144e-254	1	GUSB
GALNT14	1.38213e-255	0.280507	0.183	0.048	3.69429e-251	1	GALNT14
HIST1H4H	6.97243e-255	0.284786	0.43	0.197	1.86366e-250	1	HIST1H4H
SHISA4	1.04528e-254	0.448161	0.496	0.263	2.79392e-250	1	SHISA4
OS9	2.5057e-254	0.55408	0.767	0.568	6.69748e-250	1	OS9
PLEKHO1	3.81046e-252	0.449834	0.398	0.187	1.0185e-247	1	PLEKHO1
SLPI	1.7129e-250	0.983292	0.952	0.809	4.57842e-246	1	SLPI
MFGE8	3.01165e-250	0.616768	0.725	0.523	8.04984e-246	1	MFGE8
ATP6AP2	6.97841e-250	0.56827	0.85	0.694	1.86526e-245	1	ATP6AP2
PPM1K	1.51932e-248	0.313122	0.284	0.105	4.06099e-244	1	PPM1K
CSRP1	2.04839e-248	0.659382	0.845	0.661	5.47515e-244	1	CSRP1
SEMA4B	2.38541e-248	0.47016	0.43	0.215	6.37597e-244	1	SEMA4B
RP11-519G16.5	3.86913e-248	0.273924	0.154	0.035	1.03418e-243	1	RP11-519G16.5
TMEM205	6.86378e-248	0.603138	0.819	0.629	1.83462e-243	1	TMEM205
RIPK4	1.05166e-247	0.396324	0.4	0.186	2.81098e-243	1	RIPK4
LIMA1	1.69717e-247	0.591757	0.461	0.245	4.53636e-243	1	LIMA1
PDIA3	8.5218e-246	0.56284	0.954	0.87	2.27779e-241	1	PDIA3
AKR1C3	2.46622e-245	0.347621	0.299	0.116	6.59196e-241	1	AKR1C3
SMARCE1	8.2664e-245	0.464765	0.672	0.446	2.20953e-240	1	SMARCE1
ERRFI1	1.27886e-244	0.721761	0.721	0.517	3.41826e-240	1	ERRFI1
CHST15	2.20711e-244	0.272234	0.247	0.083	5.89939e-240	1	CHST15
DEGS1	6.67189e-244	0.486719	0.669	0.435	1.78333e-239	1	DEGS1
TUSC3	4.52163e-243	0.589745	0.762	0.546	1.20859e-238	1	TUSC3
C2orf40	4.06293e-241	0.41882	0.521	0.275	1.08598e-236	1	C2orf40
SERPINA5	3.30214e-240	0.647331	0.335	0.141	8.82628e-236	1	SERPINA5
MYO6	6.04368e-240	0.492011	0.654	0.425	1.61541e-235	1	MYO6
HBP1	7.11153e-240	0.454508	0.625	0.398	1.90084e-235	1	HBP1
NUAK1	1.07032e-239	0.26424	0.194	0.056	2.86087e-235	1	NUAK1
GNAS	8.63213e-238	0.770248	0.94	0.838	2.30728e-233	1	GNAS
POR	1.73517e-235	0.509123	0.669	0.451	4.63794e-231	1	POR
HAGLROS	2.53993e-235	0.519056	0.49	0.266	6.78899e-231	1	HAGLROS
C4orf48	2.25605e-234	0.541999	0.798	0.579	6.03019e-230	1	C4orf48
SDC4	6.06831e-232	0.487693	0.752	0.539	1.622e-227	1	SDC4
NEU1	2.08283e-231	0.376635	0.636	0.385	5.5672e-227	1	NEU1
MAP2K6	3.30037e-231	0.505825	0.36	0.167	8.82155e-227	1	MAP2K6
ZDHHC9	5.83469e-231	0.707059	0.608	0.414	1.55955e-226	1	ZDHHC9
TWSG1	1.67682e-230	0.410259	0.589	0.352	4.48197e-226	1	TWSG1
MYADM	2.46678e-230	0.519804	0.691	0.471	6.59346e-226	1	MYADM
TPM1	1.11588e-229	0.654726	0.909	0.759	2.98263e-225	1	TPM1
BTG2	1.28346e-229	0.709057	0.806	0.653	3.43056e-225	1	BTG2
COTL1	2.33581e-227	0.709639	0.537	0.326	6.24339e-223	1	COTL1
ALDH1A1	6.28052e-226	0.297088	0.127	0.026	1.67872e-221	1	ALDH1A1
PLPPR2	7.71567e-223	0.284167	0.276	0.107	2.06232e-218	1	PLPPR2
GGT7	1.80428e-222	0.360678	0.475	0.254	4.82266e-218	1	GGT7
JADE1	3.21914e-221	0.441689	0.433	0.228	8.60445e-217	1	JADE1
RNF114	2.40976e-220	0.542247	0.811	0.656	6.44105e-216	1	RNF114
ZADH2	2.10637e-218	0.353451	0.329	0.146	5.63011e-214	1	ZADH2
HIST1H2BK	3.62325e-218	0.29456	0.64	0.386	9.68458e-214	1	HIST1H2BK
OCLN	2.63334e-217	0.512046	0.549	0.336	7.03865e-213	1	OCLN
DHRSX	8.51274e-217	0.368866	0.442	0.231	2.27537e-212	1	DHRSX
SLFN5	8.88935e-216	0.422292	0.512	0.291	2.37603e-211	1	SLFN5
PGAP3	9.85769e-216	0.252002	0.252	0.094	2.63486e-211	1	PGAP3
EGR2	3.19321e-215	0.554299	0.444	0.234	8.53513e-211	1	EGR2
B4GAT1	3.06635e-214	0.274302	0.283	0.114	8.19604e-210	1	B4GAT1
TMEM159	5.93601e-214	0.366906	0.45	0.239	1.58664e-209	1	TMEM159
RBBP9	8.1034e-214	0.282125	0.275	0.11	2.16596e-209	1	RBBP9
INPP5K	1.03511e-213	0.315437	0.362	0.169	2.76674e-209	1	INPP5K
SEZ6L2	1.46829e-213	0.477216	0.582	0.362	3.9246e-209	1	SEZ6L2
SELM	2.00736e-213	0.258579	0.629	0.37	5.36546e-209	1	SELM
ARHGEF40	2.12046e-211	0.319652	0.267	0.105	5.66778e-207	1	ARHGEF40
PTPRE	8.92784e-211	0.284462	0.262	0.098	2.38632e-206	1	PTPRE
PDCD4	1.24454e-210	0.468221	0.717	0.506	3.32652e-206	1	PDCD4
SCAMP4	7.09924e-210	0.396841	0.494	0.286	1.89756e-205	1	SCAMP4
RSF1	1.67629e-209	0.504158	0.878	0.717	4.48054e-205	1	RSF1
SLIT3	2.28049e-209	0.267556	0.251	0.094	6.09552e-205	1	SLIT3
RALGAPA2	7.97246e-209	0.402316	0.43	0.228	2.13096e-204	1	RALGAPA2
PTPRG	4.33196e-208	0.385356	0.411	0.211	1.15789e-203	1	PTPRG
TMEM50B	3.20805e-207	0.481153	0.729	0.522	8.5748e-203	1	TMEM50B
DOPEY2	1.09424e-206	0.335568	0.301	0.13	2.9248e-202	1	DOPEY2
ARC	6.5254e-206	0.567506	0.286	0.119	1.74418e-201	1	ARC
PLOD3	7.98071e-206	0.385623	0.541	0.321	2.13317e-201	1	PLOD3
SON	2.99716e-205	0.515947	0.879	0.746	8.0111e-201	1	SON
MITF	3.25677e-205	0.263489	0.23	0.083	8.70503e-201	1	MITF
WDSUB1	2.32764e-204	0.39885	0.419	0.224	6.22154e-200	1	WDSUB1
MARVELD2	1.39301e-202	0.366179	0.402	0.209	3.72337e-198	1	MARVELD2
CTNNAL1	9.68758e-201	0.433477	0.597	0.373	2.58939e-196	1	CTNNAL1
LRRC16A	1.36441e-200	0.324532	0.312	0.14	3.64693e-196	1	LRRC16A
EMX2OS	3.96226e-200	0.414074	0.585	0.36	1.05907e-195	1	EMX2OS
STARD3NL	4.16439e-199	0.454905	0.654	0.449	1.1131e-194	1	STARD3NL
RAB25	5.28391e-199	0.25468	0.756	0.486	1.41234e-194	1	RAB25
KLF4	3.01735e-195	0.524739	0.506	0.3	8.06507e-191	1	KLF4
SLC39A7	3.32721e-195	0.455511	0.712	0.515	8.8933e-191	1	SLC39A7
VPS41	2.70452e-194	0.337331	0.437	0.238	7.2289e-190	1	VPS41
USP22	3.01747e-194	0.474415	0.643	0.447	8.06541e-190	1	USP22
AAMDC	7.35105e-194	0.431685	0.708	0.499	1.96486e-189	1	AAMDC
SPRY2	1.57614e-193	0.262896	0.236	0.089	4.21287e-189	1	SPRY2
HIBCH	3.67959e-193	0.385442	0.538	0.327	9.83517e-189	1	HIBCH
DHX32	3.8141e-191	0.317929	0.327	0.154	1.01947e-186	1	DHX32
GNPTG	5.39264e-191	0.508925	0.718	0.527	1.4414e-186	1	GNPTG
MUM1	2.4997e-190	0.325296	0.362	0.18	6.68145e-186	1	MUM1
SOX9	8.55359e-190	0.500048	0.586	0.377	2.28629e-185	1	SOX9
G6PC3	6.46087e-189	0.38438	0.549	0.337	1.72693e-184	1	G6PC3
PPL	2.67216e-188	0.389221	0.477	0.271	7.14241e-184	1	PPL
GAMT	1.30381e-187	0.277934	0.353	0.168	3.48496e-183	1	GAMT
SERPINB9	1.36343e-184	0.402789	0.363	0.184	3.6443e-180	1	SERPINB9
HSP90B1	3.47799e-184	0.499605	0.968	0.899	9.29631e-180	1	HSP90B1
EMC10	1.4485e-183	0.514563	0.801	0.647	3.87169e-179	1	EMC10
VIM-AS1	1.1439e-181	0.311006	0.213	0.079	3.05753e-177	1	VIM-AS1
MAGED1	1.65139e-181	0.370143	0.803	0.616	4.41401e-177	1	MAGED1
RAB27A	3.27942e-180	0.446055	0.422	0.239	8.76557e-176	1	RAB27A
BCL9	2.62607e-179	0.343258	0.385	0.204	7.01922e-175	1	BCL9
CHD1	3.99058e-179	0.46742	0.522	0.337	1.06664e-174	1	CHD1
ARHGEF2	3.54837e-177	0.355503	0.491	0.293	9.48445e-173	1	ARHGEF2
NADSYN1	4.10374e-177	0.34869	0.608	0.393	1.09689e-172	1	NADSYN1
MARC1	4.81029e-177	0.384168	0.44	0.247	1.28574e-172	1	MARC1
TMEM243	8.91229e-177	0.437843	0.607	0.41	2.38216e-172	1	TMEM243
CRELD2	1.45111e-176	0.453368	0.51	0.318	3.87868e-172	1	CRELD2
SEMA3B	1.53008e-176	0.539128	0.574	0.382	4.08975e-172	1	SEMA3B
ICAM1	9.89394e-176	0.812405	0.503	0.313	2.64455e-171	1	ICAM1
MLLT3	3.77354e-174	0.269346	0.407	0.211	1.00863e-169	1	MLLT3
PPME1	1.93993e-173	0.360012	0.549	0.348	5.18524e-169	1	PPME1
SLC25A29	1.86728e-171	0.421886	0.475	0.286	4.99106e-167	1	SLC25A29
LMAN1	2.24215e-171	0.466634	0.855	0.696	5.99305e-167	1	LMAN1
LMAN2	2.1079e-170	0.485332	0.874	0.73	5.63421e-166	1	LMAN2
CERS2	4.85266e-170	0.378591	0.638	0.445	1.29707e-165	1	CERS2
GPC4	8.85983e-170	0.377568	0.43	0.239	2.36814e-165	1	GPC4
ELMSAN1	2.62897e-169	0.459869	0.43	0.251	7.02697e-165	1	ELMSAN1
XAB2	2.71464e-169	0.330875	0.457	0.267	7.25595e-165	1	XAB2
RHOB	5.91975e-169	0.471247	0.795	0.66	1.58229e-164	1	RHOB
TCTN3	1.48641e-168	0.425467	0.491	0.308	3.97302e-164	1	TCTN3
CLDN9	4.5025e-168	0.272366	0.222	0.087	1.20347e-163	1	CLDN9
TTC3	5.91089e-167	0.532771	0.859	0.726	1.57992e-162	1	TTC3
SLC39A8	6.63301e-166	0.504213	0.306	0.152	1.77294e-161	1	SLC39A8
EIF1	8.81664e-165	0.300144	0.98	0.942	2.3566e-160	1	EIF1
RGS3	1.03666e-164	0.339338	0.294	0.139	2.77089e-160	1	RGS3
LYNX1	3.14223e-164	0.438207	0.303	0.142	8.39886e-160	1	LYNX1
DDX17	3.82269e-163	0.431986	0.791	0.628	1.02177e-158	1	DDX17
RAB11B	5.99089e-163	0.39694	0.835	0.676	1.6013e-158	1	RAB11B
GLIPR1	3.75539e-162	0.25542	0.155	0.05	1.00378e-157	1	GLIPR1
MEX3A	5.98335e-162	0.369306	0.444	0.256	1.59929e-157	1	MEX3A
IKBIP	3.3851e-161	0.280514	0.331	0.165	9.04802e-157	1	IKBIP
NTPCR	5.63011e-161	0.477782	0.652	0.477	1.50487e-156	1	NTPCR
RNF130	1.55517e-160	0.399527	0.648	0.457	4.15682e-156	1	RNF130
ATF6B	4.44028e-159	0.379092	0.676	0.487	1.18684e-154	1	ATF6B
CA8	6.62395e-159	0.262387	0.473	0.268	1.77052e-154	1	CA8
RPAIN	2.07265e-158	0.373056	0.701	0.516	5.54e-154	1	RPAIN
STAT3	6.80304e-158	0.416327	0.766	0.594	1.81839e-153	1	STAT3
JUNB	7.08813e-158	0.628497	0.886	0.834	1.89459e-153	1	JUNB
GAB2	1.05051e-157	0.366484	0.474	0.287	2.8079e-153	1	GAB2
TMEM43	1.55581e-155	0.347081	0.504	0.317	4.15851e-151	1	TMEM43
LAMB2	4.75545e-154	0.354505	0.504	0.312	1.27108e-149	1	LAMB2
TMX4	4.84084e-154	0.575871	0.668	0.501	1.29391e-149	1	TMX4
RGL2	3.98941e-153	0.340221	0.565	0.372	1.06633e-148	1	RGL2
PTK7	1.30765e-151	0.36025	0.558	0.371	3.49521e-147	1	PTK7
TICAM1	1.97639e-151	0.32536	0.359	0.195	5.28268e-147	1	TICAM1
CDH1	2.5719e-148	0.429381	0.656	0.482	6.87444e-144	1	CDH1
IFNGR2	1.72546e-147	0.365469	0.784	0.618	4.61198e-143	1	IFNGR2
SPCS2	3.47696e-147	0.311333	0.923	0.807	9.29358e-143	1	SPCS2
SPATA20	6.02575e-146	0.283552	0.474	0.286	1.61062e-141	1	SPATA20
LLNLR-245B6.1	9.53328e-146	0.270588	0.376	0.208	2.54815e-141	1	LLNLR-245B6.1
TMED3	1.37114e-145	0.481229	0.845	0.707	3.66491e-141	1	TMED3
ZC2HC1A	6.83227e-144	0.335466	0.431	0.258	1.8262e-139	1	ZC2HC1A
HCG18	7.5935e-144	0.348538	0.528	0.348	2.02967e-139	1	HCG18
DBN1	1.03671e-143	0.364175	0.663	0.479	2.77103e-139	1	DBN1
CD320	1.22184e-143	0.434094	0.699	0.519	3.26586e-139	1	CD320
ZFP36	1.77812e-143	0.645969	0.846	0.764	4.75273e-139	1	ZFP36
MBOAT7	4.30877e-142	0.357513	0.498	0.326	1.15169e-137	1	MBOAT7
FNDC3B	6.96162e-142	0.32366	0.707	0.529	1.86077e-137	1	FNDC3B
PPP1R15A	1.89141e-141	0.375686	0.806	0.713	5.05555e-137	1	PPP1R15A
MPP6	7.16903e-141	0.268882	0.302	0.154	1.91621e-136	1	MPP6
SIRPA	6.11076e-140	0.250898	0.22	0.095	1.63335e-135	1	SIRPA
ANKRD10	2.08269e-139	0.411805	0.636	0.472	5.56683e-135	1	ANKRD10
KDM6B	1.60305e-137	0.550478	0.538	0.38	4.2848e-133	1	KDM6B
GAA	5.07735e-137	0.303477	0.479	0.3	1.35712e-132	1	GAA
KCTD11	6.07366e-137	0.266108	0.265	0.128	1.62343e-132	1	KCTD11
PPP1R15B	1.82693e-136	0.459778	0.507	0.351	4.8832e-132	1	PPP1R15B
ENC1	3.50605e-135	0.403162	0.394	0.23	9.37131e-131	1	ENC1
TMED9	9.12241e-135	0.322321	0.865	0.722	2.43833e-130	1	TMED9
TKT	2.00922e-134	0.288624	0.898	0.757	5.37044e-130	1	TKT
PRKAR1A	1.06336e-133	0.371286	0.775	0.626	2.84225e-129	1	PRKAR1A
PTTG1IP	3.42481e-133	0.298686	0.842	0.688	9.15416e-129	1	PTTG1IP
CCDC57	6.41895e-133	0.272981	0.395	0.229	1.71572e-128	1	CCDC57
SAT2	2.05752e-131	0.288672	0.698	0.502	5.49956e-127	1	SAT2
FBXO34	2.0631e-130	0.318827	0.472	0.304	5.51446e-126	1	FBXO34
CD63	1.11951e-127	0.465521	0.952	0.882	2.99234e-123	1	CD63
CLDN7	1.53347e-127	0.400559	0.913	0.786	4.0988e-123	1	CLDN7
MTUS1	1.85598e-127	0.295107	0.284	0.147	4.96086e-123	1	MTUS1
RRBP1	1.25056e-124	0.483117	0.77	0.631	3.34263e-120	1	RRBP1
C20orf96	1.71181e-123	0.250946	0.398	0.237	4.57549e-119	1	C20orf96
DPM3	2.05578e-123	0.402436	0.8	0.66	5.49488e-119	1	DPM3
TLN2	1.87264e-122	0.262831	0.234	0.112	5.00537e-118	1	TLN2
GSTP1	4.21302e-122	0.363857	0.993	0.943	1.1261e-117	1	GSTP1
TRIB2	4.23352e-122	0.261201	0.307	0.164	1.13158e-117	1	TRIB2
MANBAL	5.0126e-122	0.298362	0.56	0.389	1.33982e-117	1	MANBAL
MMP15	9.68097e-122	0.264401	0.31	0.169	2.58763e-117	1	MMP15
SEPT9	1.10826e-121	0.312255	0.77	0.603	2.96228e-117	1	SEPT9
LINC00511	5.17389e-119	0.445188	0.436	0.285	1.38293e-114	1	LINC00511
SBSPON	1.09304e-118	0.280508	0.509	0.337	2.92159e-114	1	SBSPON
MAP1LC3B	3.18763e-117	0.328738	0.804	0.675	8.52021e-113	1	MAP1LC3B
LMBRD1	9.01247e-116	0.266834	0.561	0.387	2.40894e-111	1	LMBRD1
BAZ2B	3.2449e-115	0.326677	0.526	0.364	8.67329e-111	1	BAZ2B
LGMN	5.14499e-115	0.324815	0.612	0.444	1.37521e-110	1	LGMN
HOMER1	5.04121e-114	0.271235	0.34	0.196	1.34746e-109	1	HOMER1
EHD4	1.3095e-112	0.355947	0.511	0.358	3.50016e-108	1	EHD4
DNAJB9	6.86331e-112	0.279385	0.587	0.419	1.83449e-107	1	DNAJB9
FKBP10	1.75672e-111	0.279501	0.568	0.391	4.69554e-107	1	FKBP10
MGST3	9.95031e-111	0.323777	0.907	0.779	2.65962e-106	1	MGST3
AC017002.2	2.20842e-110	0.341585	0.38	0.231	5.9029e-106	1	AC017002.2
PPP6R3	7.09006e-109	0.305788	0.589	0.427	1.8951e-104	1	PPP6R3
PLIN3	5.70058e-108	0.260641	0.503	0.34	1.52371e-103	1	PLIN3
HNRNPA0	2.12547e-107	0.293792	0.898	0.779	5.68117e-103	1	HNRNPA0
TMC4	2.69574e-107	0.270536	0.63	0.457	7.20546e-103	1	TMC4
CNP	2.8758e-107	0.264506	0.445	0.289	7.68672e-103	1	CNP
LPGAT1	8.88293e-106	0.378505	0.444	0.303	2.37432e-101	1	LPGAT1
KDM6A	3.67141e-104	0.254707	0.355	0.215	9.81332e-100	1	KDM6A
TGIF1	5.53895e-103	0.377128	0.716	0.59	1.4805e-98	1	TGIF1
GSE1	7.83871e-103	0.258986	0.379	0.235	2.09521e-98	1	GSE1
SECISBP2L	8.55588e-103	0.341446	0.561	0.413	2.2869e-98	1	SECISBP2L
TP53BP2	2.23636e-102	0.351515	0.439	0.297	5.97757e-98	1	TP53BP2
AKAP9	7.07688e-102	0.46196	0.76	0.635	1.89158e-97	1	AKAP9
BAG5	9.82956e-102	0.315085	0.579	0.431	2.62734e-97	1	BAG5
EFNA1	1.41603e-101	0.385192	0.731	0.615	3.78491e-97	1	EFNA1
TIPARP	3.31641e-101	0.259865	0.581	0.418	8.86442e-97	1	TIPARP
BAG6	5.77287e-100	0.265694	0.717	0.559	1.54303e-95	1	BAG6
SUMF1	6.85815e-97	0.299488	0.626	0.479	1.83311e-92	1	SUMF1
EMX2	7.92196e-97	0.250758	0.611	0.444	2.11746e-92	1	EMX2
DDX5	2.33469e-96	0.320939	0.934	0.882	6.24039e-92	1	DDX5
ARMCX3	3.10762e-94	0.278251	0.619	0.466	8.30635e-90	1	ARMCX3
GLB1	4.77044e-94	0.298713	0.567	0.421	1.27509e-89	1	GLB1
PIM3	9.85597e-93	0.320316	0.56	0.421	2.6344e-88	1	PIM3
GADD45B	8.18165e-90	0.750864	0.628	0.544	2.18687e-85	1	GADD45B
TROVE2	5.17587e-88	0.274348	0.651	0.509	1.38346e-83	1	TROVE2
SKIL	5.50923e-87	0.507912	0.588	0.485	1.47256e-82	1	SKIL
ELF3	3.45044e-86	0.45522	0.867	0.81	9.22268e-82	1	ELF3
TRIM38	2.08255e-84	0.317101	0.48	0.347	5.56646e-80	1	TRIM38
CHKA	4.02968e-84	0.251196	0.426	0.291	1.07709e-79	1	CHKA
SDE2	6.78255e-84	0.254334	0.376	0.249	1.81291e-79	1	SDE2
CREBRF	2.93516e-83	0.27977	0.409	0.279	7.84538e-79	1	CREBRF
NIPA2	4.06678e-83	0.266556	0.588	0.449	1.08701e-78	1	NIPA2
PMAIP1	5.50285e-82	0.34691	0.461	0.33	1.47086e-77	1	PMAIP1
LDLR	8.97794e-81	0.42325	0.481	0.357	2.39971e-76	1	LDLR
AP1S1	3.12102e-79	0.331923	0.727	0.598	8.34217e-75	1	AP1S1
KDSR	3.34138e-78	0.25043	0.528	0.393	8.93118e-74	1	KDSR
NMB	5.46251e-78	0.351312	0.494	0.367	1.46007e-73	1	NMB
B4GALT5	2.16529e-76	0.285394	0.539	0.411	5.78761e-72	1	B4GALT5
SEMA3C	2.27902e-75	0.620894	0.246	0.15	6.09158e-71	1	SEMA3C
FN1	4.17615e-75	0.659155	0.254	0.153	1.11624e-70	1	FN1
CTSA	9.27267e-75	0.271077	0.631	0.497	2.47849e-70	1	CTSA
CKB	1.00111e-73	0.398506	0.621	0.499	2.67586e-69	1	CKB
WDR1	1.07543e-71	0.279785	0.802	0.699	2.87452e-67	1	WDR1
TFPI2	1.40404e-71	0.51818	0.389	0.27	3.75285e-67	1	TFPI2
TCF25	1.79448e-70	0.25677	0.724	0.603	4.79646e-66	1	TCF25
TNFRSF12A	3.33517e-70	0.304561	0.742	0.651	8.91459e-66	1	TNFRSF12A
TMCO1	1.45023e-69	0.259761	0.786	0.68	3.87632e-65	1	TMCO1
BDP1	1.5166e-68	0.294066	0.541	0.423	4.05372e-64	1	BDP1
MID1	1.61341e-68	0.310113	0.259	0.16	4.31249e-64	1	MID1
NCOR1	3.51548e-68	0.255591	0.679	0.558	9.39652e-64	1	NCOR1
MIDN	4.59226e-68	0.324707	0.619	0.509	1.22746e-63	1	MIDN
MED13	1.40621e-45	0.27481	0.405	0.317	3.75866e-41	1	MED13
TXNRD1	2.78233e-39	0.258678	0.459	0.378	7.4369e-35	1	TXNRD1
TPD52	3.11585e-36	0.275912	0.69	0.613	8.32836e-32	1	TPD52
PHLDA2	6.79906e-36	0.297715	0.548	0.469	1.81732e-31	1	PHLDA2
SFN	2.32228e-24	0.536203	0.425	0.379	6.20722e-20	1	SFN
HPGD	0	4.80013	0.928	0.052	0	2	HPGD
CXCL14	0	4.60281	0.755	0.044	0	2	CXCL14
BGN	0	4.19647	0.913	0.092	0	2	BGN
NOTUM	0	3.95351	0.949	0.016	0	2	NOTUM
ASPSCR1	0	3.69064	0.962	0.339	0	2	ASPSCR1
WIF1	0	3.14306	0.885	0.004	0	2	WIF1
ID1	0	3.10773	0.932	0.315	0	2	ID1
PCOLCE	0	2.63584	0.818	0.067	0	2	PCOLCE
CSRP2	0	2.52284	0.91	0.314	0	2	CSRP2
ID3	0	2.48853	0.886	0.326	0	2	ID3
HSPB1	0	2.294	0.992	0.887	0	2	HSPB1
NKD1	0	2.21923	0.85	0.037	0	2	NKD1
TNNC1	0	2.21625	0.578	0.134	0	2	TNNC1
ID2	0	2.19126	0.773	0.241	0	2	ID2
RIMS2	0	2.12092	0.759	0.026	0	2	RIMS2
CD8B	0	2.07297	0.674	0.013	0	2	CD8B
ABHD2	0	2.03698	0.788	0.215	0	2	ABHD2
CCND2	0	2.00165	0.79	0.119	0	2	CCND2
BEX1	0	1.9498	0.69	0.072	0	2	BEX1
KIZ	0	1.83526	0.836	0.216	0	2	KIZ
CHGB	0	1.8318	0.597	0.006	0	2	CHGB
COX20	0	1.80683	0.953	0.667	0	2	COX20
CTSH1	0	1.7966	0.875	0.471	0	2	CTSH
OXTR	0	1.76265	0.732	0.143	0	2	OXTR
CLEC11A	0	1.7508	0.868	0.393	0	2	CLEC11A
EFHD1	0	1.73464	0.749	0.051	0	2	EFHD1
C12orf75	0	1.72435	0.869	0.333	0	2	C12orf75
COL3A1	0	1.70791	0.473	0.116	0	2	COL3A1
PTMS	0	1.70563	0.975	0.804	0	2	PTMS
TCF4	0	1.69164	0.8	0.138	0	2	TCF4
MFAP2	0	1.68194	0.837	0.33	0	2	MFAP2
RHEB	0	1.63837	0.968	0.787	0	2	RHEB
BMP4	0	1.6046	0.605	0.012	0	2	BMP4
PLA1A	0	1.59853	0.55	0.008	0	2	PLA1A
LAMP5	0	1.58922	0.66	0.027	0	2	LAMP5
SLC47A1	0	1.5861	0.729	0.048	0	2	SLC47A1
SIAH2	0	1.58241	0.837	0.323	0	2	SIAH2
NR4A1	0	1.54558	0.908	0.634	0	2	NR4A1
DNAJC151	0	1.54231	0.843	0.185	0	2	DNAJC15
MMP11	0	1.54176	0.399	0.065	0	2	MMP11
SORBS2	0	1.52871	0.695	0.171	0	2	SORBS2
GGH	0	1.51338	0.798	0.337	0	2	GGH
MESP1	0	1.49924	0.716	0.234	0	2	MESP1
FBLN1	0	1.43222	0.734	0.219	0	2	FBLN1
TCP1	0	1.42761	0.918	0.632	0	2	TCP1
PCBP2	0	1.42384	0.981	0.919	0	2	PCBP2
DUSP21	0	1.4229	0.711	0.322	0	2	DUSP2
RASGRF1	0	1.41632	0.602	0.009	0	2	RASGRF1
VIM1	0	1.40921	0.968	0.529	0	2	VIM
ERN1	0	1.39857	0.658	0.162	0	2	ERN1
KLK1	0	1.39357	0.339	0.038	0	2	KLK1
LTBP1	0	1.39116	0.695	0.18	0	2	LTBP1
SELK	0	1.36234	0.922	0.661	0	2	SELK
RHOB1	0	1.36115	0.897	0.659	0	2	RHOB
DKK3	0	1.34302	0.607	0.061	0	2	DKK3
RPSA	0	1.34295	0.989	0.969	0	2	RPSA
HERPUD1	0	1.34072	0.919	0.7	0	2	HERPUD1
PNRC1	0	1.32435	0.953	0.723	0	2	PNRC1
PTN	0	1.32183	0.729	0.275	0	2	PTN
SEC11C	0	1.31246	0.857	0.533	0	2	SEC11C
DNMT1	0	1.27349	0.773	0.385	0	2	DNMT1
PHLDA1	0	1.259	0.609	0.187	0	2	PHLDA1
SOX17	0	1.2545	0.88	0.611	0	2	SOX17
AQP3	0	1.23444	0.613	0.176	0	2	AQP3
HDAC2	0	1.22899	0.891	0.618	0	2	HDAC2
GFRA3	0	1.22141	0.499	0.012	0	2	GFRA3
WNT16	0	1.21639	0.399	0.002	0	2	WNT16
RBP1	0	1.21504	0.899	0.647	0	2	RBP1
SEC61G	0	1.21491	0.957	0.8	0	2	SEC61G
YBX3	0	1.20271	0.952	0.763	0	2	YBX3
MATN2	0	1.19932	0.601	0.238	0	2	MATN2
H2AFV	0	1.19856	0.912	0.651	0	2	H2AFV
NENF	0	1.19728	0.925	0.65	0	2	NENF
IGFBP4	0	1.1962	0.603	0.197	0	2	IGFBP4
AP2M1	0	1.1915	0.95	0.797	0	2	AP2M1
ALDH2	0	1.18984	0.768	0.325	0	2	ALDH2
OPN3	0	1.18765	0.734	0.219	0	2	OPN3
ANXA4	0	1.1862	0.886	0.534	0	2	ANXA4
HOXB6	0	1.16886	0.684	0.118	0	2	HOXB6
SMYD3	0	1.16631	0.655	0.283	0	2	SMYD3
DKK2	0	1.14767	0.353	0.008	0	2	DKK2
LAPTM4A	0	1.14765	0.961	0.822	0	2	LAPTM4A
TUBA3D	0	1.14743	0.311	0.004	0	2	TUBA3D
EBAG9	0	1.14723	0.878	0.552	0	2	EBAG9
ARL3	0	1.13662	0.833	0.475	0	2	ARL3
GADD45G	0	1.11777	0.417	0.112	0	2	GADD45G
UBL7	0	1.11592	0.847	0.53	0	2	UBL7
H1FX	0	1.11256	0.83	0.487	0	2	H1FX
ENPP2	0	1.10818	0.494	0.024	0	2	ENPP2
KLF10	0	1.10228	0.891	0.638	0	2	KLF10
KIAA1324	0	1.10012	0.585	0.143	0	2	KIAA1324
PTP4A1	0	1.09673	0.87	0.609	0	2	PTP4A1
STRAP	0	1.09539	0.952	0.783	0	2	STRAP
HOXB5	0	1.08798	0.626	0.079	0	2	HOXB5
ENY2	0	1.08793	0.96	0.804	0	2	ENY2
MMP2	0	1.08289	0.446	0.058	0	2	MMP2
CYB5A	0	1.08011	0.876	0.632	0	2	CYB5A
BAG1	0	1.07133	0.904	0.626	0	2	BAG1
CCDC170	0	1.06832	0.64	0.119	0	2	CCDC170
TXNL1	0	1.06643	0.894	0.646	0	2	TXNL1
LSAMP	0	1.06642	0.473	0.004	0	2	LSAMP
VBP1	0	1.0595	0.884	0.597	0	2	VBP1
SMYD2	0	1.0533	0.799	0.434	0	2	SMYD2
SRSF9	0	1.04916	0.956	0.746	0	2	SRSF9
TUBA1A1	0	1.04894	0.771	0.366	0	2	TUBA1A
SMARCB1	0	1.04219	0.887	0.634	0	2	SMARCB1
PXMP2	0	1.04091	0.714	0.367	0	2	PXMP2
ISG20	0	1.03567	0.634	0.272	0	2	ISG20
PTPRE1	0	1.03117	0.554	0.081	0	2	PTPRE
CA12	0	1.02896	0.648	0.166	0	2	CA12
TMSB15A	0	1.02509	0.333	0.03	0	2	TMSB15A
LMCD1	0	1.02308	0.726	0.34	0	2	LMCD1
EID1	0	1.01568	0.942	0.756	0	2	EID1
C2orf401	0	1.01349	0.673	0.276	0	2	C2orf40
NR4A3	0	1.01325	0.457	0.178	0	2	NR4A3
ARMT1	0	1.00585	0.616	0.242	0	2	ARMT1
PPIA	0	1.00433	0.983	0.955	0	2	PPIA
MMP24-AS1	0	0.993913	0.798	0.506	0	2	MMP24-AS1
CST1	0	0.993913	0.135	0.01	0	2	CST1
RPLP0	0	0.983751	0.996	0.986	0	2	RPLP0
STRA13	0	0.976798	0.865	0.583	0	2	STRA13
SCCPDH	0	0.972988	0.818	0.52	0	2	SCCPDH
TXNL4A	0	0.970787	0.869	0.567	0	2	TXNL4A
IDS	0	0.969107	0.807	0.459	0	2	IDS
FERMT1	0	0.968295	0.568	0.091	0	2	FERMT1
DNAJA1	0	0.965408	0.958	0.819	0	2	DNAJA1
DCXR	0	0.958483	0.896	0.651	0	2	DCXR
TPBG	0	0.956567	0.684	0.183	0	2	TPBG
FAM50A	0	0.952347	0.878	0.575	0	2	FAM50A
SCG5	0	0.947511	0.602	0.188	0	2	SCG5
HES6	0	0.946692	0.523	0.171	0	2	HES6
HOMER2	0	0.942908	0.724	0.367	0	2	HOMER2
PAPPA2	0	0.936712	0.324	0.009	0	2	PAPPA2
MPLKIP	0	0.935935	0.85	0.528	0	2	MPLKIP
MAGOHB	0	0.935475	0.727	0.376	0	2	MAGOHB
BAMBI	0	0.92958	0.393	0.041	0	2	BAMBI
HPRT1	0	0.928597	0.796	0.497	0	2	HPRT1
HSBP1	0	0.928284	0.946	0.798	0	2	HSBP1
SDCBP	0	0.9254	0.922	0.691	0	2	SDCBP
SEC13	0	0.920203	0.919	0.701	0	2	SEC13
MED30	0	0.918988	0.863	0.531	0	2	MED30
GDI1	0	0.916252	0.857	0.543	0	2	GDI1
RALA	0	0.911164	0.869	0.585	0	2	RALA
PGR	0	0.907182	0.473	0.05	0	2	PGR
EIF1B	0	0.905044	0.906	0.687	0	2	EIF1B
CTNNA2	0	0.902852	0.416	0.026	0	2	CTNNA2
GTF2A2	0	0.902533	0.926	0.751	0	2	GTF2A2
FKBP4	0	0.900292	0.935	0.761	0	2	FKBP4
TMED2	0	0.897557	0.949	0.808	0	2	TMED2
FZD1	0	0.88962	0.47	0.065	0	2	FZD1
CDKN1B	0	0.888205	0.658	0.292	0	2	CDKN1B
NRP2	0	0.880995	0.637	0.215	0	2	NRP2
MORF4L1	0	0.875468	0.959	0.838	0	2	MORF4L1
SERTAD4-AS1	0	0.875274	0.654	0.296	0	2	SERTAD4-AS1
NDUFB6	0	0.871524	0.92	0.729	0	2	NDUFB6
RPS20	0	0.866888	0.969	0.901	0	2	RPS20
CA81	0	0.864442	0.618	0.267	0	2	CA8
COL5A2	0	0.864017	0.413	0.026	0	2	COL5A2
NFIB	0	0.862143	0.823	0.504	0	2	NFIB
MLLT31	0	0.85953	0.608	0.205	0	2	MLLT3
FOXA2	0	0.857731	0.512	0.085	0	2	FOXA2
SNF8	0	0.855292	0.803	0.458	0	2	SNF8
DECR1	0	0.854897	0.775	0.474	0	2	DECR1
CBWD1	0	0.853933	0.752	0.439	0	2	CBWD1
SPTSSA	0	0.852161	0.845	0.571	0	2	SPTSSA
TWIST1	0	0.851843	0.456	0.014	0	2	TWIST1
PCBP1	0	0.850972	0.96	0.856	0	2	PCBP1
TMEM14A	0	0.84706	0.894	0.629	0	2	TMEM14A
GATA5	0	0.846557	0.454	0.009	0	2	GATA5
FAM134B	0	0.844891	0.461	0.083	0	2	FAM134B
HOXB2	0	0.841517	0.666	0.242	0	2	HOXB2
MAB21L1	0	0.836609	0.368	0.002	0	2	MAB21L1
RHOBTB3	0	0.83265	0.447	0.059	0	2	RHOBTB3
TWSG11	0	0.831878	0.69	0.357	0	2	TWSG1
PDCD41	0	0.828664	0.803	0.512	0	2	PDCD4
THYN1	0	0.826022	0.739	0.405	0	2	THYN1
NELFE	0	0.82408	0.861	0.618	0	2	NELFE
RHBDD2	0	0.819099	0.815	0.509	0	2	RHBDD2
AKR1B1	0	0.81747	0.74	0.386	0	2	AKR1B1
SH3BGRL	0	0.81637	0.853	0.614	0	2	SH3BGRL
LRRN1	0	0.814242	0.465	0.048	0	2	LRRN1
ASCL2	0	0.813423	0.395	0.028	0	2	ASCL2
LINC01003	0	0.806118	0.603	0.23	0	2	LINC01003
EIF5A2	0	0.803492	0.447	0.075	0	2	EIF5A2
PKHD1L1	0	0.803375	0.375	0.109	0	2	PKHD1L1
LAMP2	0	0.799441	0.833	0.553	0	2	LAMP2
NMB1	0	0.798721	0.7	0.355	0	2	NMB
MATN3	0	0.794255	0.297	0.011	0	2	MATN3
VSIG2	0	0.79401	0.548	0.127	0	2	VSIG2
TSEN15	0	0.786868	0.761	0.467	0	2	TSEN15
DHRS4L2	0	0.782686	0.578	0.233	0	2	DHRS4L2
SP5	0	0.779817	0.369	0.028	0	2	SP5
ACAT2	0	0.779571	0.616	0.294	0	2	ACAT2
CCDC91	0	0.774091	0.716	0.373	0	2	CCDC91
RAB4A	0	0.773606	0.896	0.665	0	2	RAB4A
WNT11	0	0.773412	0.378	0.045	0	2	WNT11
ALDH3A21	0	0.77235	0.719	0.387	0	2	ALDH3A2
PRTFDC1	0	0.770548	0.496	0.104	0	2	PRTFDC1
UFSP2	0	0.763608	0.619	0.266	0	2	UFSP2
RP11-25K19.1	0	0.763321	0.534	0.146	0	2	RP11-25K19.1
PODXL2	0	0.759722	0.597	0.257	0	2	PODXL2
PTP4A3	0	0.754922	0.694	0.356	0	2	PTP4A3
ACSL5	0	0.746357	0.479	0.119	0	2	ACSL5
MFAP4	0	0.740175	0.247	0.013	0	2	MFAP4
SYBU	0	0.737335	0.495	0.151	0	2	SYBU
APCDD1	0	0.731585	0.353	0.031	0	2	APCDD1
MARCKSL1	0	0.727719	0.934	0.765	0	2	MARCKSL1
CHN1	0	0.724072	0.437	0.073	0	2	CHN1
LAGE31	0	0.71978	0.91	0.672	0	2	LAGE3
DYRK4	0	0.715833	0.736	0.361	0	2	DYRK4
MED21	0	0.713295	0.791	0.472	0	2	MED21
MOSPD1	0	0.712798	0.585	0.209	0	2	MOSPD1
NOX4	0	0.711028	0.297	0.058	0	2	NOX4
FTL	0	0.707795	0.988	0.985	0	2	FTL
TACC1	0	0.706963	0.553	0.148	0	2	TACC1
LEF1	0	0.706467	0.516	0.123	0	2	LEF1
DYNLT3	0	0.70581	0.694	0.379	0	2	DYNLT3
FSCN1	0	0.700219	0.517	0.188	0	2	FSCN1
CISH1	0	0.696377	0.487	0.146	0	2	CISH
ATOH8	0	0.694361	0.385	0.023	0	2	ATOH8
OLFML31	0	0.694348	0.479	0.124	0	2	OLFML3
ZNF516	0	0.687509	0.442	0.083	0	2	ZNF516
KIF26B	0	0.687254	0.403	0.045	0	2	KIF26B
CREBL2	0	0.686656	0.608	0.225	0	2	CREBL2
VWA5B2	0	0.683792	0.339	0.003	0	2	VWA5B2
NKD2	0	0.682764	0.373	0.015	0	2	NKD2
PCSK1N1	0	0.679493	0.695	0.261	0	2	PCSK1N
HOXB7	0	0.678368	0.59	0.169	0	2	HOXB7
JHDM1D-AS1	0	0.677783	0.47	0.104	0	2	JHDM1D-AS1
PRNP	0	0.675221	0.764	0.439	0	2	PRNP
LCP1	0	0.672656	0.487	0.124	0	2	LCP1
CPE1	0	0.67059	0.72	0.346	0	2	CPE
C16orf87	0	0.669446	0.582	0.238	0	2	C16orf87
TWIST2	0	0.663082	0.375	0.006	0	2	TWIST2
VOPP1	0	0.662632	0.616	0.278	0	2	VOPP1
NSMCE3	0	0.660276	0.481	0.194	0	2	NSMCE3
SAP30	0	0.657307	0.408	0.079	0	2	SAP30
SKAP1	0	0.655654	0.58	0.224	0	2	SKAP1
TBX3	0	0.653205	0.366	0.025	0	2	TBX3
CRISPLD11	0	0.651932	0.414	0.08	0	2	CRISPLD1
AXIN2	0	0.651085	0.429	0.113	0	2	AXIN2
CA9	0	0.650888	0.212	0.038	0	2	CA9
TMEM178A	0	0.647835	0.321	0.052	0	2	TMEM178A
HOXB8	0	0.645491	0.497	0.112	0	2	HOXB8
AKT3	0	0.64426	0.386	0.043	0	2	AKT3
AMN1	0	0.642942	0.579	0.247	0	2	AMN1
FADS1	0	0.638454	0.425	0.125	0	2	FADS1
SNX7	0	0.637993	0.573	0.228	0	2	SNX7
SYT17	0	0.63349	0.454	0.129	0	2	SYT17
VSNL1	0	0.633456	0.318	0.007	0	2	VSNL1
IHH	0	0.631539	0.228	0.002	0	2	IHH
GNAI1	0	0.627871	0.422	0.078	0	2	GNAI1
FAM101A	0	0.622966	0.309	0.005	0	2	FAM101A
BLVRA	0	0.622458	0.61	0.284	0	2	BLVRA
HOXB9	0	0.620393	0.381	0.038	0	2	HOXB9
AGAP2-AS1	0	0.619281	0.388	0.028	0	2	AGAP2-AS1
PSEN2	0	0.618484	0.455	0.116	0	2	PSEN2
SLC38A5	0	0.617868	0.386	0.064	0	2	SLC38A5
C8orf88	0	0.617292	0.353	0.042	0	2	C8orf88
PSPH	0	0.614971	0.528	0.194	0	2	PSPH
LINC00237	0	0.614667	0.356	0.001	0	2	LINC00237
CNTNAP2	0	0.613852	0.309	0.011	0	2	CNTNAP2
CLDN11	0	0.601091	0.23	0.014	0	2	CLDN11
NAPRT	0	0.594001	0.502	0.168	0	2	NAPRT
CNTLN	0	0.590918	0.439	0.139	0	2	CNTLN
CDO1	0	0.585621	0.254	0.017	0	2	CDO1
SMIM10	0	0.585273	0.423	0.132	0	2	SMIM10
GSTT2B	0	0.58234	0.381	0.04	0	2	GSTT2B
SERPINE2	0	0.582006	0.34	0.08	0	2	SERPINE2
MYH7B	0	0.5789	0.173	0.007	0	2	MYH7B
ME2	0	0.577551	0.494	0.192	0	2	ME2
HOXB4	0	0.575042	0.442	0.13	0	2	HOXB4
RERG	0	0.572762	0.404	0.119	0	2	RERG
HOXB-AS3	0	0.572143	0.417	0.058	0	2	HOXB-AS3
BASP1	0	0.571627	0.514	0.155	0	2	BASP1
PLAC9	0	0.569206	0.277	0.006	0	2	PLAC9
TSPAN5	0	0.568931	0.326	0.022	0	2	TSPAN5
SV2C	0	0.562083	0.31	0.022	0	2	SV2C
FSTL1	0	0.559506	0.408	0.114	0	2	FSTL1
IRS1	0	0.557636	0.41	0.113	0	2	IRS1
SLC7A81	0	0.550448	0.477	0.149	0	2	SLC7A8
MAP2K61	0	0.540404	0.468	0.169	0	2	MAP2K6
SIX1	0	0.539951	0.328	0.061	0	2	SIX1
HAND2	0	0.532657	0.301	0.002	0	2	HAND2
PNMT	0	0.53036	0.248	0.02	0	2	PNMT
CCDC74A	0	0.528447	0.429	0.122	0	2	CCDC74A
ATP1A2	0	0.519746	0.212	0.003	0	2	ATP1A2
RP11-66N11.8	0	0.519096	0.438	0.154	0	2	RP11-66N11.8
MAFG-AS1	0	0.517142	0.325	0.042	0	2	MAFG-AS1
IGF2BP1	0	0.512754	0.272	0.008	0	2	IGF2BP1
CIB2	0	0.511322	0.385	0.126	0	2	CIB2
RNF175	0	0.509299	0.288	0.003	0	2	RNF175
ORAI3	0	0.502601	0.46	0.171	0	2	ORAI3
FGF13	0	0.502487	0.319	0.04	0	2	FGF13
PDZRN3	0	0.502348	0.341	0.042	0	2	PDZRN3
FBXO2	0	0.501489	0.473	0.159	0	2	FBXO2
PDGFA	0	0.500148	0.349	0.097	0	2	PDGFA
LINC00261	0	0.500064	0.273	0.006	0	2	LINC00261
GULP1	0	0.498549	0.348	0.064	0	2	GULP1
SDC21	0	0.497879	0.571	0.182	0	2	SDC2
RP11-195F19.5	0	0.484227	0.342	0.046	0	2	RP11-195F19.5
TOX	0	0.484067	0.368	0.107	0	2	TOX
CCDC74B	0	0.483915	0.341	0.075	0	2	CCDC74B
ALDH3A1	0	0.478376	0.271	0.022	0	2	ALDH3A1
CYP4V2	0	0.477567	0.359	0.071	0	2	CYP4V2
TGFB11	0	0.472161	0.363	0.094	0	2	TGFB1
GNG11	0	0.470108	0.282	0.054	0	2	GNG11
PIANP	0	0.469912	0.239	0.004	0	2	PIANP
NRSN1	0	0.469324	0.24	0.004	0	2	NRSN1
SNCA	0	0.468761	0.306	0.042	0	2	SNCA
NTM	0	0.460569	0.266	0.011	0	2	NTM
GPR161	0	0.454099	0.335	0.093	0	2	GPR161
RP11-248N22.1	0	0.449158	0.111	0.001	0	2	RP11-248N22.1
RP11-357H14.17	0	0.448996	0.271	0.013	0	2	RP11-357H14.17
GPR143	0	0.44877	0.32	0.072	0	2	GPR143
FKBP1B	0	0.447013	0.365	0.097	0	2	FKBP1B
STK26	0	0.446155	0.343	0.09	0	2	STK26
NPB	0	0.441946	0.223	0.038	0	2	NPB
SLC36A4	0	0.4382	0.332	0.07	0	2	SLC36A4
RHOBTB1	0	0.438049	0.321	0.067	0	2	RHOBTB1
PPP1R3F	0	0.436373	0.343	0.075	0	2	PPP1R3F
TMEM108	0	0.434243	0.312	0.042	0	2	TMEM108
DDR2	0	0.426723	0.328	0.081	0	2	DDR2
RIC3	0	0.425592	0.362	0.1	0	2	RIC3
BDNF	0	0.425483	0.234	0.014	0	2	BDNF
RP11-888D10.3	0	0.425073	0.274	0.037	0	2	RP11-888D10.3
RP11-401P9.4	0	0.423024	0.258	0.01	0	2	RP11-401P9.4
FGF19	0	0.421364	0.136	0.014	0	2	FGF19
NFATC4	0	0.419572	0.366	0.108	0	2	NFATC4
BMP5	0	0.416784	0.198	0.002	0	2	BMP5
EPDR1	0	0.414603	0.324	0.083	0	2	EPDR1
RP11-792A8.4	0	0.412494	0.353	0.096	0	2	RP11-792A8.4
NHSL2	0	0.412323	0.285	0.04	0	2	NHSL2
MSRB3	0	0.410917	0.273	0.041	0	2	MSRB3
LAMB11	0	0.410854	0.299	0.051	0	2	LAMB1
DLC11	0	0.401858	0.265	0.059	0	2	DLC1
MYRIP	0	0.400616	0.259	0.037	0	2	MYRIP
NBEA	0	0.399158	0.276	0.063	0	2	NBEA
PSTPIP2	0	0.394725	0.285	0.05	0	2	PSTPIP2
ROBO3	0	0.390971	0.281	0.038	0	2	ROBO3
ASTN1	0	0.39045	0.253	0.012	0	2	ASTN1
PTGDR	0	0.390241	0.196	0.001	0	2	PTGDR
VAV3	0	0.390041	0.309	0.077	0	2	VAV3
GPC3	0	0.383317	0.196	0.024	0	2	GPC3
ADCY1	0	0.382097	0.228	0.019	0	2	ADCY1
RBP2	0	0.382096	0.172	0.003	0	2	RBP2
GAD1	0	0.375273	0.237	0.026	0	2	GAD1
KCNMB4	0	0.374236	0.216	0.02	0	2	KCNMB4
SPESP1	0	0.373345	0.267	0.039	0	2	SPESP1
HABP4	0	0.368938	0.269	0.049	0	2	HABP4
RP11-536O18.1	0	0.36459	0.162	0.001	0	2	RP11-536O18.1
PLEK2	0	0.362502	0.261	0.055	0	2	PLEK2
GREM2	0	0.357547	0.183	0.001	0	2	GREM2
TCEAL2	0	0.356854	0.164	0.011	0	2	TCEAL2
FZD10	0	0.3563	0.241	0.034	0	2	FZD10
EMILIN1	0	0.352244	0.201	0.007	0	2	EMILIN1
SH3GL3	0	0.350805	0.199	0.022	0	2	SH3GL3
COL5A1	0	0.350507	0.217	0.019	0	2	COL5A1
FGF3	0	0.350048	0.149	0.001	0	2	FGF3
MDFIC	0	0.349865	0.246	0.039	0	2	MDFIC
CHDH	0	0.349484	0.257	0.051	0	2	CHDH
BCL2	0	0.341796	0.222	0.039	0	2	BCL2
SLC22A17	0	0.337929	0.243	0.038	0	2	SLC22A17
GAD2	0	0.337442	0.116	0.001	0	2	GAD2
DOCK11	0	0.336185	0.218	0.011	0	2	DOCK11
PRRX1	0	0.334007	0.153	0.012	0	2	PRRX1
PCLO	0	0.331573	0.237	0.047	0	2	PCLO
RP11-143E21.3	0	0.330287	0.17	0.002	0	2	RP11-143E21.3
NCMAP	0	0.328092	0.214	0.019	0	2	NCMAP
LAMA2	0	0.327166	0.221	0.034	0	2	LAMA2
P3H3	0	0.323546	0.237	0.05	0	2	P3H3
PDCD4-AS1	0	0.321577	0.24	0.046	0	2	PDCD4-AS1
RP11-148L24.1	0	0.321531	0.101	0.001	0	2	RP11-148L24.1
PPP2R2C	0	0.316321	0.213	0.023	0	2	PPP2R2C
IL17RB	0	0.31396	0.201	0.014	0	2	IL17RB
FAM66C	0	0.312107	0.246	0.048	0	2	FAM66C
NCKAP5	0	0.308067	0.21	0.022	0	2	NCKAP5
GNG4	0	0.299405	0.177	0.014	0	2	GNG4
MAPRE2	0	0.297878	0.228	0.041	0	2	MAPRE2
MSX2	0	0.294659	0.172	0.008	0	2	MSX2
ASCL5	0	0.294173	0.191	0.006	0	2	ASCL5
LINC00937	0	0.29392	0.201	0.023	0	2	LINC00937
FSD1	0	0.293675	0.187	0.012	0	2	FSD1
MIR181A1HG	0	0.292843	0.165	0.014	0	2	MIR181A1HG
JAM2	0	0.292409	0.169	0.023	0	2	JAM2
IL7R	0	0.285068	0.133	0.015	0	2	IL7R
TMEM26	0	0.283032	0.172	0.007	0	2	TMEM26
PROCR	0	0.280875	0.189	0.018	0	2	PROCR
FAXC	0	0.280616	0.197	0.02	0	2	FAXC
PRKD1	0	0.277287	0.198	0.023	0	2	PRKD1
LINC00926	0	0.275363	0.173	0.01	0	2	LINC00926
ABHD12B	0	0.274162	0.114	0.003	0	2	ABHD12B
COCH	0	0.268944	0.213	0.039	0	2	COCH
ABHD6	0	0.267294	0.207	0.038	0	2	ABHD6
RAMP3	0	0.263523	0.143	0.008	0	2	RAMP3
SLC38A11	0	0.262621	0.148	0.001	0	2	SLC38A11
GATM	0	0.260494	0.195	0.034	0	2	GATM
ANKRD29	0	0.255718	0.162	0.012	0	2	ANKRD29
APOH	0	0.250622	0.14	0.001	0	2	APOH
WTAP	1.22975e-305	0.643966	0.759	0.443	3.287e-301	2	WTAP
GINM1	6.86564e-305	0.71587	0.767	0.461	1.83512e-300	2	GINM1
WDYHV1	1.28423e-304	0.690726	0.664	0.348	3.43262e-300	2	WDYHV1
GNB5	7.54536e-304	0.536459	0.472	0.183	2.0168e-299	2	GNB5
ROBO1	1.88854e-303	0.351234	0.276	0.068	5.04788e-299	2	ROBO1
TP53TG1	2.65468e-302	0.611048	0.623	0.305	7.09568e-298	2	TP53TG1
TMEM206	6.06607e-300	0.409214	0.356	0.111	1.6214e-295	2	TMEM206
PRKAG2-AS1	2.23143e-299	0.586461	0.414	0.147	5.9644e-295	2	PRKAG2-AS1
HOXB3	3.75507e-299	0.313788	0.273	0.066	1.00369e-294	2	HOXB3
CRLS1	6.46487e-299	0.785705	0.782	0.493	1.728e-294	2	CRLS1
TTLL7	2.20807e-297	0.265872	0.208	0.04	5.90196e-293	2	TTLL7
PIAS4	1.02137e-296	0.464988	0.452	0.172	2.73001e-292	2	PIAS4
WNT6	3.90497e-296	0.491144	0.254	0.06	1.04376e-291	2	WNT6
KAZALD1	8.44504e-296	0.392292	0.29	0.077	2.25728e-291	2	KAZALD1
LY6K	1.94594e-295	0.552967	0.442	0.161	5.2013e-291	2	LY6K
GMNC	3.59869e-294	0.531769	0.335	0.101	9.61894e-290	2	GMNC
SCNN1G	7.83339e-294	0.302663	0.175	0.029	2.09379e-289	2	SCNN1G
RP9	1.01528e-293	0.654095	0.6	0.294	2.71375e-289	2	RP9
CCNC	1.13544e-293	0.778986	0.839	0.572	3.03492e-289	2	CCNC
CBWD5	4.5115e-293	0.562142	0.586	0.276	1.20588e-288	2	CBWD5
TMEM220	6.00736e-293	0.397411	0.298	0.082	1.60571e-288	2	TMEM220
ARL5A	3.19374e-292	0.794553	0.862	0.631	8.53656e-288	2	ARL5A
SQLE	3.93044e-292	0.950006	0.757	0.456	1.05057e-287	2	SQLE
TOR3A	7.40049e-292	0.704426	0.628	0.325	1.97808e-287	2	TOR3A
ZNF280D	9.9112e-292	0.647009	0.63	0.328	2.64916e-287	2	ZNF280D
TATDN1	2.7636e-290	0.743822	0.886	0.629	7.38684e-286	2	TATDN1
REC8	1.49727e-289	0.70541	0.56	0.257	4.00205e-285	2	REC8
CACYBP	1.5213e-289	0.935914	0.912	0.729	4.06628e-285	2	CACYBP
UBL5	3.19048e-289	0.773175	0.955	0.849	8.52784e-285	2	UBL5
RPLP1	4.89508e-289	0.849235	0.997	0.996	1.3084e-284	2	RPLP1
TMEM176A1	1.29097e-288	0.546566	0.421	0.147	3.45064e-284	2	TMEM176A
VCP	1.44154e-288	0.832534	0.901	0.697	3.85308e-284	2	VCP
ROR1	1.49284e-287	0.360209	0.3	0.082	3.99022e-283	2	ROR1
MANF	3.2467e-287	0.937536	0.858	0.631	8.67812e-283	2	MANF
NSMCE2	1.00826e-286	0.617665	0.618	0.309	2.69497e-282	2	NSMCE2
MCTS1	9.09384e-286	0.731136	0.834	0.57	2.43069e-281	2	MCTS1
FAM216A	2.61115e-285	0.434609	0.333	0.102	6.97935e-281	2	FAM216A
ARF4	1.27936e-284	0.684011	0.955	0.811	3.41959e-280	2	ARF4
RGS2	1.81612e-283	0.400486	0.241	0.057	4.8543e-279	2	RGS2
RIMS4	1.2745e-282	0.274841	0.173	0.03	3.40662e-278	2	RIMS4
LSM5	1.5326e-282	0.825273	0.88	0.642	4.09649e-278	2	LSM5
GOLIM4	4.99551e-281	0.676299	0.517	0.231	1.33525e-276	2	GOLIM4
BHLHE40	1.00601e-280	0.928105	0.784	0.504	2.68896e-276	2	BHLHE40
LINC00998	1.01377e-280	0.656527	0.692	0.396	2.7097e-276	2	LINC00998
INSIG1	2.27094e-280	0.964821	0.688	0.385	6.07e-276	2	INSIG1
POLD2	9.98291e-279	0.853025	0.811	0.545	2.66833e-274	2	POLD2
HMGB3	3.12974e-278	1.08375	0.803	0.547	8.36549e-274	2	HMGB3
GLRX5	3.3404e-278	0.813385	0.823	0.539	8.92857e-274	2	GLRX5
IGF1	1.10121e-276	0.736468	0.555	0.255	2.94342e-272	2	IGF1
PCMT1	3.75406e-275	0.712172	0.798	0.522	1.00342e-270	2	PCMT1
MAGED2	3.85674e-275	0.754018	0.88	0.653	1.03087e-270	2	MAGED2
STT3B	3.91223e-275	0.667769	0.7	0.405	1.0457e-270	2	STT3B
AC016700.5	5.97018e-275	0.429077	0.373	0.124	1.59577e-270	2	AC016700.5
SULF2	2.15345e-274	0.254138	0.186	0.035	5.75597e-270	2	SULF2
CYP7B1	3.39275e-274	0.258862	0.206	0.042	9.06848e-270	2	CYP7B1
MTFR1	4.57428e-274	0.520194	0.514	0.225	1.22266e-269	2	MTFR1
NINJ2	4.26692e-273	0.427917	0.373	0.127	1.14051e-268	2	NINJ2
EIF3E	5.76977e-272	0.721079	0.96	0.851	1.5422e-267	2	EIF3E
NDRG2	9.89835e-272	0.418456	0.382	0.132	2.64573e-267	2	NDRG2
RPS2	1.26473e-271	0.845554	0.983	0.954	3.3805e-267	2	RPS2
NBPF14	2.35899e-271	0.660538	0.718	0.405	6.30534e-267	2	NBPF14
RBBP8	7.8293e-271	0.757851	0.753	0.468	2.09269e-266	2	RBBP8
LRRC49	1.84873e-270	0.34711	0.319	0.096	4.94147e-266	2	LRRC49
SPG21	4.32861e-270	0.74139	0.916	0.724	1.15699e-265	2	SPG21
RASSF8-AS1	9.13099e-269	0.493191	0.461	0.184	2.44062e-264	2	RASSF8-AS1
C3orf14	3.73729e-268	0.533617	0.451	0.182	9.9894e-264	2	C3orf14
GTDC1	2.0711e-267	0.353839	0.313	0.095	5.53584e-263	2	GTDC1
TSPAN8	3.63212e-267	0.316504	0.112	0.012	9.7083e-263	2	TSPAN8
RNF187	1.12104e-266	0.695353	0.799	0.542	2.99642e-262	2	RNF187
PRR15L	1.2996e-265	0.485411	0.343	0.112	3.47371e-261	2	PRR15L
TMEM132A	3.61508e-265	0.458735	0.406	0.151	9.66274e-261	2	TMEM132A
VIMP	4.98523e-264	0.706012	0.904	0.676	1.3325e-259	2	VIMP
OXR1	1.64181e-263	0.643625	0.761	0.462	4.3884e-259	2	OXR1
PVT1	2.07112e-262	0.529992	0.493	0.213	5.53591e-258	2	PVT1
HNRNPK	6.50517e-260	0.731903	0.965	0.878	1.73877e-255	2	HNRNPK
H2AFJ1	2.22085e-259	0.706384	0.876	0.621	5.93611e-255	2	H2AFJ
RP11-345P4.9	1.03658e-258	0.342292	0.298	0.089	2.77067e-254	2	RP11-345P4.9
BCAP31	4.02402e-257	0.522717	0.953	0.826	1.07558e-252	2	BCAP31
DUT	6.96753e-257	1.08145	0.911	0.74	1.86235e-252	2	DUT
HNRNPLL	2.07764e-256	0.679134	0.724	0.45	5.55332e-252	2	HNRNPLL
PLOD31	5.15053e-256	0.569559	0.627	0.327	1.37668e-251	2	PLOD3
ARL4A	1.37022e-255	0.599017	0.512	0.236	3.66247e-251	2	ARL4A
CHRNA5	1.08485e-254	0.253858	0.191	0.039	2.8997e-250	2	CHRNA5
GKAP1	1.42618e-254	0.510385	0.428	0.171	3.81205e-250	2	GKAP1
PSMD7	3.27308e-254	0.793433	0.81	0.581	8.74861e-250	2	PSMD7
TPST2	2.40994e-252	0.594194	0.559	0.278	6.44152e-248	2	TPST2
GPR160	2.9114e-252	0.439865	0.344	0.116	7.78188e-248	2	GPR160
PDCD7	4.80342e-252	0.668393	0.654	0.367	1.28391e-247	2	PDCD7
CHMP1B	5.71171e-252	1.49978	0.732	0.492	1.52668e-247	2	CHMP1B
TRIP13	5.22633e-250	0.487092	0.417	0.161	1.39694e-245	2	TRIP13
RANBP1	7.38956e-250	0.901367	0.927	0.758	1.97515e-245	2	RANBP1
DHRS4	1.22663e-249	0.674401	0.721	0.45	3.27867e-245	2	DHRS4
LRRC45	2.51687e-249	0.453056	0.398	0.152	6.72735e-245	2	LRRC45
MAGEH1	3.12187e-249	0.441196	0.457	0.19	8.34445e-245	2	MAGEH1
GTF2E2	3.62168e-249	0.561871	0.659	0.364	9.68039e-245	2	GTF2E2
CHPT1	6.32674e-249	0.57837	0.553	0.264	1.69107e-244	2	CHPT1
B4GALT1	8.26937e-249	0.909306	0.715	0.449	2.21032e-244	2	B4GALT1
DEGS2	1.54062e-248	0.520007	0.317	0.103	4.11793e-244	2	DEGS2
PHYH	5.1041e-248	0.527408	0.618	0.321	1.36427e-243	2	PHYH
ERGIC2	2.17058e-247	0.656771	0.869	0.625	5.80175e-243	2	ERGIC2
DCTD	5.79395e-247	0.633275	0.754	0.47	1.54867e-242	2	DCTD
C12orf571	1.07045e-246	0.646966	0.95	0.826	2.8612e-242	2	C12orf57
FRG1	1.23522e-246	0.574652	0.612	0.329	3.30161e-242	2	FRG1
RWDD1	2.61282e-246	0.730322	0.848	0.613	6.9838e-242	2	RWDD1
CEP68	2.69849e-246	0.479348	0.524	0.244	7.21279e-242	2	CEP68
RP11-61J19.5	5.49952e-246	0.447713	0.404	0.157	1.46997e-241	2	RP11-61J19.5
NGRN	6.78817e-246	0.626429	0.922	0.715	1.81441e-241	2	NGRN
DCTN3	2.98146e-244	0.679257	0.87	0.648	7.96914e-240	2	DCTN3
TRAF3IP2	1.21055e-243	0.499827	0.47	0.204	3.23567e-239	2	TRAF3IP2
EMD1	2.57543e-243	0.630888	0.937	0.772	6.88387e-239	2	EMD
ST3GAL4	2.83035e-243	0.409106	0.347	0.122	7.56525e-239	2	ST3GAL4
PDK3	2.85545e-243	0.264041	0.216	0.052	7.63233e-239	2	PDK3
AC007405.6	3.01401e-242	0.497243	0.49	0.218	8.05616e-238	2	AC007405.6
FAM92A1	4.99647e-242	0.57	0.605	0.32	1.33551e-237	2	FAM92A1
CHMP5	1.13071e-241	0.628674	0.884	0.671	3.02227e-237	2	CHMP5
SSR4	4.36907e-241	0.606416	0.971	0.899	1.16781e-236	2	SSR4
POLR2J3	2.45529e-240	0.629352	0.759	0.486	6.56276e-236	2	POLR2J3
SERTAD4	4.2341e-240	0.441777	0.365	0.133	1.13173e-235	2	SERTAD4
PSIP1	6.30125e-240	0.893998	0.804	0.563	1.68426e-235	2	PSIP1
BRK1	6.86031e-240	0.682502	0.964	0.87	1.83369e-235	2	BRK1
PSMA3	8.56688e-240	0.731767	0.817	0.588	2.28984e-235	2	PSMA3
PSMA4	2.07364e-239	0.652308	0.904	0.707	5.54264e-235	2	PSMA4
C18orf32	2.34442e-238	0.623292	0.724	0.451	6.26639e-234	2	C18orf32
SLC3A2	1.27314e-237	0.589175	0.899	0.677	3.40296e-233	2	SLC3A2
PLPP1	4.10105e-237	0.412265	0.364	0.133	1.09617e-232	2	PLPP1
BOP1	4.71658e-237	0.661499	0.672	0.388	1.26069e-232	2	BOP1
MED10	8.75543e-237	0.600536	0.786	0.527	2.34024e-232	2	MED10
RYR2	8.75953e-237	0.269154	0.189	0.041	2.34134e-232	2	RYR2
CTNNB1	1.4731e-236	0.695951	0.83	0.611	3.93744e-232	2	CTNNB1
KIF5B	1.92854e-236	0.704102	0.909	0.718	5.15479e-232	2	KIF5B
CRBN	6.16686e-236	0.548545	0.636	0.354	1.64834e-231	2	CRBN
RAP1A	6.77008e-236	0.621499	0.779	0.514	1.80958e-231	2	RAP1A
ELOVL5	8.81159e-236	0.531381	0.587	0.296	2.35525e-231	2	ELOVL5
ENO2	8.97906e-236	0.659879	0.542	0.261	2.40001e-231	2	ENO2
NDUFB9	5.16859e-235	0.600803	0.966	0.874	1.38151e-230	2	NDUFB9
ASUN	2.5818e-234	0.685576	0.63	0.352	6.90091e-230	2	ASUN
GSTM3	6.09125e-234	0.550741	0.472	0.209	1.62813e-229	2	GSTM3
UBE2Q2	1.48408e-233	0.563093	0.598	0.319	3.9668e-229	2	UBE2Q2
TMEM2	2.00002e-233	0.417518	0.383	0.147	5.34585e-229	2	TMEM2
IMPAD1	2.43879e-233	0.573803	0.652	0.376	6.51864e-229	2	IMPAD1
TAPBPL	5.42131e-233	0.511709	0.615	0.318	1.44906e-228	2	TAPBPL
KHDRBS3	5.04407e-232	0.389432	0.346	0.121	1.34823e-227	2	KHDRBS3
GNB2	5.48226e-232	0.61832	0.931	0.758	1.46535e-227	2	GNB2
PLCB4	1.26363e-231	0.364099	0.325	0.11	3.37756e-227	2	PLCB4
OLFM2	1.34081e-231	0.279691	0.196	0.045	3.58386e-227	2	OLFM2
ASPH	1.90179e-231	0.619226	0.752	0.476	5.08328e-227	2	ASPH
MYO1B	8.84078e-231	0.346234	0.309	0.101	2.36305e-226	2	MYO1B
LAMTOR5	2.01358e-230	0.65386	0.946	0.794	5.38211e-226	2	LAMTOR5
MEX3A1	2.59105e-230	0.59494	0.533	0.26	6.92561e-226	2	MEX3A
NTPCR1	2.98861e-230	0.622635	0.739	0.48	7.98825e-226	2	NTPCR
RAN	1.58027e-229	0.845845	0.964	0.876	4.22391e-225	2	RAN
DNAJB91	1.72658e-229	0.585586	0.703	0.419	4.61497e-225	2	DNAJB9
CD3201	1.89974e-229	0.831941	0.769	0.524	5.07783e-225	2	CD320
SEPT7	4.44073e-229	0.616537	0.795	0.546	1.18696e-224	2	SEPT7
MEST	5.65357e-229	0.727695	0.819	0.588	1.51114e-224	2	MEST
C11orf31	3.21605e-228	0.704066	0.948	0.831	8.59618e-224	2	C11orf31
THOC7	1.14125e-227	0.709703	0.886	0.684	3.05044e-223	2	THOC7
CDH21	7.1006e-227	0.355153	0.379	0.139	1.89792e-222	2	CDH2
CLTA	1.92348e-226	0.692844	0.967	0.881	5.14126e-222	2	CLTA
SDR39U1	8.87172e-226	0.574085	0.709	0.438	2.37132e-221	2	SDR39U1
TPM11	1.33424e-225	0.715689	0.935	0.766	3.56628e-221	2	TPM1
TMEM64	1.82384e-225	0.339947	0.308	0.102	4.87496e-221	2	TMEM64
SCML1	1.82694e-225	0.486724	0.364	0.138	4.88322e-221	2	SCML1
MTSS1	2.7879e-225	0.286314	0.183	0.041	7.45179e-221	2	MTSS1
SAMM50	3.92015e-225	0.612006	0.686	0.421	1.04782e-220	2	SAMM50
GABARAPL1	1.10733e-224	0.483092	0.488	0.226	2.95979e-220	2	GABARAPL1
ANTXR1	3.15561e-224	0.415205	0.335	0.12	8.43463e-220	2	ANTXR1
LDOC11	4.40635e-224	0.501921	0.858	0.582	1.17777e-219	2	LDOC1
MAPRE3	5.85252e-224	0.298675	0.281	0.088	1.56432e-219	2	MAPRE3
RPS28	1.35438e-223	0.820748	0.987	0.974	3.62013e-219	2	RPS28
DNLZ	2.0611e-223	0.404599	0.363	0.137	5.50911e-219	2	DNLZ
TMED4	4.31186e-223	0.612452	0.849	0.612	1.15252e-218	2	TMED4
RNF139	6.26718e-223	0.539512	0.61	0.331	1.67515e-218	2	RNF139
GLCE	1.00171e-222	0.417434	0.4	0.162	2.67747e-218	2	GLCE
CTD-3252C9.4	1.85788e-222	0.692799	0.679	0.4	4.96592e-218	2	CTD-3252C9.4
SYT11	2.40922e-222	0.365455	0.339	0.121	6.4396e-218	2	SYT11
FIRRE	2.13172e-221	0.301841	0.236	0.065	5.69787e-217	2	FIRRE
FABP6	4.61428e-221	0.503156	0.357	0.134	1.23335e-216	2	FABP6
UCHL1	6.13701e-221	0.949693	0.517	0.254	1.64036e-216	2	UCHL1
MLEC	5.47706e-220	0.761518	0.881	0.666	1.46396e-215	2	MLEC
TULP3	1.10589e-219	0.584125	0.66	0.389	2.95593e-215	2	TULP3
PHF20L1	8.475e-219	0.585982	0.803	0.541	2.26528e-214	2	PHF20L1
CKS2	1.80905e-218	1.02836	0.837	0.635	4.83541e-214	2	CKS2
MRPL511	2.08312e-218	0.486977	0.959	0.838	5.56798e-214	2	MRPL51
RPIA	3.89552e-218	0.591341	0.701	0.443	1.04123e-213	2	RPIA
SLC35B1	5.76406e-218	0.612737	0.701	0.432	1.54067e-213	2	SLC35B1
MRPL23	1.24548e-217	0.48364	0.5	0.241	3.32903e-213	2	MRPL23
REV3L	1.55392e-217	0.50936	0.569	0.29	4.15347e-213	2	REV3L
HIBADH	1.66769e-217	0.521593	0.634	0.355	4.45756e-213	2	HIBADH
SNX3	2.58435e-217	0.512579	0.93	0.701	6.9077e-213	2	SNX3
SNAI1	6.78086e-217	0.379967	0.209	0.054	1.81246e-212	2	SNAI1
TSPAN7	3.34423e-216	0.321924	0.345	0.122	8.93881e-212	2	TSPAN7
SFRP4	3.90433e-216	0.298258	0.126	0.02	1.04359e-211	2	SFRP4
LINC00467	4.38097e-216	0.506964	0.497	0.239	1.17099e-211	2	LINC00467
SDK2	2.95078e-215	0.271168	0.21	0.053	7.88714e-211	2	SDK2
FAM58A	5.22e-215	0.523303	0.642	0.357	1.39525e-210	2	FAM58A
BEX2	7.55373e-215	0.600479	0.766	0.501	2.01904e-210	2	BEX2
LSM3	1.26238e-214	0.753344	0.913	0.761	3.37423e-210	2	LSM3
TADA3	3.84104e-214	0.627046	0.857	0.644	1.02667e-209	2	TADA3
TCF12	2.49214e-213	0.580309	0.625	0.368	6.66125e-209	2	TCF12
DHX30	3.39054e-213	0.58934	0.71	0.456	9.06258e-209	2	DHX30
PGRMC1	5.84991e-213	0.735063	0.906	0.751	1.56362e-208	2	PGRMC1
ME1	8.77303e-213	0.255901	0.203	0.051	2.34494e-208	2	ME1
HLA-DQA2	2.76092e-212	0.348385	0.154	0.031	7.37966e-208	2	HLA-DQA2
PFN2	3.28189e-212	0.530044	0.821	0.559	8.77216e-208	2	PFN2
H3F3A	4.24251e-212	0.71689	0.985	0.969	1.13398e-207	2	H3F3A
GTF2H5	5.58346e-212	0.610047	0.812	0.561	1.4924e-207	2	GTF2H5
[truncated: 11,980 more rows]
