# Supplementary material for: Integration of scRNA-seq and bulk RNA-seq to reveal the association and potential molecular mechanisms of metabolic reprogramming regulated by lactylation and chemotherapy resistance in ovarian cancer
Source: Front Immunol. 2025 Feb 28;16:1513806. doi: 10.3389/fimmu.2025.1513806 (PMC11907005; doi:10.3389/fimmu.2025.1513806)
Supplement: Supplementary Table 7 — Differential expressed genes between resistance subgroup and non-resistance subgroup. [file Table7.xlsx]

## Sheet: resistant_marker
	p_val	avg_log2FC	pct.1	pct.2	p_val_adj
ISG15	0	-1.63264	0.439	0.679	0
AURKAIP1	0	-1.02279	0.668	0.813	0
MRPL20	0	-1.03994	0.677	0.806	0
SSU72	0	-0.673167	0.585	0.785	0
CAMTA1	0	-0.851084	0.628	0.763	0
ENO1	0	-1.15512	0.825	0.888	0
TCEA3	0	-0.876728	0.179	0.477	0
CD52	0	1.60424	0.284	0.043	0
IFI6	0	-2.0693	0.553	0.73	0
ATPIF1	0	-1.10416	0.685	0.805	0
PSMB2	0	-0.785102	0.656	0.801	0
NDUFS5	0	-0.973471	0.809	0.902	0
YBX1	0	-0.607241	0.851	0.945	0
TSPAN1	0	1.97035	0.66	0.189	0
IFI44L	0	-0.743607	0.098	0.34	0
F3	0	0.884236	0.405	0.121	0
KIAA1324	0	-0.587459	0.02	0.227	0
GSTM1	0	-0.609218	0.06	0.303	0
OLFML3	0	0.715394	0.329	0.105	0
IGSF3	0	0.338572	0.254	0.071	0
S100A10	0	-1.24267	0.568	0.796	0
S100A9	0	1.54612	0.485	0.169	0
S100A16	0	-1.36825	0.326	0.648	0
S100A14	0	-1.23288	0.349	0.592	0
PBXIP1	0	1.09602	0.581	0.232	0
SSR2	0	0.500288	0.944	0.808	0
RAB25	0	0.577038	0.736	0.465	0
IGSF8	0	0.99019	0.732	0.404	0
NCSTN	0	0.496739	0.56	0.327	0
B4GALT3	0	0.616749	0.712	0.451	0
PCP4L1	0	0.54461	0.192	0.019	0
RXRG	0	0.545088	0.249	0.013	0
LINC00626	0	0.542816	0.172	0.001	0
ATP1B1	0	1.29023	0.825	0.586	0
F5	0	0.515739	0.109	0.002	0
QSOX1	0	0.834656	0.722	0.443	0
RGS16	0	1.51273	0.431	0.165	0
CSRP1	0	0.591961	0.851	0.64	0
KDM5B	0	0.800535	0.711	0.43	0
CHI3L1	0	-1.68149	0.256	0.518	0
CD55	0	1.04496	0.876	0.626	0
SERTAD4-AS1	0	-0.588808	0.142	0.379	0
EPHX1	0	0.663315	0.788	0.581	0
HIST3H2A	0	-0.696321	0.258	0.505	0
RHOU	0	0.613019	0.426	0.219	0
SIPA1L2	0	0.499063	0.271	0.059	0
FAM84A	0	0.508917	0.237	0.017	0
ITSN2	0	1.10934	0.728	0.408	0
EIF2AK2	0	-1.04477	0.493	0.696	0
EPAS1	0	0.674404	0.471	0.174	0
EFEMP1	0	0.543179	0.325	0.119	0
PELI1	0	0.567061	0.534	0.301	0
MEIS1	0	-0.532606	0.22	0.481	0
SLC4A5	0	0.307062	0.16	0.012	0
POLE4	0	-0.889142	0.433	0.638	0
TCF7L1	0	0.398473	0.292	0.095	0
SFTPB	0	2.94468	0.343	0.023	0
ST3GAL5	0	0.254993	0.174	0.034	0
MAL	0	1.24332	0.477	0.117	0
DUSP2	0	-1.70064	0.12	0.422	0
PAX8	0	0.678083	0.842	0.566	0
RND3	0	-0.818207	0.383	0.607	0
DAPL1	0	-0.982387	0.125	0.451	0
HOXD10	0	1.32783	0.479	0.002	0
HOXD9	0	0.33409	0.278	0.075	0
LINC01116	0	0.58594	0.403	0.116	0
CALCRL	0	0.65713	0.331	0.022	0
TFPI	0	0.876893	0.293	0.019	0
C2orf88	0	-1.35107	0.166	0.436	0
SDPR	0	0.595483	0.234	0.014	0
SPATS2L	0	-0.644897	0.172	0.465	0
MAP2	0	0.270593	0.188	0.05	0
FN1	0	0.643383	0.327	0.122	0
IGFBP5	0	1.73757	0.524	0.276	0
EPHA4	0	0.738698	0.385	0.085	0
SP100	0	-0.582798	0.23	0.49	0
ITM2C	0	2.4216	0.831	0.566	0
HTR2B	0	0.341092	0.139	0.005	0
ALPP	0	0.575392	0.13	0.009	0
ALPPL2	0	0.678469	0.168	0.005	0
ECEL1	0	0.479497	0.225	0.007	0
OTOS	0	2.38458	0.524	0.002	0
LMCD1	0	-0.811609	0.156	0.435	0
OXTR	0	-1.0054	0.039	0.238	0
SLC6A20	0	0.272488	0.149	0.017	0
FAM107A	0	0.445139	0.412	0.16	0
BOC	0	0.426831	0.356	0.104	0
IGSF11	0	0.277348	0.164	0.011	0
SLCO2A1	0	0.345023	0.197	0.046	0
CHST2	0	0.415386	0.213	0.03	0
SSR3	0	0.70443	0.927	0.766	0
SEC62	0	0.730903	0.886	0.733	0
RPL22L1	0	0.478685	0.916	0.724	0
CHRD	0	0.358237	0.163	0.001	0
ETV5	0	0.946083	0.548	0.16	0
CLDN1	0	0.971736	0.729	0.272	0
CLDN16	0	2.49011	0.795	0.408	0
IDUA	0	0.385865	0.337	0.147	0
HS3ST1	0	0.84432	0.369	0.057	0
SOD3	0	1.43432	0.472	0.144	0
SLC34A2	0	0.786937	0.829	0.56	0
PCDH7	0	0.851063	0.611	0.259	0
UGDH	0	0.696496	0.627	0.373	0
UCHL1	0	-1.25151	0.028	0.347	0
CNGA1	0	0.501649	0.234	0.024	0
HOPX	0	0.406473	0.147	0.026	0
SLC4A4	0	0.305042	0.162	0.004	0
NPNT	0	0.460117	0.249	0.039	0
RPL34	0	0.627677	0.99	0.965	0
COL25A1	0	0.2705	0.134	0.006	0
CFI	0	0.847244	0.643	0.29	0
ANXA5	0	0.858045	0.856	0.674	0
SPRY1	0	0.54449	0.402	0.178	0
TRIM2	0	0.690458	0.5	0.2	0
PALLD	0	-0.762669	0.15	0.463	0
TENM3	0	0.851106	0.293	0.004	0
PDE4D	0	0.380084	0.318	0.108	0
COL4A3BP	0	0.724382	0.581	0.251	0
THBS4	0	0.815901	0.305	0.021	0
ELL2	0	0.374292	0.264	0.094	0
PAM	0	0.474674	0.521	0.293	0
PDLIM4	0	-1.05516	0.168	0.489	0
TGFBI	0	2.0805	0.415	0.041	0
SPOCK1	0	0.506482	0.19	0.008	0
PCDHB2	0	0.406914	0.265	0.022	0
DPYSL3	0	-0.775625	0.149	0.402	0
SCGB3A2	0	0.839227	0.149	0.001	0
SLC26A2	0	0.916963	0.477	0.222	0
GPX3	0	0.692077	0.664	0.301	0
SPARC	0	0.50961	0.533	0.237	0
GALNT10	0	0.326357	0.238	0.077	0
LMAN2	0	0.710818	0.9	0.708	0
DBN1	0	0.469502	0.683	0.454	0
TMED9	0	0.607764	0.895	0.699	0
LYRM4	0	0.556234	0.622	0.365	0
DSP	0	0.923082	0.915	0.693	0
RNF144B	0	0.611792	0.542	0.247	0
SOX4	0	1.58538	0.88	0.65	0
HIST1H1C	0	0.750089	0.643	0.338	0
HIST1H4H	0	0.571285	0.43	0.173	0
HIST1H2BK	0	0.52487	0.638	0.361	0
IER3	0	1.0316	0.875	0.559	0
DDR1	0	0.570008	0.813	0.583	0
NEU1	0	0.698537	0.66	0.353	0
CFB	0	-1.30755	0.27	0.561	0
ATF6B	0	0.471321	0.686	0.466	0
AGER	0	0.631585	0.25	0.04	0
HLA-DQA1	0	-1.28878	0.068	0.32	0
PSMB9	0	-1.05729	0.241	0.513	0
HLA-DMB	0	2.33282	0.692	0.259	0
HLA-DPA1	0	-1.72445	0.147	0.513	0
HLA-DPB1	0	-1.10973	0.251	0.486	0
CDKN1A	0	0.602302	0.608	0.362	0
RNF8	0	0.709048	0.587	0.333	0
TBX18	0	0.310798	0.198	0.025	0
CGA	0	1.32604	0.251	0.001	0
BVES	0	0.426391	0.214	0.007	0
POPDC3	0	0.364129	0.212	0.008	0
TPD52L1	0	-0.76899	0.368	0.616	0
EZR	0	0.658104	0.893	0.726	0
NPY	0	4.95408	0.495	0.029	0
HOTAIRM1	0	-0.439991	0.006	0.189	0
ADCYAP1R1	0	0.313625	0.181	0.011	0
CCT6A	0	-0.974057	0.627	0.774	0
CLDN3	0	0.881563	0.972	0.846	0
CLDN4	0	0.724603	0.929	0.801	0
DLX5	0	1.08219	0.413	0.005	0
VGF	0	1.14783	0.187	0.013	0
MET	0	0.420327	0.302	0.109	0
SMKR1	0	-0.48238	0.067	0.277	0
AKR1B15	0	0.312897	0.164	0.005	0
PDIA4	0	0.826192	0.926	0.723	0
TMEM176B	0	0.821037	0.392	0.108	0
TMEM176A	0	0.716779	0.362	0.115	0
WDR86	0	0.849451	0.433	0.067	0
ANOS1	0	0.261281	0.188	0.044	0
AP1S2	0	0.768884	0.505	0.208	0
SAT1	0	1.04351	0.978	0.886	0
DMD	0	0.419985	0.208	0.044	0
PCSK1N	0	2.18775	0.626	0.204	0
XAGE2	0	-0.464764	0.005	0.185	0
AR	0	-0.772191	0.075	0.405	0
CITED1	0	0.782731	0.177	0.003	0
XIST	0	0.863277	0.535	0.198	0
ACSL4	0	0.533433	0.39	0.167	0
CAPN6	0	0.264282	0.107	0.011	0
ZCCHC12	0	1.43255	0.219	0.041	0
IGSF1	0	3.85821	0.601	0.038	0
HS6ST2	0	0.320887	0.188	0.019	0
NAA10	0	-0.92157	0.404	0.61	0
IRAK1	0	-0.861897	0.197	0.516	0
EMD	0	-1.13678	0.755	0.795	0
LAGE3	0	-1.18918	0.543	0.735	0
FUNDC2	0	-1.09445	0.685	0.79	0
BRCC3	0	-0.621575	0.264	0.487	0
DLC1	0	0.348277	0.183	0.047	0
PDGFRL	0	0.319689	0.24	0.08	0
ASAH1	0	1.65558	0.907	0.609	0
PSD3	0	0.297739	0.246	0.077	0
CLU	0	0.895655	0.954	0.764	0
KIF13B	0	0.326074	0.284	0.102	0
SARAF	0	0.680416	0.918	0.763	0
C8orf4	0	1.01464	0.548	0.195	0
ASPH	0	-0.662639	0.327	0.548	0
EYA1	0	0.566895	0.289	0.009	0
HEY1	0	0.57325	0.267	0.037	0
FABP5	0	-0.926583	0.196	0.441	0
TP53INP1	0	0.507592	0.352	0.116	0
SDC2	0	1.31016	0.529	0.126	0
RP11-395G23.3	0	-0.452421	0.098	0.335	0
SYBU	0	-0.425333	0.023	0.225	0
FAM83A	0	0.484338	0.223	0.07	0
TG	0	0.296311	0.113	0.007	0
NFIB	0	-0.639202	0.267	0.607	0
BANCR	0	0.260355	0.117	0.004	0
FAM189A2	0	0.27602	0.173	0.03	0
GDA	0	0.472005	0.242	0.025	0
NTRK2	0	2.11391	0.48	0.01	0
GABBR2	0	0.511961	0.191	0.006	0
HSPA5	0	0.652503	0.95	0.826	0
PBX3	0	0.677938	0.337	0.047	0
EGFL7	0	1.31945	0.461	0.054	0
LCN6	0	0.775572	0.267	0	0
LCN15	0	0.548989	0.152	0	0
IFITM1	0	-1.56925	0.684	0.868	0
IFITM3	0	-1.78239	0.827	0.959	0
CARS	0	0.807035	0.531	0.253	0
HTATIP2	0	-0.690775	0.169	0.453	0
CAT	0	0.710946	0.639	0.363	0
MDK	0	0.862832	0.973	0.879	0
LRP4	0	0.470987	0.237	0.021	0
SCGB2A1	0	-2.31902	0.181	0.617	0
SCGB1D2	0	-1.01954	0.111	0.373	0
ASRGL1	0	-1.14207	0.313	0.602	0
CCDC85B	0	-0.655117	0.436	0.659	0
MYEOV	0	0.907331	0.346	0.057	0
CCND1	0	1.34685	0.819	0.558	0
PGM2L1	0	0.68404	0.585	0.32	0
SERPINH1	0	0.726068	0.833	0.582	0
TSKU	0	0.763189	0.393	0.141	0
RSF1	0	0.557533	0.887	0.698	0
GAB2	0	0.468671	0.502	0.26	0
PRSS23	0	0.9208	0.709	0.468	0
CTSC	0	1.50083	0.656	0.484	0
NNMT	0	-0.609168	0.149	0.43	0
GATA3	0	0.719685	0.338	0.01	0
CELF2	0	0.776196	0.425	0.112	0
OPTN	0	-0.654031	0.285	0.641	0
FAM107B	0	0.399225	0.398	0.188	0
VIM	0	2.83185	0.863	0.482	0
VSTM4	0	0.432142	0.224	0.011	0
H2AFY2	0	0.616736	0.597	0.328	0
PSAP	0	0.769957	0.952	0.834	0
DDIT4	0	-0.900563	0.171	0.414	0
ZNF503	0	-0.746155	0.327	0.627	0
SNCG	0	-1.42905	0.209	0.557	0
ADIRF	0	-1.16974	0.211	0.51	0
ENTPD1	0	0.470898	0.224	0.018	0
PAX2	0	0.446325	0.127	0.002	0
PLEKHS1	0	0.558775	0.27	0.062	0
EMX2OS	0	0.456412	0.58	0.339	0
EMX2	0	0.562344	0.654	0.415	0
RAB11FIP2	0	0.617318	0.502	0.216	0
RGS10	0	0.778162	0.758	0.484	0
CCND2	0	-0.730811	0.012	0.223	0
CD27	0	0.501941	0.204	0.024	0
MRPL51	0	-1.16637	0.846	0.849	0
GAPDH	0	-1.50616	0.993	0.992	0
TPI1	0	-1.60048	0.938	0.956	0
RIMKLB	0	-0.657917	0.212	0.437	0
YBX3	0	-0.846786	0.689	0.805	0
CDKN1B	0	-0.646883	0.091	0.39	0
GPRC5A	0	0.881016	0.514	0.241	0
PLBD1	0	-0.531407	0.075	0.303	0
H2AFJ	0	-1.01046	0.484	0.688	0
LMO3	0	0.53959	0.298	0.053	0
CMAS	0	-0.710292	0.324	0.564	0
STK38L	0	-0.631744	0.278	0.512	0
B4GALNT1	0	0.603535	0.152	0.014	0
LGR5	0	0.529726	0.339	0.098	0
DUSP6	0	1.24681	0.565	0.213	0
NUDT4	0	0.708485	0.621	0.396	0
HSP90B1	0	0.752777	0.972	0.891	0
C12orf75	0	-0.892116	0.195	0.432	0
CKAP4	0	0.643882	0.596	0.38	0
ERP29	0	1.02179	0.926	0.735	0
TESC	0	2.3726	0.456	0.032	0
TSC22D1	0	1.11452	0.914	0.738	0
ITM2B	0	0.922776	0.972	0.855	0
TM9SF2	0	0.629812	0.795	0.604	0
IRS2	0	0.638275	0.574	0.278	0
LAMP1	0	0.695534	0.865	0.632	0
RNASE1	0	-1.52324	0.14	0.502	0
SLC7A7	0	0.532047	0.243	0.031	0
MMP14	0	0.423238	0.36	0.123	0
MBIP	0	0.792911	0.554	0.226	0
SFTA3	0	1.01556	0.418	0.001	0
NKX2-1	0	0.893488	0.389	0	0
PAX9	0	0.264169	0.137	0.013	0
DHRS7	0	0.937176	0.635	0.286	0
SMOC1	0	0.256267	0.1	0.002	0
NPC2	0	1.26494	0.972	0.872	0
SPTLC2	0	0.490185	0.499	0.278	0
TSHR	0	0.656262	0.255	0.029	0
COX8C	0	0.786257	0.182	0.003	0
IFI27	0	-3.09214	0.247	0.854	0
SERPINA1	0	1.49024	0.626	0.291	0
WARS	0	0.6779	0.647	0.408	0
CRIP1	0	-0.918404	0.248	0.504	0
NIPA2	0	0.51953	0.652	0.416	0
SNRPN	0	0.556242	0.697	0.415	0
SCG5	0	-0.624867	0.028	0.279	0
MEIS2	0	-0.469166	0.064	0.277	0
SPINT1	0	0.458616	0.853	0.651	0
PDIA3	0	0.599692	0.963	0.859	0
SLC27A2	0	0.357315	0.177	0.034	0
CCPG1	0	0.654849	0.592	0.317	0
CGNL1	0	0.782646	0.408	0.112	0
CRABP1	0	-1.70699	0.143	0.388	0
ARNT2	0	0.342045	0.285	0.104	0
MFGE8	0	0.805503	0.743	0.497	0
MSLN	0	-1.51866	0.24	0.62	0
PRSS21	0	-0.822381	0.166	0.423	0
C16orf89	0	0.740097	0.266	0.053	0
EMP2	0	-0.919788	0.462	0.684	0
SCNN1B	0	0.470313	0.234	0.024	0
NUPR1	0	-0.914505	0.232	0.498	0
PRSS8	0	0.575968	0.725	0.489	0
ABCC11	0	0.354245	0.133	0.006	0
MT2A	0	-3.28543	0.483	0.858	0
MT1E	0	-3.88501	0.172	0.782	0
MT1M	0	-2.61344	0.016	0.487	0
MT1A	0	-0.871859	0.005	0.262	0
MT1F	0	-2.30997	0.3	0.7	0
MT1G	0	-4.69491	0.093	0.687	0
MT1H	0	-3.22052	0.009	0.411	0
MT1X	0	-2.30103	0.486	0.766	0
CX3CL1	0	0.706764	0.341	0.102	0
ADGRG1	0	0.591774	0.648	0.395	0
CDH3	0	1.30274	0.476	0.145	0
MAF	0	0.336443	0.227	0.065	0
INPP5K	0	0.340464	0.35	0.153	0
XAF1	0	-0.81441	0.117	0.377	0
PMP22	0	1.47553	0.426	0.059	0
UBB	0	0.483312	0.912	0.669	0
RASD1	0	1.55149	0.48	0.12	0
WSB1	0	0.934083	0.753	0.518	0
SDF2	0	0.612725	0.67	0.404	0
TRAF4	0	0.795952	0.75	0.474	0
TP53I13	0	0.615933	0.511	0.245	0
CPD	0	0.747068	0.546	0.31	0
TMEM98	0	0.775304	0.593	0.35	0
RP11-445F12.1	0	0.287424	0.115	0.015	0
LHX1	0	0.57585	0.165	0.024	0
IKZF3	0	0.398423	0.216	0.011	0
ORMDL3	0	0.755166	0.495	0.18	0
EIF1	0	0.490117	0.986	0.937	0
ETV4	0	0.591308	0.532	0.226	0
GRN	0	0.779827	0.839	0.601	0
COL1A1	0	0.571808	0.425	0.125	0
SCPEP1	0	0.693736	0.594	0.362	0
FAM20A	0	1.07215	0.621	0.168	0
GPRC5C	0	0.753277	0.638	0.309	0
ACTG1	0	0.482905	0.997	0.974	0
TSHZ1	0	0.571987	0.4	0.148	0
SMOX	0	0.379958	0.281	0.103	0
JAG1	0	0.671233	0.619	0.31	0
CST3	0	0.672251	0.979	0.902	0
APMAP	0	1.2868	0.773	0.487	0
RPN2	0	1.02002	0.88	0.749	0
SDC4	0	0.568223	0.75	0.518	0
PIGT	0	0.633228	0.796	0.592	0
WFDC2	0	1.2334	0.978	0.925	0
PLTP	0	-1.01696	0.257	0.533	0
EDN3	0	2.51556	0.532	0.031	0
BSG	0	0.558319	0.941	0.794	0
CIRBP	0	0.912361	0.911	0.674	0
UQCR11	0	0.694722	0.924	0.794	0
EEF2	0	0.821733	0.982	0.903	0
MYDGF	0	1.20471	0.912	0.68	0
ALKBH7	0	0.720467	0.905	0.709	0
ANGPTL4	0	0.497364	0.254	0.059	0
RAB11B	0	0.473709	0.853	0.655	0
MUC16	0	-0.669163	0.317	0.647	0
TMEM205	0	0.581845	0.827	0.608	0
MAN2B1	0	0.387047	0.467	0.247	0
BST2	0	-2.36094	0.293	0.739	0
TMEM59L	0	0.400409	0.158	0.009	0
FXYD3	0	-1.04138	0.134	0.492	0
FXYD5	0	-1.04975	0.084	0.408	0
FBXO17	0	-0.559095	0.033	0.278	0
PLD3	0	1.06349	0.844	0.655	0
BCAM	0	0.760529	0.964	0.807	0
FOSB	0	0.827303	0.816	0.682	0
KDELR1	0	0.419048	0.932	0.774	0
NUCB1	0	0.538494	0.823	0.617	0
FCGRT	0	0.907436	0.663	0.476	0
EMC10	0	0.617489	0.83	0.624	0
KLK5	0	-0.708101	0.122	0.397	0
KLK7	0	-0.793662	0.271	0.549	0
KLK8	0	-0.865044	0.301	0.592	0
KLK10	0	-0.55289	0.199	0.513	0
KLK11	0	-1.02958	0.199	0.491	0
TTYH1	0	0.699016	0.253	0.031	0
PRAME	0	0.676671	0.705	0.413	0
SUSD2	0	0.653374	0.352	0.129	0
TCN2	0	0.946901	0.47	0.119	0
SELM	0	0.347958	0.638	0.342	0
APP	0	1.70444	0.92	0.717	0
KCNJ15	0	0.395682	0.159	0.003	0
PCP4	0	2.54892	0.582	0.113	0
MX1	0	-1.24651	0.191	0.488	0
TMPRSS2	0	0.401319	0.221	0.027	0
MT-ATP6	0	0.477525	0.974	0.898	0
MT-CO3	0	0.632746	0.979	0.909	0
MT-ND3	0	0.709095	0.967	0.877	0
MT-CYB	0	0.758185	0.981	0.91	0
VPS37B	8.32003e-308	0.514549	0.516	0.304	2.22386e-303
SEMA6A	1.51183e-307	0.294619	0.176	0.045	4.04097e-303
ACAT1	6.10251e-307	-0.611314	0.22	0.451	1.63114e-302
FAM50A	1.04611e-306	-0.738922	0.459	0.641	2.79615e-302
PPP1R15A	5.59581e-305	0.578548	0.827	0.698	1.4957e-300
SERPINA5	1.78656e-303	0.66912	0.313	0.128	4.7753e-299
AGR2	4.23851e-303	0.766159	0.308	0.13	1.13291e-298
RPSA	7.60201e-303	-1.03072	0.97	0.971	2.03194e-298
RRBP1	1.64817e-302	0.571334	0.801	0.608	4.40539e-298
CERS4	2.3937e-302	0.471595	0.442	0.233	6.39812e-298
NFIX	6.49024e-302	-0.478145	0.204	0.448	1.73478e-297
TPRG1-AS1	8.07172e-302	-0.396601	0.008	0.184	2.15749e-297
LRRC16A	4.0887e-301	0.324568	0.305	0.125	1.09287e-296
FAM3A	5.38694e-301	-0.702973	0.353	0.554	1.43988e-296
SLC39A7	1.51314e-300	0.460076	0.713	0.495	4.04447e-296
PLOD2	1.58415e-300	-0.644338	0.166	0.406	4.23429e-296
SFTPD	4.93003e-300	0.511767	0.202	0.062	1.31775e-295
HLA-DQB1	7.78745e-298	-0.852013	0.192	0.42	2.08151e-293
WNT10A	2.66106e-297	-0.448851	0.024	0.21	7.11274e-293
NFKBIA	1.89114e-296	0.626238	0.894	0.81	5.05482e-292
ASUN	2.42735e-296	-0.57801	0.202	0.426	6.48807e-292
C2	3.23428e-296	-0.444962	0.05	0.248	8.6449e-292
BIK	6.56567e-296	-0.618527	0.143	0.371	1.75494e-291
FNIP2	7.33939e-296	0.336027	0.25	0.09	1.96175e-291
SMARCE1	2.15035e-295	0.422129	0.65	0.43	5.74768e-291
SKAP1	4.25214e-295	-0.416893	0.088	0.302	1.13655e-290
KRT23	5.27352e-295	-0.831362	0.124	0.353	1.40956e-290
RNF114	3.37915e-294	0.489312	0.819	0.638	9.03213e-290
HIF1A	1.99089e-293	0.480848	0.686	0.478	5.32144e-289
PRKAR1A	3.4797e-293	0.476253	0.793	0.606	9.30089e-289
MAP3K14	8.14264e-293	0.419854	0.246	0.09	2.17645e-288
CCNA1	1.17852e-292	-0.513696	0.029	0.216	3.15007e-288
NDUFAF4	1.3679e-292	-0.576024	0.363	0.59	3.65625e-288
PDZK1IP1	3.39681e-291	-0.562749	0.238	0.507	9.07934e-287
TMTC2	6.44284e-290	0.316223	0.26	0.097	1.72211e-285
BTG2	8.13632e-290	0.666357	0.797	0.64	2.17476e-285
PTGS1	4.62904e-289	-0.867289	0.258	0.504	1.2373e-284
FBXO2	4.90637e-289	-0.630866	0.039	0.228	1.31142e-284
SLC39A6	2.26822e-288	0.47079	0.588	0.374	6.06273e-284
CRYAB	4.74201e-288	-0.929273	0.185	0.423	1.26749e-283
MAP1LC3B	2.97186e-287	0.479755	0.828	0.655	7.94348e-283
UBE2J2	5.74412e-287	-0.58469	0.325	0.532	1.53534e-282
PRDX1	5.86678e-287	-0.77288	0.908	0.904	1.56813e-282
HYI	1.18772e-286	-0.54704	0.261	0.473	3.17465e-282
ELOVL5	1.27748e-285	-0.491416	0.152	0.37	3.41457e-281
IFI44	2.95943e-284	-0.464542	0.078	0.285	7.91025e-280
SMIM10	2.9676e-284	-0.355936	0.02	0.196	7.93209e-280
CHPF	5.2212e-282	0.618891	0.627	0.427	1.39557e-277
LMAN1	1.0265e-281	0.513124	0.859	0.679	2.74373e-277
RP11-273G15.2	2.37569e-281	-0.439215	0.027	0.205	6.34997e-277
HIST1H2BC	3.24681e-281	0.379418	0.4	0.195	8.67839e-277
CAMK1D	7.5953e-281	-0.371513	0.038	0.225	2.03015e-276
HLA-DRB1	1.82694e-280	-1.59692	0.479	0.625	4.88322e-276
RGL3	2.51571e-280	0.347456	0.426	0.218	6.72424e-276
GBAS	2.59817e-280	-0.618781	0.412	0.605	6.94465e-276
HAGHL	3.33296e-280	-0.440286	0.045	0.232	8.90868e-276
EGR3	7.26744e-280	0.508302	0.36	0.172	1.94252e-275
PABPC4	2.01277e-279	-0.471374	0.483	0.704	5.37992e-275
LDHA	3.23574e-279	-1.03808	0.799	0.853	8.64882e-275
FHL1	8.22178e-279	-0.389471	0.037	0.223	2.1976e-274
IFI27L2	5.39988e-278	-0.557453	0.171	0.386	1.44333e-273
SNHG8	1.08682e-276	0.721218	0.853	0.678	2.90496e-272
UNC5B-AS1	2.41218e-276	-0.721875	0.159	0.381	6.44751e-272
TOP1	4.17899e-276	0.730878	0.805	0.651	1.117e-271
FAM58A	1.50385e-275	-0.529354	0.212	0.43	4.01965e-271
RNF13	2.58265e-275	0.436173	0.594	0.381	6.90317e-271
HIBCH	3.29904e-275	0.406806	0.523	0.311	8.81801e-271
MAFF	1.08892e-274	0.772893	0.716	0.547	2.91058e-270
RAB34	1.74559e-274	0.513989	0.786	0.581	4.66579e-270
HLA-B	2.65438e-274	-1.05367	0.759	0.845	7.09489e-270
BDH2	1.7074e-273	0.350911	0.402	0.207	4.5637e-269
PINLYP	2.76405e-273	-0.419275	0.039	0.222	7.38803e-269
CCNC	3.60093e-272	-0.622675	0.453	0.635	9.62493e-268
STAT1	6.69791e-271	-0.68542	0.364	0.568	1.79028e-266
SOX9	3.60748e-269	0.618121	0.567	0.361	9.64243e-265
HNRNPA0	5.09305e-269	0.433564	0.911	0.764	1.36132e-264
SECISBP2L	1.9508e-268	0.439988	0.595	0.389	5.21428e-264
RIPK4	4.04156e-268	0.379077	0.362	0.176	1.08027e-263
TCTN3	7.28681e-268	0.43409	0.489	0.29	1.94769e-263
DDX5	7.33044e-268	0.506648	0.948	0.873	1.95935e-263
CHCHD2	2.54559e-266	-0.882244	0.918	0.907	6.80412e-262
RARRES3	6.01095e-266	-0.618561	0.28	0.517	1.60667e-261
ENO2	1.48181e-265	-0.56018	0.125	0.33	3.96074e-261
KRT7	1.55922e-265	-1.09828	0.696	0.825	4.16764e-261
CDH2	3.9858e-265	0.350009	0.293	0.122	1.06536e-260
CLSTN1	5.85135e-265	-0.506196	0.259	0.476	1.56401e-260
SPDEF	1.03312e-264	-0.943395	0.092	0.281	2.76142e-260
TFF3	6.37237e-264	2.08049	0.324	0.157	1.70327e-259
GLG1	1.69946e-263	0.478089	0.654	0.46	4.5425e-259
FNDC3B	2.69008e-263	0.362156	0.718	0.508	7.19032e-259
PCCA	4.6642e-263	0.857406	0.274	0.115	1.24669e-258
AAMDC	7.13661e-263	0.41914	0.693	0.482	1.90754e-258
TIMM10	7.56553e-263	0.416475	0.722	0.514	2.02219e-258
HPRT1	2.76987e-262	-0.590926	0.359	0.57	7.40359e-258
RAP1A	6.66184e-262	-0.458765	0.36	0.587	1.78064e-257
NOP2	8.96155e-262	-0.647487	0.319	0.51	2.39533e-257
TRIB1	9.79611e-262	0.53786	0.723	0.528	2.6184e-257
MEAF6	1.4366e-260	-0.692918	0.616	0.75	3.83989e-256
NDUFA9	1.87776e-260	-0.541369	0.288	0.492	5.01907e-256
MINCR	7.75423e-260	-0.470327	0.125	0.324	2.07263e-255
FRMD4A	3.07898e-259	0.33965	0.222	0.08	8.22981e-255
CENPW	3.98049e-259	-0.860351	0.212	0.439	1.06394e-254
DERA	1.73577e-258	-0.714665	0.35	0.53	4.63953e-254
EHD4	1.01107e-257	0.422732	0.539	0.334	2.70249e-253
WBP11	1.70923e-257	-0.605124	0.471	0.636	4.56861e-253
CH17-340M24.3	2.17417e-257	-0.440455	0.131	0.331	5.81133e-253
GCNT1	4.37094e-257	0.304472	0.27	0.11	1.16831e-252
IFIT1	8.7168e-257	-1.04464	0.055	0.237	2.32991e-252
IFI16	9.40571e-257	-0.764611	0.318	0.516	2.51405e-252
DKC1	1.44446e-256	-0.733457	0.457	0.618	3.86089e-252
ZFP36L2	2.09574e-256	-0.895888	0.713	0.818	5.60171e-252
PTN	1.17008e-254	-0.803191	0.154	0.359	3.12752e-250
LRP10	4.6213e-253	0.478622	0.728	0.554	1.23523e-248
PKNOX1	4.8731e-253	0.461368	0.423	0.238	1.30253e-248
DFFA	1.51451e-252	-0.544483	0.29	0.491	4.04814e-248
SAMHD1	6.15922e-252	-0.821463	0.262	0.462	1.6463e-247
PTGDS	1.82348e-251	-2.07732	0.055	0.232	4.87398e-247
GMNC	1.90269e-251	-0.316187	0.005	0.154	5.08569e-247
ATP6AP2	6.32712e-251	0.477737	0.835	0.682	1.69118e-246
THBS1	1.13511e-250	0.97408	0.564	0.378	3.03404e-246
UBE2E2	6.25513e-250	-0.490928	0.314	0.545	1.67193e-245
SNX7	2.35149e-249	-0.404802	0.106	0.301	6.2853e-245
GGT5	1.07884e-248	0.266388	0.151	0.04	2.88362e-244
RCC1	1.30623e-248	-0.524633	0.199	0.403	3.49142e-244
ATN1	2.31652e-248	-0.64617	0.435	0.59	6.19181e-244
HMGN2	4.10147e-247	-0.842727	0.887	0.904	1.09628e-242
PALMD	4.38491e-247	-0.460514	0.065	0.246	1.17204e-242
CARD16	7.66168e-247	-0.369436	0.082	0.273	2.04789e-242
FAM174A	8.23055e-247	0.356343	0.481	0.281	2.19994e-242
CXCL17	2.54723e-246	-1.10043	0.203	0.404	6.8085e-242
RPL10	4.84299e-246	-1.11254	0.996	0.996	1.29448e-241
TMEM50B	4.88208e-246	0.447848	0.706	0.508	1.30493e-241
PPIH	1.04307e-244	-0.510293	0.401	0.602	2.78803e-240
GNB1	1.86712e-244	-0.551845	0.382	0.566	4.99062e-240
IQSEC3	3.97491e-244	-0.264852	0.008	0.156	1.06245e-239
APOA1	7.70174e-244	-0.505264	0.261	0.492	2.0586e-239
MED21	1.11327e-243	-0.571346	0.358	0.539	2.97565e-239
IFIT3	1.84644e-243	-0.936512	0.081	0.267	4.93536e-239
ATP2C1	4.85235e-243	0.526872	0.61	0.429	1.29698e-238
SCAMP4	1.3223e-242	0.349913	0.466	0.272	3.53437e-238
PKHD1L1	2.0166e-242	-0.405798	0.013	0.165	5.39016e-238
APOL1	6.34244e-242	-0.544597	0.115	0.306	1.69527e-237
PTPRF	2.52371e-241	-0.720857	0.485	0.635	6.74563e-237
CLDN7	4.2228e-241	0.39334	0.928	0.769	1.12871e-236
SPCS2	2.08863e-240	0.37693	0.926	0.794	5.58269e-236
LEF1	4.60175e-240	-0.323395	0.03	0.193	1.23e-235
PPCS	7.84715e-240	-0.49489	0.517	0.699	2.09747e-235
IL6ST	5.21127e-239	0.486536	0.558	0.369	1.39292e-234
RPL22	7.32909e-239	-0.79662	0.965	0.96	1.95899e-234
LAP3	1.79155e-238	-0.83561	0.438	0.59	4.78863e-234
IQGAP2	5.72894e-238	0.292275	0.235	0.09	1.53129e-233
SRRM1	1.48798e-237	-0.628594	0.653	0.758	3.97722e-233
BANF1	2.18884e-237	-0.691249	0.784	0.83	5.85055e-233
LSM4	2.50642e-237	-0.768843	0.741	0.818	6.69941e-233
INPP1	6.64377e-237	0.376405	0.338	0.169	1.77581e-232
SLC40A1	6.90617e-237	0.923617	0.546	0.345	1.84595e-232
MYOF	7.08491e-237	0.408791	0.56	0.359	1.89372e-232
CTNNBIP1	8.61216e-237	-0.487234	0.269	0.472	2.30195e-232
TVP23B	1.43859e-236	0.367391	0.512	0.318	3.8452e-232
STRAP	2.40739e-235	-0.935654	0.789	0.8	6.4347e-231
IFNGR2	8.65983e-235	0.401008	0.786	0.601	2.31469e-230
PNISR	1.33591e-234	-0.853544	0.62	0.716	3.57076e-230
CDK2AP2	1.94001e-234	0.323683	0.852	0.646	5.18546e-230
ARG2	5.24778e-234	0.376984	0.291	0.133	1.40268e-229
OSBPL1A	2.88439e-233	-0.388963	0.137	0.332	7.70968e-229
FHL2	5.69691e-233	-0.6358	0.435	0.645	1.52273e-228
EEF1G	8.14092e-233	-0.710287	0.699	0.78	2.17599e-228
MMP7	1.52194e-232	-1.71698	0.171	0.391	4.06799e-228
SON	3.64784e-232	0.433894	0.88	0.732	9.75032e-228
USP5	1.0816e-231	-0.493318	0.219	0.408	2.89102e-227
UBE2J1	2.04463e-231	-0.520607	0.433	0.607	5.4651e-227
CPSF3L	3.78889e-231	-0.527646	0.353	0.525	1.01273e-226
LRRTM1	4.49065e-231	-0.447323	0.039	0.201	1.20031e-226
BLVRB	1.40518e-230	-0.785907	0.439	0.587	3.75591e-226
CRB3	2.35168e-230	0.394547	0.61	0.413	6.2858e-226
RHPN2	8.03046e-229	-0.570171	0.288	0.482	2.14646e-224
P2RY6	8.55304e-229	0.257517	0.248	0.101	2.28614e-224
FKBP5	1.59744e-228	-0.38314	0.059	0.229	4.2698e-224
OAS1	1.71385e-228	-0.42961	0.095	0.284	4.58094e-224
TPT1	3.14759e-228	0.587937	0.997	0.983	8.41319e-224
SEPT11	1.42412e-227	0.483419	0.517	0.336	3.80653e-223
CMBL	1.85883e-227	-0.499003	0.167	0.358	4.96848e-223
CHD1	2.54429e-227	0.427813	0.506	0.323	6.80064e-223
PDK4	1.08346e-226	0.419775	0.312	0.15	2.89598e-222
CDK6	5.73888e-226	-0.423815	0.113	0.299	1.53394e-221
SF3A3	1.20439e-225	-0.501544	0.348	0.539	3.2192e-221
TPD52	1.54319e-225	0.501866	0.753	0.587	4.1248e-221
CHCHD7	3.18181e-225	-0.353942	0.446	0.668	8.50466e-221
ZIC1	2.87695e-224	-0.344523	0.007	0.143	7.68979e-220
GPI	3.09661e-224	-0.756071	0.716	0.788	8.27694e-220
RGL2	3.23715e-224	0.352429	0.554	0.355	8.65259e-220
EBNA1BP2	4.67146e-224	-0.552993	0.536	0.691	1.24863e-219
CCDC170	1.00053e-223	-0.488665	0.041	0.198	2.67432e-219
IDH3G	1.79869e-223	-0.627813	0.452	0.599	4.80771e-219
C3	2.66332e-223	-0.251924	0.219	0.456	7.11879e-219
HPGD	4.18316e-223	-2.30987	0.016	0.158	1.11812e-218
COMTD1	1.44295e-222	-0.702879	0.375	0.556	3.85686e-218
C1orf122	2.02267e-222	-0.580179	0.421	0.614	5.40639e-218
TSPO	2.28581e-222	-0.684227	0.682	0.785	6.10973e-218
PLA2G16	1.45284e-221	-0.554384	0.311	0.513	3.88331e-217
NAV1	2.16969e-221	0.26359	0.222	0.087	5.79937e-217
SEZ6L2	2.73261e-221	0.410591	0.544	0.351	7.304e-217
RAB30-AS1	6.37947e-221	-0.562305	0.236	0.428	1.70517e-216
SKIL	1.43174e-220	0.532213	0.628	0.463	3.8269e-216
CCDC3	2.47847e-220	-0.310573	0.007	0.141	6.62471e-216
TACC1	4.58805e-220	-0.419076	0.056	0.219	1.22634e-215
CCNL2	1.00588e-219	-0.449555	0.262	0.449	2.68861e-215
PGM1	5.42488e-219	-0.369173	0.243	0.457	1.45002e-214
ODF3B	9.73936e-219	-0.408167	0.042	0.197	2.60323e-214
RP11-25K19.1	3.23222e-218	-0.366727	0.054	0.215	8.6394e-214
GALNT8	8.39286e-218	-0.279157	0	0.128	2.24333e-213
RP11-108M9.4	1.48617e-217	-0.351878	0.119	0.299	3.97239e-213
ACYP2	4.50491e-217	-0.566815	0.322	0.494	1.20412e-212
TUBB6	1.31395e-216	-0.398465	0.062	0.225	3.51207e-212
C1S	2.9042e-216	-0.9332	0.167	0.348	7.76263e-212
SCNN1A	3.56095e-216	-0.694044	0.378	0.537	9.51806e-212
KDELR3	5.87906e-216	0.368348	0.348	0.181	1.57141e-211
VBP1	7.57972e-216	-0.685369	0.528	0.649	2.02598e-211
ASAP1	1.09024e-215	-0.445349	0.207	0.395	2.91409e-211
RHOQ	2.20786e-215	-0.342479	0.118	0.3	5.90138e-211
NDUFA3	5.32068e-215	0.492317	0.837	0.699	1.42216e-210
TMEM123	8.22647e-215	-0.594499	0.608	0.731	2.19885e-210
HCG18	1.09038e-214	0.359704	0.519	0.332	2.91448e-210
SYNCRIP	1.27228e-214	-0.540123	0.567	0.704	3.40067e-210
FKBP1A	1.28771e-214	0.459587	0.955	0.864	3.44192e-210
XAB2	3.13899e-214	0.31352	0.437	0.254	8.39021e-210
TMEM243	4.32081e-214	0.392245	0.584	0.397	1.15491e-209
PQLC3	8.8122e-214	-0.519291	0.314	0.498	2.35541e-209
TMTC1	1.40692e-213	-0.486278	0.116	0.297	3.76056e-209
AGTRAP	2.18101e-213	-0.624091	0.413	0.566	5.82962e-209
TUBA1A	3.35493e-213	0.523765	0.546	0.36	8.9674e-209
RP11-983P16.4	3.42205e-213	-0.350461	0.084	0.254	9.1468e-209
BRD2	3.68145e-213	0.512132	0.888	0.766	9.84014e-209
FDX1	4.01587e-213	-0.491045	0.394	0.582	1.0734e-208
MRPS36	1.0525e-212	0.331437	0.693	0.506	2.81322e-208
DUSP14	3.00458e-212	0.411732	0.505	0.321	8.03095e-208
DHRSX	5.93809e-212	0.298691	0.401	0.221	1.58719e-207
ATAD3A	6.53137e-212	-0.331631	0.099	0.273	1.74577e-207
RP11-283G6.5	7.12087e-212	-1.36934	0.146	0.328	1.90334e-207
C5orf15	1.57266e-211	0.356351	0.631	0.435	4.20356e-207
SYTL1	1.88116e-211	-0.546048	0.168	0.344	5.02817e-207
HIST1H2AC	2.11153e-211	0.412245	0.681	0.476	5.64391e-207
TM9SF1	2.91924e-211	0.344266	0.529	0.342	7.80284e-207
UBD	3.07623e-211	-0.680709	0.007	0.136	8.22245e-207
RRAD	4.21931e-211	0.365677	0.213	0.083	1.12778e-206
KAZN	9.83781e-211	-0.416107	0.143	0.324	2.62955e-206
PTPN13	1.98426e-210	0.330874	0.292	0.136	5.30372e-206
LRP5	2.45374e-210	0.357077	0.431	0.254	6.55861e-206
MMP23B	1.04071e-209	-0.431478	0.032	0.178	2.7817e-205
C7orf50	1.05386e-209	-0.682052	0.486	0.608	2.81686e-205
VIM-AS1	1.2755e-209	0.275647	0.193	0.071	3.40928e-205
FAT1	1.5765e-209	0.371482	0.366	0.199	4.21382e-205
CRIM1	2.47835e-209	-0.36621	0.128	0.309	6.62437e-205
GDF15	3.08431e-209	0.978758	0.347	0.185	8.24405e-205
PRKAR2A	3.22332e-209	-0.475661	0.351	0.532	8.61561e-205
TGIF1	4.39739e-209	0.443494	0.735	0.571	1.17538e-204
KLK6	4.66184e-209	-0.579195	0.234	0.459	1.24606e-204
VSIG2	7.88707e-209	-0.362995	0.045	0.197	2.10814e-204
RNF10	9.01985e-209	0.385651	0.697	0.53	2.41092e-204
FLOT1	2.95897e-208	0.357845	0.911	0.756	7.90902e-204
HLA-DOA	8.38406e-208	-0.280603	0.018	0.154	2.24098e-203
TM7SF3	3.14358e-207	-0.590837	0.433	0.583	8.40248e-203
DSC2	4.57338e-207	0.495796	0.601	0.393	1.22242e-202
SFPQ	1.63878e-206	-0.56136	0.664	0.782	4.38029e-202
RERG	4.45199e-206	-0.339971	0.031	0.176	1.18997e-201
PDCD5	7.23601e-206	-0.978085	0.794	0.822	1.93411e-201
COX6A1	9.83086e-206	0.621251	0.958	0.888	2.62769e-201
IQCG	2.005e-205	-0.519419	0.184	0.361	5.35918e-201
DOPEY2	2.45556e-205	0.277584	0.267	0.122	6.56345e-201
CD164L2	2.45671e-205	-0.265302	0.007	0.133	6.56654e-201
CNN2	3.39066e-205	0.296076	0.75	0.545	9.06289e-201
FTH1	4.64143e-205	-0.669804	0.992	0.996	1.24061e-200
PTGES3	9.15052e-205	-0.775101	0.889	0.871	2.44584e-200
SRM	2.4807e-204	-0.518849	0.251	0.441	6.63066e-200
CAPZB	5.80691e-204	-0.643101	0.653	0.74	1.55213e-199
DDX60	5.97168e-204	-0.359026	0.064	0.221	1.59617e-199
GSTM2	9.22705e-204	-0.3839	0.161	0.342	2.4663e-199
TPM1	1.01837e-203	0.467747	0.899	0.747	2.72201e-199
PGK1	1.76844e-203	-0.549082	0.815	0.862	4.72687e-199
SYNRG	1.95821e-203	0.266837	0.323	0.164	5.23409e-199
MUM1	2.87984e-203	0.277754	0.331	0.171	7.69753e-199
TNFRSF14	3.66473e-203	-0.412954	0.113	0.283	9.79545e-199
FGGY	3.87837e-203	-0.372345	0.127	0.306	1.03665e-198
TNFRSF1A	5.19641e-203	-0.863507	0.562	0.656	1.38895e-198
ERI3	1.33e-202	-0.458141	0.424	0.601	3.55497e-198
MIR99AHG	1.38438e-202	-0.524717	0.171	0.354	3.7003e-198
DLG5	1.48998e-202	0.334201	0.321	0.166	3.98257e-198
CUX1	4.18925e-202	0.363055	0.698	0.515	1.11974e-197
MTL5	8.88219e-202	-0.43237	0.19	0.37	2.37412e-197
SLC2A4RG	9.34383e-202	-0.401193	0.196	0.381	2.49751e-197
UQCC3	1.09369e-201	-0.389867	0.419	0.63	2.92333e-197
RPL39L	1.18366e-201	-0.406079	0.37	0.579	3.16381e-197
USP53	2.76256e-201	-0.549485	0.194	0.37	7.38406e-197
AMOTL2	3.11357e-201	0.493223	0.679	0.503	8.32225e-197
HOXD1	7.42251e-201	0.402361	0.378	0.208	1.98396e-196
PRKCDBP	3.29103e-200	-0.444601	0.088	0.254	8.79659e-196
LINC01139	3.30868e-200	-0.276456	0.041	0.187	8.84377e-196
ZDHHC9	3.71379e-200	0.529569	0.57	0.405	9.9266e-196
EFNA1	7.53394e-200	0.507696	0.746	0.598	2.01375e-195
MXRA5	1.46698e-199	0.332185	0.304	0.15	3.9211e-195
ATP6V1B1	2.53618e-199	-0.555614	0.189	0.387	6.77895e-195
VWA1	4.46392e-199	-0.529624	0.213	0.397	1.19316e-194
FBXL4	1.91312e-198	-0.33057	0.125	0.298	5.11358e-194
LYAR	3.1539e-198	-0.579837	0.317	0.492	8.43007e-194
AFF1	6.01704e-198	0.316441	0.374	0.208	1.60829e-193
CTNNA1	8.90941e-198	0.330213	0.809	0.637	2.3814e-193
TNFSF8	1.14687e-197	-0.278507	0.001	0.117	3.06547e-193
EIF3B	3.70342e-197	-0.405155	0.255	0.435	9.89888e-193
ARMC10	4.37877e-197	-0.527636	0.517	0.673	1.1704e-192
NMI	4.77906e-197	-0.452303	0.293	0.473	1.27739e-192
GLIPR2	8.02984e-197	-0.505335	0.142	0.326	2.1463e-192
BLVRA	1.35529e-196	-0.414696	0.177	0.351	3.62257e-192
CSDE1	1.47242e-196	-0.387849	0.757	0.839	3.93563e-192
TPPP3	1.78116e-196	-0.55793	0.018	0.148	4.76086e-192
RP11-680F8.1	2.94786e-196	-0.425713	0.151	0.339	7.87932e-192
CTNNAL1	3.39791e-196	0.356152	0.554	0.363	9.08226e-192
USP22	9.70447e-196	0.385475	0.613	0.435	2.59391e-191
TOB1	2.34559e-195	0.357057	0.561	0.376	6.26952e-191
POLR2J3	2.3781e-195	0.446491	0.644	0.471	6.35643e-191
PUSL1	1.41371e-194	-0.298639	0.079	0.237	3.7787e-190
PPT1	1.61527e-194	-0.527552	0.414	0.571	4.31745e-190
ANO1	1.95811e-194	0.260363	0.21	0.085	5.23382e-190
SUB1	2.11581e-194	-0.508447	0.869	0.894	5.65534e-190
FERMT1	3.35121e-194	-0.309262	0.027	0.162	8.95744e-190
FBXO34	6.73387e-194	0.318454	0.466	0.289	1.7999e-189
CRLF1	9.63916e-194	0.279443	0.112	0.029	2.57645e-189
IDH2	1.25101e-193	-0.691179	0.571	0.718	3.34382e-189
GADD45G	1.66633e-193	-0.51039	0.032	0.169	4.45394e-189
TAPBPL	2.09439e-193	-0.530362	0.214	0.38	5.5981e-189
AC007389.3	4.15707e-193	-0.350676	0.005	0.124	1.11114e-188
RAB27A	5.30741e-193	0.385621	0.391	0.23	1.41862e-188
ASS1	5.42146e-193	-0.764533	0.701	0.776	1.4491e-188
SNHG12	6.25824e-193	-0.566442	0.313	0.483	1.67277e-188
CALD1	8.43995e-193	-0.688272	0.461	0.607	2.25592e-188
GSTM3	1.68031e-192	-0.356162	0.104	0.268	4.49129e-188
MAOB	1.71714e-192	-0.308406	0.019	0.149	4.58974e-188
PPIB	1.99241e-192	0.30047	0.976	0.906	5.32551e-188
DSCR8	3.09557e-192	-0.285502	0.02	0.15	8.27415e-188
PACSIN3	3.78392e-192	-0.340978	0.122	0.293	1.0114e-187
PSMA5	7.88906e-192	-0.462266	0.575	0.718	2.10867e-187
GATA6	7.93702e-192	-0.286232	0.045	0.19	2.12149e-187
NDUFAF3	8.09402e-192	-0.495667	0.663	0.761	2.16345e-187
PTMS	1.111e-191	-1.17166	0.836	0.814	2.96958e-187
SEMA4B	2.08836e-191	0.342485	0.372	0.21	5.58199e-187
NSG1	2.47631e-191	-0.705621	0.266	0.452	6.61892e-187
DHX32	3.29585e-191	0.264371	0.293	0.146	8.80948e-187
EGFL6	3.81462e-191	-0.298375	0.044	0.188	1.01961e-186
AKAP9	8.97943e-191	0.455648	0.779	0.617	2.40011e-186
ZP3	1.17995e-190	-0.280747	0.063	0.215	3.1539e-186
LY6E	1.44095e-190	-2.25534	0.867	0.862	3.85152e-186
MRPL45	1.67468e-190	0.323019	0.483	0.306	4.47625e-186
TSPYL5	1.96898e-190	-0.286579	0.097	0.262	5.26287e-186
MGAT1	5.04004e-190	0.330842	0.576	0.39	1.34715e-185
TNS3	5.06159e-190	-0.339107	0.144	0.324	1.35291e-185
XPO1	5.34699e-190	-0.467652	0.408	0.574	1.4292e-185
H1F0	1.29574e-189	-1.03181	0.613	0.711	3.46337e-185
BORCS5	1.45967e-189	-0.417323	0.15	0.318	3.90154e-185
YIPF3	2.77921e-189	0.361855	0.856	0.695	7.42856e-185
CTSA	5.52296e-189	0.409427	0.653	0.478	1.47623e-184
FMOD	6.76457e-189	-0.295234	0.058	0.207	1.8081e-184
BCL9	8.46143e-189	0.289917	0.354	0.195	2.26166e-184
PHB2	9.75427e-189	-1.21479	0.877	0.843	2.60722e-184
EVA1C	1.13893e-188	-0.390284	0.145	0.321	3.04424e-184
CALR	1.29924e-188	0.436203	0.959	0.886	3.47274e-184
PORCN	1.53905e-188	0.408564	0.324	0.175	4.11372e-184
LIF	2.01789e-188	0.383592	0.224	0.095	5.39361e-184
SAMD9	3.40532e-188	-0.378031	0.067	0.22	9.10209e-184
AHSA2	3.96751e-188	-0.396849	0.166	0.335	1.06048e-183
NCOR1	4.13573e-188	0.364367	0.706	0.539	1.10544e-183
FZD7	4.34767e-188	0.319376	0.223	0.097	1.16209e-183
ELOVL1	6.29454e-188	-0.501437	0.403	0.563	1.68247e-183
SIPA1	7.87637e-188	-0.313409	0.103	0.266	2.10528e-183
CADM1	9.56892e-188	0.629364	0.505	0.339	2.55768e-183
SMIM12	2.08229e-187	-0.432637	0.323	0.505	5.56575e-183
C6orf89	2.97097e-187	0.37972	0.612	0.443	7.9411e-183
ALDH3A2	5.58871e-187	0.394923	0.549	0.377	1.49381e-182
EPN1	6.64321e-187	0.362086	0.703	0.535	1.77566e-182
YAP1	7.54525e-187	-0.486081	0.38	0.547	2.01677e-182
ZADH2	2.28929e-186	0.269938	0.284	0.14	6.11905e-182
ARNTL2	2.4631e-186	-0.274983	0.051	0.196	6.58361e-182
TEAD4	1.88536e-185	-0.467718	0.228	0.401	5.03938e-181
AHNAK	2.0753e-185	-0.516918	0.576	0.748	5.54706e-181
NKD1	3.08633e-185	-0.560111	0.013	0.133	8.24945e-181
CLEC11A	3.99625e-185	-0.74224	0.315	0.467	1.06816e-180
ICAM1	4.41901e-185	0.703527	0.469	0.304	1.18116e-180
RCAN1	5.02954e-185	0.692602	0.358	0.205	1.34435e-180
NEFH	8.61504e-185	-0.410254	0.004	0.117	2.30271e-180
BAG6	1.19882e-184	0.331392	0.721	0.542	3.20433e-180
CD9	1.73869e-184	-1.34019	0.937	0.898	4.64734e-180
PSPH	4.41839e-184	-0.323141	0.099	0.258	1.18099e-179
CYB5R2	7.24244e-184	-0.497973	0.109	0.27	1.93583e-179
MCTP2	1.04849e-183	0.283785	0.224	0.099	2.80251e-179
CRELD2	1.21246e-183	0.375449	0.479	0.307	3.2408e-179
LRRC47	1.78434e-183	-0.354303	0.19	0.361	4.76937e-179
MRPL13	1.9682e-183	-0.489881	0.586	0.71	5.26081e-179
KDELC2	2.07574e-183	-0.263324	0.039	0.175	5.54824e-179
PPIE	2.19312e-183	-0.416067	0.346	0.52	5.862e-179
SMCO4	3.79605e-183	-0.458298	0.212	0.389	1.01465e-178
KLF4	4.80391e-183	0.432679	0.464	0.291	1.28404e-178
LLNLR-245B6.1	9.77272e-183	0.25633	0.357	0.197	2.61215e-178
DEGS1	1.61161e-182	0.354828	0.607	0.429	4.30767e-178
CALM2	2.25541e-182	-0.683874	0.936	0.92	6.02849e-178
UBAP1	8.9268e-182	0.380919	0.534	0.372	2.38605e-177
PRKAR1B	1.04006e-181	-0.295288	0.096	0.252	2.77997e-177
MLF2	2.13487e-181	-1.05966	0.886	0.851	5.7063e-177
LTBR	3.56658e-181	-0.790893	0.6	0.67	9.53311e-177
SLC7A8	5.9182e-181	0.357989	0.286	0.146	1.58188e-176
MESP1	1.0543e-180	-0.525519	0.141	0.314	2.81804e-176
REEP5	1.62019e-180	0.415265	0.821	0.659	4.33059e-176
BACH1	2.25424e-180	0.355428	0.418	0.256	6.02535e-176
ARHGAP4	3.04566e-180	-0.425444	0.119	0.278	8.14075e-176
AGR3	6.36332e-180	0.276596	0.192	0.076	1.70085e-175
CTD-3184A7.4	9.63698e-180	-0.441808	0.072	0.216	2.57587e-175
MROH6	1.10567e-179	-0.293203	0.063	0.207	2.95535e-175
CRACR2B	2.42161e-179	-0.466922	0.171	0.34	6.47273e-175
KRT6A	4.32405e-179	-0.997751	0.028	0.156	1.15578e-174
CDKN2C	1.00622e-178	-0.487632	0.076	0.223	2.68953e-174
GADD45A	1.19706e-178	-0.515434	0.393	0.572	3.19961e-174
HOMER1	3.87923e-178	0.309231	0.334	0.183	1.03688e-173
SLC39A8	4.04982e-178	0.434938	0.279	0.144	1.08248e-173
EYA2	5.18451e-178	-0.380245	0.228	0.44	1.38577e-173
SEPT9	1.68383e-177	0.328039	0.764	0.588	4.5007e-173
ZNF770	1.87503e-177	0.395575	0.556	0.388	5.01178e-173
ADAM10	5.91235e-177	0.364586	0.601	0.435	1.58031e-172
HLA-DRB5	7.40727e-177	-0.753121	0.329	0.49	1.97989e-172
MSRB2	8.92479e-177	-0.412481	0.28	0.449	2.38551e-172
CERCAM	9.97536e-177	0.335495	0.416	0.254	2.66631e-172
NRP2	1.42098e-176	-0.368154	0.122	0.288	3.79815e-172
NOTUM	1.5451e-176	-1.46684	0.009	0.121	4.12991e-172
OCLN	1.65528e-176	0.391238	0.495	0.33	4.42441e-172
FGF18	1.69947e-176	0.584837	0.294	0.157	4.54251e-172
CDH1	2.0024e-176	0.376505	0.638	0.47	5.35222e-172
HACD4	2.91296e-176	-0.402248	0.174	0.336	7.78606e-172
HOXD-AS2	4.04096e-176	-0.339082	0.102	0.26	1.08011e-171
SQRDL	7.85731e-176	-0.287672	0.072	0.22	2.10018e-171
UBAC2	1.06793e-175	0.324759	0.596	0.427	2.85447e-171
TMED3	1.26296e-175	0.315801	0.86	0.689	3.37576e-171
HEBP2	1.54645e-175	-0.482455	0.455	0.626	4.13351e-171
C20orf96	4.00987e-175	0.261834	0.386	0.224	1.0718e-170
CITED4	6.86375e-175	-0.310763	0.229	0.42	1.83461e-170
PLEKHA5	8.2788e-175	-0.466097	0.291	0.449	2.21284e-170
CPTP	1.97787e-174	-0.308869	0.114	0.271	5.28664e-170
RASSF8-AS1	2.35328e-174	-0.331491	0.091	0.241	6.29007e-170
LGALS1	2.81816e-174	-0.832166	0.55	0.683	7.53266e-170
GNL2	2.97291e-174	-0.417818	0.343	0.509	7.94628e-170
STAT3	7.01194e-174	0.344404	0.75	0.581	1.87422e-169
MTCH2	9.78227e-174	-0.474962	0.494	0.653	2.6147e-169
MCTS1	3.98999e-173	-0.574299	0.51	0.616	1.06648e-168
CMPK2	4.25601e-173	-0.335222	0.04	0.171	1.13759e-168
ADGRG2	4.79339e-173	-0.250726	0.006	0.115	1.28123e-168
NT5DC2	4.93671e-173	-0.504282	0.269	0.425	1.31953e-168
CCNL1	6.26238e-173	0.501558	0.837	0.734	1.67387e-168
HBP1	9.1654e-173	0.326199	0.562	0.394	2.44982e-168
ZNF24	2.34096e-172	0.372972	0.688	0.526	6.25715e-168
RPL36AL	2.49242e-172	0.643485	0.939	0.845	6.66199e-168
KIF1B	5.66402e-172	-0.367652	0.196	0.363	1.51394e-167
ATP5E	6.45717e-172	0.46807	0.981	0.931	1.72594e-167
COL9A2	6.8828e-172	-0.304743	0.057	0.194	1.8397e-167
SAA1	1.00609e-171	-1.14284	0.046	0.182	2.68917e-167
SMIM10L1	1.36312e-171	-0.640487	0.452	0.576	3.64349e-167
JUNB	2.24042e-171	0.538086	0.892	0.827	5.98842e-167
HSPG2	2.67217e-171	-0.342336	0.116	0.271	7.14244e-167
C4orf48	2.89887e-171	0.357061	0.744	0.572	7.7484e-167
WIF1	3.47935e-171	-0.963738	0	0.102	9.29995e-167
PET100	4.51775e-171	0.382867	0.682	0.528	1.20755e-166
BCAP29	1.46971e-170	-0.515295	0.349	0.496	3.92839e-166
PTP4A3	1.51074e-170	-0.529814	0.261	0.42	4.03806e-166
TSC22D2	2.26732e-170	0.322118	0.483	0.317	6.06032e-166
JADE1	3.55859e-170	0.32577	0.377	0.224	9.51177e-166
STARD3NL	4.80037e-170	0.34476	0.61	0.441	1.28309e-165
SLC6A8	5.78399e-170	-0.278371	0.049	0.183	1.546e-165
A2M	5.99711e-170	-0.675089	0.136	0.286	1.60297e-165
MBOAT7	6.22955e-170	0.312177	0.479	0.315	1.6651e-165
JARID2	1.0722e-169	0.267043	0.307	0.165	2.86587e-165
COX7C	1.11633e-169	0.70388	0.967	0.898	2.98383e-165
TOP1MT	1.87151e-169	-0.412128	0.264	0.427	5.00236e-165
CTBP1	2.0448e-169	-0.431756	0.277	0.433	5.46553e-165
SERBP1	2.30416e-169	-0.550442	0.82	0.854	6.15879e-165
TAZ	2.87663e-169	-0.33226	0.126	0.281	7.68895e-165
CALM1	3.54516e-169	-0.783273	0.889	0.875	9.47585e-165
RPA3	5.72828e-169	-0.483349	0.378	0.538	1.53111e-164
SPECC1	6.08307e-169	0.333341	0.42	0.262	1.62594e-164
GREB1	7.01764e-169	-0.371461	0.115	0.266	1.87574e-164
ADCK4	7.78588e-169	-0.346902	0.152	0.308	2.08109e-164
DEFB1	9.36084e-169	-0.836015	0.195	0.374	2.50206e-164
TCF4	2.49863e-168	-0.444413	0.083	0.227	6.67858e-164
NRBP2	2.54083e-168	-0.41095	0.147	0.301	6.79137e-164
PSMG3	3.78967e-168	-0.385634	0.277	0.442	1.01294e-163
TRAPPC3	4.27138e-168	-0.537655	0.553	0.685	1.1417e-163
SH3BP5	4.58612e-168	-0.458315	0.298	0.463	1.22582e-163
GNPTG	6.95913e-168	0.368436	0.687	0.516	1.86011e-163
CHMP4B	7.56219e-168	-0.53431	0.683	0.748	2.0213e-163
C14orf119	1.41407e-167	0.396815	0.635	0.488	3.77966e-163
LDHB	2.25598e-167	-1.09204	0.897	0.895	6.03001e-163
MFSD3	7.70684e-167	-0.690975	0.267	0.409	2.05996e-162
AC007405.6	8.07033e-167	-0.323572	0.121	0.275	2.15712e-162
NUDC	8.91102e-167	-0.585336	0.613	0.696	2.38183e-162
FOXP4	1.41809e-166	0.301861	0.409	0.249	3.79041e-162
CPE	4.16838e-166	0.390682	0.511	0.339	1.11417e-161
LZIC	4.3628e-166	-0.354814	0.242	0.41	1.16613e-161
SLC16A9	5.64436e-166	-0.282787	0.048	0.181	1.50868e-161
SLPI	1.07259e-165	0.55076	0.944	0.797	2.86693e-161
CDS2	1.25273e-165	0.301731	0.468	0.303	3.34843e-161
LMBRD1	2.19054e-165	0.284021	0.547	0.373	5.8551e-161
MX2	4.35604e-165	-0.321963	0.081	0.227	1.16433e-160
FOLR1	4.53895e-165	-0.637539	0.507	0.665	1.21322e-160
OXCT1	7.7723e-165	-0.267023	0.052	0.184	2.07746e-160
PM20D2	9.18243e-165	-0.311145	0.152	0.312	2.45437e-160
LAMTOR1	9.81635e-165	-0.632608	0.686	0.765	2.62381e-160
PKP2	1.10643e-164	-0.437505	0.29	0.45	2.95737e-160
AC016700.5	1.69442e-164	-0.298767	0.046	0.174	4.52901e-160
RSAD2	2.467e-164	-0.504914	0.036	0.16	6.59405e-160
GBP1	3.3357e-164	-0.683009	0.385	0.546	8.916e-160
POLR2G	4.63333e-164	-0.46607	0.464	0.606	1.23844e-159
ORC3	9.42168e-164	-0.312544	0.165	0.326	2.51832e-159
MYO10	1.3059e-163	0.286907	0.572	0.394	3.49053e-159
RALGAPA2	1.57301e-163	0.301866	0.375	0.223	4.20451e-159
ITGB1	1.71372e-163	0.361187	0.812	0.678	4.58059e-159
BACE2	5.05279e-163	-0.543642	0.413	0.565	1.35056e-158
TMEM106B	8.10978e-163	-0.40155	0.284	0.439	2.16766e-158
TMEM55A	1.05307e-162	-0.27777	0.093	0.239	2.81474e-158
KDM6B	1.43078e-162	0.46012	0.524	0.369	3.82434e-158
TMSB4X	1.43962e-162	0.427084	0.989	0.963	3.84796e-158
ATF7IP2	2.15382e-162	-0.497038	0.167	0.331	5.75694e-158
FKBP4	2.17885e-162	-1.06394	0.775	0.776	5.82384e-158
SNX3	4.5155e-162	-0.426993	0.611	0.752	1.20695e-157
PARVA	8.02667e-162	-0.341561	0.241	0.403	2.14545e-157
PLP2	1.19257e-161	-0.646627	0.504	0.643	3.18762e-157
MT-ND4L	1.95965e-161	0.30787	0.974	0.904	5.23796e-157
GET4	3.62351e-161	-0.387244	0.233	0.394	9.68527e-157
NCAPD2	4.02229e-161	-0.553921	0.168	0.324	1.07512e-156
RNF212	4.29188e-161	-0.536378	0.144	0.297	1.14718e-156
TMEM106C	4.31839e-161	-0.505808	0.508	0.648	1.15426e-156
AFF4	1.07356e-160	0.3658	0.711	0.56	2.86952e-156
NAB2	1.14476e-160	0.398551	0.444	0.295	3.05984e-156
PLAUR	1.4666e-160	0.872086	0.441	0.298	3.92008e-156
PART1	2.82222e-160	-0.484197	0.202	0.384	7.54352e-156
DVL1	3.1767e-160	-0.256898	0.076	0.214	8.49099e-156
LYNX1	4.46764e-160	0.476975	0.267	0.136	1.19415e-155
RNF130	5.17655e-160	0.32093	0.615	0.447	1.38364e-155
MT3	7.02799e-160	-0.282402	0.006	0.107	1.87851e-155
LINC00511	1.12813e-159	0.440238	0.422	0.274	3.01538e-155
PSMA4	1.26655e-159	-0.645031	0.675	0.738	3.38537e-155
CD74	1.548e-159	-2.11712	0.905	0.851	4.13766e-155
TTC3	2.61111e-159	0.396841	0.85	0.715	6.97924e-155
SMIM19	2.90385e-159	-0.635986	0.532	0.624	7.7617e-155
ALG5	2.98921e-159	0.307053	0.531	0.368	7.98985e-155
HOXD8	4.75677e-159	0.294256	0.318	0.175	1.27144e-154
ECHDC1	5.56826e-159	-0.472425	0.282	0.432	1.48834e-154
MT-ATP8	7.31987e-159	0.281702	0.953	0.867	1.95653e-154
CTSH	1.79199e-158	0.390301	0.634	0.469	4.78981e-154
BICD1	2.12232e-158	-0.411699	0.295	0.455	5.67275e-154
UBE2E1	5.03657e-158	-0.487981	0.58	0.683	1.34623e-153
TCTN1	1.02172e-157	0.269861	0.446	0.285	2.73097e-153
MIDN	1.2284e-157	0.392619	0.644	0.491	3.28339e-153
MRPS24	1.81138e-157	-0.526869	0.517	0.633	4.84163e-153
UBL4A	2.15102e-157	-0.388023	0.22	0.375	5.74946e-153
PTRHD1	3.96488e-157	0.323328	0.804	0.633	1.05977e-152
FAM127C	4.0867e-157	-0.323554	0.165	0.323	1.09233e-152
RCC2	5.89981e-157	-0.394199	0.245	0.401	1.57696e-152
RRAGD	6.84792e-157	-0.250645	0.071	0.209	1.83038e-152
DPY30	7.28734e-157	-0.59543	0.727	0.756	1.94783e-152
R3HCC1	9.20497e-157	0.270693	0.392	0.239	2.4604e-152
TMCO1	9.49753e-157	0.311247	0.807	0.664	2.53859e-152
PPP1R16A	1.10721e-156	-0.560275	0.454	0.594	2.95946e-152
BCL11A	1.18014e-156	-0.291464	0.126	0.281	3.15439e-152
RER1	1.58782e-156	-0.562843	0.58	0.674	4.24408e-152
CD44	2.20625e-156	-0.317231	0.062	0.195	5.89709e-152
POR	2.52264e-156	0.350734	0.603	0.448	6.74275e-152
WDSUB1	2.59415e-156	0.295037	0.365	0.22	6.93391e-152
NADK	3.25425e-156	-0.294991	0.159	0.315	8.69829e-152
IFIT5	4.04997e-156	-0.280836	0.076	0.212	1.08252e-151
FAAP20	5.72204e-156	-0.449992	0.579	0.684	1.52944e-151
DCDC2	8.07134e-156	0.606001	0.478	0.322	2.15739e-151
C19orf33	1.46054e-155	-0.799721	0.522	0.651	3.90389e-151
LAMTOR4	1.63341e-155	-0.713467	0.813	0.796	4.36593e-151
RALBP1	2.6413e-155	0.34075	0.802	0.643	7.05993e-151
MYL12A	2.98265e-155	0.308333	0.944	0.845	7.97234e-151
ERRFI1	4.56278e-155	0.468955	0.663	0.513	1.21959e-150
ITIH5	4.72644e-155	-0.292382	0.036	0.155	1.26333e-150
TFAP2A	5.10736e-155	-0.408243	0.117	0.263	1.36515e-150
GLUL	7.83534e-155	0.4554	0.889	0.77	2.09431e-150
M6PR	1.05854e-154	-0.567149	0.558	0.639	2.82938e-150
CAP1	2.18824e-154	-0.470291	0.612	0.72	5.84896e-150
FAM96B	3.38057e-154	0.345342	0.858	0.71	9.03594e-150
HLA-DRA	3.96602e-154	-1.35577	0.616	0.667	1.06008e-149
CRNDE	4.13047e-154	-0.421148	0.059	0.185	1.10403e-149
RASSF7	5.04121e-154	-0.402918	0.289	0.454	1.34746e-149
MAD2L2	9.77433e-154	-0.424485	0.286	0.438	2.61258e-149
DHCR24	9.80591e-154	-0.439721	0.413	0.595	2.62102e-149
ADPRHL2	1.34156e-153	-0.478201	0.335	0.488	3.58584e-149
GGT7	1.42953e-153	0.25148	0.408	0.251	3.821e-149
CISD1	2.20437e-153	-0.442322	0.469	0.613	5.89207e-149
NTPCR	4.27376e-153	0.363792	0.624	0.467	1.14233e-148
MAP2K6	4.86924e-153	0.345062	0.299	0.165	1.3015e-148
TFDP2	5.39346e-153	0.461555	0.679	0.529	1.44162e-148
SHISA4	5.91714e-153	0.287059	0.417	0.262	1.58159e-148
TGFBR3	6.85507e-153	-0.257729	0.086	0.225	1.83229e-148
TUBB	7.52932e-153	0.337895	0.935	0.823	2.01251e-148
FLJ37453	9.16876e-153	-0.293915	0.132	0.279	2.45072e-148
EBAG9	1.25595e-152	-0.597263	0.484	0.607	3.35702e-148
PPP1R14A	1.762e-152	-0.590328	0.213	0.384	4.70966e-148
FAU	2.06251e-152	-0.534608	0.968	0.956	5.5129e-148
LDLR	2.13547e-152	0.547143	0.487	0.342	5.70789e-148
FBXL17	3.13946e-152	0.362118	0.19	0.085	8.39147e-148
SS18L2	5.36263e-152	-0.403877	0.413	0.559	1.43338e-147
RPS13	6.83963e-152	-0.542207	0.976	0.972	1.82816e-147
JUP	7.72445e-152	0.303866	0.777	0.605	2.06467e-147
BAD	1.5947e-151	-0.487119	0.496	0.615	4.26248e-147
PEX5	3.78226e-151	-0.349969	0.166	0.314	1.01096e-146
MINOS1	3.90758e-151	-0.574882	0.617	0.721	1.04446e-146
TGM2	4.09893e-151	-0.630031	0.062	0.19	1.0956e-146
WRB	4.50002e-151	0.253925	0.547	0.374	1.20281e-146
UPF3A	5.72502e-151	0.342746	0.59	0.433	1.53024e-146
TMEM14A	9.51659e-151	-0.416382	0.56	0.678	2.54369e-146
CYTH2	1.36643e-150	0.29832	0.528	0.37	3.65234e-146
JKAMP	1.4123e-150	0.260441	0.423	0.267	3.77493e-146
GPD2	1.60381e-150	-0.319058	0.174	0.325	4.28683e-146
DBNL	2.07147e-150	-0.335156	0.257	0.413	5.53683e-146
SECISBP2	3.64301e-150	0.354147	0.593	0.44	9.73741e-146
IFIH1	5.15603e-150	-0.358225	0.094	0.232	1.37816e-145
POLD2	6.51979e-150	-0.490125	0.471	0.596	1.74268e-145
NEDD9	6.81322e-150	0.2602	0.345	0.197	1.8211e-145
PRKAG2-AS1	8.29983e-150	-0.285305	0.069	0.199	2.21846e-145
SEPT2	9.08809e-150	0.293898	0.853	0.709	2.42916e-145
BRI3	1.14384e-149	-0.46722	0.436	0.599	3.05738e-145
ADD3	1.3905e-149	-0.393417	0.401	0.558	3.71667e-145
LYRM5	1.6472e-149	-0.523332	0.451	0.57	4.40279e-145
NFKBIZ	2.51522e-149	0.417714	0.635	0.489	6.72294e-145
CCDC34	3.80385e-149	-0.359076	0.237	0.4	1.01673e-144
GNAI3	4.02129e-149	-0.344114	0.447	0.6	1.07485e-144
CDCA5	6.23288e-149	-0.360176	0.102	0.243	1.66599e-144
MPPED2	9.64153e-149	0.580899	0.234	0.119	2.57709e-144
ING4	1.01964e-148	-0.519465	0.295	0.431	2.72539e-144
PPL	1.22018e-148	0.280025	0.423	0.265	3.26141e-144
MARVELD2	1.41964e-148	0.268323	0.346	0.206	3.79455e-144
DPP7	1.7548e-148	0.446565	0.566	0.431	4.6904e-144
ANKRD10	3.49869e-148	0.344112	0.614	0.462	9.35164e-144
COMMD7	4.24018e-148	-0.520738	0.604	0.67	1.13336e-143
ELMSAN1	2.40088e-147	0.345377	0.39	0.245	6.41732e-143
MACROD1	2.48167e-147	-0.354919	0.243	0.404	6.63326e-143
ATP5D	6.37415e-147	0.40965	0.914	0.785	1.70375e-142
LY6K	7.41649e-147	-0.28285	0.081	0.215	1.98235e-142
PPFIBP1	7.482e-147	-0.508577	0.412	0.576	1.99986e-142
ARL2	9.20666e-147	-0.379621	0.272	0.432	2.46085e-142
ZNF384	1.29137e-146	-0.322076	0.158	0.302	3.4517e-142
LAMP2	1.3533e-146	-0.496843	0.492	0.601	3.61725e-142
CTBS	1.5414e-146	-0.287345	0.163	0.32	4.12e-142
PHYH	1.58047e-146	-0.395186	0.23	0.379	4.22443e-142
CDKN2A	1.8295e-146	0.921972	0.483	0.331	4.89006e-142
COPS7A	1.96221e-146	-0.498192	0.427	0.559	5.24479e-142
FAM136A	2.90415e-146	-0.578179	0.601	0.707	7.76251e-142
RAB32	3.18622e-146	-0.479461	0.211	0.385	8.51646e-142
FMR1	3.18641e-146	-0.40276	0.319	0.466	8.51695e-142
RPL37A	5.04241e-146	0.531116	0.992	0.961	1.34778e-141
ITPR2	1.86662e-145	-0.44654	0.182	0.326	4.98929e-141
TP53	2.52635e-145	-0.3232	0.183	0.331	6.75267e-141
LRPAP1	2.82624e-145	0.499657	0.786	0.659	7.55426e-141
ARHGEF2	2.90227e-145	0.265355	0.441	0.287	7.75747e-141
MECP2	7.30567e-145	-0.36759	0.308	0.454	1.95273e-140
APLP2	9.2016e-145	0.386246	0.845	0.715	2.4595e-140
CREBL2	5.83996e-144	-0.27563	0.144	0.29	1.56096e-139
RANBP1	6.78886e-144	-0.668381	0.745	0.78	1.81459e-139
PRDX5	7.39545e-144	-0.610719	0.887	0.866	1.97673e-139
ANKRD37	1.14236e-143	-0.623926	0.218	0.368	3.0534e-139
PSMA1	1.17042e-143	-0.452308	0.341	0.481	3.12841e-139
FBXO6	1.49736e-143	-0.282003	0.082	0.212	4.00229e-139
AK2	2.10598e-143	-0.676847	0.663	0.746	5.62908e-139
ANKRD65	2.31169e-143	-0.430085	0.206	0.36	6.17892e-139
PPP1R15B	4.46413e-143	0.367038	0.486	0.341	1.19322e-138
SNRNP40	5.05793e-143	-0.390482	0.331	0.482	1.35193e-138
BTF3L4	7.32631e-143	-0.318191	0.573	0.723	1.95825e-138
CAPZA1	8.96001e-143	-0.298877	0.432	0.597	2.39492e-138
REXO2	1.00214e-142	-0.515875	0.565	0.682	2.67863e-138
KRCC1	1.83069e-142	-0.441742	0.381	0.516	4.89326e-138
MSX1	2.29701e-142	-0.26724	0.021	0.125	6.13968e-138
TAF1D	1.30231e-141	-0.521259	0.61	0.707	3.48094e-137
RTN3	1.39952e-141	-0.526181	0.616	0.71	3.74077e-137
ITGB8	1.43549e-141	-0.479427	0.353	0.519	3.83693e-137
RAB11FIP4	1.50546e-141	0.353199	0.33	0.198	4.02394e-137
ATP5F1	2.4583e-141	-0.261774	0.709	0.817	6.57079e-137
LRRC23	3.74423e-141	-0.400394	0.232	0.377	1.0008e-136
SLC30A1	5.03499e-141	-0.273741	0.119	0.259	1.3458e-136
H1FX	5.84227e-141	-0.4542	0.399	0.55	1.56158e-136
SEC61G	6.11606e-141	-0.58715	0.795	0.819	1.63476e-136
SDHB	9.2467e-141	-0.326808	0.431	0.598	2.47155e-136
PEA15	9.29702e-141	-0.639497	0.726	0.786	2.485e-136
SLIRP	1.75789e-140	0.557962	0.836	0.722	4.69865e-136
MRFAP1	2.0292e-140	-0.539963	0.673	0.712	5.42384e-136
BIN1	2.07109e-140	-0.319913	0.181	0.328	5.53583e-136
PKIG	3.47838e-140	0.25371	0.515	0.353	9.29737e-136
PLAT	3.88859e-140	-0.440797	0.103	0.237	1.03938e-135
SUN1	6.16609e-140	-0.366609	0.286	0.431	1.64814e-135
ZMYM4	6.98666e-140	-0.298016	0.209	0.361	1.86746e-135
MRPL34	1.14613e-139	-0.511718	0.542	0.653	3.06349e-135
EPB41L1	1.38768e-139	-0.300973	0.164	0.308	3.70912e-135
CTPS1	1.41946e-139	-0.292003	0.142	0.286	3.79406e-135
STIP1	1.93337e-139	-0.431913	0.489	0.616	5.1677e-135
RAMP1	2.29714e-139	-0.435848	0.102	0.233	6.14003e-135
DUSP16	2.79836e-139	-0.261607	0.112	0.249	7.47973e-135
UBL5	3.40548e-139	0.353873	0.937	0.835	9.10251e-135
CCDC115	3.99064e-139	-0.363179	0.292	0.436	1.06666e-134
TGFA	5.68519e-139	0.275468	0.234	0.119	1.51959e-134
PNN	1.47046e-138	0.340064	0.776	0.635	3.93039e-134
MBTPS1	2.02599e-138	0.259482	0.46	0.31	5.41527e-134
LSM6	2.40079e-138	-0.477573	0.489	0.604	6.41706e-134
PHLDA2	4.26513e-138	0.422286	0.598	0.447	1.14003e-133
TARDBP	6.42305e-138	-0.321106	0.228	0.376	1.71682e-133
PLXNA3	1.02724e-137	-0.318833	0.165	0.307	2.74572e-133
ANAPC15	1.19844e-137	-0.516995	0.41	0.546	3.2033e-133
C19orf70	1.23956e-137	0.33396	0.785	0.646	3.31322e-133
CFL1	1.80025e-137	-0.614348	0.95	0.936	4.81188e-133
WNK1	2.30054e-137	-0.441473	0.457	0.585	6.1491e-133
MYH14	2.53489e-137	0.301632	0.455	0.305	6.77551e-133
SF3B2	2.58577e-137	-0.409251	0.676	0.756	6.9115e-133
KIAA2013	3.69336e-137	-0.269227	0.119	0.255	9.87197e-133
RP11-469H8.6	4.51488e-137	-0.255207	0.07	0.193	1.20678e-132
BTG3	5.97186e-137	-0.976317	0.658	0.732	1.59622e-132
SRSF7	9.87716e-137	-0.597594	0.691	0.754	2.64007e-132
ATG13	3.64249e-136	1.34191	0.374	0.271	9.73601e-132
CDK16	4.61121e-136	-0.490282	0.631	0.714	1.23253e-131
FZD4	9.14196e-136	-0.327584	0.114	0.249	2.44355e-131
NR2C2AP	9.83828e-136	-0.376159	0.26	0.407	2.62967e-131
CD24	1.07196e-135	-0.526991	0.698	0.851	2.86524e-131
THOC7	1.51978e-135	-0.544258	0.668	0.711	4.06222e-131
GSE1	1.55835e-135	0.250993	0.365	0.225	4.16533e-131
PEX10	2.07582e-135	-0.309562	0.214	0.36	5.54846e-131
LAMP5	2.18815e-135	-0.328049	0.01	0.102	5.84872e-131
PARP12	3.4094e-135	-0.343324	0.169	0.311	9.11299e-131
MT-ND6	3.67908e-135	0.351974	0.885	0.727	9.83381e-131
BCAS2	5.22131e-135	-0.312987	0.381	0.535	1.3956e-130
NUDT2	6.64695e-135	-0.361604	0.252	0.397	1.77666e-130
PA2G4	8.04892e-135	-0.604451	0.721	0.749	2.1514e-130
SLC44A4	8.45485e-135	-0.380821	0.151	0.292	2.2599e-130
APOL2	1.07626e-134	-0.270342	0.08	0.204	2.87675e-130
LGALS9	1.3204e-134	-0.336884	0.126	0.259	3.5293e-130
RPS16	1.68971e-134	-0.666794	0.978	0.979	4.51644e-130
TBCA	1.76494e-134	0.319542	0.926	0.802	4.71752e-130
NR2F2	1.99011e-134	-0.350602	0.23	0.375	5.31938e-130
KLHL24	3.14382e-134	0.330392	0.589	0.44	8.40311e-130
BIRC3	4.17993e-134	-0.755751	0.133	0.272	1.11725e-129
WNT7A	4.24932e-134	0.896675	0.25	0.143	1.1358e-129
IER2	6.22545e-134	0.35615	0.881	0.804	1.664e-129
NR3C1	7.99423e-134	-0.271554	0.236	0.402	2.13678e-129
UBA1	1.04097e-133	-0.49182	0.604	0.681	2.78241e-129
CBLB	1.17418e-133	0.345598	0.446	0.301	3.13846e-129
C11orf98	1.2707e-133	-0.302529	0.202	0.352	3.39647e-129
C7orf73	2.46823e-133	-0.520532	0.751	0.784	6.59733e-129
C11orf71	2.85121e-133	-0.298142	0.172	0.315	7.62099e-129
LMTK3	2.95745e-133	-0.285129	0.056	0.172	7.90497e-129
HDAC9	3.24178e-133	-0.252392	0.046	0.159	8.66496e-129
CISH	3.62671e-133	0.279894	0.27	0.148	9.69383e-129
POLR2H	4.0079e-133	0.328659	0.802	0.662	1.07127e-128
EXT2	5.16971e-133	0.375505	0.384	0.252	1.38181e-128
KIAA1522	5.35623e-133	-0.366942	0.299	0.449	1.43167e-128
PSMA2	9.89323e-133	-0.278658	0.076	0.197	2.64436e-128
H2AFV	1.00146e-132	-0.60027	0.595	0.696	2.67682e-128
SNHG21	1.22036e-132	-0.302019	0.129	0.263	3.26191e-128
CEBPZ	1.32581e-132	-0.396372	0.436	0.562	3.54375e-128
C1R	1.49362e-132	-0.507488	0.155	0.286	3.99229e-128
SAT2	2.08782e-132	0.281376	0.656	0.495	5.58052e-128
PAQR4	2.36331e-132	-0.278697	0.052	0.165	6.31688e-128
DCUN1D5	3.10512e-132	-0.423975	0.463	0.598	8.29967e-128
WT1	6.29831e-132	-0.266883	0.287	0.475	1.68348e-127
HP	1.09489e-131	-1.40109	0.131	0.27	2.92653e-127
ISOC1	1.39207e-131	0.259579	0.558	0.4	3.72086e-127
FERMT2	1.81858e-131	0.316515	0.472	0.325	4.86089e-127
TICAM1	2.44938e-131	0.251696	0.32	0.19	6.54694e-127
TP53RK	2.71165e-131	0.266443	0.47	0.322	7.24796e-127
HK2	4.23584e-131	-0.272722	0.082	0.205	1.1322e-126
MTHFD2	4.75518e-131	-0.758677	0.576	0.687	1.27101e-126
CHORDC1	5.61662e-131	-0.396191	0.309	0.453	1.50127e-126
UQCRC1	7.92317e-131	-0.540578	0.723	0.759	2.11778e-126
CD164	1.15035e-130	-0.431816	0.646	0.724	3.07478e-126
PRMT1	1.22916e-130	0.303053	0.79	0.636	3.28543e-126
RPL18A	1.32232e-130	-0.642982	0.988	0.991	3.53442e-126
FAM122B	4.92393e-130	-0.264057	0.146	0.285	1.31612e-125
SMARCC1	5.33478e-130	-0.501287	0.564	0.65	1.42593e-125
NR1H2	6.68678e-130	0.297532	0.567	0.425	1.78731e-125
VMA21	8.38459e-130	-0.418811	0.424	0.552	2.24112e-125
CDCA7L	9.42461e-130	-0.277227	0.174	0.318	2.5191e-125
MPLKIP	1.15491e-129	-0.389005	0.46	0.582	3.08696e-125
TIGAR	1.16863e-129	-0.311173	0.159	0.294	3.12364e-125
GALM	1.33715e-129	-0.272719	0.159	0.299	3.57406e-125
OAS3	2.02829e-129	-0.279284	0.093	0.224	5.42142e-125
RNF145	2.17162e-129	0.252145	0.475	0.325	5.80452e-125
VCL	2.3651e-129	0.350377	0.712	0.57	6.32168e-125
SLC29A1	3.42063e-129	-0.335033	0.183	0.321	9.143e-125
HLA-F	3.70257e-129	-0.332853	0.12	0.25	9.8966e-125
TMED1	4.00934e-129	0.266647	0.524	0.375	1.07166e-124
SUMF1	4.28633e-129	0.266573	0.621	0.465	1.14569e-124
LYRM2	1.1904e-128	-0.356672	0.378	0.52	3.18182e-124
SYNGR2	1.22299e-128	0.38594	0.884	0.745	3.26892e-124
LYSMD2	1.61633e-128	-0.269527	0.135	0.272	4.32028e-124
FGFR1OP2	1.76971e-128	-0.388099	0.414	0.539	4.73026e-124
LRRFIP2	1.93411e-128	-0.429703	0.432	0.556	5.16969e-124
CWC15	2.01121e-128	-0.380244	0.505	0.641	5.37577e-124
EEF1D	2.73366e-128	-0.723037	0.963	0.929	7.30679e-124
CP	2.81903e-128	0.317807	0.767	0.606	7.53499e-124
LSM7	3.64884e-128	0.31837	0.887	0.766	9.75298e-124
GSTP1	4.63439e-128	0.274521	0.993	0.938	1.23873e-123
AP1M2	4.94272e-128	0.294144	0.702	0.551	1.32114e-123
GPX7	9.07553e-128	-0.285258	0.142	0.276	2.4258e-123
RHOC	1.20743e-127	-0.459454	0.462	0.581	3.22734e-123
KCNMA1	1.9336e-127	-0.800597	0.116	0.244	5.16833e-123
FABP6	3.14107e-127	-0.262894	0.063	0.179	8.39576e-123
GYLTL1B	3.56213e-127	0.690604	0.404	0.284	9.52122e-123
PGD	3.62504e-127	-0.540797	0.413	0.524	9.68937e-123
SHKBP1	9.41559e-127	-0.422253	0.332	0.465	2.51669e-122
NDRG1	1.33901e-126	-0.547181	0.269	0.424	3.57904e-122
RPF2	1.60938e-126	-0.333187	0.309	0.454	4.30171e-122
THY1	1.66185e-126	-0.517766	0.057	0.165	4.44196e-122
MYCBP	1.2043e-125	-0.30806	0.241	0.388	3.21897e-121
UBP1	1.69216e-125	-0.282081	0.197	0.337	4.52297e-121
LTBP1	1.9836e-125	-0.427789	0.125	0.253	5.30197e-121
OS9	2.12228e-125	0.339281	0.698	0.568	5.67265e-121
KHDRBS3	2.31285e-125	-0.257386	0.054	0.164	6.18202e-121
TRIM38	3.04182e-125	0.294024	0.477	0.334	8.13048e-121
LIMA1	3.81667e-125	0.383965	0.377	0.247	1.02016e-120
EIF4G3	5.67451e-125	-0.30211	0.213	0.352	1.51674e-120
RPS8	7.62852e-125	-0.519189	0.993	0.992	2.03903e-120
AC017002.2	8.32712e-125	0.297632	0.358	0.222	2.22576e-120
MRPS15	1.19903e-124	-0.42455	0.617	0.724	3.20487e-120
EXOSC10	1.28551e-124	-0.268358	0.181	0.319	3.43605e-120
VAMP7	1.48749e-124	-0.338841	0.253	0.387	3.9759e-120
RPS17	2.12093e-124	-0.604003	0.945	0.909	5.66904e-120
MRPL16	2.98449e-124	-0.337415	0.392	0.54	7.97725e-120
IFRD2	3.12411e-124	-0.468459	0.445	0.556	8.35043e-120
FAM46B	3.66596e-124	-0.266816	0.071	0.187	9.79874e-120
CNBP	4.97989e-124	-0.544412	0.915	0.884	1.33108e-119
HIGD1A	1.05561e-123	-0.413836	0.262	0.4	2.82155e-119
CEBPG	1.18695e-123	-0.582761	0.465	0.569	3.1726e-119
AC090498.1	1.77553e-123	-1.21825	0.957	0.941	4.74581e-119
C5orf24	2.49682e-123	0.304291	0.598	0.447	6.67375e-119
TCTEX1D2	2.76702e-123	-0.319155	0.132	0.26	7.39598e-119
TMEM39A	2.81362e-123	0.25319	0.437	0.298	7.52052e-119
GNB2	4.18893e-123	-0.511698	0.748	0.779	1.11966e-118
ATP6V1G1	5.20613e-123	0.269181	0.941	0.835	1.39155e-118
CREBZF	5.24733e-123	-0.308294	0.239	0.38	1.40256e-118
ENOSF1	5.50279e-123	0.27371	0.461	0.316	1.47084e-118
ICMT	1.33502e-122	-0.352304	0.239	0.376	3.56839e-118
RPS27A	2.94792e-122	-0.623984	0.992	0.991	7.8795e-118
UTP11L	4.63367e-122	-0.33877	0.332	0.469	1.23853e-117
MATN2	5.11719e-122	-0.434067	0.167	0.298	1.36778e-117
BIRC2	5.26254e-122	-0.290197	0.258	0.401	1.40662e-117
AMOT	5.47309e-122	-0.260896	0.129	0.26	1.4629e-117
PHF14	5.56959e-122	-0.367157	0.366	0.494	1.48869e-117
HAGLROS	9.42775e-122	0.326725	0.405	0.268	2.51994e-117
MPP7	1.07241e-121	-0.284946	0.235	0.381	2.86645e-117
ADAM15	1.1231e-121	-0.502705	0.439	0.547	3.00194e-117
WASF2	1.64336e-121	-0.404355	0.539	0.648	4.39254e-117
DRAP1	2.30661e-121	-0.286443	0.649	0.749	6.16533e-117
TATDN1	2.30722e-121	-0.472349	0.588	0.669	6.16698e-117
MAPK13	2.86075e-121	-0.343533	0.282	0.419	7.64651e-117
MAGOHB	3.31176e-121	-0.487688	0.312	0.433	8.85201e-117
TMEM126B	3.33731e-121	-0.321898	0.342	0.49	8.92029e-117
LAMTOR5	4.55129e-121	-0.336476	0.77	0.817	1.21651e-116
SRP14	8.66505e-121	0.298701	0.975	0.91	2.31608e-116
NAAA	8.6889e-121	0.65479	0.273	0.164	2.32245e-116
RPS3A	1.15916e-120	-0.593625	0.987	0.981	3.09833e-116
TYMP	1.49404e-120	-0.319381	0.164	0.299	3.99342e-116
PDE4C	1.80562e-120	0.287328	0.404	0.263	4.82625e-116
CREBRF	2.28319e-120	0.284959	0.402	0.268	6.10274e-116
QDPR	2.99216e-120	-0.40434	0.345	0.468	7.99775e-116
BAG5	3.24695e-120	0.271577	0.567	0.419	8.67877e-116
APOL6	3.38428e-120	-0.392356	0.176	0.306	9.04583e-116
GCLM	4.30687e-120	-0.288004	0.206	0.349	1.15118e-115
CKB	5.62999e-120	0.340103	0.626	0.486	1.50484e-115
MRTO4	6.48305e-120	-0.380834	0.298	0.431	1.73286e-115
TXNRD1	8.76597e-120	0.307909	0.494	0.36	2.34306e-115
PFKP	1.08354e-119	-0.305924	0.242	0.41	2.89619e-115
ATF1	2.21364e-119	-0.347622	0.362	0.489	5.91683e-115
TUBA1B	2.41317e-119	-0.900235	0.823	0.855	6.45017e-115
GNAI2	2.95627e-119	-0.448404	0.493	0.591	7.90182e-115
TMEM179B	3.55052e-119	-0.397716	0.658	0.737	9.49017e-115
AASDHPPT	4.88248e-119	-0.387492	0.353	0.486	1.30504e-114
ZNF292	6.10168e-119	-0.404467	0.383	0.504	1.63092e-114
MRPL52	1.30333e-118	0.49515	0.813	0.712	3.48367e-114
TSR2	1.42254e-118	-0.385727	0.434	0.545	3.80231e-114
STYXL1	1.697e-118	-0.32623	0.281	0.413	4.53591e-114
KLHL42	2.25751e-118	-0.258699	0.144	0.272	6.03411e-114
RRAS	3.34863e-118	-0.269871	0.145	0.282	8.95054e-114
MYO6	3.98314e-118	0.30279	0.564	0.428	1.06465e-113
PTPN6	7.70988e-118	-0.270974	0.173	0.303	2.06077e-113
RPL15	1.04552e-117	-0.527291	0.986	0.984	2.79458e-113
TMEM187	1.23796e-117	-0.281406	0.123	0.244	3.30895e-113
CD63	2.53371e-117	0.320657	0.961	0.873	6.77237e-113
RP11-369C8.1	3.50663e-117	-0.420044	0.024	0.114	9.37287e-113
FAM208A	4.12242e-117	-0.329144	0.305	0.437	1.10188e-112
U2SURP	4.92406e-117	0.497556	0.75	0.633	1.31615e-112
TSPAN15	5.92088e-117	-0.331062	0.222	0.36	1.58259e-112
ZNF704	7.76733e-117	-0.264929	0.211	0.353	2.07613e-112
SNRPB2	8.63801e-117	0.387876	0.81	0.682	2.30885e-112
PAICS	8.71325e-117	-0.494352	0.499	0.599	2.32896e-112
PIM3	2.07391e-116	0.370305	0.539	0.413	5.54335e-112
LSM8	2.92029e-116	-0.409638	0.628	0.696	7.80565e-112
RPAIN	4.6979e-116	0.275871	0.649	0.513	1.2557e-111
FAM177A1	9.57412e-116	0.390622	0.729	0.606	2.55907e-111
ACAA1	1.01088e-115	-0.39511	0.397	0.509	2.70199e-111
SLC8A1	1.10214e-115	0.376302	0.189	0.094	2.94591e-111
ABHD12	1.5168e-115	0.282591	0.657	0.512	4.05426e-111
MAPK15	2.97077e-115	-0.262393	0.058	0.163	7.94056e-111
CPSF7	3.80665e-115	-0.295044	0.263	0.396	1.01748e-110
TAF12	3.96828e-115	-0.304385	0.26	0.394	1.06068e-110
EBP	4.82424e-115	-0.456087	0.424	0.542	1.28947e-110
NRAS	4.84571e-115	-0.254298	0.28	0.429	1.29521e-110
NAP1L1	8.32989e-115	-0.56444	0.763	0.774	2.2265e-110
RTP4	9.6767e-115	-0.271411	0.132	0.266	2.58649e-110
TSR3	1.07227e-114	-0.303749	0.222	0.354	2.86607e-110
KLF2	1.22674e-114	0.256338	0.215	0.113	3.27894e-110
C14orf166	1.23974e-114	0.311792	0.895	0.767	3.31369e-110
PIM1	1.32969e-114	0.291291	0.481	0.345	3.55413e-110
HECTD1	1.48118e-114	0.282805	0.616	0.479	3.95905e-110
DHRS4L2	1.49916e-114	-0.284375	0.161	0.292	4.00712e-110
TMLHE	2.16991e-114	-0.304086	0.192	0.318	5.79994e-110
PTK7	2.80616e-114	0.256629	0.508	0.367	7.50059e-110
IFITM2	4.46958e-114	-0.626741	0.466	0.583	1.19467e-109
KCNK15	4.63537e-114	-0.661681	0.421	0.527	1.23899e-109
LINC00176	5.23989e-114	-0.600657	0.206	0.343	1.40057e-109
GMPR2	5.51632e-114	0.280623	0.482	0.346	1.47446e-109
EMC4	7.36405e-114	0.316847	0.84	0.707	1.96834e-109
SSBP3	7.64698e-114	-0.289253	0.241	0.381	2.04396e-109
MED29	8.01838e-114	-0.375787	0.357	0.474	2.14323e-109
ENC1	1.12782e-113	0.291673	0.355	0.225	3.01455e-109
MT-ND1	3.4514e-113	0.272245	0.968	0.895	9.22524e-109
TMPRSS4	3.91091e-113	0.251175	0.486	0.332	1.04535e-108
CAPN1	4.55311e-113	-0.443653	0.511	0.607	1.217e-108
RTN4	5.37817e-113	-0.580541	0.68	0.717	1.43753e-108
PEF1	5.84761e-113	-0.380186	0.356	0.472	1.56301e-108
NPR1	6.40683e-113	-0.272889	0.201	0.347	1.71248e-108
TPM4	7.45443e-113	-0.488441	0.841	0.888	1.99249e-108
SCD5	7.63148e-113	0.343903	0.452	0.327	2.03982e-108
CEBPZOS	8.06024e-113	-0.313828	0.421	0.548	2.15442e-108
AATF	1.05796e-112	0.269541	0.479	0.344	2.82782e-108
MYADM	1.15349e-112	0.461022	0.576	0.481	3.08315e-108
KLHDC2	1.50389e-112	0.30561	0.595	0.462	4.01974e-108
LIMS1	1.94377e-112	-0.572471	0.583	0.657	5.19551e-108
SF3B6	1.95021e-112	-0.515006	0.893	0.853	5.21273e-108
PIFO	3.03465e-112	-0.393368	0.047	0.145	8.11133e-108
NGLY1	4.08683e-112	-0.29623	0.281	0.414	1.09237e-107
TC2N	5.25023e-112	-0.345618	0.301	0.443	1.40333e-107
GNL1	6.89048e-112	0.266283	0.608	0.465	1.84176e-107
AUTS2	7.22542e-112	0.260654	0.301	0.184	1.93128e-107
GNG5	2.30036e-111	-0.364407	0.865	0.879	6.14862e-107
ATL3	3.59558e-111	-0.301744	0.276	0.415	9.61064e-107
COPS6	3.65906e-111	-0.494533	0.635	0.691	9.7803e-107
DLD	7.05187e-111	-0.379971	0.38	0.501	1.8849e-106
ALG2	9.39082e-111	0.265278	0.484	0.352	2.51007e-106
MAST4	9.69936e-111	-0.275762	0.141	0.266	2.59254e-106
RAB6A	1.02407e-110	-0.376027	0.577	0.683	2.73725e-106
SDHA	1.04552e-110	-0.340412	0.422	0.538	2.79458e-106
SDHD	1.04971e-110	-0.346692	0.436	0.601	2.80578e-106
PCOLCE	3.01426e-110	-0.697944	0.055	0.153	8.05682e-106
ERGIC2	4.53643e-110	-0.432288	0.584	0.663	1.21254e-105
RNF19B	1.42469e-109	-0.267325	0.095	0.207	3.80805e-105
XPOT	1.50995e-109	-0.34021	0.294	0.424	4.03594e-105
DNAJC3	1.69639e-109	0.287829	0.587	0.452	4.53428e-105
STUB1	1.72359e-109	-0.462295	0.555	0.64	4.60698e-105
PEG10	1.80122e-109	-0.495504	0.225	0.362	4.81448e-105
SARS	2.07731e-109	-0.355885	0.492	0.608	5.55243e-105
NUPR2	2.87903e-109	-0.39536	0.203	0.335	7.69537e-105
RPL8	3.18365e-109	-0.501321	0.992	0.99	8.50957e-105
KDSR	3.46041e-109	0.263254	0.519	0.382	9.24933e-105
POLR2L	3.86049e-109	-0.34595	0.801	0.829	1.03187e-104
RAD51AP1	7.51402e-109	-0.56151	0.102	0.215	2.00842e-104
GTF2H5	8.59808e-109	-0.321049	0.488	0.61	2.29818e-104
DOK5	8.81045e-109	-0.312346	0.254	0.411	2.35495e-104
RPRD1A	1.10391e-108	0.337392	0.518	0.394	2.95065e-104
UXT	1.2597e-108	-0.493095	0.811	0.801	3.36705e-104
KIAA1551	1.42176e-108	-0.267705	0.404	0.549	3.80023e-104
PREB	1.97103e-108	-0.325319	0.32	0.445	5.26838e-104
TMEM191B	2.23891e-108	-0.267028	0.078	0.185	5.98439e-104
ROGDI	2.54662e-108	-0.271968	0.141	0.26	6.80687e-104
HNRNPD	4.94953e-108	-0.524022	0.544	0.622	1.32296e-103
CDK1	5.18564e-108	-0.512446	0.108	0.227	1.38607e-103
ZCRB1	5.41336e-108	-0.491391	0.684	0.729	1.44694e-103
PKN1	6.30796e-108	-0.33427	0.245	0.372	1.68606e-103
PLPP2	6.66519e-108	0.344907	0.614	0.474	1.78154e-103
RCCD1	7.19116e-108	-0.289057	0.157	0.281	1.92212e-103
SESN3	9.55873e-108	-0.341363	0.214	0.341	2.55495e-103
PKP3	9.98356e-108	-0.276537	0.225	0.354	2.66851e-103
MZT2B	1.59223e-107	-0.480458	0.72	0.758	4.25588e-103
LARP6	2.33912e-107	-0.317563	0.279	0.415	6.25223e-103
RHOA	2.85837e-107	-0.660211	0.934	0.894	7.64013e-103
CAPNS1	3.03642e-107	-0.471875	0.484	0.575	8.11605e-103
RPS15	3.93919e-107	0.313242	0.993	0.972	1.05291e-102
EMC7	4.09728e-107	0.259281	0.668	0.517	1.09516e-102
TIMP1	4.26238e-107	-0.868135	0.744	0.821	1.13929e-102
C4orf27	5.1147e-107	-0.388928	0.264	0.383	1.36711e-102
FAM83H	5.29465e-107	-0.261732	0.162	0.287	1.41521e-102
HSD17B11	5.30642e-107	-0.283348	0.206	0.338	1.41835e-102
C11orf73	1.26969e-106	-0.406433	0.475	0.585	3.39376e-102
RPS2	1.35145e-106	-0.695721	0.954	0.957	3.61228e-102
SRSF10	1.39901e-106	-0.396975	0.619	0.691	3.73943e-102
PXDN	1.93868e-106	-0.413782	0.2	0.33	5.1819e-102
AHCYL1	2.90912e-106	-0.501624	0.594	0.652	7.7758e-102
SLC10A3	3.40528e-106	-0.37095	0.347	0.467	9.10198e-102
RBM38	1.04614e-105	-0.391616	0.263	0.387	2.79624e-101
GDI1	1.38278e-105	-0.435832	0.506	0.588	3.69602e-101
RPS29	1.43804e-105	0.597131	0.954	0.88	3.84375e-101
SEMA3C	4.87516e-105	0.498658	0.242	0.141	1.30308e-100
SIKE1	5.21003e-105	-0.255774	0.312	0.456	1.39259e-100
ATM	7.33902e-105	-0.26878	0.215	0.343	1.96165e-100
FADS3	7.81472e-105	-0.256582	0.13	0.25	2.0888e-100
HSP90AB1	1.0388e-104	0.251032	0.986	0.951	2.7766e-100
EMC6	1.04325e-104	0.318337	0.734	0.612	2.78849e-100
ASCC3	1.1411e-104	-0.314407	0.236	0.362	3.05006e-100
RPS23	1.60029e-104	0.591169	0.994	0.975	4.27742e-100
LPIN2	1.72474e-104	0.268428	0.472	0.341	4.61007e-100
LITAF	2.14341e-104	0.387735	0.706	0.587	5.72912e-100
FBXO9	2.64625e-104	0.275231	0.444	0.316	7.07315e-100
PDCD6IP	3.58845e-104	-0.324269	0.424	0.545	9.59156e-100
RAB8A	3.84313e-104	-0.346715	0.449	0.559	1.02723e-99
MLEC	4.21384e-104	0.292488	0.779	0.657	1.12632e-99
COPB2	6.82392e-104	0.343411	0.738	0.615	1.82397e-99
RING1	7.25969e-104	0.280133	0.546	0.415	1.94044e-99
CLDND1	9.53672e-104	0.259389	0.476	0.348	2.54907e-99
PRPF19	1.04032e-103	-0.296352	0.322	0.449	2.78068e-99
OXR1	1.16303e-103	-0.393294	0.403	0.512	3.10865e-99
VRK2	1.38966e-103	-0.263304	0.202	0.325	3.71443e-99
ETNK1	1.56737e-103	-0.385874	0.408	0.51	4.18942e-99
FTSJ1	3.09517e-103	-0.348093	0.338	0.453	8.27308e-99
TMEM107	3.99216e-103	-0.329354	0.203	0.323	1.06706e-98
RPP30	4.71893e-103	-0.289792	0.273	0.399	1.26132e-98
ARID4B	6.87136e-103	0.26536	0.734	0.609	1.83664e-98
ID3	8.66109e-103	-0.90962	0.279	0.401	2.31502e-98
USP4	9.04008e-103	-0.322353	0.307	0.426	2.41632e-98
SZRD1	1.72718e-102	-0.368689	0.421	0.527	4.61657e-98
S100A4	1.80722e-102	0.255677	0.488	0.683	4.83052e-98
HES6	3.35044e-102	-0.307888	0.114	0.226	8.95538e-98
RPL23A	3.4617e-102	0.340876	0.984	0.953	9.25278e-98
NOC2L	3.93297e-102	-0.29595	0.34	0.463	1.05124e-97
DYRK4	4.19933e-102	-0.482186	0.313	0.416	1.12244e-97
HINT2	7.13064e-102	-0.537587	0.569	0.637	1.90595e-97
RTKN	8.80335e-102	-0.366791	0.241	0.364	2.35305e-97
ZPR1	9.9452e-102	-0.276295	0.377	0.52	2.65825e-97
ATP6V0B	1.10207e-101	-0.354589	0.763	0.807	2.94572e-97
GBP3	1.22216e-101	-0.354071	0.182	0.306	3.26672e-97
TAF10	1.84521e-101	-0.35351	0.364	0.499	4.93206e-97
PSMB5	2.04908e-101	0.402798	0.875	0.771	5.47699e-97
CEP57	2.16719e-101	-0.358897	0.404	0.522	5.79269e-97
IFT172	2.19556e-101	-0.289128	0.179	0.299	5.8685e-97
CARHSP1	2.27623e-101	-0.372416	0.568	0.673	6.08414e-97
HMGB2	2.87828e-101	-0.747363	0.399	0.52	7.69336e-97
MAL2	3.06686e-101	-0.478526	0.619	0.732	8.19741e-97
TSPAN9	3.80417e-101	-0.265454	0.188	0.31	1.01682e-96
LINC00958	4.17151e-101	-0.267578	0.188	0.313	1.115e-96
APOE	4.90379e-101	-0.556412	0.172	0.284	1.31073e-96
GABARAPL2	6.2457e-101	0.414153	0.859	0.751	1.66941e-96
LONRF2	9.16072e-101	-0.267676	0.115	0.226	2.44857e-96
PRR13	9.47387e-101	-0.396951	0.753	0.777	2.53227e-96
TEAD2	1.57214e-100	0.257899	0.492	0.364	4.20218e-96
KCNE3	2.2294e-100	-0.301756	0.124	0.238	5.95896e-96
HDAC1	4.1056e-100	-0.280788	0.378	0.513	1.09738e-95
SEC22B	5.06643e-100	-0.269708	0.353	0.48	1.35421e-95
AQP5	5.48971e-100	-0.358438	0.198	0.329	1.46734e-95
DPM3	9.8837e-100	0.273984	0.782	0.651	2.64181e-95
KRT5	1.06719e-99	-0.273663	0.022	0.101	2.8525e-95
UROS	1.09846e-99	0.267838	0.585	0.451	2.93608e-95
CCT5	1.43129e-99	-0.466593	0.713	0.749	3.82569e-95
GOLT1B	1.66313e-99	-0.416711	0.363	0.468	4.44537e-95
USP1	1.90664e-99	-0.286455	0.442	0.575	5.09626e-95
HDGF	2.77083e-99	-0.420273	0.685	0.73	7.40616e-95
HEBP1	3.40746e-99	-0.660856	0.612	0.638	9.1078e-95
GNAS	3.48236e-99	0.453153	0.928	0.831	9.308e-95
DDX17	3.99259e-99	0.275957	0.747	0.625	1.06718e-94
PTEN	5.11976e-99	-0.290776	0.273	0.403	1.36846e-94
RPL38	8.23186e-99	0.403803	0.961	0.897	2.20029e-94
PARP10	9.38515e-99	-0.305484	0.203	0.319	2.50856e-94
RBM17	1.16321e-98	-0.354135	0.725	0.764	3.10914e-94
RPS21	2.89808e-98	0.295217	0.989	0.968	7.74627e-94
MAP4	5.8035e-98	-0.357268	0.501	0.603	1.55122e-93
C14orf142	9.70645e-98	-0.303899	0.228	0.352	2.59444e-93
TP53BP2	1.36031e-97	0.261191	0.414	0.29	3.63597e-93
IGBP1	1.53596e-97	0.255876	0.703	0.574	4.10547e-93
SLC25A29	2.81463e-97	0.274571	0.407	0.287	7.52322e-93
HSPB11	3.01352e-97	-0.261802	0.467	0.593	8.05485e-93
MOSPD1	4.21556e-97	-0.252617	0.152	0.266	1.12678e-92
CXCL10	4.26517e-97	-1.58974	0.085	0.189	1.14004e-92
SLC2A11	4.26614e-97	-0.301016	0.184	0.3	1.1403e-92
TSHZ2	5.08941e-97	-0.262505	0.158	0.283	1.36035e-92
SIRT2	5.26467e-97	-0.304881	0.256	0.373	1.40719e-92
FIBP	7.81483e-97	-0.420633	0.576	0.66	2.08883e-92
NECAP1	1.21087e-96	-0.250845	0.193	0.311	3.23653e-92
LTBP4	1.65802e-96	-0.250254	0.08	0.181	4.43173e-92
LINC01420	2.13439e-96	-0.588959	0.695	0.701	5.705e-92
MOB1A	2.65063e-96	-0.417419	0.648	0.729	7.08488e-92
GNL3	2.9029e-96	-0.375315	0.438	0.534	7.75917e-92
BID	3.05398e-96	-0.343483	0.396	0.517	8.16298e-92
PSMD10	4.78999e-96	-0.305033	0.386	0.501	1.28032e-91
PLA2G12A	1.01511e-95	0.49605	0.532	0.418	2.71329e-91
BTG1	1.41423e-95	0.302859	0.757	0.648	3.7801e-91
SERPINE2	1.56445e-95	-0.292588	0.037	0.121	4.18162e-91
ITGB1BP1	1.68541e-95	-0.34635	0.505	0.601	4.50494e-91
MAML2	1.74601e-95	-0.331087	0.339	0.465	4.6669e-91
GSN	2.44816e-95	-0.318341	0.593	0.693	6.54369e-91
NOSIP	2.51883e-95	0.319084	0.655	0.531	6.73258e-91
SLC25A5	2.55546e-95	-0.680386	0.899	0.89	6.83049e-91
EHF	2.73157e-95	-0.291401	0.357	0.497	7.30121e-91
EIF4EBP3	2.83217e-95	-0.507228	0.37	0.475	7.57009e-91
PNRC1	3.7441e-95	-0.453135	0.685	0.759	1.00076e-90
CCDC6	4.63325e-95	-0.422354	0.529	0.645	1.23842e-90
CDCA3	9.8746e-95	-0.531607	0.058	0.151	2.63938e-90
LPCAT3	1.06942e-94	-0.320904	0.267	0.381	2.85846e-90
NAMPT	1.13303e-94	-0.494067	0.559	0.642	3.02847e-90
FOSL2	1.14167e-94	-0.394776	0.48	0.585	3.05158e-90
EFR3A	1.376e-94	-0.341372	0.333	0.451	3.67791e-90
ITFG2	1.62076e-94	-0.332599	0.276	0.389	4.33213e-90
SDCCAG8	2.02135e-94	-0.465481	0.399	0.489	5.40287e-90
EIF2AK1	2.73737e-94	-0.310136	0.393	0.504	7.31672e-90
SSPN	2.77557e-94	-0.410158	0.358	0.47	7.41881e-90
UFL1	2.98709e-94	-0.344619	0.298	0.411	7.98421e-90
ARHGEF12	3.49623e-94	-0.260603	0.279	0.404	9.34507e-90
SEPT7	4.47323e-94	-0.332622	0.492	0.588	1.19565e-89
MAP1LC3A	7.40918e-94	-0.320952	0.36	0.477	1.9804e-89
CXorf40B	1.11326e-93	-0.36557	0.287	0.401	2.97564e-89
PSMC2	1.9214e-93	-0.357546	0.404	0.504	5.13572e-89
EPHA2	2.69379e-93	-0.386703	0.245	0.359	7.20024e-89
ALKBH3	3.05147e-93	0.60563	0.345	0.252	8.15628e-89
VASN	9.85925e-93	-0.372036	0.287	0.402	2.63528e-88
EIF5	1.5084e-92	0.267937	0.871	0.759	4.0318e-88
DYNC1LI1	1.62952e-92	-0.272659	0.256	0.373	4.35553e-88
SLBP	2.2024e-92	-0.509365	0.532	0.603	5.8868e-88
AP1S1	3.36074e-92	0.250772	0.722	0.586	8.98293e-88
PARK7	3.75172e-92	-0.560899	0.866	0.84	1.0028e-87
NR2F6	4.17752e-92	-0.322937	0.368	0.493	1.11661e-87
C21orf91	5.36536e-92	-0.514169	0.277	0.387	1.43411e-87
NUDT3	5.39101e-92	0.300557	0.628	0.514	1.44096e-87
DLAT	6.08624e-92	-0.26871	0.173	0.29	1.62679e-87
PRPF38B	9.30696e-92	-0.294034	0.467	0.577	2.48766e-87
RPA2	1.41909e-91	-0.271582	0.236	0.355	3.79309e-87
NDUFB4	4.73998e-91	0.551156	0.918	0.825	1.26695e-86
REV3L	4.98438e-91	-0.342237	0.225	0.339	1.33227e-86
NUMA1	6.8112e-91	-0.350308	0.446	0.547	1.82057e-86
LSM10	2.93146e-90	-0.329032	0.401	0.518	7.83549e-86
SMARCD3	3.90266e-90	-0.354997	0.198	0.316	1.04314e-85
FNTA	4.70171e-90	-0.448575	0.431	0.547	1.25672e-85
CHCHD3	4.88277e-90	-0.443449	0.577	0.655	1.30512e-85
TCTA	4.90916e-90	-0.339497	0.285	0.392	1.31217e-85
STRA13	5.04731e-90	-0.536971	0.547	0.624	1.34909e-85
PDE9A	6.35735e-90	0.265298	0.297	0.191	1.69926e-85
IFIT2	6.86286e-90	-0.656718	0.061	0.152	1.83437e-85
HIPK1	7.11176e-90	-0.266184	0.182	0.295	1.9009e-85
TMED10	7.27466e-90	0.252685	0.904	0.796	1.94445e-85
EDN2	1.84178e-89	-0.543293	0.106	0.21	4.92288e-85
TMEM248	2.13527e-89	-0.272457	0.379	0.492	5.70736e-85
PSMD6	2.88542e-89	-0.381382	0.51	0.59	7.71243e-85
FPGS	3.46053e-89	-0.33656	0.365	0.471	9.24966e-85
U47924.27	3.82515e-89	-0.321765	0.127	0.229	1.02242e-84
RALA	4.03203e-89	-0.329311	0.536	0.63	1.07772e-84
LLPH	4.07424e-89	-0.266808	0.247	0.362	1.089e-84
RP11-620J15.3	4.74189e-89	-0.277401	0.209	0.32	1.26746e-84
CLIC4	7.04905e-89	-0.32744	0.359	0.479	1.88414e-84
TMEM126A	8.4454e-89	-0.266375	0.381	0.508	2.25737e-84
RIMS2	9.01425e-89	-0.457394	0.03	0.105	2.40942e-84
BGN	1.41863e-88	-1.63659	0.092	0.183	3.79185e-84
NSA2	1.52295e-88	0.324292	0.762	0.643	4.07069e-84
ZRANB2	2.66423e-88	-0.320087	0.475	0.573	7.12122e-84
PPP1R1B	3.31326e-88	0.262213	0.423	0.299	8.856e-84
LACTB2	4.04468e-88	-0.333394	0.294	0.405	1.0811e-83
ZFPL1	4.46458e-88	-0.296354	0.4	0.512	1.19334e-83
PHF20L1	4.64515e-88	-0.336949	0.492	0.584	1.2416e-83
CLINT1	4.79546e-88	0.292756	0.707	0.585	1.28178e-83
TERF2IP	5.08823e-88	0.254359	0.587	0.464	1.36003e-83
KDELR2	5.67976e-88	-0.474245	0.731	0.751	1.51814e-83
NPW	6.50377e-88	-0.272377	0.088	0.186	1.73839e-83
PLK2	6.85058e-88	-0.47424	0.253	0.371	1.83109e-83
LRP6	7.85681e-88	-0.271741	0.268	0.382	2.10005e-83
ATP5C1	7.99843e-88	-0.414114	0.842	0.84	2.1379e-83
TMEM222	8.46574e-88	-0.267749	0.232	0.344	2.26281e-83
VGLL1	9.81455e-88	-0.252533	0.094	0.194	2.62333e-83
MIR4435-2HG	1.25935e-87	0.431898	0.519	0.402	3.36612e-83
MAGEF1	1.6918e-87	0.276823	0.716	0.592	4.52202e-83
ZMYM6NB	1.9773e-87	-0.428296	0.342	0.436	5.28513e-83
NFU1	2.09549e-87	-0.36836	0.365	0.464	5.60103e-83
TP53I3	2.42947e-87	-0.419808	0.453	0.532	6.49374e-83
LGALS3	2.49294e-87	-0.251853	0.727	0.82	6.66338e-83
NDUFA4	2.78796e-87	-0.447599	0.91	0.873	7.45194e-83
SPOCK2	2.99815e-87	-0.632589	0.142	0.245	8.01377e-83
PPP1R35	4.1003e-87	-0.337126	0.325	0.429	1.09597e-82
IRF2BP2	9.37337e-87	-0.405969	0.585	0.663	2.50541e-82
NFYC	1.05317e-86	-0.276807	0.345	0.463	2.81501e-82
TOMM5	1.15104e-86	-0.306491	0.793	0.813	3.07661e-82
AQP3	1.44955e-86	-0.530233	0.132	0.236	3.8745e-82
HMGN3	1.61609e-86	-0.482318	0.855	0.832	4.31964e-82
PP7080	2.26246e-86	-0.272168	0.134	0.238	6.04734e-82
ARPC1A	3.01012e-86	-0.604868	0.794	0.788	8.04576e-82
NMB	4.93433e-86	0.25275	0.481	0.358	1.3189e-81
FBXO32	5.24321e-86	-0.562019	0.201	0.31	1.40146e-81
SLC35B2	5.78429e-86	0.263855	0.598	0.473	1.54608e-81
B3GAT3	7.11427e-86	-0.358058	0.435	0.542	1.90157e-81
GTF3A	1.15112e-85	-0.446707	0.693	0.732	3.07683e-81
RARRES2	1.2347e-85	-1.14412	0.514	0.55	3.30022e-81
EXOSC7	2.95762e-85	-0.296748	0.345	0.455	7.90542e-81
NEAT1	4.39159e-85	-0.743055	0.814	0.841	1.17383e-80
UBA52	7.79515e-85	-0.519055	0.975	0.956	2.08356e-80
SPCS3	1.51972e-84	-0.556443	0.496	0.559	4.06205e-80
INSIG1	2.20155e-84	0.319794	0.501	0.386	5.88451e-80
FO538757.2	5.04057e-84	-0.469223	0.362	0.458	1.34729e-79
NUDT1	6.8332e-84	-0.253071	0.193	0.305	1.82645e-79
SMAD1	9.94858e-84	-0.253623	0.252	0.368	2.65916e-79
MAN1A2	1.45183e-83	-0.304454	0.453	0.552	3.88059e-79
ALDOA	1.85025e-83	-0.478453	0.952	0.93	4.94554e-79
MGAT4B	1.95333e-83	-0.287565	0.221	0.333	5.22104e-79
BDP1	2.37501e-83	0.261948	0.529	0.414	6.34817e-79
CSTF3	3.27576e-83	-0.264005	0.196	0.304	8.75579e-79
MED13	3.32971e-83	0.261268	0.415	0.306	8.89998e-79
MSH6	3.43898e-83	-0.332848	0.305	0.412	9.19206e-79
ATG5	3.56914e-83	-0.310186	0.418	0.529	9.53995e-79
EIF4EBP1	3.64845e-83	-0.390506	0.421	0.531	9.75193e-79
GIPC1	4.63489e-83	-0.379772	0.421	0.523	1.23886e-78
AGO3	9.19226e-83	-0.268996	0.267	0.377	2.457e-78
PSMC3	1.08382e-82	-0.37574	0.482	0.568	2.89693e-78
ANAPC16	1.09116e-82	-0.352444	0.778	0.782	2.91656e-78
NUDT16L1	1.18249e-82	-0.410508	0.417	0.503	3.16069e-78
PRPS2	1.85346e-82	-0.258218	0.219	0.329	4.95412e-78
TAX1BP1	1.86326e-82	-0.360937	0.558	0.634	4.98032e-78
LTBP3	2.50651e-82	-0.357889	0.434	0.529	6.69965e-78
CYR61	2.82181e-82	0.382004	0.78	0.708	7.54241e-78
AHR	2.95936e-82	-0.315478	0.218	0.332	7.91007e-78
C11orf1	3.03975e-82	-0.339429	0.391	0.493	8.12496e-78
PCMT1	3.3898e-82	-0.315761	0.468	0.568	9.0606e-78
ZFP36	4.13624e-82	0.328367	0.824	0.762	1.10557e-77
AIFM1	8.22425e-82	-0.275476	0.338	0.456	2.19826e-77
C20orf24	9.12452e-82	-0.504861	0.714	0.734	2.43889e-77
TMEM50A	1.04151e-81	-0.4543	0.694	0.722	2.78386e-77
SLC44A1	1.21872e-81	-0.253361	0.335	0.451	3.25751e-77
MRPS12	1.3356e-81	-0.525493	0.595	0.651	3.56993e-77
DNAJA3	1.54094e-81	-0.291616	0.227	0.333	4.11879e-77
SMS	1.691e-81	-0.454009	0.721	0.744	4.51988e-77
ENY2	1.84702e-81	-0.491291	0.841	0.811	4.9369e-77
AGRN	2.02165e-81	-0.464742	0.439	0.518	5.40366e-77
WDR77	5.75347e-81	-0.257018	0.352	0.476	1.53784e-76
RPS18	5.93276e-81	0.592316	0.997	0.99	1.58577e-76
MRPS34	1.39599e-80	-0.587091	0.711	0.719	3.73135e-76
ATP5I	1.45502e-80	-0.395675	0.779	0.804	3.88912e-76
RPL14	1.70251e-80	-0.423529	0.981	0.979	4.55063e-76
LPIN1	2.64961e-80	-0.27349	0.215	0.322	7.08214e-76
TMX4	3.3932e-80	0.346607	0.61	0.5	9.06968e-76
RECQL	5.14436e-80	-0.261585	0.216	0.322	1.37504e-75
SRD5A3	6.02601e-80	-0.546796	0.332	0.43	1.61069e-75
CYHR1	6.66552e-80	-0.585078	0.532	0.588	1.78163e-75
RAD23A	6.87757e-80	-0.486066	0.785	0.776	1.83831e-75
PNO1	9.4851e-80	-0.345483	0.329	0.432	2.53527e-75
SLC25A1	1.18433e-79	-0.413975	0.544	0.604	3.16558e-75
LYPLA1	2.38206e-79	-0.313394	0.62	0.687	6.367e-75
AIMP2	3.84165e-79	-0.293455	0.307	0.414	1.02683e-74
ESYT1	4.07689e-79	-0.325015	0.233	0.336	1.08971e-74
CRIPT	4.25994e-79	-0.256627	0.444	0.552	1.13864e-74
DARS	4.47465e-79	-0.384101	0.613	0.665	1.19603e-74
CAV1	5.00112e-79	-0.255846	0.151	0.26	1.33675e-74
LGALS8	5.36213e-79	-0.258934	0.226	0.333	1.43324e-74
CBR1	6.63716e-79	-0.2994	0.5	0.597	1.77405e-74
CAPZA2	1.26986e-78	-0.413324	0.733	0.747	3.39422e-74
AKR7A2	2.68962e-78	-0.546387	0.561	0.604	7.18907e-74
SLC9A3R2	2.76037e-78	-0.29057	0.209	0.314	7.37819e-74
PRNP	3.55903e-78	-0.323381	0.382	0.491	9.51293e-74
WTAP	3.78606e-78	-0.397773	0.391	0.493	1.01198e-73
TTC17	3.92425e-78	0.719493	0.486	0.411	1.04891e-73
ADAMTS1	4.35895e-78	-0.452422	0.233	0.347	1.1651e-73
UACA	4.50047e-78	-0.502576	0.361	0.465	1.20293e-73
SELT	6.82513e-78	0.439089	0.726	0.639	1.82429e-73
SETD2	6.99438e-78	-0.29198	0.351	0.454	1.86953e-73
AREG	9.44558e-78	-0.607357	0.161	0.267	2.52471e-73
MTIF2	9.62436e-78	-0.299558	0.304	0.417	2.57249e-73
ARF3	9.68155e-78	-0.411506	0.634	0.67	2.58778e-73
SLC25A36	1.33382e-77	0.411241	0.651	0.556	3.56516e-73
SRRM2	1.9954e-77	-0.422048	0.713	0.725	5.3335e-73
PLEC	2.74727e-77	-0.41052	0.374	0.472	7.34317e-73
ALPL	3.83848e-77	-0.267967	0.171	0.279	1.02599e-72
TMA16	5.53584e-77	-0.296504	0.256	0.356	1.47967e-72
ARIH2	8.18921e-77	-0.303806	0.478	0.568	2.18889e-72
TMEM125	8.48262e-77	-0.287542	0.316	0.418	2.26732e-72
DERL1	1.01138e-76	-0.372894	0.521	0.591	2.70332e-72
DDB1	1.01388e-76	-0.302436	0.466	0.561	2.71001e-72
RPS25	1.39843e-76	-0.295996	0.974	0.965	3.73787e-72
BCAP31	3.05275e-76	-0.850501	0.887	0.823	8.1597e-72
MIIP	3.12881e-76	-0.27956	0.305	0.408	8.36299e-72
FAM195A	4.01874e-76	-0.375383	0.438	0.531	1.07417e-71
PTPN18	6.26376e-76	-0.294192	0.313	0.413	1.67424e-71
SRSF4	6.88437e-76	-0.310881	0.493	0.581	1.84012e-71
HDAC7	9.83559e-76	-0.321677	0.39	0.481	2.62896e-71
NUDT5	1.00077e-75	-0.282997	0.518	0.609	2.67497e-71
CDC42EP3	1.04444e-75	-0.483994	0.451	0.53	2.7917e-71
RPL23	1.10832e-75	0.280263	0.931	0.831	2.96244e-71
WIPI2	1.4294e-75	-0.274852	0.386	0.493	3.82063e-71
OPN3	1.50025e-75	-0.290833	0.184	0.286	4.01001e-71
TPBG	1.66587e-75	-0.281233	0.15	0.247	4.45271e-71
BOP1	2.31917e-75	-0.275662	0.331	0.435	6.1989e-71
KIAA0319L	2.40222e-75	-0.268947	0.276	0.377	6.42091e-71
TRAPPC2L	2.41958e-75	0.295496	0.579	0.476	6.46729e-71
NKAP	3.14039e-75	-0.274336	0.364	0.465	8.39395e-71
CMC1	5.30166e-75	-0.335199	0.495	0.572	1.41708e-70
PPID	5.34381e-75	-0.339614	0.356	0.448	1.42835e-70
KDM5A	5.95085e-75	-0.330759	0.505	0.579	1.5906e-70
PPIA	6.40072e-75	-0.444494	0.972	0.953	1.71085e-70
CBX3	7.50376e-75	-0.368061	0.664	0.704	2.00568e-70
GTF3C6	8.18249e-75	-0.270623	0.608	0.688	2.1871e-70
MMADHC	1.16811e-74	-0.355879	0.695	0.728	3.12224e-70
SNRPA1	1.17254e-74	-0.504839	0.56	0.625	3.13408e-70
C11orf31	1.53064e-74	-0.310879	0.845	0.84	4.09126e-70
CYSTM1	1.71014e-74	0.305813	0.814	0.709	4.57102e-70
STAT6	2.90833e-74	-0.281978	0.289	0.387	7.77368e-70
SERF2	3.83292e-74	0.32537	0.989	0.956	1.0245e-69
UROD	4.57741e-74	-0.2629	0.344	0.447	1.22349e-69
C5orf49	4.89286e-74	-0.328367	0.046	0.119	1.30781e-69
NEDD8	5.24673e-74	0.354239	0.862	0.767	1.4024e-69
RPS19	3.95785e-73	-0.464147	0.992	0.989	1.05789e-68
SMAP1	4.83432e-73	-0.316685	0.487	0.566	1.29217e-68
CDC42	5.04772e-73	-0.343085	0.667	0.721	1.3492e-68
KLF5	5.24518e-73	-0.348806	0.572	0.667	1.40198e-68
RARG	1.52341e-72	-0.250432	0.24	0.342	4.07193e-68
CCT4	1.98457e-72	-0.513146	0.794	0.78	5.30457e-68
ITGAV	2.17254e-72	0.274933	0.522	0.415	5.80699e-68
FOXJ1	3.06999e-72	-0.446291	0.142	0.238	8.20578e-68
VAMP3	4.53217e-72	-0.283247	0.324	0.424	1.2114e-67
MYL6	5.23182e-72	-0.529636	0.983	0.968	1.39841e-67
SMIM22	6.02891e-72	-0.617916	0.606	0.637	1.61147e-67
CISD3	1.13438e-71	-0.372266	0.422	0.511	3.03207e-67
SVIP	2.62326e-71	-0.2653	0.275	0.377	7.01171e-67
KRAS	2.96051e-71	-0.39577	0.645	0.685	7.91315e-67
ACY1	3.82312e-71	-0.387326	0.282	0.369	1.02188e-66
ZNF593	4.87262e-71	-0.463034	0.585	0.625	1.3024e-66
RP11-660L16.2	6.73077e-71	-0.263635	0.164	0.258	1.79907e-66
PPP4R3A	7.05716e-71	-0.286499	0.352	0.449	1.88631e-66
C10orf10	1.08549e-70	-0.26493	0.134	0.229	2.9014e-66
HTATSF1	1.80992e-70	-0.333567	0.501	0.576	4.83775e-66
FBXW5	1.94062e-70	-0.323591	0.437	0.519	5.18709e-66
POLR2K	2.22828e-70	-0.265501	0.732	0.772	5.95597e-66
SNHG18	3.86527e-70	-0.283396	0.185	0.281	1.03315e-65
TWF1	8.11853e-70	-0.403702	0.649	0.685	2.17e-65
PPP4R3B	1.30759e-69	-0.295846	0.5	0.58	3.49506e-65
MCM6	1.87837e-69	-0.25673	0.113	0.202	5.02069e-65
MRPL40	2.68111e-69	-0.377939	0.567	0.621	7.16633e-65
PMPCB	3.2047e-69	-0.352248	0.465	0.534	8.56585e-65
COA1	4.63226e-69	-0.278933	0.334	0.432	1.23816e-64
YWHAZ	5.04427e-69	-0.366674	0.943	0.923	1.34828e-64
WDR54	6.74061e-69	-0.339111	0.252	0.345	1.8017e-64
ARC	8.23003e-69	0.304958	0.205	0.126	2.1998e-64
PSIP1	9.93574e-69	-0.36739	0.529	0.599	2.65572e-64
RPUSD1	9.95863e-69	-0.251268	0.227	0.322	2.66184e-64
PCGF5	1.11139e-68	-0.353153	0.391	0.478	2.97062e-64
SOX17	1.12365e-68	-0.557721	0.587	0.648	3.0034e-64
ATP6V0E2	1.35619e-68	-0.330017	0.343	0.436	3.62496e-64
CCDC90B	3.6164e-68	-0.264191	0.444	0.537	9.66629e-64
RPS7	4.56034e-68	-0.567189	0.993	0.983	1.21893e-63
EIF2A	5.49489e-68	0.457113	0.657	0.56	1.46873e-63
MRPS35	9.17876e-68	-0.386246	0.67	0.698	2.45339e-63
EXOSC4	1.01461e-67	-0.433453	0.538	0.598	2.71195e-63
SRP72	1.13916e-67	-0.318247	0.58	0.644	3.04487e-63
MTFP1	1.28051e-67	-0.257124	0.158	0.25	3.42268e-63
AKIRIN2	3.59981e-67	-0.309072	0.44	0.521	9.62193e-63
NDUFC1	4.0832e-67	0.264725	0.872	0.776	1.0914e-62
IAH1	4.23028e-67	-0.658447	0.596	0.618	1.13071e-62
TRAP1	4.37912e-67	-0.439951	0.455	0.521	1.17049e-62
ZC3HAV1	6.63321e-67	-0.337872	0.351	0.443	1.77299e-62
TOP2B	9.58059e-67	-0.292299	0.341	0.437	2.56079e-62
PCBP4	1.95627e-66	-0.255839	0.204	0.296	5.22891e-62
RPS28	2.08267e-66	0.258193	0.991	0.971	5.56677e-62
UGP2	4.70845e-66	-0.315143	0.48	0.555	1.25852e-61
ABCE1	5.18512e-66	-0.266717	0.366	0.459	1.38593e-61
COX7A2L	6.52711e-66	-0.329383	0.878	0.838	1.74463e-61
DDX49	9.03082e-66	-0.256497	0.384	0.477	2.41385e-61
ACTR1B	9.68083e-66	-0.269496	0.39	0.477	2.58759e-61
ERP27	1.38651e-65	-0.401497	0.263	0.349	3.70601e-61
FRZB	2.00516e-65	-0.67136	0.044	0.109	5.3596e-61
SPR	3.48961e-65	-0.302673	0.278	0.367	9.32738e-61
RNASEH2C	3.83874e-65	-0.396345	0.516	0.578	1.02606e-60
NDUFAF6	3.89418e-65	0.255022	0.57	0.467	1.04087e-60
NABP2	4.0264e-65	-0.328274	0.41	0.485	1.07622e-60
FUBP1	4.73475e-65	-0.268605	0.392	0.482	1.26555e-60
DEK	6.85443e-65	0.285225	0.88	0.774	1.83212e-60
BCKDHA	6.86021e-65	-0.258841	0.224	0.315	1.83367e-60
EGR2	7.04056e-65	0.274638	0.339	0.242	1.88187e-60
PARP9	8.87875e-65	-0.397153	0.333	0.415	2.3732e-60
MOCS2	1.15429e-64	-0.270825	0.279	0.37	3.0853e-60
RP11-262H14.3	1.16225e-64	-0.257504	0.15	0.236	3.10657e-60
SOD2	1.39051e-64	-0.502457	0.532	0.645	3.71668e-60
HID1	2.35211e-64	-0.317285	0.255	0.344	6.28695e-60
SH3GLB1	2.36713e-64	-0.260845	0.49	0.584	6.32709e-60
FAIM	2.45224e-64	-0.294783	0.427	0.51	6.5546e-60
MRPL42	2.68076e-64	-0.271063	0.509	0.586	7.1654e-60
GFPT1	2.87229e-64	-0.326532	0.415	0.495	7.67733e-60
PNPT1	4.13528e-64	-0.280017	0.267	0.361	1.10532e-59
CCL20	6.21614e-64	-0.747302	0.049	0.118	1.66151e-59
GLUD1	6.2739e-64	-0.30922	0.418	0.5	1.67695e-59
MRPL17	6.999e-64	-0.258401	0.433	0.527	1.87076e-59
VDAC3	2.92532e-63	-0.670534	0.619	0.651	7.81908e-59
IMP3	3.78304e-63	-0.283939	0.554	0.633	1.01117e-58
POP7	4.15113e-63	-0.322582	0.486	0.565	1.10956e-58
GDI2	5.98818e-63	-0.618013	0.81	0.787	1.60058e-58
CCNY	6.26304e-63	-0.25113	0.274	0.367	1.67405e-58
RDX	1.11032e-62	-0.289139	0.463	0.553	2.96776e-58
GADD45B	1.4697e-62	0.493229	0.612	0.54	3.92836e-58
LINC00998	1.92349e-62	-0.273984	0.355	0.44	5.1413e-58
TXN	2.73812e-62	-0.46345	0.934	0.9	7.31873e-58
RPLP2	2.86967e-62	-0.265181	0.975	0.964	7.67033e-58
SRSF11	3.24008e-62	-0.297952	0.724	0.75	8.6604e-58
HSPB1	4.18868e-62	-1.13954	0.945	0.882	1.11959e-57
ACTR2	4.86831e-62	-0.32409	0.575	0.637	1.30125e-57
CA2	7.61166e-62	-0.288631	0.048	0.114	2.03452e-57
SMIM20	7.94512e-62	-0.294051	0.479	0.551	2.12365e-57
CCDC74A	8.44176e-62	-0.251874	0.089	0.165	2.2564e-57
CTDSP2	2.28402e-61	-0.258441	0.397	0.487	6.10497e-57
LTC4S	3.02029e-61	-0.272769	0.105	0.181	8.07294e-57
NACA	3.02104e-61	-0.48341	0.984	0.964	8.07493e-57
CTHRC1	3.10271e-61	-0.270765	0.107	0.187	8.29323e-57
SDCBP	3.36885e-61	-0.381925	0.696	0.716	9.00461e-57
KXD1	3.64293e-61	-0.319103	0.603	0.651	9.73719e-57
SCARB2	4.1246e-61	-0.312223	0.484	0.559	1.10246e-56
SDR39U1	5.64596e-61	0.28835	0.531	0.441	1.50911e-56
MED30	6.62328e-61	-0.315541	0.504	0.575	1.77034e-56
CDC20	6.66903e-61	-0.486748	0.102	0.184	1.78256e-56
BPTF	6.68338e-61	0.257625	0.689	0.591	1.7864e-56
NDUFS3	7.7344e-61	-0.28067	0.569	0.652	2.06733e-56
HSF1	8.47282e-61	-0.351639	0.623	0.661	2.2647e-56
DKK3	1.26478e-60	-0.252374	0.055	0.122	3.38062e-56
TPM2	1.77763e-60	-0.274267	0.389	0.498	4.75143e-56
FNBP4	2.50712e-60	-0.280258	0.435	0.514	6.70128e-56
LSM5	2.56981e-60	-0.290946	0.627	0.672	6.86885e-56
ANXA4	3.93855e-60	-0.408054	0.528	0.574	1.05274e-55
PPDPF	4.74574e-60	-0.829718	0.957	0.931	1.26849e-55
TACSTD2	5.42743e-60	0.32405	0.847	0.778	1.4507e-55
RPL10A	5.73095e-60	0.261074	0.988	0.962	1.53183e-55
QARS	6.60341e-60	-0.280822	0.41	0.487	1.76502e-55
TMEM128	1.09815e-59	-0.260102	0.276	0.362	2.93524e-55
CECR5	1.15484e-59	-0.254004	0.291	0.38	3.08676e-55
NENF	1.47623e-59	-0.343964	0.633	0.685	3.9458e-55
EIF3E	1.50852e-59	-0.445229	0.884	0.853	4.03214e-55
UQCRH	1.59676e-59	0.490075	0.853	0.63	4.26797e-55
VPS35	1.68076e-59	-0.316049	0.634	0.665	4.49251e-55
TMEM70	1.90154e-59	-0.255595	0.326	0.416	5.08261e-55
TCOF1	2.71769e-59	-0.29004	0.265	0.352	7.26411e-55
TXN2	3.22165e-59	-0.497535	0.617	0.627	8.61115e-55
FAM3B	4.48194e-59	0.254186	0.143	0.258	1.19798e-54
RSPH1	5.17396e-59	-0.276032	0.079	0.151	1.38295e-54
URI1	9.3701e-59	-0.282103	0.358	0.448	2.50453e-54
RPS20	1.21151e-58	-0.256743	0.936	0.898	3.23826e-54
FAM83D	2.34263e-58	-0.254814	0.056	0.123	6.26162e-54
ROCK2	7.48095e-58	-0.252199	0.284	0.371	1.99958e-53
RNF4	8.06787e-58	-0.265693	0.335	0.418	2.15646e-53
MAZ	1.06334e-57	-0.325544	0.46	0.526	2.84219e-53
BTC	1.13289e-57	-0.256648	0.12	0.2	3.0281e-53
CMTM6	1.2283e-57	-0.537126	0.789	0.788	3.28312e-53
PNPLA4	1.71377e-57	-0.326609	0.333	0.407	4.58073e-53
REC8	2.15507e-57	-0.272414	0.215	0.303	5.76029e-53
DGUOK	2.17569e-57	-0.495357	0.69	0.689	5.8154e-53
KRT8	2.28629e-57	-0.474914	0.96	0.94	6.11103e-53
CTD-2314B22.1	2.48163e-57	-0.313856	0.093	0.17	6.63314e-53
TAF11	4.03346e-57	0.278974	0.53	0.44	1.0781e-52
IL32	6.35241e-57	-0.436452	0.228	0.33	1.69794e-52
SCP2	6.73894e-57	-0.317713	0.711	0.744	1.80125e-52
FLNB	7.11077e-57	-0.273227	0.356	0.441	1.90064e-52
GHITM	9.03633e-57	-0.30138	0.738	0.757	2.41532e-52
PDZD11	9.35555e-57	-0.27101	0.481	0.552	2.50065e-52
WLS	9.88023e-57	-0.299082	0.295	0.39	2.64089e-52
LRRC59	1.11418e-56	0.280823	0.684	0.585	2.9781e-52
APPL1	1.1321e-56	-0.300697	0.519	0.579	3.02599e-52
TMEM109	1.23392e-56	-0.254384	0.31	0.396	3.29816e-52
NMU	2.3448e-56	-0.336737	0.174	0.266	6.26742e-52
USE1	2.56816e-56	-0.315358	0.487	0.547	6.86444e-52
PRKX	2.75913e-56	-0.275758	0.335	0.423	7.37487e-52
PPP1CB	4.37156e-56	-0.342185	0.717	0.741	1.16847e-51
TPX2	4.65256e-56	-0.300648	0.134	0.22	1.24358e-51
SH3BGRL3	5.20431e-56	-0.667689	0.833	0.819	1.39106e-51
YDJC	5.79366e-56	-0.362704	0.472	0.529	1.54859e-51
CRTAC1	7.85757e-56	0.282579	0.143	0.082	2.10025e-51
MFAP2	1.38586e-55	-0.43455	0.303	0.393	3.70428e-51
RPL12	1.41254e-55	-0.324205	0.99	0.978	3.77558e-51
COMMD5	1.55733e-55	-0.309456	0.393	0.471	4.16259e-51
DGKZ	1.79359e-55	0.28833	0.268	0.195	4.79409e-51
EML4	1.84816e-55	-0.346538	0.588	0.633	4.93995e-51
SUMF2	2.1447e-55	-0.410142	0.468	0.515	5.73256e-51
FOXM1	2.5675e-55	-0.393248	0.11	0.185	6.86266e-51
SLC22A18	3.06146e-55	-0.301011	0.219	0.299	8.18299e-51
DNAJC2	3.75004e-55	-0.350767	0.522	0.573	1.00235e-50
STXBP6	4.25561e-55	0.643707	0.506	0.429	1.13748e-50
LAPTM4B	5.19909e-55	-0.259601	0.725	0.778	1.38967e-50
SLC2A1	6.00751e-55	-0.584824	0.334	0.42	1.60575e-50
ANXA1	6.47739e-55	0.279745	0.731	0.66	1.73134e-50
HLA-C	6.70667e-55	-0.987889	0.89	0.874	1.79263e-50
POLR2I	6.85479e-55	-0.428408	0.763	0.757	1.83222e-50
IDS	2.26106e-54	-0.335958	0.434	0.505	6.0436e-50
RRM2	3.81544e-54	-0.356112	0.078	0.149	1.01983e-49
LYRM1	4.09683e-54	-0.307561	0.35	0.421	1.09504e-49
ATP5B	4.3045e-54	-0.420335	0.899	0.867	1.15055e-49
RARRES1	7.18498e-54	-2.73305	0.122	0.194	1.92047e-49
HDDC2	8.10501e-54	-0.273062	0.481	0.555	2.16639e-49
NIFK	8.42015e-54	-0.37077	0.581	0.623	2.25062e-49
P4HA1	1.26648e-53	-0.354407	0.444	0.512	3.38518e-49
NR4A2	1.86047e-53	-0.264036	0.307	0.403	4.97284e-49
NUDT21	1.90075e-53	-0.345767	0.598	0.639	5.08052e-49
ARHGAP29	2.0276e-53	-0.419666	0.404	0.508	5.41958e-49
PSMB8	2.74728e-53	-0.517266	0.593	0.612	7.34322e-49
ETFA	3.40451e-53	-0.341462	0.623	0.668	9.09991e-49
COTL1	4.30287e-53	0.380374	0.417	0.338	1.15011e-48
C12orf57	7.3349e-53	-0.754888	0.894	0.821	1.96055e-48
HDAC2	7.62014e-53	-0.373902	0.606	0.651	2.03679e-48
FKBP3	8.24545e-53	0.313863	0.608	0.529	2.20393e-48
MZT2A	8.83168e-53	-0.323068	0.631	0.675	2.36062e-48
TNFAIP3	1.05996e-52	-0.360301	0.225	0.317	2.83316e-48
SUMO2	1.13243e-52	0.300124	0.97	0.906	3.02686e-48
TAP1	1.32141e-52	-0.38131	0.393	0.469	3.532e-48
NCKAP1	1.47158e-52	-0.257329	0.489	0.563	3.93339e-48
MRPL18	1.5922e-52	-0.266125	0.539	0.606	4.2558e-48
G3BP1	2.36331e-52	-0.363824	0.658	0.691	6.3169e-48
MRPS16	5.53693e-52	-0.271853	0.673	0.719	1.47996e-47
C1QBP	5.75779e-52	-0.566756	0.825	0.795	1.539e-47
PMAIP1	7.64995e-52	0.28443	0.414	0.331	2.04475e-47
MORN2	1.12126e-51	-0.350731	0.515	0.569	2.99703e-47
ETV6	1.73054e-51	-0.259006	0.329	0.41	4.62556e-47
TST	1.96262e-51	-0.303313	0.348	0.421	5.2459e-47
RBM3	2.10035e-51	-0.431906	0.769	0.764	5.61402e-47
RP11-356J5.12	2.25703e-51	-0.328917	0.198	0.277	6.03283e-47
GARS	2.783e-51	-0.304361	0.402	0.482	7.43867e-47
HP1BP3	2.97844e-51	-0.322193	0.558	0.612	7.96108e-47
CXCL8	5.46211e-51	-0.280237	0.14	0.225	1.45997e-46
WAC	6.15451e-51	-0.274115	0.502	0.563	1.64504e-46
GOLGA4	1.13928e-50	-0.339226	0.69	0.705	3.04519e-46
RWDD4	2.1859e-50	-0.314813	0.406	0.469	5.84269e-46
ARF5	2.19739e-50	-0.456973	0.901	0.837	5.87341e-46
BHLHE41	2.74183e-50	-0.358999	0.398	0.466	7.32863e-46
PHGDH	3.51038e-50	-0.389107	0.452	0.519	9.38289e-46
RP11-295M3.4	3.89097e-50	-0.521719	0.272	0.361	1.04002e-45
PDCD6	4.75719e-50	-0.322474	0.834	0.804	1.27155e-45
MDH2	5.37505e-50	-0.48997	0.844	0.806	1.4367e-45
ANO6	5.94816e-50	-0.327894	0.33	0.409	1.58988e-45
YPEL3	7.26825e-50	-0.262165	0.431	0.513	1.94273e-45
GGCT	8.37443e-50	-0.378836	0.63	0.661	2.2384e-45
DBI	8.53748e-50	-0.439397	0.819	0.804	2.28198e-45
ARPC1B	9.37301e-50	-0.679297	0.718	0.733	2.50531e-45
FLNA	1.24518e-49	-0.526941	0.749	0.734	3.32825e-45
SOD1	1.42106e-49	-0.474896	0.928	0.86	3.79834e-45
TEX264	2.11266e-49	-0.517688	0.591	0.601	5.64693e-45
SEMA3B	3.06689e-49	0.272954	0.474	0.392	8.19749e-45
MED10	3.319e-49	-0.283219	0.502	0.562	8.87136e-45
WBP5	4.07e-49	-0.313781	0.537	0.586	1.08787e-44
TMA7	6.54686e-49	-0.393441	0.944	0.895	1.74991e-44
NMRAL1	1.04812e-48	-0.331452	0.379	0.441	2.80152e-44
MPST	1.51716e-48	-0.369543	0.513	0.545	4.05522e-44
NTHL1	1.6629e-48	-0.346169	0.324	0.391	4.44477e-44
CCDC124	1.66447e-48	-0.31563	0.709	0.722	4.44897e-44
IFI35	2.7175e-48	-0.260997	0.186	0.261	7.26361e-44
PSMD14	3.83865e-48	-0.282979	0.436	0.506	1.02603e-43
SRSF8	4.25344e-48	-0.29517	0.47	0.534	1.1369e-43
RHNO1	6.88022e-48	-0.314438	0.303	0.378	1.83901e-43
DUSP23	8.57123e-48	-0.27198	0.694	0.718	2.291e-43
UBA2	8.77814e-48	-0.281283	0.566	0.627	2.34631e-43
CSF1	9.52301e-48	-0.308086	0.175	0.258	2.54541e-43
MRPL19	1.05321e-47	-0.284522	0.508	0.569	2.81513e-43
ECI1	1.32345e-47	-0.280821	0.317	0.39	3.53744e-43
SEC63	1.37289e-47	-0.359954	0.507	0.554	3.66959e-43
POLR2F	1.63857e-47	-0.437661	0.743	0.72	4.37973e-43
IMP4	4.60877e-47	-0.307551	0.498	0.549	1.23188e-42
BET1	9.85131e-47	-0.270872	0.388	0.453	2.63316e-42
FAM127B	1.26628e-46	-0.395881	0.702	0.691	3.38465e-42
DUT	1.96631e-46	-0.43479	0.755	0.755	5.25575e-42
RPL28	2.40642e-46	0.294181	0.995	0.986	6.43212e-42
PRICKLE4	2.44645e-46	-0.396252	0.138	0.205	6.53911e-42
TPRKB	3.01204e-46	-0.260077	0.494	0.558	8.05087e-42
TXNDC12	5.26628e-46	-0.259126	0.483	0.544	1.40762e-41
C16orf13	5.65164e-46	-0.424755	0.787	0.748	1.51063e-41
RAB1B	8.35466e-46	-0.253476	0.547	0.611	2.23312e-41
MORF4L1	5.29098e-45	-0.411546	0.892	0.836	1.41422e-40
PDXK	7.6093e-45	-0.299588	0.534	0.594	2.03389e-40
RAD50	9.81728e-45	-0.331977	0.469	0.522	2.62406e-40
RGCC	1.00513e-44	-0.470185	0.219	0.294	2.6866e-40
RAD21	1.2682e-44	-0.34446	0.718	0.747	3.38977e-40
EGR1	4.07805e-44	0.270219	0.807	0.752	1.09002e-39
BRD4	4.72935e-44	-0.269069	0.581	0.628	1.26411e-39
TMBIM4	5.81523e-44	-0.398294	0.301	0.369	1.55435e-39
BUD31	8.21286e-44	-0.350653	0.737	0.735	2.19521e-39
SHISA5	8.71174e-44	-0.412133	0.651	0.655	2.32856e-39
OXA1L	9.19034e-44	0.422546	0.625	0.551	2.45649e-39
RAP1B	1.06625e-43	-0.270053	0.65	0.682	2.84998e-39
SUCLG2	1.26651e-43	-0.255836	0.433	0.491	3.38525e-39
YME1L1	1.43395e-43	-0.283744	0.603	0.63	3.83282e-39
RPS27	1.57459e-43	0.292521	0.991	0.979	4.20871e-39
COX20	2.25661e-43	-0.437339	0.684	0.693	6.03169e-39
UBE2C	2.94702e-43	-0.465351	0.165	0.242	7.87709e-39
TMEM120A	3.58739e-43	-0.336473	0.378	0.442	9.58874e-39
CCND3	3.80257e-43	-0.313618	0.39	0.452	1.01639e-38
[truncated: 251 more rows]
