# Supplementary material for: Integration of scRNA-seq and bulk RNA-seq to reveal the association and potential molecular mechanisms of metabolic reprogramming regulated by lactylation and chemotherapy resistance in ovarian cancer
Source: Front Immunol. 2025 Feb 28;16:1513806. doi: 10.3389/fimmu.2025.1513806 (PMC11907005; doi:10.3389/fimmu.2025.1513806)
Supplement: Supplementary Table 8 — The GO and KEGG enrichment analysis result for different clusters. [file Table8.xlsx]

## Sheet: GO
	ONTOLOGY	ID	Description	GeneRatio	BgRatio	pvalue	p.adjust	qvalue	geneID	Count	cluster
GO:0042063	BP	GO:0042063	gliogenesis	36/563	320/18614	1.20945e-11	1.20945e-11	4.42787e-08	VIM/NTRK2/APP/SOX4/NKX2-1/TMEM98/TUBA1A/EPHA4/CX3CL1/GRN/AGER/S100A9/ADGRG1/IL6ST/NAB2/NCSTN/LIF/MMP14/CDH2/MAL/ANO1/TGFB1/LAMB1/GPR183/CLU/MDK/EGR2/SOX9/CERS2/STAT3/LAMB2/MBOAT7/CNP/LDLR/B4GALT5/WDR1	36	1
GO:0010001	BP	GO:0010001	glial cell differentiation	29/563	235/18614	1.37383e-10	1.37383e-10	2.51483e-07	VIM/NTRK2/APP/SOX4/NKX2-1/TMEM98/TUBA1A/EPHA4/GRN/AGER/S100A9/IL6ST/NAB2/NCSTN/LIF/CDH2/MAL/ANO1/TGFB1/CLU/MDK/EGR2/SOX9/STAT3/LAMB2/CNP/LDLR/B4GALT5/WDR1	29	1
GO:0010975	BP	GO:0010975	regulation of neuron projection development	39/563	452/18614	4.48315e-09	4.48315e-09	5.47102e-06	VIM/ITM2C/NTRK2/PMP22/SDC2/TENM3/TSKU/EPHA4/CX3CL1/GRN/GATA3/S100A9/SPOCK1/LRP4/DDR1/HSPA5/CDH2/SEMA6A/MAP2/KIF13B/VLDLR/INPP5J/SLIT1/MDK/SEMA4B/PTPRG/ARC/KLF4/SEMA3B/CERS2/PTK7/CDH1/DBN1/ENC1/BAG5/EFNA1/SKIL/SEMA3C/FN1	39	1
GO:0072001	BP	GO:0072001	renal system development	31/563	320/18614	1.25629e-08	1.25629e-08	1.14984e-05	SOX4/CITED1/EPHA4/GATA3/LGR5/EYA1/CAT/CTSH/LRP4/NPNT/SPRY1/TMEM59L/LIF/ARG2/DLG5/TBX18/GCNT1/CRLF1/SALL1/PYGO1/FREM2/JAG1/SMAD7/SDC4/SOX9/MAGED1/LAMB2/PTK7/TIPARP/BAG6/EMX2	31	1
GO:0010977	BP	GO:0010977	negative regulation of neuron projection development	19/563	143/18614	6.47438e-08	6.47438e-08	4.74061e-05	VIM/ITM2C/PMP22/TSKU/EPHA4/SPOCK1/LRP4/SEMA6A/MAP2/INPP5J/SLIT1/SEMA4B/PTPRG/SEMA3B/CERS2/CDH1/BAG5/EFNA1/SEMA3C	19	1
GO:0052547	BP	GO:0052547	regulation of peptidase activity	35/563	425/18614	8.99624e-08	8.99624e-08	5.48928e-05	PCSK1N/APP/SERPINA1/WFDC2/PLAUR/THBS1/TFPI/F3/EPHA4/CLDN4/CLDN3/GRN/SERPINH1/AGER/CST3/S100A9/CD27/SPOCK1/CTSH/NCSTN/DLC1/ANOS1/RFFL/PAPLN/SLPI/SERPINA5/POR/KLF4/SERPINB9/STAT3/LGMN/EFNA1/PMAIP1/TFPI2/SFN	35	1
GO:0050673	BP	GO:0050673	epithelial cell proliferation	38/563	488/18614	1.07992e-07	1.07992e-07	5.64808e-05	IGFBP5/CCND1/CDH3/EGFL7/DLX5/MYDGF/CLDN1/THBS1/THBS4/F3/KDM5B/GRN/GATA3/LGR5/EYA1/GLUL/EGR3/SPARC/VSTM4/NCSTN/IRS2/HPN/MMP14/FZD7/HTR2B/TGFA/TGFB1/DACH1/LAMB1/JAG1/MDK/ERRFI1/SOX9/EMC10/MAGED1/STAT3/ZFP36/SFN	38	1
GO:0061564	BP	GO:0061564	axon development	37/563	479/18614	1.94889e-07	1.94889e-07	8.03119e-05	EDN3/NTRK2/APP/DLX5/NKX2-1/TSKU/EPHA4/GRN/GATA3/LRP4/DDR1/CDH2/TCTN1/SEMA6A/MAP2/KIF13B/ANOS1/BOC/SLIT1/LHX9/AUTS2/SEMA4B/EGR2/B4GAT1/ARHGEF40/SLIT3/KLF4/SEMA3B/CERS2/LAMB2/CDH1/CNP/EFNA1/SKIL/B4GALT5/SEMA3C/FN1	37	1
GO:0042060	BP	GO:0042060	wound healing	35/563	439/18614	1.97432e-07	1.97432e-07	8.03119e-05	SERPINA1/CDH3/SFTA3/CLDN1/PLAUR/THBS1/TFPI/ANXA5/F3/TSKU/CLDN4/CX3CL1/CLDN3/CDKN1A/IL6ST/F5/DDR1/ENTPD1/FZD7/TGFA/TGFB1/DSP/CNN2/CSRP1/GNAS/SDC4/TPM1/OCLN/PPL/RAB27A/LMAN1/PTK7/FKBP10/TFPI2/TNFRSF12A	35	1
GO:0048762	BP	GO:0048762	mesenchymal cell differentiation	25/563	255/18614	2.5948e-07	2.5948e-07	9.2107e-05	EDN3/NKX2-1/EPHA4/GATA3/HEY1/SPRY1/HPN/CDH2/HTR2B/DLG5/SEMA6A/TGFB1/JAG1/MDK/SMAD7/SEMA4B/PDCD4/SPRY2/SOX9/SEMA3B/DDX17/EFNA1/DDX5/SEMA3C/FN1	25	1
GO:0001822	BP	GO:0001822	kidney development	28/563	310/18614	2.76745e-07	2.76745e-07	9.2107e-05	SOX4/CITED1/EPHA4/GATA3/EYA1/CAT/CTSH/LRP4/NPNT/SPRY1/TMEM59L/LIF/ARG2/DLG5/GCNT1/CRLF1/SALL1/PYGO1/FREM2/JAG1/SMAD7/SDC4/SOX9/MAGED1/LAMB2/PTK7/TIPARP/BAG6	28	1
GO:0006643	BP	GO:0006643	membrane lipid metabolic process	22/563	208/18614	3.70447e-07	3.70447e-07	0.000102001	SFTPB/ASAH1/PSAP/ORMDL3/NAAA/B4GALNT1/PLPP2/PIGT/CERS4/ST3GAL5/SPTLC2/TM9SF2/B4GALT3/DEGS1/NEU1/PGAP3/CERS2/DPM3/SUMF1/GLB1/KDSR/B4GALT5	22	1
GO:0050679	BP	GO:0050679	positive regulation of epithelial cell proliferation	23/563	225/18614	3.72313e-07	3.72313e-07	0.000102001	CCND1/CDH3/EGFL7/DLX5/MYDGF/CLDN1/THBS4/F3/KDM5B/GRN/EYA1/GLUL/EGR3/IRS2/HPN/FZD7/HTR2B/TGFA/LAMB1/MDK/SOX9/EMC10/STAT3	23	1
GO:0006665	BP	GO:0006665	sphingolipid metabolic process	19/563	160/18614	3.90055e-07	3.90055e-07	0.000102001	SFTPB/ASAH1/PSAP/ORMDL3/NAAA/B4GALNT1/PLPP2/CERS4/ST3GAL5/SPTLC2/TM9SF2/B4GALT3/DEGS1/NEU1/CERS2/SUMF1/GLB1/KDSR/B4GALT5	19	1
GO:0072073	BP	GO:0072073	kidney epithelium development	18/563	146/18614	4.49281e-07	4.49281e-07	0.000109656	CITED1/EPHA4/GATA3/EYA1/CAT/NPNT/SPRY1/TMEM59L/LIF/ARG2/CRLF1/SALL1/JAG1/SMAD7/SDC4/SOX9/MAGED1/LAMB2	18	1
GO:0007409	BP	GO:0007409	axonogenesis	33/563	427/18614	8.90267e-07	8.90267e-07	0.000203707	EDN3/NTRK2/APP/DLX5/NKX2-1/TSKU/EPHA4/GATA3/LRP4/CDH2/TCTN1/SEMA6A/MAP2/KIF13B/ANOS1/BOC/SLIT1/LHX9/AUTS2/SEMA4B/EGR2/B4GAT1/ARHGEF40/SLIT3/SEMA3B/LAMB2/CDH1/CNP/EFNA1/SKIL/B4GALT5/SEMA3C/FN1	33	1
GO:0060562	BP	GO:0060562	epithelial tube morphogenesis	28/563	334/18614	1.24456e-06	1.24456e-06	0.000239993	SOX4/NKX2-1/CITED1/EPHA4/KDM5B/GATA3/LGR5/EYA1/CTSH/NPNT/DDR1/SPRY1/TMEM59L/MET/MMP14/DLC1/TCTN1/DLG5/TGFB1/SALL1/MDK/LRP5/SDC4/SPRY2/SOX9/MAGED1/RHOB/PTK7	28	1
GO:0001657	BP	GO:0001657	ureteric bud development	14/563	97/18614	1.27087e-06	1.27087e-06	0.000239993	CITED1/GATA3/EYA1/CAT/NPNT/SPRY1/TMEM59L/ARG2/CRLF1/SALL1/SMAD7/SDC4/SOX9/MAGED1	14	1
GO:0048754	BP	GO:0048754	branching morphogenesis of an epithelial tube	18/563	157/18614	1.32207e-06	1.32207e-06	0.000239993	NKX2-1/CITED1/KDM5B/EYA1/CTSH/NPNT/DDR1/SPRY1/TMEM59L/MET/MMP14/DLG5/SALL1/MDK/LRP5/SPRY2/SOX9/MAGED1	18	1
GO:0030323	BP	GO:0030323	respiratory tube development	20/563	190/18614	1.3503e-06	1.3503e-06	0.000239993	IGFBP5/NKX2-1/AGR2/EPAS1/SFTPD/TRAF4/CTSH/SPRY1/HOPX/LIF/MMP14/DLG5/KLF2/ERRFI1/RBBP9/PLOD3/SPRY2/SOX9/PTK7/BAG6	20	1
GO:0072163	BP	GO:0072163	mesonephric epithelium development	14/563	98/18614	1.44217e-06	1.44217e-06	0.000239993	CITED1/GATA3/EYA1/CAT/NPNT/SPRY1/TMEM59L/ARG2/CRLF1/SALL1/SMAD7/SDC4/SOX9/MAGED1	14	1
GO:0072164	BP	GO:0072164	mesonephric tubule development	14/563	98/18614	1.44217e-06	1.44217e-06	0.000239993	CITED1/GATA3/EYA1/CAT/NPNT/SPRY1/TMEM59L/ARG2/CRLF1/SALL1/SMAD7/SDC4/SOX9/MAGED1	14	1
GO:0050678	BP	GO:0050678	regulation of epithelial cell proliferation	32/563	419/18614	1.68304e-06	1.68304e-06	0.0002679	CCND1/CDH3/EGFL7/DLX5/MYDGF/CLDN1/THBS1/THBS4/F3/KDM5B/GRN/GATA3/EYA1/GLUL/EGR3/SPARC/IRS2/HPN/FZD7/HTR2B/TGFA/TGFB1/LAMB1/JAG1/MDK/ERRFI1/SOX9/EMC10/MAGED1/STAT3/ZFP36/SFN	32	1
GO:0009100	BP	GO:0009100	glycoprotein metabolic process	31/563	401/18614	1.89873e-06	1.89873e-06	0.00028964	ITM2C/RPN2/HS3ST1/CST3/UGDH/CHPF/ITM2B/NCSTN/IDUA/PORCN/MAN2B1/GALNT10/HS6ST2/GCNT1/TMTC2/ST3GAL5/GFPT2/B3GNT8/TM9SF2/B4GALT3/GUSB/GALNT14/CHST15/TUSC3/B4GAT1/PLOD3/GNPTG/SLC39A8/DPM3/GLB1/B4GALT5	31	1
GO:0031345	BP	GO:0031345	negative regulation of cell projection organization	20/563	195/18614	2.02809e-06	2.02809e-06	0.000296998	VIM/ITM2C/PMP22/TSKU/EPHA4/SPOCK1/LRP4/SEMA6A/MAP2/INPP5J/SLIT1/SEMA4B/PTPRG/SPRY2/SEMA3B/CERS2/CDH1/BAG5/EFNA1/SEMA3C	20	1
GO:0042326	BP	GO:0042326	negative regulation of phosphorylation	30/563	383/18614	2.12994e-06	2.12994e-06	0.000299917	DUSP6/GPRC5A/IER3/CDKN1A/SPRY1/IRS2/DMD/PTPN13/PDE4D/TGFB1/INPP5J/TRIB1/LRP5/SMAD7/ERRFI1/MYADM/OCLN/INPP5K/PDCD4/SPRY2/STAT3/SIRPA/PPP1R15B/PRKAR1A/GSTP1/TRIB2/GADD45B/NCOR1/MIDN/SFN	30	1
GO:0001823	BP	GO:0001823	mesonephros development	14/563	102/18614	2.3525e-06	2.3525e-06	0.000313194	CITED1/GATA3/EYA1/CAT/NPNT/SPRY1/TMEM59L/ARG2/CRLF1/SALL1/SMAD7/SDC4/SOX9/MAGED1	14	1
GO:0060537	BP	GO:0060537	muscle tissue development	32/563	426/18614	2.39533e-06	2.39533e-06	0.000313194	IGFBP5/HOXD10/IGSF8/MAFF/RCAN1/EYA1/RXRG/HEY1/BVES/PIM1/HOPX/DMD/POPDC3/FZD7/TBX18/HOXD9/TGFB1/DSP/SMAD7/CSRP1/TPM1/BTG2/EGR2/SOX9/BCL9/DDX17/KDM6B/PRKAR1A/HOMER1/TIPARP/DDX5/SEMA3C	32	1
GO:0045861	BP	GO:0045861	negative regulation of proteolysis	27/563	330/18614	3.05291e-06	3.05291e-06	0.000374907	PCSK1N/APP/SERPINA1/WFDC2/PLAUR/THBS1/TFPI/TMEM98/EPHA4/SERPINH1/CST3/CD27/SPOCK1/GLG1/ANOS1/RFFL/PAPLN/SLPI/SERPINA5/POR/KLF4/SERPINB9/BAG5/EFNA1/BAG6/TFPI2/SFN	27	1
GO:0021782	BP	GO:0021782	glial cell development	15/563	119/18614	3.07213e-06	3.07213e-06	0.000374907	VIM/NTRK2/APP/SOX4/GRN/AGER/S100A9/NCSTN/MAL/ANO1/CLU/MDK/LAMB2/LDLR/B4GALT5	15	1
GO:0016338	BP	GO:0016338	calcium-independent cell-cell adhesion via plasma membrane cell-adhesion molecules	7/563	23/18614	3.58755e-06	3.58755e-06	0.000423684	CLDN16/CLDN1/CLDN4/CX3CL1/CLDN3/CLDN9/CLDN7	7	1
GO:0030324	BP	GO:0030324	lung development	19/563	186/18614	3.86519e-06	3.86519e-06	0.000442208	IGFBP5/NKX2-1/AGR2/EPAS1/SFTPD/CTSH/SPRY1/HOPX/LIF/MMP14/DLG5/KLF2/ERRFI1/RBBP9/PLOD3/SPRY2/SOX9/PTK7/BAG6	19	1
GO:0061138	BP	GO:0061138	morphogenesis of a branching epithelium	19/563	188/18614	4.52543e-06	4.52543e-06	0.000502056	NKX2-1/CITED1/KDM5B/EYA1/CTSH/NPNT/DDR1/SPRY1/TMEM59L/MET/MMP14/DLG5/SALL1/MDK/LRP5/SPRY2/SOX9/MAGED1/SEMA3C	19	1
GO:0016055	BP	GO:0016055	Wnt signaling pathway	33/563	461/18614	4.69894e-06	4.69894e-06	0.000505972	APP/SOX4/CCND1/CDH3/PBXIP1/DLX5/CITED1/TSKU/GATA3/LGR5/CPE/LRP4/TCF7L1/PORCN/CDH2/FZD7/TBX18/TGFB1/TLE2/SALL1/PYGO1/MDK/LRP5/ATP6AP2/HBP1/JADE1/MITF/KLF4/SOX9/BCL9/MLLT3/GPC4/PTK7	33	1
GO:0198738	BP	GO:0198738	cell-cell signaling by wnt	33/563	463/18614	5.14942e-06	5.14942e-06	0.000535725	APP/SOX4/CCND1/CDH3/PBXIP1/DLX5/CITED1/TSKU/GATA3/LGR5/CPE/LRP4/TCF7L1/PORCN/CDH2/FZD7/TBX18/TGFB1/TLE2/SALL1/PYGO1/MDK/LRP5/ATP6AP2/HBP1/JADE1/MITF/KLF4/SOX9/BCL9/MLLT3/GPC4/PTK7	33	1
GO:0060485	BP	GO:0060485	mesenchyme development	26/563	320/18614	5.26791e-06	5.26791e-06	0.000535725	EDN3/NKX2-1/EPHA4/GATA3/HEY1/SPRY1/HPN/CDH2/HTR2B/DLG5/SEMA6A/TGFB1/JAG1/MDK/SMAD7/SEMA4B/PDCD4/SPRY2/SOX9/SEMA3B/DDX17/PTK7/EFNA1/DDX5/SEMA3C/FN1	26	1
GO:0002064	BP	GO:0002064	epithelial cell development	20/563	210/18614	6.31634e-06	6.31634e-06	0.000624985	VIM/CLDN1/CLDN3/EPAS1/EZR/IL6ST/MET/CDH2/PDE4D/SLC4A5/FAT1/JAG1/MYADM/PLOD3/MARVELD2/RAB25/SOX9/ICAM1/LAMB2/SFN	20	1
GO:0060541	BP	GO:0060541	respiratory system development	20/563	211/18614	6.78492e-06	6.78492e-06	0.000645907	IGFBP5/DLX5/NKX2-1/AGR2/EPAS1/SFTPD/CTSH/SPRY1/HOPX/LIF/MMP14/DLG5/KLF2/ERRFI1/RBBP9/PLOD3/SPRY2/SOX9/PTK7/BAG6	20	1
GO:0040013	BP	GO:0040013	negative regulation of locomotion	31/563	427/18614	6.88063e-06	6.88063e-06	0.000645907	IGFBP5/THBS1/NKX2-1/EPHA4/CX3CL1/CLDN3/GATA3/ADGRG1/TP53INP1/DLC1/CHRD/DLG5/SEMA6A/TGFB1/DACH1/SLIT1/JAG1/TRIB1/CNN2/SMAD7/SEMA4B/TPM1/PTPRG/MITF/KLF4/SEMA3B/CERS2/RHOB/STAT3/CDH1/SEMA3C	31	1
GO:0016485	BP	GO:0016485	protein processing	22/563	250/18614	7.93957e-06	7.93957e-06	0.00072668	PCSK1N/PLAUR/THBS1/TMEM98/F3/CPD/CPE/CTSH/ECEL1/NCSTN/GLG1/HPN/TMPRSS2/MMP14/GGT1/AEBP1/PLA2G7/BMP1/ATP6AP2/SPCS2/LGMN/SDE2	22	1
GO:0060560	BP	GO:0060560	developmental growth involved in morphogenesis	21/563	234/18614	9.41245e-06	9.41245e-06	0.000840475	EDN3/APP/ITSN2/KDM5B/DDR1/SPRY1/SEMA6A/MAP2/SALL1/SLIT1/AUTS2/SEMA4B/SLIT3/SPRY2/SOX9/SEMA3B/LAMB2/PTK7/CDH1/SEMA3C/FN1	21	1
GO:0007162	BP	GO:0007162	negative regulation of cell adhesion	25/563	312/18614	1.01419e-05	1.01419e-05	0.000884049	TGFBI/THBS1/EPHA4/CX3CL1/SFTPD/SPOCK1/FAM107A/ARG2/MMP14/DLC1/FZD7/DLG5/SEMA6A/TGFB1/JAG1/MDK/PELI1/SMAD7/SDC4/TWSG1/MYADM/KLF4/CDH1/PRKAR1A/CLDN7	25	1
GO:0010466	BP	GO:0010466	negative regulation of peptidase activity	21/563	236/18614	1.07267e-05	1.07267e-05	0.000913283	PCSK1N/APP/SERPINA1/WFDC2/PLAUR/THBS1/TFPI/SERPINH1/CST3/CD27/SPOCK1/ANOS1/RFFL/PAPLN/SLPI/SERPINA5/POR/KLF4/SERPINB9/TFPI2/SFN	21	1
GO:0048708	BP	GO:0048708	astrocyte differentiation	12/563	87/18614	1.17144e-05	1.17144e-05	0.000971806	VIM/APP/EPHA4/GRN/AGER/S100A9/IL6ST/LIF/SOX9/STAT3/LAMB2/LDLR	12	1
GO:0045936	BP	GO:0045936	negative regulation of phosphate metabolic process	31/563	439/18614	1.1945e-05	1.1945e-05	0.000971806	DUSP6/GPRC5A/IER3/CDKN1A/SPRY1/IRS2/DMD/PTPN13/PDE4D/TGFB1/INPP5J/TRIB1/LRP5/SMAD7/ERRFI1/MYADM/OCLN/INPP5K/PDCD4/SPRY2/STAT3/PPP1R15A/SIRPA/PPP1R15B/PRKAR1A/GSTP1/TRIB2/GADD45B/NCOR1/MIDN/SFN	31	1
GO:0010563	BP	GO:0010563	negative regulation of phosphorus metabolic process	31/563	440/18614	1.24926e-05	1.24926e-05	0.000994266	DUSP6/GPRC5A/IER3/CDKN1A/SPRY1/IRS2/DMD/PTPN13/PDE4D/TGFB1/INPP5J/TRIB1/LRP5/SMAD7/ERRFI1/MYADM/OCLN/INPP5K/PDCD4/SPRY2/STAT3/PPP1R15A/SIRPA/PPP1R15B/PRKAR1A/GSTP1/TRIB2/GADD45B/NCOR1/MIDN/SFN	31	1
GO:0046467	BP	GO:0046467	membrane lipid biosynthetic process	16/563	150/18614	1.28873e-05	1.28873e-05	0.00100385	ASAH1/ORMDL3/B4GALNT1/PLPP2/PIGT/CERS4/ST3GAL5/SPTLC2/TM9SF2/B4GALT3/DEGS1/PGAP3/CERS2/DPM3/KDSR/B4GALT5	16	1
GO:0001763	BP	GO:0001763	morphogenesis of a branching structure	19/563	203/18614	1.37407e-05	1.37407e-05	0.00104803	NKX2-1/CITED1/KDM5B/EYA1/CTSH/NPNT/DDR1/SPRY1/TMEM59L/MET/MMP14/DLG5/SALL1/MDK/LRP5/SPRY2/SOX9/MAGED1/SEMA3C	19	1
GO:0002269	BP	GO:0002269	leukocyte activation involved in inflammatory response	9/563	50/18614	1.64642e-05	1.64642e-05	0.00121469	APP/CTSC/CX3CL1/GRN/AGER/SCNN1B/CLU/IFNGR2/LDLR	9	1
GO:0006672	BP	GO:0006672	ceramide metabolic process	13/563	105/18614	1.69121e-05	1.69121e-05	0.00121469	ASAH1/ORMDL3/B4GALNT1/PLPP2/CERS4/ST3GAL5/SPTLC2/TM9SF2/B4GALT3/DEGS1/NEU1/CERS2/B4GALT5	13	1
GO:0007422	BP	GO:0007422	peripheral nervous system development	11/563	76/18614	1.69645e-05	1.69645e-05	0.00121469	NTRK2/PMP22/HOXD10/CLDN1/RXRG/EGR3/NAB2/ALDH3A2/HOXD9/EGR2/LAMB2	11	1
GO:0007411	BP	GO:0007411	axon guidance	20/563	225/18614	1.75847e-05	1.75847e-05	0.00121469	EDN3/APP/DLX5/NKX2-1/EPHA4/GATA3/SEMA6A/ANOS1/BOC/SLIT1/LHX9/SEMA4B/EGR2/B4GAT1/ARHGEF40/SLIT3/SEMA3B/LAMB2/EFNA1/SEMA3C	20	1
GO:0097485	BP	GO:0097485	neuron projection guidance	20/563	225/18614	1.75847e-05	1.75847e-05	0.00121469	EDN3/APP/DLX5/NKX2-1/EPHA4/GATA3/SEMA6A/ANOS1/BOC/SLIT1/LHX9/SEMA4B/EGR2/B4GAT1/ARHGEF40/SLIT3/SEMA3B/LAMB2/EFNA1/SEMA3C	20	1
GO:0001837	BP	GO:0001837	epithelial to mesenchymal transition	17/563	172/18614	1.91179e-05	1.91179e-05	0.00129614	NKX2-1/EPHA4/GATA3/HEY1/SPRY1/HPN/DLG5/TGFB1/JAG1/MDK/SMAD7/PDCD4/SPRY2/SOX9/DDX17/EFNA1/DDX5	17	1
GO:0070373	BP	GO:0070373	negative regulation of ERK1 and ERK2 cascade	11/563	78/18614	2.18187e-05	2.18187e-05	0.00145235	DUSP6/EPHA4/LMO3/EZR/SPRY1/LIF/SEMA6A/ERRFI1/SPRY2/SIRPA/GSTP1	11	1
GO:0007043	BP	GO:0007043	cell-cell junction assembly	16/563	157/18614	2.28686e-05	2.28686e-05	0.00149506	CLDN16/CDH3/CLDN1/CLDN4/CLDN3/HOPX/CDH2/DLG5/SMAD7/OCLN/MARVELD2/CLDN9/CDH1/CLDN7/TLN2/WDR1	16	1
GO:0030148	BP	GO:0030148	sphingolipid biosynthetic process	13/563	110/18614	2.79898e-05	2.79898e-05	0.00179776	ASAH1/ORMDL3/B4GALNT1/PLPP2/CERS4/ST3GAL5/SPTLC2/TM9SF2/B4GALT3/DEGS1/CERS2/KDSR/B4GALT5	13	1
GO:0045216	BP	GO:0045216	cell-cell junction organization	19/563	214/18614	2.88346e-05	2.88346e-05	0.00180104	CLDN16/CDH3/CLDN1/EPHA4/CLDN4/CLDN3/HOPX/CDH2/DLG5/TGFB1/DSP/SMAD7/OCLN/MARVELD2/CLDN9/CDH1/CLDN7/TLN2/WDR1	19	1
GO:0051604	BP	GO:0051604	protein maturation	25/563	332/18614	2.90248e-05	2.90248e-05	0.00180104	TESC/PCSK1N/SOX4/PLAUR/THBS1/TMEM98/F3/CPD/SERPINH1/CPE/CTSH/ECEL1/NCSTN/GLG1/HPN/TMPRSS2/MMP14/GGT1/AEBP1/PLA2G7/BMP1/ATP6AP2/SPCS2/LGMN/SDE2	25	1
GO:0052548	BP	GO:0052548	regulation of endopeptidase activity	25/563	336/18614	3.53872e-05	3.53872e-05	0.00213108	PCSK1N/SERPINA1/PLAUR/THBS1/F3/EPHA4/SERPINH1/AGER/CST3/S100A9/CD27/SPOCK1/CTSH/NCSTN/DLC1/RFFL/SERPINA5/POR/KLF4/SERPINB9/STAT3/LGMN/EFNA1/PMAIP1/SFN	25	1
GO:0046513	BP	GO:0046513	ceramide biosynthetic process	10/563	68/18614	3.55077e-05	3.55077e-05	0.00213108	ASAH1/ORMDL3/B4GALNT1/CERS4/ST3GAL5/SPTLC2/B4GALT3/DEGS1/CERS2/B4GALT5	10	1
GO:0034329	BP	GO:0034329	cell junction assembly	30/563	444/18614	3.77887e-05	3.77887e-05	0.00220636	CLDN16/NTRK2/APP/CDH3/CLDN1/THBS1/CLDN4/CLDN3/LRP4/FAM107A/HOPX/MMP14/PTPN13/CDH2/DLC1/PCDHB2/DLG5/ADGRF1/SLIT1/SMAD7/SDC4/OCLN/MARVELD2/GPC4/CLDN9/CDH1/CLDN7/TLN2/FN1/WDR1	30	1
GO:0010719	BP	GO:0010719	negative regulation of epithelial to mesenchymal transition	8/563	43/18614	3.79674e-05	3.79674e-05	0.00220636	NKX2-1/EPHA4/GATA3/SPRY1/HPN/SMAD7/SPRY2/EFNA1	8	1
GO:0098742	BP	GO:0098742	cell-cell adhesion via plasma-membrane adhesion molecules	22/563	278/18614	4.12655e-05	4.12655e-05	0.00236055	CLDN16/CDH3/CLDN1/TENM3/PCDH7/CLDN4/CX3CL1/CLDN3/CDH2/PCDHB2/IGSF11/PCDHA10/FAT1/ATP2C1/MYADM/KLF4/ICAM1/GPC4/CLDN9/PTK7/CDH1/CLDN7	22	1
GO:0007519	BP	GO:0007519	skeletal muscle tissue development	16/563	165/18614	4.22017e-05	4.22017e-05	0.00237697	HOXD10/IGSF8/MAFF/RCAN1/RXRG/BVES/DMD/POPDC3/HOXD9/TGFB1/BTG2/EGR2/BCL9/DDX17/HOMER1/DDX5	16	1
GO:0001933	BP	GO:0001933	negative regulation of protein phosphorylation	25/563	341/18614	4.50947e-05	4.50947e-05	0.00250142	DUSP6/GPRC5A/CDKN1A/SPRY1/DMD/PTPN13/PDE4D/TGFB1/INPP5J/TRIB1/LRP5/SMAD7/ERRFI1/MYADM/OCLN/INPP5K/PDCD4/SPRY2/SIRPA/PPP1R15B/PRKAR1A/GSTP1/TRIB2/GADD45B/SFN	25	1
GO:0003208	BP	GO:0003208	cardiac ventricle morphogenesis	10/563	71/18614	5.19945e-05	5.19945e-05	0.00280947	SOX4/GATA3/HEY1/CPE/TGFB1/JAG1/DSP/SMAD7/TPM1/SEMA3C	10	1
GO:0043405	BP	GO:0043405	regulation of MAP kinase activity	17/563	186/18614	5.21827e-05	5.21827e-05	0.00280947	EDN3/THBS1/ERP29/EPHA4/AGER/SPRY1/HTR2B/TGFA/TGFB1/TRIB1/MAP2K6/INPP5K/PDCD4/SPRY2/MAGED1/GSTP1/TRIB2	17	1
GO:0009101	BP	GO:0009101	glycoprotein biosynthetic process	24/563	324/18614	5.41816e-05	5.41816e-05	0.00285137	ITM2C/RPN2/HS3ST1/UGDH/CHPF/ITM2B/NCSTN/GALNT10/HS6ST2/GCNT1/TMTC2/ST3GAL5/GFPT2/B3GNT8/TM9SF2/B4GALT3/GALNT14/CHST15/TUSC3/B4GAT1/PLOD3/SLC39A8/DPM3/B4GALT5	24	1
GO:0051346	BP	GO:0051346	negative regulation of hydrolase activity	25/563	345/18614	5.45187e-05	5.45187e-05	0.00285137	PCSK1N/APP/SERPINA1/WFDC2/PLAUR/THBS1/TFPI/SERPINH1/CST3/ANGPTL4/CD27/SPOCK1/SPRY1/ANOS1/RFFL/PAPLN/SLPI/SERPINA5/POR/KLF4/SPRY2/SERPINB9/PPP1R15A/TFPI2/SFN	25	1
GO:1900102	BP	GO:1900102	negative regulation of endoplasmic reticulum unfolded protein response	5/563	15/18614	5.80559e-05	5.80559e-05	0.0029936	HSPA5/ATF6B/PPP1R15A/PPP1R15B/DNAJB9	5	1
GO:0001774	BP	GO:0001774	microglial cell activation	8/563	47/18614	7.40376e-05	7.40376e-05	0.00363446	APP/CTSC/CX3CL1/GRN/AGER/CLU/IFNGR2/LDLR	8	1
GO:1900271	BP	GO:1900271	regulation of long-term synaptic potentiation	8/563	47/18614	7.40376e-05	7.40376e-05	0.00363446	APP/EPHA4/AGER/NCSTN/FAM107A/IGSF11/ARC/LGMN	8	1
GO:0044272	BP	GO:0044272	sulfur compound biosynthetic process	15/563	155/18614	7.44552e-05	7.44552e-05	0.00363446	HS3ST1/UGDH/CHPF/ACSL4/PDK4/SLC27A2/CHST2/HS6ST2/GGT5/GGT1/TM9SF2/CHST15/GGT7/B4GAT1/GSTP1	15	1
GO:0050770	BP	GO:0050770	regulation of axonogenesis	15/563	155/18614	7.44552e-05	7.44552e-05	0.00363446	NTRK2/EPHA4/LRP4/CDH2/SEMA6A/MAP2/KIF13B/SLIT1/SEMA4B/SEMA3B/CDH1/EFNA1/SKIL/SEMA3C/FN1	15	1
GO:0032102	BP	GO:0032102	negative regulation of response to external stimulus	29/563	446/18614	9.99087e-05	9.99087e-05	0.00481278	NPY/PLAUR/THBS1/TFPI/EPHA4/CX3CL1/CLDN3/GRN/GATA3/CALCRL/IER3/ARG2/SEMA6A/TGFB1/SLIT1/MDK/TRIB1/SEMA4B/KLF4/SERPINB9/SEMA3B/CERS2/SLC39A8/ZFP36/SIRPA/GSTP1/TRIM38/LDLR/SEMA3C	29	1
GO:0060538	BP	GO:0060538	skeletal muscle organ development	16/563	178/18614	0.000104784	0.000104784	0.00493039	HOXD10/IGSF8/MAFF/RCAN1/RXRG/BVES/DMD/POPDC3/HOXD9/TGFB1/BTG2/EGR2/BCL9/DDX17/HOMER1/DDX5	16	1
GO:0043297	BP	GO:0043297	apical junction assembly	10/563	77/18614	0.000105044	0.000105044	0.00493039	CLDN16/CLDN1/CLDN4/CLDN3/DLG5/OCLN/MARVELD2/CLDN9/CLDN7/WDR1	10	1
GO:0001885	BP	GO:0001885	endothelial cell development	9/563	63/18614	0.000109734	0.000109734	0.00508533	CLDN1/CLDN3/EZR/MET/PDE4D/MYADM/PLOD3/MARVELD2/ICAM1	9	1
GO:0003231	BP	GO:0003231	cardiac ventricle development	13/563	126/18614	0.000116132	0.000116132	0.00531455	SOX4/GATA3/HEY1/CPE/TGFB1/SALL1/JAG1/DSP/SMAD7/TPM1/SLIT3/PTK7/SEMA3C	13	1
GO:0001667	BP	GO:0001667	ameboidal-type cell migration	31/563	496/18614	0.000119521	0.000119521	0.00535425	EDN3/THBS1/GRN/GATA3/GLUL/S100A9/CTSH/EGR3/SPARC/VSTM4/IRS2/MET/CDH2/HTR2B/SEMA6A/TGFB1/RFFL/LRP5/SEMA4B/SDC4/PTPRG/RAB25/KLF4/SOX9/EMC10/SEMA3B/RHOB/LGMN/EFNA1/SEMA3C/FN1	31	1
GO:0070371	BP	GO:0070371	ERK1 and ERK2 cascade	24/563	341/18614	0.000119924	0.000119924	0.00535425	NPY/APP/DUSP6/EPHA4/CX3CL1/AGER/LMO3/EZR/CTSH/NPNT/SPRY1/LIF/HTR2B/SEMA6A/TGFB1/CCR1/GPR183/ERRFI1/SPRY2/SOX9/ICAM1/SIRPA/GSTP1/FN1	24	1
GO:0042552	BP	GO:0042552	myelination	14/563	144/18614	0.000122115	0.000122115	0.00536583	NTRK2/PMP22/CTSC/TMEM98/ORMDL3/RXRG/NAB2/NCSTN/MAL/TG/CLU/DEGS1/EGR2/B4GALT5	14	1
GO:0001654	BP	GO:0001654	eye development	26/563	385/18614	0.000123967	0.000123967	0.00536583	VIM/NTRK2/TENM3/TSKU/KDM5B/GATA3/PBX3/EFEMP1/SPRY1/PKNOX1/VSTM4/MAF/SLC4A5/SMOC1/FREM2/FAT1/JAG1/LRP5/TWSG1/MITF/KLF4/SPRY2/SOX9/STAT3/LAMB2/SKIL	26	1
GO:0003180	BP	GO:0003180	aortic valve morphogenesis	7/563	38/18614	0.00012458	0.00012458	0.00536583	GATA3/HEY1/TGFB1/JAG1/SLIT3/SOX9/EFNA1	7	1
GO:0006066	BP	GO:0006066	alcohol metabolic process	25/563	366/18614	0.000139473	0.000139473	0.00575564	APP/ASAH1/NPC2/DHRS7/TSKU/NAAA/NUDT4/PLPP2/CAT/SCNN1B/ALDH3A2/INPP1/ADCYAP1R1/AKR1B15/VLDLR/INPP5J/SPTLC2/LRP5/LIMA1/AKR1C3/POR/ALDH1A1/INPP5K/DPM3/LDLR	25	1
GO:0042692	BP	GO:0042692	muscle cell differentiation	27/563	410/18614	0.000139934	0.000139934	0.00575564	IGFBP5/PLD3/GDF15/RCAN1/HEY1/NPNT/BVES/HOPX/DMD/MMP14/CDH2/POPDC3/FZD7/TBX18/TGFB1/LAMB1/PLEKHO1/CSRP1/TPM1/PDCD4/SOX9/BCL9/LAMB2/KDM6B/PRKAR1A/HOMER1/WDR1	27	1
GO:0043583	BP	GO:0043583	ear development	18/563	221/18614	0.000141096	0.000141096	0.00575564	DLX5/TSKU/EPHA4/GATA3/LGR5/EYA1/TSHZ1/DDR1/HPN/MAF/TBX18/FREM2/JAG1/MYO6/SDC4/SPRY2/SOX9/PTK7	18	1
GO:0007272	BP	GO:0007272	ensheathment of neurons	14/563	146/18614	0.000141492	0.000141492	0.00575564	NTRK2/PMP22/CTSC/TMEM98/ORMDL3/RXRG/NAB2/NCSTN/MAL/TG/CLU/DEGS1/EGR2/B4GALT5	14	1
GO:0008366	BP	GO:0008366	axon ensheathment	14/563	146/18614	0.000141492	0.000141492	0.00575564	NTRK2/PMP22/CTSC/TMEM98/ORMDL3/RXRG/NAB2/NCSTN/MAL/TG/CLU/DEGS1/EGR2/B4GALT5	14	1
GO:0150063	BP	GO:0150063	visual system development	26/563	389/18614	0.000146257	0.000146257	0.00588413	VIM/NTRK2/TENM3/TSKU/KDM5B/GATA3/PBX3/EFEMP1/SPRY1/PKNOX1/VSTM4/MAF/SLC4A5/SMOC1/FREM2/FAT1/JAG1/LRP5/TWSG1/MITF/KLF4/SPRY2/SOX9/STAT3/LAMB2/SKIL	26	1
GO:0003007	BP	GO:0003007	heart morphogenesis	20/563	262/18614	0.000148923	0.000148923	0.00592626	SOX4/GATA3/EYA1/HEY1/CPE/SPRY1/PIM1/DLC1/HTR2B/TGFB1/JAG1/DSP/SMAD7/TPM1/PDCD4/SLIT3/SOX9/GAA/EFNA1/SEMA3C	20	1
GO:2000146	BP	GO:2000146	negative regulation of cell motility	26/563	390/18614	0.00015236	0.00015236	0.00599784	IGFBP5/THBS1/NKX2-1/EPHA4/CX3CL1/CLDN3/GATA3/ADGRG1/TP53INP1/DLC1/CHRD/DLG5/TGFB1/DACH1/JAG1/TRIB1/CNN2/SMAD7/TPM1/PTPRG/MITF/KLF4/CERS2/RHOB/STAT3/CDH1	26	1
GO:0060425	BP	GO:0060425	lung morphogenesis	8/563	52/18614	0.000155187	0.000155187	0.00604412	NKX2-1/CTSH/SPRY1/LIF/DLG5/PLOD3/SPRY2/SOX9	8	1
GO:0002062	BP	GO:0002062	chondrocyte differentiation	12/563	113/18614	0.000160252	0.000160252	0.0061757	TGFBI/TSKU/SERPINH1/EFEMP1/GLG1/MAF/TGFB1/MDK/SMAD7/POR/TWSG1/SOX9	12	1
GO:0070661	BP	GO:0070661	leukocyte proliferation	24/563	348/18614	0.000163227	0.000163227	0.00622482	HLA-DMB/CD55/CX3CL1/AGER/CDKN1A/SFTPD/IL6ST/NCSTN/IRS2/IKZF3/ARG2/DLG5/GPR183/CLU/CNN2/PELI1/SDC4/TWSG1/JUNB/TICAM1/CD320/PRKAR1A/GSTP1/NMB	24	1
GO:0060993	BP	GO:0060993	kidney morphogenesis	11/563	97/18614	0.000166411	0.000166411	0.00628081	SOX4/CITED1/GATA3/EYA1/NPNT/TMEM59L/LIF/GCNT1/SALL1/SOX9/MAGED1	11	1
GO:0007159	BP	GO:0007159	leukocyte cell-cell adhesion	27/563	415/18614	0.000170471	0.000170471	0.00636838	HLA-DMB/SOX4/CD55/GATA3/AGER/EZR/S100A9/SFTPD/IL6ST/CD27/EGR3/ARG2/CHST2/CERCAM/DLG5/GCNT1/MDK/PELI1/SMAD7/SMARCE1/SDC4/TWSG1/KLF4/ICAM1/SLC39A8/SIRPA/PRKAR1A	27	1
GO:0051960	BP	GO:0051960	regulation of nervous system development	29/563	461/18614	0.000176246	0.000176246	0.00648844	NTRK2/CTSC/TMEM98/EPHA4/CX3CL1/RXRG/IL6ST/HEY1/LRP4/LIF/PTPN13/DLG5/SEMA6A/MAP2/TG/TGFB1/SLIT1/MDK/SEMA4B/BTG2/EGR2/SEMA3B/CERS2/CDH1/DBN1/SKIL/LDLR/SEMA3C/FN1	29	1
GO:0014032	BP	GO:0014032	neural crest cell development	10/563	82/18614	0.000179001	0.000179001	0.00648844	EDN3/CDH2/HTR2B/SEMA6A/JAG1/SEMA4B/SOX9/SEMA3B/SEMA3C/FN1	10	1
GO:1905897	BP	GO:1905897	regulation of response to endoplasmic reticulum stress	10/563	82/18614	0.000179001	0.000179001	0.00648844	AGR2/ERP29/HSPA5/CLU/ATF6B/PPP1R15A/PPP1R15B/DNAJB9/BAG6/PMAIP1	10	1
GO:0048880	BP	GO:0048880	sensory system development	26/563	395/18614	0.000186409	0.000186409	0.00669072	VIM/NTRK2/TENM3/TSKU/KDM5B/GATA3/PBX3/EFEMP1/SPRY1/PKNOX1/VSTM4/MAF/SLC4A5/SMOC1/FREM2/FAT1/JAG1/LRP5/TWSG1/MITF/KLF4/SPRY2/SOX9/STAT3/LAMB2/SKIL	26	1
GO:0060441	BP	GO:0060441	epithelial tube branching involved in lung morphogenesis	6/563	29/18614	0.00019559	0.00019559	0.00695208	NKX2-1/CTSH/SPRY1/DLG5/SPRY2/SOX9	6	1
GO:0070663	BP	GO:0070663	regulation of leukocyte proliferation	20/563	268/18614	0.000201516	0.000201516	0.00707659	HLA-DMB/CD55/AGER/CDKN1A/SFTPD/IL6ST/IRS2/IKZF3/ARG2/DLG5/GPR183/CNN2/PELI1/SDC4/TWSG1/TICAM1/CD320/PRKAR1A/GSTP1/NMB	20	1
GO:0030336	BP	GO:0030336	negative regulation of cell migration	25/563	375/18614	0.000202959	0.000202959	0.00707659	IGFBP5/THBS1/NKX2-1/EPHA4/CX3CL1/CLDN3/ADGRG1/TP53INP1/DLC1/CHRD/DLG5/TGFB1/DACH1/JAG1/TRIB1/CNN2/SMAD7/TPM1/PTPRG/MITF/KLF4/CERS2/RHOB/STAT3/CDH1	25	1
GO:0044262	BP	GO:0044262	cellular carbohydrate metabolic process	21/563	290/18614	0.000213304	0.000213304	0.00736716	TFF3/IER3/IL6ST/PDK4/IDUA/IRS2/INPP1/ADCYAP1R1/INPP5J/B3GNT8/GUSB/INPP5K/GNPTG/STAT3/GAA/GLB1/PMAIP1/B4GALT5/NCOR1/MIDN/PHLDA2	21	1
GO:0061326	BP	GO:0061326	renal tubule development	11/563	100/18614	0.000218425	0.000218425	0.00747352	CITED1/GATA3/LGR5/EYA1/NPNT/TMEM59L/LIF/SALL1/JAG1/SOX9/MAGED1	11	1
GO:1903897	BP	GO:1903897	regulation of PERK-mediated unfolded protein response	4/563	11/18614	0.000230658	0.000230658	0.00764919	AGR2/HSPA5/PPP1R15A/PPP1R15B	4	1
GO:0060070	BP	GO:0060070	canonical Wnt signaling pathway	22/563	313/18614	0.000231837	0.000231837	0.00764919	SOX4/CDH3/DLX5/GATA3/LGR5/LRP4/TCF7L1/CDH2/FZD7/TBX18/TGFB1/TLE2/PYGO1/MDK/LRP5/ATP6AP2/JADE1/KLF4/SOX9/BCL9/MLLT3/PTK7	22	1
GO:0050920	BP	GO:0050920	regulation of chemotaxis	18/563	230/18614	0.000231878	0.000231878	0.00764919	EDN3/THBS1/THBS4/F3/AGER/MET/SEMA6A/TGFB1/CCR1/SLIT1/GPR183/PLA2G7/MDK/SEMA4B/SEMA3B/MTUS1/LGMN/SEMA3C	18	1
GO:0061900	BP	GO:0061900	glial cell activation	8/563	55/18614	0.000231917	0.000231917	0.00764919	APP/CTSC/CX3CL1/GRN/AGER/CLU/IFNGR2/LDLR	8	1
GO:1900101	BP	GO:1900101	regulation of endoplasmic reticulum unfolded protein response	6/563	30/18614	0.000238291	0.000238291	0.00772915	AGR2/HSPA5/ATF6B/PPP1R15A/PPP1R15B/DNAJB9	6	1
GO:0048709	BP	GO:0048709	oligodendrocyte differentiation	11/563	101/18614	0.000238564	0.000238564	0.00772915	NTRK2/NKX2-1/TMEM98/NCSTN/MAL/CLU/MDK/SOX9/CNP/B4GALT5/WDR1	11	1
GO:0030198	BP	GO:0030198	extracellular matrix organization	22/563	314/18614	0.000242425	0.000242425	0.00778535	TGFBI/APP/PBXIP1/QSOX1/SERPINH1/CST3/NPNT/DDR1/HPN/MMP14/SMOC1/TGFB1/LAMB1/AEBP1/BMP1/PLOD3/SOX9/SLC39A8/LAMB2/MMP15/FKBP10/ELF3	22	1
GO:0043062	BP	GO:0043062	extracellular structure organization	22/563	315/18614	0.000253436	0.000253436	0.00799865	TGFBI/APP/PBXIP1/QSOX1/SERPINH1/CST3/NPNT/DDR1/HPN/MMP14/SMOC1/TGFB1/LAMB1/AEBP1/BMP1/PLOD3/SOX9/SLC39A8/LAMB2/MMP15/FKBP10/ELF3	22	1
GO:0070372	BP	GO:0070372	regulation of ERK1 and ERK2 cascade	22/563	315/18614	0.000253436	0.000253436	0.00799865	NPY/APP/DUSP6/EPHA4/CX3CL1/AGER/LMO3/EZR/NPNT/SPRY1/LIF/HTR2B/SEMA6A/TGFB1/CCR1/GPR183/ERRFI1/SPRY2/ICAM1/SIRPA/GSTP1/FN1	22	1
GO:0043410	BP	GO:0043410	positive regulation of MAPK cascade	30/563	495/18614	0.000260235	0.000260235	0.00801291	NPY/EDN3/NTRK2/APP/GDF15/MYDGF/THBS1/ERP29/EPHA4/CX3CL1/MBIP/AGER/TRAF4/CD27/NPNT/LIF/CDH2/FZD7/HTR2B/TGFA/TGFB1/CCR1/GPR183/MAP2K6/SPRY2/MAGED1/ICAM1/EFNA1/GADD45B/MID1	30	1
GO:0045446	BP	GO:0045446	endothelial cell differentiation	12/563	119/18614	0.000261253	0.000261253	0.00801291	CLDN1/CLDN3/EZR/HEY1/MET/PDE4D/JAG1/MYADM/PLOD3/MARVELD2/ICAM1/KDM6B	12	1
GO:0048675	BP	GO:0048675	axon extension	12/563	119/18614	0.000261253	0.000261253	0.00801291	EDN3/SEMA6A/MAP2/SLIT1/AUTS2/SEMA4B/SLIT3/SEMA3B/LAMB2/CDH1/SEMA3C/FN1	12	1
GO:0060231	BP	GO:0060231	mesenchymal to epithelial transition	5/563	20/18614	0.000264398	0.000264398	0.00801291	CITED1/GATA3/LIF/FZD7/SALL1	5	1
GO:0048839	BP	GO:0048839	inner ear development	16/563	193/18614	0.000266834	0.000266834	0.00801291	DLX5/TSKU/EPHA4/GATA3/LGR5/EYA1/HPN/MAF/TBX18/FREM2/JAG1/MYO6/SDC4/SPRY2/SOX9/PTK7	16	1
GO:0003158	BP	GO:0003158	endothelium development	13/563	137/18614	0.000268927	0.000268927	0.00801291	CLDN1/CLDN3/EZR/HEY1/MET/PDE4D/JAG1/MYADM/PLOD3/MARVELD2/ICAM1/RHOB/KDM6B	13	1
GO:0043010	BP	GO:0043010	camera-type eye development	23/563	338/18614	0.000269209	0.000269209	0.00801291	VIM/NTRK2/TENM3/TSKU/KDM5B/GATA3/EFEMP1/SPRY1/PKNOX1/VSTM4/MAF/SLC4A5/FAT1/JAG1/LRP5/TWSG1/MITF/KLF4/SPRY2/SOX9/STAT3/LAMB2/SKIL	23	1
GO:0045137	BP	GO:0045137	development of primary sexual characteristics	18/563	233/18614	0.000271812	0.000271812	0.00802515	CCND1/CGA/VGF/NKX2-1/GATA3/ADGRG1/HSPA5/UBB/MMP14/ADCYAP1R1/SALL1/DACH1/LHX9/NRIP1/AKR1C3/SLIT3/SOX9/TIPARP	18	1
GO:0045229	BP	GO:0045229	external encapsulating structure organization	22/563	317/18614	0.000276787	0.000276787	0.0080469	TGFBI/APP/PBXIP1/QSOX1/SERPINH1/CST3/NPNT/DDR1/HPN/MMP14/SMOC1/TGFB1/LAMB1/AEBP1/BMP1/PLOD3/SOX9/SLC39A8/LAMB2/MMP15/FKBP10/ELF3	22	1
GO:0003176	BP	GO:0003176	aortic valve development	7/563	43/18614	0.000279143	0.000279143	0.0080469	GATA3/HEY1/TGFB1/JAG1/SLIT3/SOX9/EFNA1	7	1
GO:0014002	BP	GO:0014002	astrocyte development	7/563	43/18614	0.000279143	0.000279143	0.0080469	VIM/APP/GRN/AGER/S100A9/LAMB2/LDLR	7	1
GO:0048864	BP	GO:0048864	stem cell development	10/563	88/18614	0.000321313	0.000321313	0.00919018	EDN3/CDH2/HTR2B/SEMA6A/JAG1/SEMA4B/SOX9/SEMA3B/SEMA3C/FN1	10	1
GO:0032908	BP	GO:0032908	regulation of transforming growth factor beta1 production	4/563	12/18614	0.000337731	0.000337731	0.00943855	THBS1/TSKU/CX3CL1/ATP6AP2	4	1
GO:1900272	BP	GO:1900272	negative regulation of long-term synaptic potentiation	4/563	12/18614	0.000337731	0.000337731	0.00943855	APP/EPHA4/AGER/FAM107A	4	1
GO:1905245	BP	GO:1905245	regulation of aspartic-type peptidase activity	4/563	12/18614	0.000337731	0.000337731	0.00943855	EPHA4/GRN/AGER/EFNA1	4	1
GO:0051348	BP	GO:0051348	negative regulation of transferase activity	20/563	279/18614	0.000341336	0.000341336	0.00946704	GPRC5A/ORMDL3/CDKN1A/SPRY1/IRS2/TRIB1/LRP5/SMAD7/ERRFI1/INPP5K/PDCD4/SPRY2/ZFP36/PRKAR1A/GSTP1/TRIB2/BAG5/GADD45B/MIDN/SFN	20	1
GO:0051591	BP	GO:0051591	response to cAMP	10/563	89/18614	0.000352374	0.000352374	0.0096997	IGFBP5/APP/VGF/FOSB/CITED1/BSG/EZR/HSPA5/INPP5K/AKAP9	10	1
GO:0022612	BP	GO:0022612	gland morphogenesis	12/563	123/18614	0.000355139	0.000355139	0.00970285	IGFBP5/KDM5B/DDR1/HPN/TGFA/TGFB1/MDK/LRP5/TWSG1/SOX9/ELF3/SEMA3C	12	1
GO:0046545	BP	GO:0046545	development of primary female sexual characteristics	11/563	106/18614	0.000364387	0.000364387	0.00987681	CGA/VGF/HSPA5/UBB/MMP14/ADCYAP1R1/DACH1/LHX9/NRIP1/SLIT3/TIPARP	11	1
GO:0010951	BP	GO:0010951	negative regulation of endopeptidase activity	14/563	160/18614	0.000367679	0.000367679	0.00987681	PCSK1N/SERPINA1/PLAUR/THBS1/SERPINH1/CST3/CD27/SPOCK1/RFFL/SERPINA5/POR/KLF4/SERPINB9/SFN	14	1
GO:0045785	BP	GO:0045785	positive regulation of cell adhesion	29/563	482/18614	0.0003696	0.0003696	0.00987681	NPY/HLA-DMB/SOX4/PLAUR/AGR2/CD55/EPHA4/CX3CL1/GATA3/AGER/ADGRG1/IL6ST/CD27/EGR3/NPNT/LIF/CHST2/CHRD/GCNT1/LAMB1/MDK/SMAD7/SMARCE1/SDC4/MYADM/TPM1/LAMB2/SIRPA/FN1	29	1
GO:0008347	BP	GO:0008347	glial cell migration	8/563	59/18614	0.000379995	0.000379995	0.0100586	EPHA4/CX3CL1/ADGRG1/MMP14/LAMB1/GPR183/CERS2/MBOAT7	8	1
GO:0006023	BP	GO:0006023	aminoglycan biosynthetic process	9/563	74/18614	0.000381898	0.000381898	0.0100586	HS3ST1/UGDH/CHPF/CHST2/TGFB1/B3GNT8/CHST15/B4GAT1/B4GALT5	9	1
GO:0006664	BP	GO:0006664	glycolipid metabolic process	11/563	107/18614	0.000395289	0.000395289	0.010337	B4GALNT1/PIGT/ST3GAL5/TM9SF2/B4GALT3/NEU1/PGAP3/DPM3/SUMF1/GLB1/B4GALT5	11	1
GO:1901889	BP	GO:1901889	negative regulation of cell junction assembly	6/563	33/18614	0.000411578	0.000411578	0.0106866	THBS1/FAM107A/MMP14/PTPN13/DLC1/SLIT1	6	1
GO:0003179	BP	GO:0003179	heart valve morphogenesis	8/563	60/18614	0.000427028	0.000427028	0.0107516	SOX4/GATA3/HEY1/TGFB1/JAG1/SLIT3/SOX9/EFNA1	8	1
GO:0090497	BP	GO:0090497	mesenchymal cell migration	8/563	60/18614	0.000427028	0.000427028	0.0107516	EDN3/CDH2/HTR2B/SEMA6A/SEMA4B/SEMA3B/SEMA3C/FN1	8	1
GO:0046519	BP	GO:0046519	sphingoid metabolic process	5/563	22/18614	0.000427167	0.000427167	0.0107516	ASAH1/NAAA/PLPP2/SPTLC2/KDSR	5	1
GO:1903509	BP	GO:1903509	liposaccharide metabolic process	11/563	108/18614	0.000428361	0.000428361	0.0107516	B4GALNT1/PIGT/ST3GAL5/TM9SF2/B4GALT3/NEU1/PGAP3/DPM3/SUMF1/GLB1/B4GALT5	11	1
GO:0030517	BP	GO:0030517	negative regulation of axon extension	7/563	46/18614	0.000428767	0.000428767	0.0107516	SEMA6A/MAP2/SLIT1/SEMA4B/SEMA3B/CDH1/SEMA3C	7	1
GO:0048638	BP	GO:0048638	regulation of developmental growth	22/563	328/18614	0.000442166	0.000442166	0.0109582	APP/CGA/DUSP6/ITSN2/GDF15/AGR2/CDKN1A/EZR/PIM1/HOPX/SEMA6A/MAP2/SLIT1/SMAD7/SEMA4B/GAMT/SEMA3B/STAT3/CDH1/LGMN/SEMA3C/FN1	22	1
GO:0006022	BP	GO:0006022	aminoglycan metabolic process	12/563	126/18614	0.000443025	0.000443025	0.0109582	HS3ST1/UGDH/CHPF/IDUA/CHST2/TGFB1/B3GNT8/GUSB/CHST15/B4GAT1/GLB1/B4GALT5	12	1
GO:0048732	BP	GO:0048732	gland development	27/563	441/18614	0.000445983	0.000445983	0.0109582	IGFBP5/CCND1/CGA/CLDN1/NKX2-1/PSAP/KDM5B/GATA3/DDR1/IRS2/HPN/MET/PAM/IGSF3/TGFA/HOXD9/TG/TGFB1/SALL1/HOXD3/MDK/LRP5/TWSG1/SOX9/CDH1/ELF3/SEMA3C	27	1
GO:0001656	BP	GO:0001656	metanephros development	10/563	92/18614	0.000460942	0.000460942	0.0112331	CITED1/GATA3/EYA1/CTSH/SPRY1/LIF/DLG5/SALL1/SOX9/LAMB2	10	1
GO:0043409	BP	GO:0043409	negative regulation of MAPK cascade	15/563	183/18614	0.000463311	0.000463311	0.0112331	DUSP6/EPHA4/LMO3/EZR/SPRY1/LIF/SEMA6A/ERRFI1/INPP5K/PDCD4/SPRY2/SIRPA/GSTP1/EFNA1/NCOR1	15	1
GO:0035966	BP	GO:0035966	response to topologically incorrect protein	14/563	164/18614	0.000472376	0.000472376	0.0113776	CCND1/THBS1/THBS4/AGR2/SERPINH1/HSPA5/CLU/OS9/ATF6B/PPP1R15A/PPP1R15B/DNAJB9/BAG6/CREBRF	14	1
GO:0008544	BP	GO:0008544	epidermis development	24/563	375/18614	0.000488419	0.000488419	0.0116689	IGFBP5/ASAH1/CDH3/CLDN1/MAFF/CLDN4/LGR5/LRP4/NAB2/ALDH3A2/ETV4/MET/JAG1/DSP/ATP2C1/AKR1C3/ERRFI1/MYO6/PLOD3/KLF4/SOX9/PPL/ZFP36/SFN	24	1
GO:1905314	BP	GO:1905314	semi-lunar valve development	7/563	47/18614	0.000490845	0.000490845	0.0116689	GATA3/HEY1/TGFB1/JAG1/SLIT3/SOX9/EFNA1	7	1
GO:0022407	BP	GO:0022407	regulation of cell-cell adhesion	29/563	491/18614	0.000498558	0.000498558	0.0117691	HLA-DMB/SOX4/PLAUR/TENM3/CD55/CX3CL1/GATA3/AGER/SFTPD/IL6ST/CD27/EGR3/ARG2/CHST2/DLG5/GCNT1/TGFB1/JAG1/MDK/PELI1/SMAD7/SMARCE1/SDC4/TWSG1/MYADM/KLF4/CDH1/SIRPA/PRKAR1A	29	1
GO:0010717	BP	GO:0010717	regulation of epithelial to mesenchymal transition	11/563	110/18614	0.000501489	0.000501489	0.0117691	NKX2-1/EPHA4/GATA3/SPRY1/HPN/TGFB1/JAG1/MDK/SMAD7/SPRY2/EFNA1	11	1
GO:0045685	BP	GO:0045685	regulation of glial cell differentiation	9/563	77/18614	0.000514563	0.000514563	0.0119231	TMEM98/EPHA4/IL6ST/LIF/TGFB1/MDK/EGR2/LDLR/WDR1	9	1
GO:0072088	BP	GO:0072088	nephron epithelium morphogenesis	9/563	77/18614	0.000514563	0.000514563	0.0119231	CITED1/GATA3/EYA1/NPNT/TMEM59L/LIF/SALL1/SOX9/MAGED1	9	1
GO:0006687	BP	GO:0006687	glycosphingolipid metabolic process	8/563	62/18614	0.000535284	0.000535284	0.0123252	B4GALNT1/ST3GAL5/TM9SF2/B4GALT3/NEU1/SUMF1/GLB1/B4GALT5	8	1
GO:0016049	BP	GO:0016049	cell growth	29/563	495/18614	0.000567608	0.000567608	0.0129878	EDN3/IGFBP5/APP/ITSN2/CDKN1A/S100A9/SPOCK1/DDR1/FAM107A/HPN/MMP14/CISH/SEMA6A/MAP2/TGFB1/MEG3/SLIT1/AUTS2/SMAD7/SEMA4B/JADE1/SLIT3/SOX9/SEMA3B/LAMB2/CDH1/SEMA3C/FN1/SFN	29	1
GO:0014033	BP	GO:0014033	neural crest cell differentiation	10/563	95/18614	0.000595927	0.000595927	0.013551	EDN3/CDH2/HTR2B/SEMA6A/JAG1/SEMA4B/SOX9/SEMA3B/SEMA3C/FN1	10	1
GO:0050767	BP	GO:0050767	regulation of neurogenesis	24/563	381/18614	0.000611652	0.000611652	0.013738	NTRK2/TMEM98/EPHA4/CX3CL1/IL6ST/HEY1/LRP4/LIF/SEMA6A/MAP2/TGFB1/SLIT1/MDK/SEMA4B/BTG2/EGR2/SEMA3B/CERS2/CDH1/DBN1/SKIL/LDLR/SEMA3C/FN1	24	1
GO:2001233	BP	GO:2001233	regulation of apoptotic signaling pathway	24/563	381/18614	0.000611652	0.000611652	0.013738	ITM2C/CTSC/PLAUR/THBS1/ERP29/CX3CL1/IER3/EYA1/S100A9/CTSH/UBB/MAL/RFFL/CLU/PDIA3/MAGED1/ARHGEF2/ICAM1/PTTG1IP/GSTP1/BAG5/SKIL/PMAIP1/TNFRSF12A	24	1
GO:0061333	BP	GO:0061333	renal tubule morphogenesis	9/563	79/18614	0.000622398	0.000622398	0.0138941	CITED1/GATA3/LGR5/EYA1/NPNT/TMEM59L/SALL1/SOX9/MAGED1	9	1
GO:0031589	BP	GO:0031589	cell-substrate adhesion	23/563	359/18614	0.000626281	0.000626281	0.013896	NPY/THBS1/AGR2/CX3CL1/BCAM/SPOCK1/NPNT/DDR1/FAM107A/BVES/TTYH1/MMP14/DLC1/FZD7/LAMB1/HOXD3/JAG1/MDK/SDC4/MYADM/CD63/EFNA1/FN1	23	1
GO:0061028	BP	GO:0061028	establishment of endothelial barrier	7/563	49/18614	0.000636407	0.000636407	0.0140357	CLDN1/CLDN3/EZR/PDE4D/MYADM/MARVELD2/ICAM1	7	1
GO:0072080	BP	GO:0072080	nephron tubule development	10/563	96/18614	0.000647593	0.000647593	0.0141824	CITED1/GATA3/EYA1/NPNT/TMEM59L/LIF/SALL1/JAG1/SOX9/MAGED1	10	1
GO:1902043	BP	GO:1902043	positive regulation of extrinsic apoptotic signaling pathway via death domain receptors	4/563	14/18614	0.00065081	0.00065081	0.0141824	THBS1/MAL/SKIL/PMAIP1	4	1
GO:0090103	BP	GO:0090103	cochlea morphogenesis	5/563	24/18614	0.00065586	0.00065586	0.0142079	EYA1/HPN/TBX18/SOX9/PTK7	5	1
GO:0030111	BP	GO:0030111	regulation of Wnt signaling pathway	22/563	338/18614	0.000661662	0.000661662	0.0142493	APP/SOX4/CDH3/PBXIP1/DLX5/CITED1/TSKU/LGR5/LRP4/TCF7L1/CDH2/FZD7/TBX18/TGFB1/TLE2/SALL1/MDK/ATP6AP2/JADE1/SOX9/MLLT3/PTK7	22	1
GO:1903034	BP	GO:1903034	regulation of response to wounding	14/563	170/18614	0.0006765	0.0006765	0.0144836	CLDN1/PLAUR/THBS1/TFPI/F3/EPHA4/CLDN4/CLDN3/GRN/MDK/OCLN/KLF4/CERS2/TNFRSF12A	14	1
GO:0072028	BP	GO:0072028	nephron morphogenesis	9/563	80/18614	0.000682862	0.000682862	0.0144927	CITED1/GATA3/EYA1/NPNT/TMEM59L/LIF/SALL1/SOX9/MAGED1	9	1
GO:0048545	BP	GO:0048545	response to steroid hormone	22/563	339/18614	0.000688092	0.000688092	0.0144927	CCND1/CLDN1/THBS1/TFPI/FOSB/CLDN4/LMO3/RXRG/SCNN1B/FAM107A/PAM/TGFB1/MDK/AKR1C3/ERRFI1/POR/SLIT3/DDX17/ZFP36/DDX5/GLB1/NCOR1	22	1
GO:0048588	BP	GO:0048588	developmental cell growth	17/563	231/18614	0.000692489	0.000692489	0.0144927	EDN3/APP/ITSN2/DDR1/SEMA6A/MAP2/SLIT1/AUTS2/SMAD7/SEMA4B/SLIT3/SOX9/SEMA3B/LAMB2/CDH1/SEMA3C/FN1	17	1
GO:0097305	BP	GO:0097305	response to alcohol	18/563	252/18614	0.00069276	0.00069276	0.0144927	CCND1/CLDN1/FOSB/CLDN3/GATA3/CAT/CD27/SCNN1B/TP53INP1/ADCYAP1R1/TGFB1/KLF2/EPS8/AKR1C3/SLIT3/CDH1/CLDN7/GLB1	18	1
GO:0090102	BP	GO:0090102	cochlea development	7/563	50/18614	0.000721004	0.000721004	0.0149132	EPHA4/GATA3/EYA1/HPN/TBX18/SOX9/PTK7	7	1
GO:1902041	BP	GO:1902041	regulation of extrinsic apoptotic signaling pathway via death domain receptors	7/563	50/18614	0.000721004	0.000721004	0.0149132	THBS1/MAL/RFFL/ARHGEF2/ICAM1/SKIL/PMAIP1	7	1
GO:0051146	BP	GO:0051146	striated muscle cell differentiation	20/563	297/18614	0.00075373	0.00075373	0.0154439	IGFBP5/PLD3/GDF15/RCAN1/BVES/HOPX/MMP14/CDH2/POPDC3/FZD7/TBX18/TGFB1/PLEKHO1/CSRP1/TPM1/BCL9/KDM6B/PRKAR1A/HOMER1/WDR1	20	1
GO:0048015	BP	GO:0048015	phosphatidylinositol-mediated signaling	14/563	172/18614	0.000759319	0.000759319	0.0154439	NTRK2/MYDGF/GATA3/EZR/CAT/DDR1/PTPN13/HTR2B/PIP5K1B/SOX9/CA8/GAB2/RGL2/FN1	14	1
GO:1990138	BP	GO:1990138	neuron projection extension	14/563	172/18614	0.000759319	0.000759319	0.0154439	EDN3/ITSN2/DDR1/SEMA6A/MAP2/SLIT1/AUTS2/SEMA4B/SLIT3/SEMA3B/LAMB2/CDH1/SEMA3C/FN1	14	1
GO:0016311	BP	GO:0016311	dephosphorylation	22/563	342/18614	0.000772954	0.000772954	0.0156344	DUSP6/RCAN1/PLPP2/ALPP/EYA1/NPNT/PTPN13/DLC1/INPP1/TGFB1/INPP5J/DUSP14/PPM1K/NUAK1/PLPPR2/INPP5K/PTPRE/PTPRG/HSP90B1/PPP1R15A/PPP1R15B/PPP6R3	22	1
GO:0070306	BP	GO:0070306	lens fiber cell differentiation	6/563	37/18614	0.000779863	0.000779863	0.0156423	VIM/KDM5B/SPRY1/MAF/SPRY2/SKIL	6	1
GO:0048640	BP	GO:0048640	negative regulation of developmental growth	11/563	116/18614	0.000786161	0.000786161	0.0156423	CGA/GDF15/CDKN1A/SEMA6A/MAP2/SLIT1/SEMA4B/SEMA3B/CDH1/LGMN/SEMA3C	11	1
GO:0072009	BP	GO:0072009	nephron epithelium development	11/563	116/18614	0.000786161	0.000786161	0.0156423	CITED1/GATA3/EYA1/NPNT/TMEM59L/LIF/SALL1/JAG1/SOX9/MAGED1/LAMB2	11	1
GO:2001238	BP	GO:2001238	positive regulation of extrinsic apoptotic signaling pathway	7/563	51/18614	0.000814258	0.000814258	0.0159354	ITM2C/THBS1/MAL/PDIA3/SKIL/PMAIP1/TNFRSF12A	7	1
GO:0010812	BP	GO:0010812	negative regulation of cell-substrate adhesion	8/563	66/18614	0.000818305	0.000818305	0.0159354	THBS1/CX3CL1/SPOCK1/FAM107A/MMP14/DLC1/FZD7/JAG1	8	1
GO:0050771	BP	GO:0050771	negative regulation of axonogenesis	8/563	66/18614	0.000818305	0.000818305	0.0159354	LRP4/SEMA6A/MAP2/SLIT1/SEMA4B/SEMA3B/CDH1/SEMA3C	8	1
GO:0060675	BP	GO:0060675	ureteric bud morphogenesis	8/563	66/18614	0.000818305	0.000818305	0.0159354	CITED1/GATA3/EYA1/NPNT/TMEM59L/SALL1/SOX9/MAGED1	8	1
GO:0032905	BP	GO:0032905	transforming growth factor beta1 production	4/563	15/18614	0.000866358	0.000866358	0.0167819	THBS1/TSKU/CX3CL1/ATP6AP2	4	1
GO:0030879	BP	GO:0030879	mammary gland development	12/563	136/18614	0.000879338	0.000879338	0.0169437	IGFBP5/CCND1/KDM5B/GATA3/DDR1/IRS2/PAM/TGFA/HOXD9/LRP5/SOX9/ELF3	12	1
GO:0050871	BP	GO:0050871	positive regulation of B cell activation	9/563	83/18614	0.000893607	0.000893607	0.0170807	CDKN1A/CD27/IRS2/MMP14/TGFB1/GPR183/PELI1/TICAM1/CD320	9	1
GO:0048846	BP	GO:0048846	axon extension involved in axon guidance	6/563	38/18614	0.000902728	0.000902728	0.0170807	SEMA6A/SLIT1/SEMA4B/SLIT3/SEMA3B/SEMA3C	6	1
GO:1902284	BP	GO:1902284	neuron projection extension involved in neuron projection guidance	6/563	38/18614	0.000902728	0.000902728	0.0170807	SEMA6A/SLIT1/SEMA4B/SLIT3/SEMA3B/SEMA3C	6	1
GO:0072171	BP	GO:0072171	mesonephric tubule morphogenesis	8/563	67/18614	0.00090511	0.00090511	0.0170807	CITED1/GATA3/EYA1/NPNT/TMEM59L/SALL1/SOX9/MAGED1	8	1
GO:0051403	BP	GO:0051403	stress-activated MAPK cascade	17/563	237/18614	0.000921414	0.000921414	0.0172333	APP/MBIP/AGER/EZR/TRAF4/CD27/FZD7/ARHGEF6/TRIB1/MAP2K6/PDCD4/ZFP36/SIRPA/GSTP1/GADD45B/MID1/NCOR1	17	1
GO:0051961	BP	GO:0051961	negative regulation of nervous system development	13/563	156/18614	0.000931789	0.000931789	0.0172333	TMEM98/LRP4/PTPN13/SEMA6A/MAP2/SLIT1/SEMA4B/BTG2/SEMA3B/CERS2/CDH1/LDLR/SEMA3C	13	1
GO:2001236	BP	GO:2001236	regulation of extrinsic apoptotic signaling pathway	13/563	156/18614	0.000931789	0.000931789	0.0172333	ITM2C/THBS1/CX3CL1/EYA1/MAL/RFFL/PDIA3/ARHGEF2/ICAM1/GSTP1/SKIL/PMAIP1/TNFRSF12A	13	1
GO:0050900	BP	GO:0050900	leukocyte migration	24/563	393/18614	0.000941558	0.000941558	0.0172333	EDN3/APP/THBS1/THBS4/CX3CL1/GATA3/BSG/AGER/S100A9/SFTPD/MMP14/CHST2/GCNT1/CCR1/GPR183/PLA2G7/MDK/CNN2/EPS8/ICAM1/SIRPA/MTUS1/LGMN/WDR1	24	1
GO:0007369	BP	GO:0007369	gastrulation	15/563	196/18614	0.000944114	0.000944114	0.0172333	UGDH/EYA1/MMP14/FZD7/LAMB1/LRP5/TWSG1/MYADM/KLF4/KDM6B/PRKAR1A/MMP15/LMBRD1/FN1/TXNRD1	15	1
GO:0034976	BP	GO:0034976	response to endoplasmic reticulum stress	18/563	259/18614	0.000950519	0.000950519	0.0172333	CCND1/THBS1/THBS4/AGR2/ERP29/PDIA4/HSPA5/CLU/OS9/PDIA3/HSP90B1/ATF6B/PPP1R15A/PPP1R15B/DNAJB9/BAG6/PMAIP1/TMCO1	18	1
GO:0001764	BP	GO:0001764	neuron migration	14/563	176/18614	0.000950854	0.000950854	0.0172333	NTRK2/NKX2-1/TUBA1A/CX3CL1/GATA3/ADGRG1/SPOCK1/SEMA6A/NAV1/AUTS2/MDK/ARHGEF2/STAT3/EMX2	14	1
GO:0048017	BP	GO:0048017	inositol lipid-mediated signaling	14/563	176/18614	0.000950854	0.000950854	0.0172333	NTRK2/MYDGF/GATA3/EZR/CAT/DDR1/PTPN13/HTR2B/PIP5K1B/SOX9/CA8/GAB2/RGL2/FN1	14	1
GO:0010469	BP	GO:0010469	regulation of signaling receptor activity	14/563	177/18614	0.00100463	0.00100463	0.0181182	APP/CGA/GPRC5A/LDOC1/LRPAP1/TGFA/PDE4D/ERRFI1/ARC/LYNX1/IFNGR2/HOMER1/AKAP9/PHLDA2	14	1
GO:0050670	BP	GO:0050670	regulation of lymphocyte proliferation	17/563	239/18614	0.00101082	0.00101082	0.0181405	HLA-DMB/CD55/AGER/CDKN1A/SFTPD/IL6ST/IRS2/IKZF3/ARG2/DLG5/GPR183/PELI1/SDC4/TWSG1/TICAM1/CD320/PRKAR1A	17	1
GO:0070830	BP	GO:0070830	bicellular tight junction assembly	8/563	69/18614	0.00110083	0.00110083	0.0196594	CLDN16/CLDN1/CLDN4/CLDN3/OCLN/MARVELD2/CLDN9/CLDN7	8	1
GO:0097529	BP	GO:0097529	myeloid leukocyte migration	17/563	241/18614	0.0011075	0.0011075	0.0196826	EDN3/THBS1/THBS4/CX3CL1/BSG/AGER/S100A9/SFTPD/MMP14/CCR1/PLA2G7/MDK/CNN2/SIRPA/MTUS1/LGMN/WDR1	17	1
GO:2001235	BP	GO:2001235	positive regulation of apoptotic signaling pathway	12/563	140/18614	0.00113357	0.00113357	0.0200487	ITM2C/CTSC/THBS1/S100A9/CTSH/UBB/MAL/PDIA3/MAGED1/SKIL/PMAIP1/TNFRSF12A	12	1
GO:0032330	BP	GO:0032330	regulation of chondrocyte differentiation	7/563	54/18614	0.00115218	0.00115218	0.0202005	EFEMP1/GLG1/MAF/MDK/SMAD7/POR/SOX9	7	1
GO:0021954	BP	GO:0021954	central nervous system neuron development	9/563	86/18614	0.00115435	0.00115435	0.0202005	NPY/NTRK2/TSKU/EPHA4/UBB/TCTN1/MAP2/BTG2/B4GALT5	9	1
GO:0009636	BP	GO:0009636	response to toxic substance	17/563	242/18614	0.00115871	0.00115871	0.0202005	SOD3/CLDN1/KDM5B/EPHX1/S100A9/CAT/SLC7A8/PIM1/TP53INP1/PTPN13/ALDH1A1/SLC39A8/CDH1/GSTP1/MGST3/CNP/TXNRD1	17	1
GO:0071634	BP	GO:0071634	regulation of transforming growth factor beta production	6/563	40/18614	0.00119267	0.00119267	0.0206123	CDH3/THBS1/TSKU/CX3CL1/ATP6AP2/FN1	6	1
GO:0046660	BP	GO:0046660	female sex differentiation	11/563	122/18614	0.0011936	0.0011936	0.0206123	CGA/VGF/HSPA5/UBB/MMP14/ADCYAP1R1/DACH1/LHX9/NRIP1/SLIT3/TIPARP	11	1
GO:0002696	BP	GO:0002696	positive regulation of leukocyte activation	23/563	377/18614	0.00120829	0.00120829	0.0207333	HLA-DMB/SOX4/CTSC/THBS1/CD55/GATA3/AGER/CDKN1A/IL6ST/CD27/LAMP1/EGR3/IRS2/MMP14/TGFB1/GPR183/MDK/PELI1/SMARCE1/GAB2/TICAM1/CD320/SIRPA	23	1
GO:0032944	BP	GO:0032944	regulation of mononuclear cell proliferation	17/563	243/18614	0.00121193	0.00121193	0.0207333	HLA-DMB/CD55/AGER/CDKN1A/SFTPD/IL6ST/IRS2/IKZF3/ARG2/DLG5/GPR183/PELI1/SDC4/TWSG1/TICAM1/CD320/PRKAR1A	17	1
GO:0010810	BP	GO:0010810	regulation of cell-substrate adhesion	16/563	222/18614	0.00122583	0.00122583	0.0208736	NPY/THBS1/AGR2/CX3CL1/SPOCK1/NPNT/DDR1/FAM107A/MMP14/DLC1/FZD7/JAG1/MDK/SDC4/MYADM/FN1	16	1
GO:0048771	BP	GO:0048771	tissue remodeling	14/563	181/18614	0.00124601	0.00124601	0.021119	IGFBP5/THBS4/CST3/EPAS1/PDK4/LIF/MMP14/TGFB1/JAG1/MDK/LRP5/MITF/ELF3/SEMA3C	14	1
GO:0006986	BP	GO:0006986	response to unfolded protein	12/563	142/18614	0.00128193	0.00128193	0.0216277	CCND1/THBS1/THBS4/AGR2/SERPINH1/HSPA5/OS9/ATF6B/PPP1R15A/PPP1R15B/DNAJB9/CREBRF	12	1
GO:0022604	BP	GO:0022604	regulation of cell morphogenesis	17/563	245/18614	0.00132458	0.00132458	0.0221432	ITSN2/EPHA4/CLDN4/CLDN3/RHOU/EZR/SPARC/BVES/HPN/DLC1/EPS8/PLEKHO1/TPM1/ARC/DBN1/FN1/WDR1	17	1
GO:0031098	BP	GO:0031098	stress-activated protein kinase signaling cascade	17/563	245/18614	0.00132458	0.00132458	0.0221432	APP/MBIP/AGER/EZR/TRAF4/CD27/FZD7/ARHGEF6/TRIB1/MAP2K6/PDCD4/ZFP36/SIRPA/GSTP1/GADD45B/MID1/NCOR1	17	1
GO:0051216	BP	GO:0051216	cartilage development	15/563	203/18614	0.00134445	0.00134445	0.0223343	TGFBI/PBXIP1/TSKU/SERPINH1/EFEMP1/GLG1/MAF/TGFB1/HOXD3/MDK/BMP1/SMAD7/POR/TWSG1/SOX9	15	1
GO:0033135	BP	GO:0033135	regulation of peptidyl-serine phosphorylation	12/563	143/18614	0.00136192	0.00136192	0.0223343	NTRK2/APP/DMD/LIF/FNIP2/PDE4D/TGFB1/INPP5J/SMAD7/INPP5K/SPRY2/AKAP9	12	1
GO:0140467	BP	GO:0140467	integrated stress response signaling	6/563	41/18614	0.00136195	0.00136195	0.0223343	AGR2/HSPA5/MAF/JUNB/PPP1R15A/PPP1R15B	6	1
GO:0048843	BP	GO:0048843	negative regulation of axon extension involved in axon guidance	5/563	28/18614	0.00137261	0.00137261	0.0223343	SEMA6A/SLIT1/SEMA4B/SEMA3B/SEMA3C	5	1
GO:0060479	BP	GO:0060479	lung cell differentiation	5/563	28/18614	0.00137261	0.00137261	0.0223343	NKX2-1/AGR2/KLF2/RBBP9/SOX9	5	1
GO:0060487	BP	GO:0060487	lung epithelial cell differentiation	5/563	28/18614	0.00137261	0.00137261	0.0223343	NKX2-1/AGR2/KLF2/RBBP9/SOX9	5	1
GO:0006109	BP	GO:0006109	regulation of carbohydrate metabolic process	14/563	183/18614	0.00138383	0.00138383	0.0224172	TFF3/APP/IER3/PDK4/IRS2/ADCYAP1R1/SLC4A4/TGFB1/INPP5K/STAT3/PMAIP1/NCOR1/MIDN/PHLDA2	14	1
GO:0001503	BP	GO:0001503	ossification	25/563	429/18614	0.00143264	0.00143264	0.0226211	IGFBP5/DLX5/SLC26A2/CITED1/CAT/IL6ST/LRP4/NPNT/NAB2/MMP14/CHRD/SMOC1/CCR1/JAG1/MDK/BMP1/LRP5/SMAD7/MAP2K6/TWSG1/EGR2/SOX9/JUNB/RRBP1/DDX5	25	1
GO:0019184	BP	GO:0019184	nonribosomal peptide biosynthetic process	4/563	17/18614	0.00143967	0.00143967	0.0226211	GGT5/GGT1/BDH2/GGT7	4	1
GO:0021542	BP	GO:0021542	dentate gyrus development	4/563	17/18614	0.00143967	0.00143967	0.0226211	TUBA1A/MDK/BTG2/EMX2	4	1
GO:0051895	BP	GO:0051895	negative regulation of focal adhesion assembly	4/563	17/18614	0.00143967	0.00143967	0.0226211	THBS1/FAM107A/MMP14/DLC1	4	1
GO:0072189	BP	GO:0072189	ureter development	4/563	17/18614	0.00143967	0.00143967	0.0226211	GATA3/TBX18/SOX9/EMX2	4	1
GO:0150118	BP	GO:0150118	negative regulation of cell-substrate junction organization	4/563	17/18614	0.00143967	0.00143967	0.0226211	THBS1/FAM107A/MMP14/DLC1	4	1
GO:1903830	BP	GO:1903830	magnesium ion transmembrane transport	4/563	17/18614	0.00143967	0.00143967	0.0226211	CLDN16/NIPAL1/TUSC3/NIPA2	4	1
GO:0090596	BP	GO:0090596	sensory organ morphogenesis	18/563	269/18614	0.00145819	0.00145819	0.0228141	NTRK2/DLX5/TENM3/TSKU/GATA3/EFEMP1/EYA1/TSHZ1/HPN/TBX18/FAT1/JAG1/LRP5/MYO6/SPRY2/SOX9/STAT3/PTK7	18	1
GO:0010952	BP	GO:0010952	positive regulation of peptidase activity	14/563	185/18614	0.00153417	0.00153417	0.023568	F3/EPHA4/CLDN4/CLDN3/GRN/AGER/S100A9/CTSH/NCSTN/DLC1/STAT3/LGMN/EFNA1/PMAIP1	14	1
GO:0009914	BP	GO:0009914	hormone transport	20/563	315/18614	0.00153982	0.00153982	0.023568	EDN3/SOX4/CGA/VGF/KDM5B/GATA3/GLUL/RAB11FIP2/ACSL4/CPE/IRS2/SLC7A8/LIF/ANO1/LRP5/RAB11B/PRKAR1A/PIM3/NMB/MIDN	20	1
GO:0002685	BP	GO:0002685	regulation of leukocyte migration	16/563	227/18614	0.00154461	0.00154461	0.023568	EDN3/APP/THBS1/THBS4/CX3CL1/AGER/MMP14/CHST2/GCNT1/CCR1/PLA2G7/MDK/CNN2/ICAM1/MTUS1/LGMN	16	1
GO:0097191	BP	GO:0097191	extrinsic apoptotic signaling pathway	16/563	227/18614	0.00154461	0.00154461	0.023568	ITM2C/THBS1/CX3CL1/EYA1/CD27/MAL/TGFB1/RFFL/MLLT11/PDIA3/ARHGEF2/ICAM1/GSTP1/SKIL/PMAIP1/TNFRSF12A	16	1
GO:0050878	BP	GO:0050878	regulation of body fluid levels	22/563	361/18614	0.001551	0.001551	0.023568	SERPINA1/CCND1/PLAUR/THBS1/TFPI/ANXA5/AGR2/F3/IL6ST/F5/SCNN1B/DDR1/ENTPD1/PAM/SLC4A5/ANO1/CSRP1/GNAS/INPP5K/RAB27A/LMAN1/TFPI2	22	1
GO:0003206	BP	GO:0003206	cardiac chamber morphogenesis	11/563	126/18614	0.00155143	0.00155143	0.023568	SOX4/GATA3/HEY1/CPE/TGFB1/JAG1/DSP/SMAD7/TPM1/SLIT3/SEMA3C	11	1
GO:0021987	BP	GO:0021987	cerebral cortex development	11/563	126/18614	0.00155143	0.00155143	0.023568	NPY/NTRK2/NKX2-1/TUBA1A/ADGRG1/CDH2/LAMB1/MDK/XAB2/MBOAT7/EMX2	11	1
GO:0034332	BP	GO:0034332	adherens junction organization	7/563	57/18614	0.00159127	0.00159127	0.0239034	CDH3/EPHA4/CDH2/DLG5/DSP/SMAD7/CDH1	7	1
GO:0003170	BP	GO:0003170	heart valve development	8/563	73/18614	0.0015931	0.0015931	0.0239034	SOX4/GATA3/HEY1/TGFB1/JAG1/SLIT3/SOX9/EFNA1	8	1
GO:0061035	BP	GO:0061035	regulation of cartilage development	8/563	73/18614	0.0015931	0.0015931	0.0239034	EFEMP1/GLG1/MAF/MDK/BMP1/SMAD7/POR/SOX9	8	1
GO:0008406	BP	GO:0008406	gonad development	16/563	228/18614	0.00161608	0.00161608	0.024077	CCND1/CGA/VGF/NKX2-1/GATA3/ADGRG1/HSPA5/UBB/MMP14/SALL1/LHX9/NRIP1/AKR1C3/SLIT3/SOX9/TIPARP	16	1
GO:0061436	BP	GO:0061436	establishment of skin barrier	5/563	29/18614	0.00161783	0.00161783	0.024077	CLDN1/CLDN4/MET/KLF4/SFN	5	1
GO:0003205	BP	GO:0003205	cardiac chamber development	13/563	166/18614	0.00164266	0.00164266	0.0242495	SOX4/GATA3/HEY1/CPE/TGFB1/SALL1/JAG1/DSP/SMAD7/TPM1/SLIT3/PTK7/SEMA3C	13	1
GO:0031960	BP	GO:0031960	response to corticosteroid	13/563	166/18614	0.00164266	0.00164266	0.0242495	CCND1/CLDN1/FOSB/SCNN1B/FAM107A/PAM/MDK/AKR1C3/ERRFI1/POR/SLIT3/ZFP36/GLB1	13	1
GO:0001704	BP	GO:0001704	formation of primary germ layer	11/563	127/18614	0.0016534	0.0016534	0.02431	EYA1/MMP14/FZD7/LAMB1/TWSG1/KLF4/KDM6B/PRKAR1A/MMP15/FN1/TXNRD1	11	1
GO:0048705	BP	GO:0048705	skeletal system morphogenesis	16/563	229/18614	0.00169031	0.00169031	0.0247532	HOXD10/DLX5/TSKU/SERPINH1/EYA1/NAB2/GLG1/MMP14/HOXD9/HOXD8/HOXD3/BMP1/LRP5/POR/SOX9/TIPARP	16	1
GO:1901654	BP	GO:1901654	response to ketone	15/563	208/18614	0.00171051	0.00171051	0.0247856	CCND1/CLDN1/THBS1/FOSB/CLDN4/F5/SCNN1B/TGFB1/KLF2/AKR1C3/ERRFI1/POR/SLIT3/GLB1/CKB	15	1
GO:2000117	BP	GO:2000117	negative regulation of cysteine-type endopeptidase activity	9/563	91/18614	0.00172286	0.00172286	0.0247856	PLAUR/THBS1/CST3/CD27/RFFL/POR/KLF4/SERPINB9/SFN	9	1
GO:0002687	BP	GO:0002687	positive regulation of leukocyte migration	12/563	147/18614	0.00172429	0.00172429	0.0247856	EDN3/APP/THBS1/THBS4/CX3CL1/AGER/MMP14/CCR1/PLA2G7/MDK/ICAM1/LGMN	12	1
GO:0042116	BP	GO:0042116	macrophage activation	10/563	109/18614	0.00172759	0.00172759	0.0247856	APP/CTSC/THBS1/CX3CL1/GRN/AGER/CLU/TICAM1/IFNGR2/LDLR	10	1
GO:1902904	BP	GO:1902904	negative regulation of supramolecular fiber organization	13/563	167/18614	0.00173349	0.00173349	0.0247856	CGNL1/MET/DLC1/MAP2/INPP5J/CLU/EPS8/LIMA1/MYADM/INPP5K/ARHGEF2/LDLR/MID1	13	1
GO:0007585	BP	GO:0007585	respiratory gaseous exchange by respiratory system	8/563	74/18614	0.00173991	0.00173991	0.0247856	SFTPB/PBX3/SFTPD/TRAF4/ECEL1/DACH1/GAA/NMB	8	1
GO:0009247	BP	GO:0009247	glycolipid biosynthetic process	8/563	74/18614	0.00173991	0.00173991	0.0247856	B4GALNT1/PIGT/ST3GAL5/TM9SF2/B4GALT3/PGAP3/DPM3/B4GALT5	8	1
GO:0060428	BP	GO:0060428	lung epithelium development	6/563	43/18614	0.00175488	0.00175488	0.0248058	NKX2-1/AGR2/KLF2/ERRFI1/RBBP9/SOX9	6	1
GO:0071604	BP	GO:0071604	transforming growth factor beta production	6/563	43/18614	0.00175488	0.00175488	0.0248058	CDH3/THBS1/TSKU/CX3CL1/ATP6AP2/FN1	6	1
GO:0001755	BP	GO:0001755	neural crest cell migration	7/563	58/18614	0.00176339	0.00176339	0.0248302	EDN3/HTR2B/SEMA6A/SEMA4B/SEMA3B/SEMA3C/FN1	7	1
GO:0045862	BP	GO:0045862	positive regulation of proteolysis	22/563	365/18614	0.00178093	0.00178093	0.0249812	CTSC/F3/EPHA4/CLDN4/CLDN3/GRN/AGER/S100A9/CTSH/NCSTN/HPN/MMP14/DLC1/CLU/TRIB1/SMAD7/STAT3/TRIB2/LGMN/EFNA1/BAG6/PMAIP1	22	1
GO:0009952	BP	GO:0009952	anterior/posterior pattern specification	15/563	209/18614	0.00179291	0.00179291	0.0250532	HOXD10/PBX3/TSHZ1/HEY1/TBX18/HOXD9/HOXD8/HOXD3/LRP5/ATP6AP2/BTG2/ARC/MLLT3/EMX2/SEMA3C	15	1
GO:0015693	BP	GO:0015693	magnesium ion transport	4/563	18/18614	0.00180711	0.00180711	0.0250603	CLDN16/NIPAL1/TUSC3/NIPA2	4	1
GO:0036499	BP	GO:0036499	PERK-mediated unfolded protein response	4/563	18/18614	0.00180711	0.00180711	0.0250603	AGR2/HSPA5/PPP1R15A/PPP1R15B	4	1
GO:0045445	BP	GO:0045445	myoblast differentiation	10/563	110/18614	0.0018502	0.0018502	0.0255611	SOX4/EPAS1/BOC/TGFB1/JAG1/SMARCE1/SOX9/BCL9/DDX17/DDX5	10	1
GO:0061448	BP	GO:0061448	connective tissue development	18/563	275/18614	0.00186123	0.00186123	0.0256168	TGFBI/PBXIP1/TSKU/SERPINH1/EFEMP1/GLG1/UBB/MAF/TGFB1/HOXD3/SPTLC2/MDK/BMP1/LRP5/SMAD7/POR/TWSG1/SOX9	18	1
GO:0046683	BP	GO:0046683	response to organophosphorus	11/563	129/18614	0.00187379	0.00187379	0.025693	IGFBP5/APP/VGF/FOSB/CITED1/BSG/EZR/HSPA5/INPP5K/HSP90B1/AKAP9	11	1
GO:0030968	BP	GO:0030968	endoplasmic reticulum unfolded protein response	8/563	75/18614	0.00189721	0.00189721	0.0257251	CCND1/AGR2/HSPA5/OS9/ATF6B/PPP1R15A/PPP1R15B/DNAJB9	8	1
GO:0072078	BP	GO:0072078	nephron tubule morphogenesis	8/563	75/18614	0.00189721	0.00189721	0.0257251	CITED1/GATA3/EYA1/NPNT/TMEM59L/SALL1/SOX9/MAGED1	8	1
GO:0120192	BP	GO:0120192	tight junction assembly	8/563	75/18614	0.00189721	0.00189721	0.0257251	CLDN16/CLDN1/CLDN4/CLDN3/OCLN/MARVELD2/CLDN9/CLDN7	8	1
GO:1903053	BP	GO:1903053	regulation of extracellular matrix organization	7/563	59/18614	0.00194961	0.00194961	0.0263381	CST3/DDR1/TGFB1/LAMB1/AEBP1/SOX9/LAMB2	7	1
GO:0018958	BP	GO:0018958	phenol-containing compound metabolic process	10/563	111/18614	0.00197974	0.00197974	0.0264678	NPY/CDH3/CGA/CITED1/GATA3/EPAS1/HPN/MAOA/TG/HDC	10	1
GO:1903573	BP	GO:1903573	negative regulation of response to endoplasmic reticulum stress	6/563	44/18614	0.0019809	0.0019809	0.0264678	HSPA5/CLU/ATF6B/PPP1R15A/PPP1R15B/DNAJB9	6	1
GO:1905521	BP	GO:1905521	regulation of macrophage migration	6/563	44/18614	0.0019809	0.0019809	0.0264678	THBS1/CX3CL1/MMP14/MDK/CNN2/MTUS1	6	1
GO:0009410	BP	GO:0009410	response to xenobiotic stimulus	25/563	440/18614	0.0020195	0.0020195	0.0268855	CCND1/CDH3/DUSP6/RPN2/THBS1/FOSB/TOP1/GATA3/EPHX1/TP53I13/CAT/SCNN1B/HSPA5/PAM/SMOX/HTR2B/TGFA/ADCYAP1R1/MDK/POR/MAP2K6/CDH1/GSTP1/EMX2/SEMA3C	25	1
GO:0007254	BP	GO:0007254	JNK cascade	13/563	170/18614	0.00203123	0.00203123	0.0269336	APP/MBIP/AGER/TRAF4/CD27/FZD7/ARHGEF6/TRIB1/PDCD4/SIRPA/GSTP1/GADD45B/NCOR1	13	1
GO:0071900	BP	GO:0071900	regulation of protein serine/threonine kinase activity	22/563	369/18614	0.00203931	0.00203931	0.0269336	EDN3/CCND1/THBS1/ERP29/EPHA4/AGER/CDKN1A/SPRY1/HTR2B/TGFA/TGFB1/TRIB1/LRP5/MAP2K6/INPP5K/PDCD4/SPRY2/MAGED1/PRKAR1A/GSTP1/TRIB2/SFN	22	1
GO:0050768	BP	GO:0050768	negative regulation of neurogenesis	12/563	150/18614	0.00204519	0.00204519	0.0269336	TMEM98/LRP4/SEMA6A/MAP2/SLIT1/SEMA4B/BTG2/SEMA3B/CERS2/CDH1/LDLR/SEMA3C	12	1
GO:0150076	BP	GO:0150076	neuroinflammatory response	8/563	76/18614	0.00206551	0.00206551	0.0270069	APP/CTSC/CX3CL1/GRN/AGER/CLU/IFNGR2/LDLR	8	1
GO:1903036	BP	GO:1903036	positive regulation of response to wounding	8/563	76/18614	0.00206551	0.00206551	0.0270069	CLDN1/THBS1/F3/CLDN4/CLDN3/GRN/MDK/OCLN	8	1
GO:0043473	BP	GO:0043473	pigmentation	10/563	112/18614	0.00211651	0.00211651	0.0275752	EDN3/CDH3/CITED1/AP1S2/ATP6AP2/MITF/RAB27A/RAB11B/CD63/AP1S1	10	1
GO:0097193	BP	GO:0097193	intrinsic apoptotic signaling pathway	19/563	301/18614	0.00213215	0.00213215	0.0276276	PLAUR/ERP29/IER3/CDKN1A/S100A9/UBB/FNIP2/MLLT11/CLU/ARHGEF2/PPP1R15A/PTTG1IP/TP53BP2/BAG5/BAG6/DDX5/SKIL/PMAIP1/SFN	19	1
GO:0050867	BP	GO:0050867	positive regulation of cell activation	23/563	394/18614	0.00213662	0.00213662	0.0276276	HLA-DMB/SOX4/CTSC/THBS1/CD55/GATA3/AGER/CDKN1A/IL6ST/CD27/LAMP1/EGR3/IRS2/MMP14/TGFB1/GPR183/MDK/PELI1/SMARCE1/GAB2/TICAM1/CD320/SIRPA	23	1
GO:0001658	BP	GO:0001658	branching involved in ureteric bud morphogenesis	7/563	60/18614	0.00215071	0.00215071	0.0276276	CITED1/EYA1/NPNT/TMEM59L/SALL1/SOX9/MAGED1	7	1
GO:0060350	BP	GO:0060350	endochondral bone morphogenesis	7/563	60/18614	0.00215071	0.00215071	0.0276276	DLX5/TSKU/SERPINH1/NAB2/MMP14/POR/SOX9	7	1
GO:0001818	BP	GO:0001818	negative regulation of cytokine production	22/563	371/18614	0.00218001	0.00218001	0.0279061	CDH3/THBS1/TSKU/CX3CL1/GATA3/AGER/EZR/SFTPD/ARG2/TGFB1/KLF2/SMAD7/ERRFI1/TWSG1/PDCD4/KLF4/ZFP36/SIRPA/GSTP1/TRIB2/NMB/FN1	22	1
GO:0033137	BP	GO:0033137	negative regulation of peptidyl-serine phosphorylation	5/563	31/18614	0.00220253	0.00220253	0.0280961	DMD/PDE4D/INPP5J/SMAD7/INPP5K	5	1
GO:0030890	BP	GO:0030890	positive regulation of B cell proliferation	6/563	45/18614	0.00222825	0.00222825	0.0283255	CDKN1A/IRS2/GPR183/PELI1/TICAM1/CD320	6	1
GO:0001558	BP	GO:0001558	regulation of cell growth	24/563	420/18614	0.0022856	0.0022856	0.028954	IGFBP5/ITSN2/CDKN1A/S100A9/SPOCK1/DDR1/FAM107A/HPN/MMP14/CISH/SEMA6A/MAP2/TGFB1/MEG3/SLIT1/SMAD7/SEMA4B/JADE1/SLIT3/SEMA3B/CDH1/SEMA3C/FN1/SFN	24	1
GO:0006029	BP	GO:0006029	proteoglycan metabolic process	9/563	95/18614	0.00232301	0.00232301	0.0293264	HS3ST1/UGDH/CHPF/IDUA/HS6ST2/TM9SF2/GUSB/CHST15/GLB1	9	1
GO:0030900	BP	GO:0030900	forebrain development	23/563	397/18614	0.00235151	0.00235151	0.0295842	NPY/NTRK2/APP/DLX5/NKX2-1/TSKU/TUBA1A/ADGRG1/UBB/CDH2/DLC1/TCTN1/SALL1/LAMB1/SLIT1/MDK/TWSG1/BTG2/XAB2/CDH1/MBOAT7/CNP/EMX2	23	1
GO:1905517	BP	GO:1905517	macrophage migration	7/563	61/18614	0.00236745	0.00236745	0.0296828	THBS1/CX3CL1/SFTPD/MMP14/MDK/CNN2/MTUS1	7	1
GO:0051251	BP	GO:0051251	positive regulation of lymphocyte activation	20/563	327/18614	0.00238515	0.00238515	0.0297496	HLA-DMB/SOX4/CD55/GATA3/AGER/CDKN1A/IL6ST/CD27/LAMP1/EGR3/IRS2/MMP14/TGFB1/GPR183/MDK/PELI1/SMARCE1/TICAM1/CD320/SIRPA	20	1
GO:0051402	BP	GO:0051402	neuron apoptotic process	17/563	259/18614	0.00238904	0.00238904	0.0297496	NTRK2/APP/CCND1/CITED1/TUBA1A/CX3CL1/GRN/TRIM2/GATA3/PIGT/IL6ST/HSPA5/NCSTN/CRLF1/MDK/BTG2/LGMN	17	1
GO:0043154	BP	GO:0043154	negative regulation of cysteine-type endopeptidase activity involved in apoptotic process	8/563	78/18614	0.0024372	0.0024372	0.0302465	PLAUR/THBS1/CD27/RFFL/POR/KLF4/SERPINB9/SFN	8	1
GO:0007517	BP	GO:0007517	muscle organ development	21/563	351/18614	0.00244736	0.00244736	0.0302699	HOXD10/IGSF8/MAFF/RCAN1/RXRG/EGR3/BVES/DMD/LIF/POPDC3/HOXD9/TGFB1/DSP/SMAD7/TPM1/BTG2/EGR2/BCL9/DDX17/HOMER1/DDX5	21	1
GO:0046879	BP	GO:0046879	hormone secretion	19/563	305/18614	0.00247177	0.00247177	0.0304689	EDN3/SOX4/CGA/VGF/KDM5B/GATA3/GLUL/RAB11FIP2/ACSL4/CPE/IRS2/LIF/ANO1/LRP5/RAB11B/PRKAR1A/PIM3/NMB/MIDN	19	1
GO:1903510	BP	GO:1903510	mucopolysaccharide metabolic process	9/563	96/18614	0.00249633	0.00249633	0.0305884	UGDH/CHPF/IDUA/CHST2/TGFB1/GUSB/CHST15/B4GAT1/GLB1	9	1
GO:2001222	BP	GO:2001222	regulation of neuron migration	6/563	46/18614	0.00249817	0.00249817	0.0305884	CX3CL1/ADGRG1/SEMA6A/MDK/ARHGEF2/STAT3	6	1
GO:0007548	BP	GO:0007548	sex differentiation	18/563	283/18614	0.00254133	0.00254133	0.0308696	CCND1/CGA/VGF/NKX2-1/GATA3/ADGRG1/HSPA5/UBB/MMP14/ADCYAP1R1/SALL1/DACH1/LHX9/NRIP1/AKR1C3/SLIT3/SOX9/TIPARP	18	1
GO:0003382	BP	GO:0003382	epithelial cell morphogenesis	5/563	32/18614	0.00254643	0.00254643	0.0308696	CLDN3/MET/FAT1/PLOD3/RAB25	5	1
GO:0030204	BP	GO:0030204	chondroitin sulfate metabolic process	5/563	32/18614	0.00254643	0.00254643	0.0308696	UGDH/CHPF/IDUA/GUSB/CHST15	5	1
GO:1902903	BP	GO:1902903	regulation of supramolecular fiber organization	22/563	376/18614	0.00256826	0.00256826	0.0309866	APP/CGNL1/CX3CL1/MET/DLC1/MAP2/INPP5J/AEBP1/CLU/EPS8/LIMA1/SDC4/MYADM/TPM1/COTL1/OCLN/INPP5K/ARHGEF2/AKAP9/LDLR/WDR1/MID1	22	1
GO:0035710	BP	GO:0035710	CD4-positive, alpha-beta T cell activation	10/563	115/18614	0.00257301	0.00257301	0.0309866	TMEM98/CD55/GATA3/AGER/ARG2/GPR183/SMAD7/TWSG1/STAT3/JUNB	10	1
GO:0022617	BP	GO:0022617	extracellular matrix disassembly	7/563	62/18614	0.00260064	0.00260064	0.031145	PBXIP1/CST3/DDR1/HPN/MMP14/TGFB1/MMP15	7	1
GO:0033673	BP	GO:0033673	negative regulation of kinase activity	16/563	239/18614	0.00260317	0.00260317	0.031145	GPRC5A/CDKN1A/SPRY1/IRS2/TRIB1/LRP5/ERRFI1/INPP5K/PDCD4/SPRY2/PRKAR1A/GSTP1/TRIB2/GADD45B/MIDN/SFN	16	1
GO:0006576	BP	GO:0006576	biogenic amine metabolic process	9/563	97/18614	0.00267974	0.00267974	0.0319566	NPY/NAAA/GATA3/EPAS1/SMOX/MAOA/HDC/SAT1/SAT2	9	1
GO:0003215	BP	GO:0003215	cardiac right ventricle morphogenesis	4/563	20/18614	0.00272738	0.00272738	0.0320029	SOX4/GATA3/JAG1/SEMA3C	4	1
GO:0006670	BP	GO:0006670	sphingosine metabolic process	4/563	20/18614	0.00272738	0.00272738	0.0320029	ASAH1/NAAA/PLPP2/SPTLC2	4	1
GO:0032495	BP	GO:0032495	response to muramyl dipeptide	4/563	20/18614	0.00272738	0.00272738	0.0320029	VIM/LDOC1/JAG1/ARHGEF2	4	1
GO:0045056	BP	GO:0045056	transcytosis	4/563	20/18614	0.00272738	0.00272738	0.0320029	FCGRT/AGER/LRPAP1/RAB11B	4	1
GO:1903978	BP	GO:1903978	regulation of microglial cell activation	4/563	20/18614	0.00272738	0.00272738	0.0320029	CTSC/CX3CL1/GRN/LDLR	4	1
GO:1903037	BP	GO:1903037	regulation of leukocyte cell-cell adhesion	22/563	378/18614	0.00273914	0.00273914	0.0320029	HLA-DMB/SOX4/CD55/GATA3/AGER/SFTPD/IL6ST/CD27/EGR3/ARG2/CHST2/DLG5/GCNT1/MDK/PELI1/SMAD7/SMARCE1/SDC4/TWSG1/KLF4/SIRPA/PRKAR1A	22	1
GO:0030258	BP	GO:0030258	lipid modification	14/563	197/18614	0.00274987	0.00274987	0.0320029	B4GALNT1/PLPP2/PDK4/IRS2/PORCN/SLC27A2/INPP5J/PLA2G7/BDH2/POR/PLPPR2/INPP5K/SOX9/MBOAT7	14	1
GO:0010634	BP	GO:0010634	positive regulation of epithelial cell migration	13/563	176/18614	0.00275356	0.00275356	0.0320029	THBS1/GRN/GATA3/CTSH/SPARC/IRS2/MET/TGFB1/RAB25/SOX9/EMC10/RHOB/LGMN	13	1
GO:0006984	BP	GO:0006984	ER-nucleus signaling pathway	6/563	47/18614	0.00279193	0.00279193	0.0321428	AGR2/HSPA5/ATF6B/PPP1R15A/PPP1R15B/TMCO1	6	1
GO:0048286	BP	GO:0048286	lung alveolus development	6/563	47/18614	0.00279193	0.00279193	0.0321428	IGFBP5/NKX2-1/SFTPD/HOPX/LIF/ERRFI1	6	1
GO:0050919	BP	GO:0050919	negative chemotaxis	6/563	47/18614	0.00279193	0.00279193	0.0321428	SEMA6A/SLIT1/SEMA4B/SLIT3/SEMA3B/SEMA3C	6	1
GO:1901750	BP	GO:1901750	leukotriene D4 biosynthetic process	3/563	10/18614	0.00281751	0.00281751	0.0322346	GGT5/GGT1/GGT7	3	1
GO:1902959	BP	GO:1902959	regulation of aspartic-type endopeptidase activity involved in amyloid precursor protein catabolic process	3/563	10/18614	0.00281751	0.00281751	0.0322346	EPHA4/AGER/EFNA1	3	1
GO:0042445	BP	GO:0042445	hormone metabolic process	16/563	241/18614	0.00282774	0.00282774	0.0322507	PCSK1N/CGA/DHRS7/GATA3/CPE/SCPEP1/SCNN1B/HPN/AKR1B15/TG/PLA2G7/ATP6AP2/AKR1C3/POR/ALDH1A1/TIPARP	16	1
GO:0031638	BP	GO:0031638	zymogen activation	7/563	63/18614	0.00285107	0.00285107	0.0324092	PLAUR/THBS1/CTSH/HPN/MMP14/GGT1/LGMN	7	1
GO:0048844	BP	GO:0048844	artery morphogenesis	8/563	80/18614	0.00285934	0.00285934	0.0324092	SOX4/EYA1/HEY1/JAG1/MDK/SMAD7/FKBP10/LDLR	8	1
GO:0021953	BP	GO:0021953	central nervous system neuron differentiation	13/563	177/18614	0.00289219	0.00289219	0.0326777	NPY/NTRK2/SOX4/HOXD10/NKX2-1/TSKU/EPHA4/SPOCK1/UBB/TCTN1/MAP2/BTG2/B4GALT5	13	1
GO:0009308	BP	GO:0009308	amine metabolic process	10/563	117/18614	0.00291886	0.00291886	0.0326777	NPY/NAAA/GATA3/EPAS1/SLC7A7/SMOX/MAOA/HDC/SAT1/SAT2	10	1
GO:0030203	BP	GO:0030203	glycosaminoglycan metabolic process	10/563	117/18614	0.00291886	0.00291886	0.0326777	HS3ST1/UGDH/CHPF/IDUA/CHST2/TGFB1/GUSB/CHST15/B4GAT1/GLB1	10	1
GO:0043406	BP	GO:0043406	positive regulation of MAP kinase activity	10/563	117/18614	0.00291886	0.00291886	0.0326777	EDN3/THBS1/ERP29/EPHA4/AGER/HTR2B/TGFA/TGFB1/MAP2K6/MAGED1	10	1
GO:0061036	BP	GO:0061036	positive regulation of cartilage development	5/563	33/18614	0.00292765	0.00292765	0.0326777	MDK/BMP1/SMAD7/POR/SOX9	5	1
GO:0048568	BP	GO:0048568	embryonic organ development	25/563	453/18614	0.00296736	0.00296736	0.0330203	HOXD10/DLX5/CITED1/GATA3/PBX3/EFEMP1/EPAS1/EYA1/TSHZ1/HEY1/HPN/LIF/MMP14/TBX18/HOXD9/TGFB1/SALL1/HOXD3/MYO6/SPRY2/SOX9/JUNB/PTK7/EFNA1/PHLDA2	25	1
GO:0010976	BP	GO:0010976	positive regulation of neuron projection development	12/563	157/18614	0.00298668	0.00298668	0.0331346	NTRK2/TENM3/CX3CL1/GRN/S100A9/DDR1/HSPA5/VLDLR/MDK/PTK7/DBN1/ENC1	12	1
GO:0035270	BP	GO:0035270	endocrine system development	11/563	137/18614	0.00300707	0.00300707	0.0332599	SOX4/CGA/NKX2-1/GATA3/CDH2/TG/SALL1/HOXD3/MDK/SOX9/CDH1	11	1
GO:0006493	BP	GO:0006493	protein O-linked glycosylation	9/563	99/18614	0.00307851	0.00307851	0.0337769	GALNT10/GCNT1/TMTC2/B3GNT8/GALNT14/B4GAT1/PLOD3/DPM3/B4GALT5	9	1
GO:0060349	BP	GO:0060349	bone morphogenesis	9/563	99/18614	0.00307851	0.00307851	0.0337769	DLX5/TSKU/SERPINH1/NAB2/GLG1/MMP14/LRP5/POR/SOX9	9	1
GO:0008344	BP	GO:0008344	adult locomotory behavior	8/563	81/18614	0.00309071	0.00309071	0.0337769	APP/HOXD10/TUBA1A/EPHA4/PBX3/HOXD9/EPS8/CNP	8	1
GO:0120193	BP	GO:0120193	tight junction organization	8/563	81/18614	0.00309071	0.00309071	0.0337769	CLDN16/CLDN1/CLDN4/CLDN3/OCLN/MARVELD2/CLDN9/CLDN7	8	1
GO:0051897	BP	GO:0051897	positive regulation of protein kinase B signaling	10/563	118/18614	0.00310518	0.00310518	0.0337946	IGFBP5/GDF15/MYDGF/THBS1/F3/CX3CL1/GATA3/TGFB1/AKR1C3/SPRY2	10	1
GO:0048066	BP	GO:0048066	developmental pigmentation	6/563	48/18614	0.00311079	0.00311079	0.0337946	EDN3/CITED1/ATP6AP2/MITF/RAB27A/CD63	6	1
GO:0006590	BP	GO:0006590	thyroid hormone generation	4/563	21/18614	0.00328949	0.00328949	0.035525	CGA/GATA3/HPN/TG	4	1
GO:0019370	BP	GO:0019370	leukotriene biosynthetic process	4/563	21/18614	0.00328949	0.00328949	0.035525	GGT5/GGT1/GGT7/MGST3	4	1
GO:0002286	BP	GO:0002286	T cell activation involved in immune response	10/563	119/18614	0.00330085	0.00330085	0.0355429	HLA-DMB/TMEM98/GATA3/GPR183/MDK/SMAD7/RAB27A/ICAM1/STAT3/JUNB	10	1
GO:0070085	BP	GO:0070085	glycosylation	16/563	245/18614	0.00332514	0.00332514	0.035636	RPN2/B4GALNT1/GALNT10/GCNT1/TMTC2/ST3GAL5/GFPT2/B3GNT8/B4GALT3/GALNT14/TUSC3/B4GAT1/PLOD3/SLC39A8/DPM3/B4GALT5	16	1
GO:0006688	BP	GO:0006688	glycosphingolipid biosynthetic process	5/563	34/18614	0.00334843	0.00334843	0.035636	B4GALNT1/ST3GAL5/TM9SF2/B4GALT3/B4GALT5	5	1
GO:0048841	BP	GO:0048841	regulation of axon extension involved in axon guidance	5/563	34/18614	0.00334843	0.00334843	0.035636	SEMA6A/SLIT1/SEMA4B/SEMA3B/SEMA3C	5	1
GO:0060317	BP	GO:0060317	cardiac epithelial to mesenchymal transition	5/563	34/18614	0.00334843	0.00334843	0.035636	HEY1/SPRY1/JAG1/PDCD4/EFNA1	5	1
GO:0046328	BP	GO:0046328	regulation of JNK cascade	11/563	139/18614	0.00336277	0.00336277	0.0356849	APP/MBIP/AGER/TRAF4/CD27/FZD7/PDCD4/SIRPA/GSTP1/GADD45B/NCOR1	11	1
GO:0030888	BP	GO:0030888	regulation of B cell proliferation	7/563	65/18614	0.00340696	0.00340696	0.0360493	CDKN1A/IRS2/IKZF3/GPR183/PELI1/TICAM1/CD320	7	1
GO:0046209	BP	GO:0046209	nitric oxide metabolic process	8/563	83/18614	0.00359695	0.00359695	0.03795	NPY/ARG2/KLF2/CLU/POR/KLF4/TICAM1/SIRPA	8	1
GO:0051017	BP	GO:0051017	actin filament bundle assembly	12/563	161/18614	0.00366568	0.00366568	0.0385182	CGNL1/CX3CL1/EZR/FAM107A/MET/DLC1/EPS8/LIMA1/SDC4/TPM1/INPP5K/HSP90B1	12	1
GO:0098773	BP	GO:0098773	skin epidermis development	10/563	121/18614	0.00372157	0.00372157	0.0385182	IGFBP5/CDH3/CLDN1/CLDN4/LGR5/LRP4/MET/KLF4/SOX9/SFN	10	1
GO:0008585	BP	GO:0008585	female gonad development	9/563	102/18614	0.0037628	0.0037628	0.0385182	CGA/VGF/HSPA5/UBB/MMP14/LHX9/NRIP1/SLIT3/TIPARP	9	1
GO:0042472	BP	GO:0042472	inner ear morphogenesis	9/563	102/18614	0.0037628	0.0037628	0.0385182	DLX5/GATA3/EYA1/HPN/TBX18/MYO6/SPRY2/SOX9/PTK7	9	1
GO:0006486	BP	GO:0006486	protein glycosylation	15/563	226/18614	0.00378421	0.00378421	0.0385182	RPN2/GALNT10/GCNT1/TMTC2/ST3GAL5/GFPT2/B3GNT8/B4GALT3/GALNT14/TUSC3/B4GAT1/PLOD3/SLC39A8/DPM3/B4GALT5	15	1
GO:0043413	BP	GO:0043413	macromolecule glycosylation	15/563	226/18614	0.00378421	0.00378421	0.0385182	RPN2/GALNT10/GCNT1/TMTC2/ST3GAL5/GFPT2/B3GNT8/B4GALT3/GALNT14/TUSC3/B4GAT1/PLOD3/SLC39A8/DPM3/B4GALT5	15	1
GO:0006751	BP	GO:0006751	glutathione catabolic process	3/563	11/18614	0.00378758	0.00378758	0.0385182	GGT5/GGT1/GGT7	3	1
GO:0030167	BP	GO:0030167	proteoglycan catabolic process	3/563	11/18614	0.00378758	0.00378758	0.0385182	IDUA/GUSB/GLB1	3	1
GO:0034975	BP	GO:0034975	protein folding in endoplasmic reticulum	3/563	11/18614	0.00378758	0.00378758	0.0385182	HSPA5/PDIA3/HSP90B1	3	1
GO:0060174	BP	GO:0060174	limb bud formation	3/563	11/18614	0.00378758	0.00378758	0.0385182	SOX4/SOX9/SEMA3C	3	1
GO:0061140	BP	GO:0061140	lung secretory cell differentiation	3/563	11/18614	0.00378758	0.00378758	0.0385182	NKX2-1/AGR2/RBBP9	3	1
GO:1905050	BP	GO:1905050	positive regulation of metallopeptidase activity	3/563	11/18614	0.00378758	0.00378758	0.0385182	CLDN4/CLDN3/STAT3	3	1
GO:2001223	BP	GO:2001223	negative regulation of neuron migration	3/563	11/18614	0.00378758	0.00378758	0.0385182	CX3CL1/ADGRG1/STAT3	3	1
GO:0001974	BP	GO:0001974	blood vessel remodeling	6/563	50/18614	0.00382902	0.00382902	0.0388317	CST3/EPAS1/LIF/TGFB1/JAG1/SEMA3C	6	1
GO:0016052	BP	GO:0016052	carbohydrate catabolic process	12/563	162/18614	0.00385352	0.00385352	0.0389722	APP/IER3/IDUA/MAN2B1/SLC4A4/LRP5/GUSB/NEU1/STAT3/GAA/GLB1/NCOR1	12	1
GO:2001057	BP	GO:2001057	reactive nitrogen species metabolic process	8/563	84/18614	0.00387299	0.00387299	0.0390612	NPY/ARG2/KLF2/CLU/POR/KLF4/TICAM1/SIRPA	8	1
GO:0022408	BP	GO:0022408	negative regulation of cell-cell adhesion	14/563	205/18614	0.00393395	0.00393395	0.039567	SFTPD/ARG2/DLG5/TGFB1/JAG1/MDK/PELI1/SMAD7/SDC4/TWSG1/MYADM/KLF4/CDH1/PRKAR1A	14	1
GO:0051384	BP	GO:0051384	response to glucocorticoid	11/563	142/18614	0.00395882	0.00395882	0.039708	CCND1/CLDN1/FOSB/FAM107A/PAM/MDK/ERRFI1/POR/SLIT3/ZFP36/GLB1	11	1
GO:0021543	BP	GO:0021543	pallium development	13/563	184/18614	0.00403034	0.00403034	0.0400959	NPY/NTRK2/NKX2-1/TSKU/TUBA1A/ADGRG1/CDH2/LAMB1/MDK/BTG2/XAB2/MBOAT7/EMX2	13	1
GO:1902107	BP	GO:1902107	positive regulation of leukocyte differentiation	13/563	184/18614	0.00403034	0.00403034	0.0400959	TESC/SOX4/GATA3/AGER/CD27/EGR3/LIF/MMP14/TGFB1/CCR1/MDK/TRIB1/SMARCE1	13	1
GO:1903708	BP	GO:1903708	positive regulation of hemopoiesis	13/563	184/18614	0.00403034	0.00403034	0.0400959	TESC/SOX4/GATA3/AGER/CD27/EGR3/LIF/MMP14/TGFB1/CCR1/MDK/TRIB1/SMARCE1	13	1
GO:0001649	BP	GO:0001649	osteoblast differentiation	16/563	250/18614	0.00404624	0.00404624	0.040145	IGFBP5/DLX5/CITED1/CAT/IL6ST/NPNT/CHRD/SMOC1/JAG1/LRP5/MAP2K6/TWSG1/SOX9/JUNB/RRBP1/DDX5	16	1
GO:0014074	BP	GO:0014074	response to purine-containing compound	11/563	143/18614	0.00417522	0.00417522	0.0410635	IGFBP5/APP/VGF/FOSB/CITED1/BSG/EZR/HSPA5/INPP5K/HSP90B1/AKAP9	11	1
GO:0030534	BP	GO:0030534	adult behavior	11/563	143/18614	0.00417522	0.00417522	0.0410635	NPY/APP/HOXD10/TUBA1A/EPHA4/PBX3/NCSTN/HOXD9/EPS8/HOMER1/CNP	11	1
GO:0050921	BP	GO:0050921	positive regulation of chemotaxis	11/563	143/18614	0.00417522	0.00417522	0.0410635	EDN3/THBS1/THBS4/F3/AGER/MET/TGFB1/CCR1/PLA2G7/MDK/LGMN	11	1
GO:0042471	BP	GO:0042471	ear morphogenesis	10/563	123/18614	0.00418368	0.00418368	0.0410635	DLX5/GATA3/EYA1/TSHZ1/HPN/TBX18/MYO6/SPRY2/SOX9/PTK7	10	1
GO:0032640	BP	GO:0032640	tumor necrosis factor production	13/563	185/18614	0.004219	0.004219	0.0411893	APP/THBS1/CX3CL1/AGER/ARG2/CLU/ERRFI1/ARHGEF2/STAT3/TICAM1/ZFP36/SIRPA/GSTP1	13	1
GO:0032680	BP	GO:0032680	regulation of tumor necrosis factor production	13/563	185/18614	0.004219	0.004219	0.0411893	APP/THBS1/CX3CL1/AGER/ARG2/CLU/ERRFI1/ARHGEF2/STAT3/TICAM1/ZFP36/SIRPA/GSTP1	13	1
GO:0045912	BP	GO:0045912	negative regulation of carbohydrate metabolic process	6/563	51/18614	0.00423099	0.00423099	0.0411964	IER3/TGFB1/INPP5K/STAT3/NCOR1/MIDN	6	1
GO:0060291	BP	GO:0060291	long-term synaptic potentiation	9/563	104/18614	0.00428147	0.00428147	0.0415774	NTRK2/APP/EPHA4/AGER/NCSTN/FAM107A/IGSF11/ARC/LGMN	9	1
GO:0050931	BP	GO:0050931	pigment cell differentiation	5/563	36/18614	0.00431755	0.00431755	0.0417065	EDN3/CITED1/MITF/RAB27A/CD63	5	1
GO:1905332	BP	GO:1905332	positive regulation of morphogenesis of an epithelium	5/563	36/18614	0.00431755	0.00431755	0.0417065	GATA3/LIF/MDK/SOX9/MAGED1	5	1
GO:0045926	BP	GO:0045926	negative regulation of growth	16/563	252/18614	0.00436845	0.00436845	0.0420682	IGFBP5/CGA/GDF15/CDKN1A/SEMA6A/MAP2/TGFB1/MEG3/SLIT1/SEMA4B/JADE1/SLIT3/SEMA3B/CDH1/LGMN/SEMA3C	16	1
GO:0007389	BP	GO:0007389	pattern specification process	25/563	467/18614	0.0043851	0.0043851	0.0420682	HOXD10/NKX2-1/PBX3/EYA1/TSHZ1/ADGRG1/HEY1/LRP4/SPRY1/CHRD/TCTN1/TBX18/HOXD9/HOXD8/HOXD3/BMP1/LRP5/ATP6AP2/BTG2/EGR2/ARC/MLLT3/EMX2/SEMA3C/MID1	25	1
GO:0035019	BP	GO:0035019	somatic stem cell population maintenance	7/563	68/18614	0.00439096	0.00439096	0.0420682	SOX4/LIF/LRP5/KLF4/SOX9/BCL9/STAT3	7	1
GO:0014065	BP	GO:0014065	phosphatidylinositol 3-kinase signaling	11/563	144/18614	0.00440095	0.00440095	0.0420682	NTRK2/MYDGF/GATA3/CAT/DDR1/PTPN13/HTR2B/PIP5K1B/SOX9/RGL2/FN1	11	1
GO:0097237	BP	GO:0097237	cellular response to toxic substance	10/563	124/18614	0.00443112	0.00443112	0.0422462	SOD3/S100A9/CAT/PIM1/TP53INP1/PTPN13/ALDH1A1/GSTP1/MGST3/TXNRD1	10	1
GO:0061572	BP	GO:0061572	actin filament bundle organization	12/563	165/18614	0.0044639	0.0044639	0.0424482	CGNL1/CX3CL1/EZR/FAM107A/MET/DLC1/EPS8/LIMA1/SDC4/TPM1/INPP5K/HSP90B1	12	1
GO:0006631	BP	GO:0006631	fatty acid metabolic process	22/563	394/18614	0.0044838	0.0044838	0.042527	ASAH1/PCCA/NAAA/EPHX1/ACSL4/SCD5/PDK4/ALDH3A2/IRS2/PAM/SLC27A2/GGT5/GGT1/SLC27A6/BDH2/AKR1C3/DEGS1/POR/SOX9/GSTP1/LPGAT1/NCOR1	22	1
GO:0050728	BP	GO:0050728	negative regulation of inflammatory response	13/563	187/18614	0.00461771	0.00461771	0.043684	NPY/CX3CL1/GRN/GATA3/CALCRL/IER3/MDK/KLF4/SLC39A8/ZFP36/SIRPA/GSTP1/LDLR	13	1
GO:0035988	BP	GO:0035988	chondrocyte proliferation	4/563	23/18614	0.00463992	0.00463992	0.0437756	PBXIP1/MMP14/SMAD7/SOX9	4	1
GO:0022602	BP	GO:0022602	ovulation cycle process	6/563	52/18614	0.00466327	0.00466327	0.0437756	CGA/HSPA5/PAM/NRIP1/MAP2K6/SLIT3	6	1
GO:1901570	BP	GO:1901570	fatty acid derivative biosynthetic process	6/563	52/18614	0.00466327	0.00466327	0.0437756	ACSL4/PAM/SLC27A2/GGT5/GGT1/GGT7	6	1
GO:0030856	BP	GO:0030856	regulation of epithelial cell differentiation	12/563	166/18614	0.00468374	0.00468374	0.0438064	CCND1/MAFF/GATA3/SPRY1/ETV4/LIF/JAG1/ERRFI1/SPRY2/SOX9/ZFP36/SFN	12	1
GO:0002263	BP	GO:0002263	cell activation involved in immune response	18/563	300/18614	0.00469048	0.00469048	0.0438064	HLA-DMB/APP/TMEM98/GRN/GATA3/RNF8/LAMP1/SCNN1B/TGFB1/GPR183/MDK/SMAD7/RAB27A/ICAM1/STAT3/JUNB/GAB2/TICAM1	18	1
GO:0061614	BP	GO:0061614	miRNA transcription	7/563	69/18614	0.00476242	0.00476242	0.0443651	GATA3/TGFB1/KLF4/SOX9/STAT3/DDX5/NCOR1	7	1
GO:0002088	BP	GO:0002088	lens development in camera-type eye	8/563	87/18614	0.00479999	0.00479999	0.0446016	VIM/KDM5B/GATA3/SPRY1/MAF/FAT1/SPRY2/SKIL	8	1
GO:0048608	BP	GO:0048608	reproductive structure development	18/563	301/18614	0.0048532	0.0048532	0.0448002	CCND1/CGA/VGF/NKX2-1/PSAP/KDM5B/GATA3/ADGRG1/HSPA5/UBB/MMP14/SALL1/LHX9/NRIP1/AKR1C3/SLIT3/SOX9/TIPARP	18	1
GO:0035909	BP	GO:0035909	aorta morphogenesis	5/563	37/18614	0.00487031	0.00487031	0.0448002	SOX4/EYA1/HEY1/JAG1/FKBP10	5	1
GO:0050654	BP	GO:0050654	chondroitin sulfate proteoglycan metabolic process	5/563	37/18614	0.00487031	0.00487031	0.0448002	UGDH/CHPF/IDUA/GUSB/CHST15	5	1
GO:0060323	BP	GO:0060323	head morphogenesis	5/563	37/18614	0.00487031	0.00487031	0.0448002	DLX5/PAX9/CRISPLD1/ATP6AP2/TIPARP	5	1
GO:0006983	BP	GO:0006983	ER overload response	3/563	12/18614	0.00493753	0.00493753	0.0448823	HSPA5/PPP1R15B/TMCO1	3	1
GO:0060221	BP	GO:0060221	retinal rod cell differentiation	3/563	12/18614	0.00493753	0.00493753	0.0448823	NTRK2/SOX9/STAT3	3	1
GO:0071635	BP	GO:0071635	negative regulation of transforming growth factor beta production	3/563	12/18614	0.00493753	0.00493753	0.0448823	CDH3/TSKU/FN1	3	1
GO:1901748	BP	GO:1901748	leukotriene D4 metabolic process	3/563	12/18614	0.00493753	0.00493753	0.0448823	GGT5/GGT1/GGT7	3	1
GO:0070997	BP	GO:0070997	neuron death	21/563	373/18614	0.00494054	0.00494054	0.0448823	NPY/NTRK2/APP/CCND1/CITED1/TUBA1A/CX3CL1/GRN/TRIM2/GATA3/PIGT/IL6ST/HSPA5/NCSTN/UBB/CRLF1/CLU/MDK/BTG2/LGMN/BAG5	21	1
GO:0045471	BP	GO:0045471	response to ethanol	10/563	126/18614	0.0049605	0.0049605	0.0448826	CCND1/CLDN1/CLDN3/GATA3/CAT/CD27/TP53INP1/ADCYAP1R1/EPS8/CLDN7	10	1
GO:0003002	BP	GO:0003002	regionalization	23/563	422/18614	0.00496509	0.00496509	0.0448826	HOXD10/NKX2-1/PBX3/TSHZ1/ADGRG1/HEY1/LRP4/SPRY1/CHRD/TCTN1/TBX18/HOXD9/HOXD8/HOXD3/BMP1/LRP5/ATP6AP2/BTG2/EGR2/ARC/MLLT3/EMX2/SEMA3C	23	1
GO:0001701	BP	GO:0001701	in utero embryonic development	22/563	398/18614	0.00504134	0.00504134	0.0454596	MAFF/CITED1/SLC34A2/GATA3/EPAS1/HEY1/HOPX/LIF/ARNT2/TCTN1/STMN3/KLF2/INPP5K/PLOD3/KLF4/XAB2/JUNB/DBN1/FKBP10/SKIL/ELF3/PHLDA2	22	1
GO:0045667	BP	GO:0045667	regulation of osteoblast differentiation	11/563	147/18614	0.00513683	0.00513683	0.0459827	IGFBP5/CITED1/IL6ST/NPNT/CHRD/SMOC1/JAG1/LRP5/TWSG1/SOX9/DDX5	11	1
GO:0031110	BP	GO:0031110	regulation of microtubule polymerization or depolymerization	8/563	88/18614	0.00514399	0.00514399	0.0459827	MET/MAP2/STMN3/INPP5J/OCLN/ARHGEF2/AKAP9/MID1	8	1
GO:0035304	BP	GO:0035304	regulation of protein dephosphorylation	8/563	88/18614	0.00514399	0.00514399	0.0459827	RCAN1/DLC1/TGFB1/NUAK1/HSP90B1/PPP1R15A/PPP1R15B/PPP6R3	8	1
GO:0043627	BP	GO:0043627	response to estrogen	7/563	70/18614	0.00515707	0.00515707	0.0459827	CCND1/CITED1/SLC34A2/GATA3/MMP14/SERPINB9/CKB	7	1
GO:0003279	BP	GO:0003279	cardiac septum development	9/563	107/18614	0.00516214	0.00516214	0.0459827	SOX4/GATA3/HEY1/SALL1/JAG1/SMAD7/SLIT3/PTK7/SEMA3C	9	1
GO:0050807	BP	GO:0050807	regulation of synapse organization	15/563	234/18614	0.00521021	0.00521021	0.0461757	NTRK2/APP/TUBA1A/EPHA4/LRP4/PTPN13/CDH2/DLG5/SLIT1/ARC/GPC4/RHOB/DBN1/HOMER1/EFNA1	15	1
GO:2000116	BP	GO:2000116	regulation of cysteine-type endopeptidase activity	15/563	234/18614	0.00521021	0.00521021	0.0461757	PLAUR/THBS1/F3/CST3/S100A9/CD27/CTSH/DLC1/RFFL/POR/KLF4/SERPINB9/LGMN/PMAIP1/SFN	15	1
GO:0031109	BP	GO:0031109	microtubule polymerization or depolymerization	10/563	127/18614	0.00524316	0.00524316	0.0461757	TUBA1A/MET/MAP2/STMN3/INPP5J/OCLN/ARHGEF2/CCDC57/AKAP9/MID1	10	1
GO:0035303	BP	GO:0035303	regulation of dephosphorylation	10/563	127/18614	0.00524316	0.00524316	0.0461757	RCAN1/NPNT/DLC1/TGFB1/NUAK1/INPP5K/HSP90B1/PPP1R15A/PPP1R15B/PPP6R3	10	1
GO:0071559	BP	GO:0071559	response to transforming growth factor beta	17/563	280/18614	0.00525604	0.00525604	0.0461757	GDF15/CLDN1/THBS1/NKX2-1/CITED1/NPNT/SPRY1/HSPA5/GLG1/MXRA5/TGFB1/SMAD7/TWSG1/SPRY2/SOX9/STAT3/SKIL	17	1
GO:0071706	BP	GO:0071706	tumor necrosis factor superfamily cytokine production	13/563	190/18614	0.00527211	0.00527211	0.0461757	APP/THBS1/CX3CL1/AGER/ARG2/CLU/ERRFI1/ARHGEF2/STAT3/TICAM1/ZFP36/SIRPA/GSTP1	13	1
GO:1903555	BP	GO:1903555	regulation of tumor necrosis factor superfamily cytokine production	13/563	190/18614	0.00527211	0.00527211	0.0461757	APP/THBS1/CX3CL1/AGER/ARG2/CLU/ERRFI1/ARHGEF2/STAT3/TICAM1/ZFP36/SIRPA/GSTP1	13	1
GO:0002053	BP	GO:0002053	positive regulation of mesenchymal cell proliferation	4/563	24/18614	0.00543673	0.00543673	0.0472783	IRS2/CHRD/LRP5/SOX9	4	1
GO:0040037	BP	GO:0040037	negative regulation of fibroblast growth factor receptor signaling pathway	4/563	24/18614	0.00543673	0.00543673	0.0472783	THBS1/GATA3/SPRY1/SPRY2	4	1
GO:0048143	BP	GO:0048143	astrocyte activation	4/563	24/18614	0.00543673	0.00543673	0.0472783	APP/GRN/AGER/LDLR	4	1
GO:0070229	BP	GO:0070229	negative regulation of lymphocyte apoptotic process	5/563	38/18614	0.00547146	0.00547146	0.0474676	ORMDL3/CD27/IRS2/ARG2/EFNA1	5	1
GO:0008016	BP	GO:0008016	regulation of heart contraction	14/563	213/18614	0.00550308	0.00550308	0.047629	EDN3/ATP1B1/CELF2/EPAS1/BVES/HOPX/DMD/TBX18/PDE4D/DSP/SMAD7/TPM1/GAA/AKAP9	14	1
GO:0061458	BP	GO:0061458	reproductive system development	18/563	305/18614	0.00555113	0.00555113	0.0479315	CCND1/CGA/VGF/NKX2-1/PSAP/KDM5B/GATA3/ADGRG1/HSPA5/UBB/MMP14/SALL1/LHX9/NRIP1/AKR1C3/SLIT3/SOX9/TIPARP	18	1
GO:1903317	BP	GO:1903317	regulation of protein maturation	7/563	71/18614	0.00557577	0.00557577	0.0480311	SOX4/PLAUR/THBS1/TMEM98/GLG1/HPN/MMP14	7	1
GO:0071320	BP	GO:0071320	cellular response to cAMP	6/563	54/18614	0.00562408	0.00562408	0.0483334	IGFBP5/APP/EZR/HSPA5/INPP5K/AKAP9	6	1
GO:1901888	BP	GO:1901888	regulation of cell junction assembly	14/563	214/18614	0.00573036	0.00573036	0.0490808	NTRK2/APP/CLDN1/THBS1/CLDN3/FAM107A/HOPX/MMP14/PTPN13/DLC1/DLG5/SLIT1/SDC4/GPC4	14	1
GO:0046651	BP	GO:0046651	lymphocyte proliferation	18/563	306/18614	0.00573786	0.00573786	0.0490808	HLA-DMB/CD55/AGER/CDKN1A/SFTPD/IL6ST/NCSTN/IRS2/IKZF3/ARG2/DLG5/GPR183/PELI1/SDC4/TWSG1/TICAM1/CD320/PRKAR1A	18	1
GO:0060840	BP	GO:0060840	artery development	9/563	109/18614	0.00582308	0.00582308	0.0496937	SOX4/EYA1/HEY1/JAG1/MDK/SMAD7/EGR2/FKBP10/LDLR	9	1
GO:0060828	BP	GO:0060828	regulation of canonical Wnt signaling pathway	16/563	260/18614	0.00587399	0.00587399	0.0500116	SOX4/CDH3/DLX5/LGR5/LRP4/CDH2/FZD7/TBX18/TGFB1/TLE2/MDK/ATP6AP2/JADE1/SOX9/MLLT3/PTK7	16	1
GO:0030516	BP	GO:0030516	regulation of axon extension	8/563	90/18614	0.00588821	0.00588821	0.0500163	SEMA6A/MAP2/SLIT1/SEMA4B/SEMA3B/CDH1/SEMA3C/FN1	8	1
GO:0032872	BP	GO:0032872	regulation of stress-activated MAPK cascade	13/563	193/18614	0.00599879	0.00599879	0.0507774	APP/MBIP/AGER/EZR/TRAF4/CD27/FZD7/PDCD4/SIRPA/GSTP1/GADD45B/MID1/NCOR1	13	1
GO:0006024	BP	GO:0006024	glycosaminoglycan biosynthetic process	7/563	72/18614	0.00601941	0.00601941	0.0507774	HS3ST1/UGDH/CHPF/CHST2/TGFB1/CHST15/B4GAT1	7	1
GO:0042130	BP	GO:0042130	negative regulation of T cell proliferation	7/563	72/18614	0.00601941	0.00601941	0.0507774	SFTPD/ARG2/DLG5/PELI1/SDC4/TWSG1/PRKAR1A	7	1
GO:0031348	BP	GO:0031348	negative regulation of defense response	17/563	284/18614	0.00603618	0.00603618	0.0508017	NPY/CX3CL1/GRN/GATA3/CALCRL/IER3/ARG2/TGFB1/MDK/KLF4/SERPINB9/SLC39A8/ZFP36/SIRPA/GSTP1/TRIM38/LDLR	17	1
GO:0030279	BP	GO:0030279	negative regulation of ossification	5/563	39/18614	0.00612315	0.00612315	0.0512106	LRP4/CCR1/MDK/SMAD7/SOX9	5	1
GO:0097242	BP	GO:0097242	amyloid-beta clearance	5/563	39/18614	0.00612315	0.00612315	0.0512106	LRPAP1/LRP4/CLU/RAB11B/LDLR	5	1
GO:0043588	BP	GO:0043588	skin development	18/563	308/18614	0.00612672	0.00612672	0.0512106	IGFBP5/ASAH1/CDH3/CLDN1/CLDN4/LGR5/LRP4/ETV4/MET/JAG1/DSP/AKR1C3/ERRFI1/KLF4/SOX9/PPL/ZFP36/SFN	18	1
GO:0050864	BP	GO:0050864	regulation of B cell activation	10/563	130/18614	0.00616734	0.00616734	0.0514327	CDKN1A/CD27/IRS2/IKZF3/MMP14/TGFB1/GPR183/PELI1/TICAM1/CD320	10	1
GO:0034616	BP	GO:0034616	response to laminar fluid shear stress	3/563	13/18614	0.00627593	0.00627593	0.0518657	KLF2/SMAD7/KLF4	3	1
GO:0035437	BP	GO:0035437	maintenance of protein localization in endoplasmic reticulum	3/563	13/18614	0.00627593	0.00627593	0.0518657	HSPA5/KDELR3/OS9	3	1
GO:0070254	BP	GO:0070254	mucus secretion	3/563	13/18614	0.00627593	0.00627593	0.0518657	AGR2/SCNN1B/ANO1	3	1
GO:2001046	BP	GO:2001046	positive regulation of integrin-mediated signaling pathway	3/563	13/18614	0.00627593	0.00627593	0.0518657	LAMB1/LAMB2/CD63	3	1
GO:0003181	BP	GO:0003181	atrioventricular valve morphogenesis	4/563	25/18614	0.00631999	0.00631999	0.0518785	SOX4/HEY1/SLIT3/EFNA1	4	1
GO:0030318	BP	GO:0030318	melanocyte differentiation	4/563	25/18614	0.00631999	0.00631999	0.0518785	EDN3/CITED1/MITF/RAB27A	4	1
GO:1902993	BP	GO:1902993	positive regulation of amyloid precursor protein catabolic process	4/563	25/18614	0.00631999	0.00631999	0.0518785	EPHA4/AGER/CLU/EFNA1	4	1
GO:0006469	BP	GO:0006469	negative regulation of protein kinase activity	14/563	217/18614	0.00645777	0.00645777	0.0528909	GPRC5A/CDKN1A/SPRY1/TRIB1/LRP5/ERRFI1/INPP5K/PDCD4/SPRY2/PRKAR1A/GSTP1/TRIB2/GADD45B/SFN	14	1
GO:0072331	BP	GO:0072331	signal transduction by p53 class mediator	12/563	173/18614	0.00647575	0.00647575	0.0529198	SOX4/CDKN1A/UBB/RFFL/MYO6/NUAK1/MAP2K6/PTTG1IP/TP53BP2/BAG6/DDX5/PMAIP1	12	1
GO:0006661	BP	GO:0006661	phosphatidylinositol biosynthetic process	10/563	131/18614	0.00650204	0.00650204	0.0530163	PIGT/INPP1/HTR2B/CISH/INPP5J/PIP5K1B/PGAP3/INPP5K/MBOAT7/DPM3	10	1
GO:0050803	BP	GO:0050803	regulation of synapse structure or activity	15/563	240/18614	0.00654278	0.00654278	0.0532299	NTRK2/APP/TUBA1A/EPHA4/LRP4/PTPN13/CDH2/DLG5/SLIT1/ARC/GPC4/RHOB/DBN1/HOMER1/EFNA1	15	1
GO:0010675	BP	GO:0010675	regulation of cellular carbohydrate metabolic process	11/563	152/18614	0.00657622	0.00657622	0.0532653	TFF3/IER3/PDK4/IRS2/ADCYAP1R1/INPP5K/STAT3/PMAIP1/NCOR1/MIDN/PHLDA2	11	1
GO:0072006	BP	GO:0072006	nephron development	11/563	152/18614	0.00657622	0.00657622	0.0532653	CITED1/GATA3/EYA1/NPNT/TMEM59L/LIF/SALL1/JAG1/SOX9/MAGED1/LAMB2	11	1
GO:0007179	BP	GO:0007179	transforming growth factor beta receptor signaling pathway	14/563	218/18614	0.00671601	0.00671601	0.0542057	GDF15/THBS1/NKX2-1/CITED1/NPNT/SPRY1/HSPA5/GLG1/TGFB1/SMAD7/TWSG1/SPRY2/STAT3/SKIL	14	1
GO:0051058	BP	GO:0051058	negative regulation of small GTPase mediated signal transduction	6/563	56/18614	0.00672195	0.00672195	0.0542057	CGNL1/SPRY1/MET/DLC1/STMN3/SPRY2	6	1
GO:0070302	BP	GO:0070302	regulation of stress-activated protein kinase signaling cascade	13/563	196/18614	0.00680321	0.00680321	0.0547405	APP/MBIP/AGER/EZR/TRAF4/CD27/FZD7/PDCD4/SIRPA/GSTP1/GADD45B/MID1/NCOR1	13	1
GO:0001953	BP	GO:0001953	negative regulation of cell-matrix adhesion	5/563	40/18614	0.00682751	0.00682751	0.0548155	THBS1/FAM107A/MMP14/DLC1/JAG1	5	1
GO:0014066	BP	GO:0014066	regulation of phosphatidylinositol 3-kinase signaling	9/563	112/18614	0.00693462	0.00693462	0.0555536	NTRK2/MYDGF/CAT/DDR1/PTPN13/PIP5K1B/SOX9/RGL2/FN1	9	1
GO:0003281	BP	GO:0003281	ventricular septum development	7/563	74/18614	0.00698503	0.00698503	0.0557136	SOX4/GATA3/HEY1/SALL1/SMAD7/SLIT3/PTK7	7	1
GO:0045123	BP	GO:0045123	cellular extravasation	7/563	74/18614	0.00698503	0.00698503	0.0557136	CX3CL1/AGER/CHST2/GCNT1/MDK/ICAM1/SIRPA	7	1
GO:0032943	BP	GO:0032943	mononuclear cell proliferation	18/563	313/18614	0.00719346	0.00719346	0.0572514	HLA-DMB/CD55/AGER/CDKN1A/SFTPD/IL6ST/NCSTN/IRS2/IKZF3/ARG2/DLG5/GPR183/PELI1/SDC4/TWSG1/TICAM1/CD320/PRKAR1A	18	1
GO:0046488	BP	GO:0046488	phosphatidylinositol metabolic process	11/563	154/18614	0.0072334	0.0072334	0.0574444	PIGT/INPP1/HTR2B/CISH/INPP5J/PIP5K1B/PGAP3/INPP5K/MBOAT7/DPM3/LPGAT1	11	1
GO:0022010	BP	GO:0022010	central nervous system myelination	4/563	26/18614	0.00729351	0.00729351	0.0575473	NCSTN/MAL/CLU/B4GALT5	4	1
GO:0032291	BP	GO:0032291	axon ensheathment in central nervous system	4/563	26/18614	0.00729351	0.00729351	0.0575473	NCSTN/MAL/CLU/B4GALT5	4	1
GO:1905523	BP	GO:1905523	positive regulation of macrophage migration	4/563	26/18614	0.00729351	0.00729351	0.0575473	THBS1/CX3CL1/MMP14/MDK	4	1
GO:0043666	BP	GO:0043666	regulation of phosphoprotein phosphatase activity	6/563	57/18614	0.00732556	0.00732556	0.0576758	RCAN1/NUAK1/HSP90B1/PPP1R15A/PPP1R15B/PPP6R3	6	1
GO:0042698	BP	GO:0042698	ovulation cycle	7/563	75/18614	0.00750878	0.00750878	0.0589915	CGA/HSPA5/PAM/MDK/NRIP1/MAP2K6/SLIT3	7	1
GO:0002691	BP	GO:0002691	regulation of cellular extravasation	5/563	41/18614	0.00758661	0.00758661	0.0594754	AGER/CHST2/GCNT1/MDK/ICAM1	5	1
GO:1903894	BP	GO:1903894	regulation of IRE1-mediated unfolded protein response	3/563	14/18614	0.00781005	0.00781005	0.0609659	AGR2/HSPA5/DNAJB9	3	1
GO:1904424	BP	GO:1904424	regulation of GTP binding	3/563	14/18614	0.00781005	0.00781005	0.0609659	EPHA4/CCPG1/MET	3	1
GO:0042982	BP	GO:0042982	amyloid precursor protein metabolic process	8/563	95/18614	0.00810623	0.00810623	0.0631433	ITM2C/NTRK2/EPHA4/AGER/ITM2B/NCSTN/CLU/EFNA1	8	1
GO:0001938	BP	GO:0001938	positive regulation of endothelial cell proliferation	9/563	115/18614	0.00820186	0.00820186	0.0635948	EGFL7/MYDGF/THBS4/F3/EGR3/HTR2B/MDK/EMC10/STAT3	9	1
GO:1990748	BP	GO:1990748	cellular detoxification	9/563	115/18614	0.00820186	0.00820186	0.0635948	SOD3/S100A9/CAT/PIM1/TP53INP1/ALDH1A1/GSTP1/MGST3/TXNRD1	9	1
GO:0050808	BP	GO:0050808	synapse organization	24/563	466/18614	0.00821631	0.00821631	0.0635948	NTRK2/APP/TUBA1A/EPHA4/CX3CL1/EZR/LRP4/PTPN13/CDH2/PCDHB2/DLG5/ADGRF1/SLIT1/SEZ6L2/ARC/GPC4/RHOB/LAMB2/PTK7/CDH1/DBN1/LGMN/HOMER1/EFNA1	24	1
GO:0021537	BP	GO:0021537	telencephalon development	16/563	270/18614	0.00831972	0.00831972	0.0640371	NPY/NTRK2/DLX5/NKX2-1/TSKU/TUBA1A/ADGRG1/CDH2/TCTN1/SALL1/LAMB1/MDK/BTG2/XAB2/MBOAT7/EMX2	16	1
GO:0001935	BP	GO:0001935	endothelial cell proliferation	13/563	201/18614	0.00833192	0.00833192	0.0640371	EGFL7/MYDGF/THBS1/THBS4/F3/EGR3/SPARC/VSTM4/MMP14/HTR2B/MDK/EMC10/STAT3	13	1
GO:0001573	BP	GO:0001573	ganglioside metabolic process	4/563	27/18614	0.00836092	0.00836092	0.0640371	B4GALNT1/ST3GAL5/NEU1/B4GALT5	4	1
GO:0032682	BP	GO:0032682	negative regulation of chemokine production	4/563	27/18614	0.00836092	0.00836092	0.0640371	ARG2/KLF4/SIRPA/GSTP1	4	1
GO:0042403	BP	GO:0042403	thyroid hormone metabolic process	4/563	27/18614	0.00836092	0.00836092	0.0640371	CGA/GATA3/HPN/TG	4	1
GO:0085029	BP	GO:0085029	extracellular matrix assembly	5/563	42/18614	0.00840251	0.00840251	0.0642214	QSOX1/TGFB1/PLOD3/SOX9/FKBP10	5	1
GO:0060047	BP	GO:0060047	heart contraction	15/563	247/18614	0.00842965	0.00842965	0.0642669	EDN3/ATP1B1/CELF2/EPAS1/BVES/HOPX/DMD/TBX18/PDE4D/DSP/SMAD7/MAP2K6/TPM1/GAA/AKAP9	15	1
GO:0007596	BP	GO:0007596	blood coagulation	14/563	224/18614	0.00844358	0.00844358	0.0642669	SERPINA1/PLAUR/THBS1/TFPI/ANXA5/F3/IL6ST/F5/ENTPD1/CSRP1/GNAS/RAB27A/LMAN1/TFPI2	14	1
GO:0070664	BP	GO:0070664	negative regulation of leukocyte proliferation	8/563	96/18614	0.00861622	0.00861622	0.064958	SFTPD/ARG2/DLG5/PELI1/SDC4/TWSG1/PRKAR1A/GSTP1	8	1
GO:1901568	BP	GO:1901568	fatty acid derivative metabolic process	7/563	77/18614	0.00864256	0.00864256	0.064958	ACSL4/ALDH3A2/PAM/SLC27A2/GGT5/GGT1/GGT7	7	1
GO:2000514	BP	GO:2000514	regulation of CD4-positive, alpha-beta T cell activation	7/563	77/18614	0.00864256	0.00864256	0.064958	CD55/GATA3/AGER/ARG2/SMAD7/TWSG1/JUNB	7	1
GO:2000351	BP	GO:2000351	regulation of endothelial cell apoptotic process	6/563	59/18614	0.0086486	0.0086486	0.064958	THBS1/GATA3/ANGPTL4/AKR1C3/PDCD4/ICAM1	6	1
GO:0006790	BP	GO:0006790	sulfur compound metabolic process	18/563	319/18614	0.00866707	0.00866707	0.064958	HS3ST1/UGDH/CHPF/ACSL4/PDK4/IDUA/SLC27A2/CHST2/HS6ST2/GGT5/GGT1/TM9SF2/GUSB/CHST15/GGT7/B4GAT1/GSTP1/GLB1	18	1
GO:1902105	BP	GO:1902105	regulation of leukocyte differentiation	18/563	319/18614	0.00866707	0.00866707	0.064958	TESC/SOX4/TMEM176B/GATA3/AGER/CD27/EGR3/IKZF3/LIF/MMP14/TGFB1/CCR1/MDK/TRIB1/SMAD7/SMARCE1/MITF/JUNB	18	1
GO:0002695	BP	GO:0002695	negative regulation of leukocyte activation	13/563	202/18614	0.00866778	0.00866778	0.064958	CX3CL1/GRN/SFTPD/ARG2/DLG5/MDK/PELI1/SMAD7/SDC4/TWSG1/PRKAR1A/LDLR/FN1	13	1
GO:0010632	BP	GO:0010632	regulation of epithelial cell migration	17/563	295/18614	0.00867632	0.00867632	0.064958	THBS1/GRN/GATA3/GLUL/CTSH/SPARC/IRS2/MET/TGFB1/PTPRG/RAB25/KLF4/SOX9/EMC10/RHOB/LGMN/EFNA1	17	1
GO:0019216	BP	GO:0019216	regulation of lipid metabolic process	19/563	344/18614	0.0088467	0.0088467	0.0660984	ASAH1/CGA/NPC2/PSAP/ORMDL3/PDK4/IRS2/HTR2B/TGFB1/ADGRF1/DNAJC15/AKR1C3/POR/SOX9/CERS2/MBOAT7/LPGAT1/LDLR/NCOR1	19	1
GO:0051098	BP	GO:0051098	regulation of binding	20/563	369/18614	0.008954	0.008954	0.0666442	APP/PLAUR/EPHA4/LDOC1/GATA3/AGER/LRPAP1/CDKN1A/CCPG1/HEY1/HOPX/MET/LIF/MAP2/TGFB1/SLPI/RSF1/KLF4/TICAM1/PHLDA2	20	1
GO:0002366	BP	GO:0002366	leukocyte activation involved in immune response	17/563	296/18614	0.00895615	0.00895615	0.0666442	HLA-DMB/TMEM98/GRN/GATA3/RNF8/LAMP1/SCNN1B/TGFB1/GPR183/MDK/SMAD7/RAB27A/ICAM1/STAT3/JUNB/GAB2/TICAM1	17	1
GO:0006470	BP	GO:0006470	protein dephosphorylation	15/563	249/18614	0.00904149	0.00904149	0.0670793	DUSP6/RCAN1/EYA1/PTPN13/DLC1/TGFB1/DUSP14/PPM1K/NUAK1/PTPRE/PTPRG/HSP90B1/PPP1R15A/PPP1R15B/PPP6R3	15	1
GO:0051092	BP	GO:0051092	positive regulation of NF-kappaB transcription factor activity	11/563	159/18614	0.00910121	0.00910121	0.0670793	APP/CX3CL1/AGER/S100A9/CAT/CLU/RIPK4/ARHGEF2/STAT3/TICAM1/TRIM38	11	1
GO:0019751	BP	GO:0019751	polyol metabolic process	9/563	117/18614	0.00913965	0.00913965	0.0670793	ASAH1/NAAA/NUDT4/PLPP2/INPP1/ADCYAP1R1/INPP5J/SPTLC2/INPP5K	9	1
GO:0010586	BP	GO:0010586	miRNA metabolic process	8/563	97/18614	0.00914984	0.00914984	0.0670793	GATA3/TGFB1/KLF4/SOX9/DDX17/STAT3/DDX5/NCOR1	8	1
GO:0018108	BP	GO:0018108	peptidyl-tyrosine phosphorylation	20/563	370/18614	0.00920793	0.00920793	0.0670793	NTRK2/APP/GPRC5A/THBS4/EPHA4/EFEMP1/IL6ST/LRP4/DDR1/MET/LIF/TGFA/CRLF1/TGFB1/ERRFI1/MAP2K6/ARHGEF2/EHD4/EFNA1/CHKA	20	1
GO:0008360	BP	GO:0008360	regulation of cell shape	10/563	138/18614	0.00925644	0.00925644	0.0670793	RHOU/EZR/BVES/HPN/DLC1/EPS8/PLEKHO1/TPM1/FN1/WDR1	10	1
GO:0016266	BP	GO:0016266	O-glycan processing	5/563	43/18614	0.0092772	0.0092772	0.0670793	GALNT10/GCNT1/B3GNT8/GALNT14/B4GALT5	5	1
GO:0045687	BP	GO:0045687	positive regulation of glial cell differentiation	5/563	43/18614	0.0092772	0.0092772	0.0670793	IL6ST/LIF/TGFB1/MDK/EGR2	5	1
GO:0043281	BP	GO:0043281	regulation of cysteine-type endopeptidase activity involved in apoptotic process	13/563	204/18614	0.00937136	0.00937136	0.0670793	PLAUR/THBS1/F3/S100A9/CD27/CTSH/DLC1/RFFL/POR/KLF4/SERPINB9/PMAIP1/SFN	13	1
GO:0010631	BP	GO:0010631	epithelial cell migration	20/563	371/18614	0.00946764	0.00946764	0.0670793	THBS1/GRN/GATA3/GLUL/S100A9/CTSH/EGR3/SPARC/VSTM4/IRS2/MET/TGFB1/PTPRG/RAB25/KLF4/SOX9/EMC10/RHOB/LGMN/EFNA1	20	1
GO:0031647	BP	GO:0031647	regulation of protein stability	18/563	322/18614	0.00948991	0.00948991	0.0670793	TESC/TSPAN1/SOX4/ATP1B1/EPHA4/GRN/LAMP1/CTSH/FAM107A/PIM1/CLU/SMAD7/DPM3/BAG5/EFNA1/BAG6/B4GALT5/CTSA	18	1
GO:0071560	BP	GO:0071560	cellular response to transforming growth factor beta stimulus	16/563	274/18614	0.00950101	0.00950101	0.0670793	GDF15/CLDN1/THBS1/NKX2-1/CITED1/NPNT/SPRY1/HSPA5/GLG1/TGFB1/SMAD7/TWSG1/SPRY2/SOX9/STAT3/SKIL	16	1
GO:0003171	BP	GO:0003171	atrioventricular valve development	4/563	28/18614	0.00952563	0.00952563	0.0670793	SOX4/HEY1/SLIT3/EFNA1	4	1
GO:0003401	BP	GO:0003401	axis elongation	4/563	28/18614	0.00952563	0.00952563	0.0670793	SPRY1/SPRY2/SOX9/PTK7	4	1
GO:0006027	BP	GO:0006027	glycosaminoglycan catabolic process	4/563	28/18614	0.00952563	0.00952563	0.0670793	IDUA/TGFB1/GUSB/GLB1	4	1
GO:0032703	BP	GO:0032703	negative regulation of interleukin-2 production	4/563	28/18614	0.00952563	0.00952563	0.0670793	GATA3/EZR/SFTPD/ZFP36	4	1
GO:0048679	BP	GO:0048679	regulation of axon regeneration	4/563	28/18614	0.00952563	0.00952563	0.0670793	EPHA4/GRN/KLF4/CERS2	4	1
GO:0048736	BP	GO:0048736	appendage development	12/563	182/18614	0.00953053	0.00953053	0.0670793	SOX4/HOXD10/DLX5/LRP4/PAM/HOXD9/SMOC1/SALL1/FREM2/LRP5/SOX9/SEMA3C	12	1
GO:0060173	BP	GO:0060173	limb development	12/563	182/18614	0.00953053	0.00953053	0.0670793	SOX4/HOXD10/DLX5/LRP4/PAM/HOXD9/SMOC1/SALL1/FREM2/LRP5/SOX9/SEMA3C	12	1
GO:0051056	BP	GO:0051056	regulation of small GTPase mediated signal transduction	17/563	298/18614	0.00953746	0.00953746	0.0670793	CGNL1/RHOU/ADGRG1/SIPA1L2/SPRY1/MET/DLC1/ADCYAP1R1/PSD3/STMN3/AUTS2/EPS8/ARHGEF40/RALGAPA2/SPRY2/ARHGEF2/RGL2	17	1
GO:0003413	BP	GO:0003413	chondrocyte differentiation involved in endochondral bone morphogenesis	3/563	15/18614	0.00954598	0.00954598	0.0670793	TSKU/SERPINH1/SOX9	3	1
GO:0015803	BP	GO:0015803	branched-chain amino acid transport	3/563	15/18614	0.00954598	0.00954598	0.0670793	SLC7A7/SLC7A8/SLC6A20	3	1
GO:0032352	BP	GO:0032352	positive regulation of hormone metabolic process	3/563	15/18614	0.00954598	0.00954598	0.0670793	GATA3/HPN/POR	3	1
GO:0033599	BP	GO:0033599	regulation of mammary gland epithelial cell proliferation	3/563	15/18614	0.00954598	0.00954598	0.0670793	CCND1/KDM5B/GATA3	3	1
GO:0045820	BP	GO:0045820	negative regulation of glycolytic process	3/563	15/18614	0.00954598	0.00954598	0.0670793	IER3/STAT3/NCOR1	3	1
GO:0048934	BP	GO:0048934	peripheral nervous system neuron differentiation	3/563	15/18614	0.00954598	0.00954598	0.0670793	NTRK2/HOXD10/HOXD9	3	1
GO:0048935	BP	GO:0048935	peripheral nervous system neuron development	3/563	15/18614	0.00954598	0.00954598	0.0670793	NTRK2/HOXD10/HOXD9	3	1
GO:0071599	BP	GO:0071599	otic vesicle development	3/563	15/18614	0.00954598	0.00954598	0.0670793	GATA3/EYA1/SOX9	3	1
GO:2000651	BP	GO:2000651	positive regulation of sodium ion transmembrane transporter activity	3/563	15/18614	0.00954598	0.00954598	0.0670793	TESC/ATP1B1/DMD	3	1
GO:0002065	BP	GO:0002065	columnar/cuboidal epithelial cell differentiation	9/563	118/18614	0.00963791	0.00963791	0.0674664	NPY/SOX4/AGR2/IL6ST/CDH2/DLG5/JAG1/KLF4/SOX9	9	1
GO:0035967	BP	GO:0035967	cellular response to topologically incorrect protein	9/563	118/18614	0.00963791	0.00963791	0.0674664	CCND1/AGR2/HSPA5/OS9/ATF6B/PPP1R15A/PPP1R15B/DNAJB9/BAG6	9	1
GO:0034620	BP	GO:0034620	cellular response to unfolded protein	8/563	98/18614	0.00970772	0.00970772	0.0678253	CCND1/AGR2/HSPA5/OS9/ATF6B/PPP1R15A/PPP1R15B/DNAJB9	8	1
GO:0018212	BP	GO:0018212	peptidyl-tyrosine modification	20/563	372/18614	0.00973321	0.00973321	0.0678739	NTRK2/APP/GPRC5A/THBS4/EPHA4/EFEMP1/IL6ST/LRP4/DDR1/MET/LIF/TGFA/CRLF1/TGFB1/ERRFI1/MAP2K6/ARHGEF2/EHD4/EFNA1/CHKA	20	1
GO:0009306	BP	GO:0009306	protein secretion	20/563	373/18614	0.0100048	0.0100048	0.0696348	SOX4/VGF/ERP29/GLUL/EZR/PDIA4/RAB11FIP2/ACSL4/IRS2/PORCN/PAM/FRMD4A/ANO1/TGFB1/LRP5/RAB11B/PRKAR1A/PIM3/AP1S1/MIDN	20	1
GO:0045668	BP	GO:0045668	negative regulation of osteoblast differentiation	6/563	61/18614	0.0101346	0.0101346	0.0702859	IGFBP5/CITED1/CHRD/LRP5/TWSG1/SOX9	6	1
GO:0050817	BP	GO:0050817	coagulation	14/563	229/18614	0.0101367	0.0101367	0.0702859	SERPINA1/PLAUR/THBS1/TFPI/ANXA5/F3/IL6ST/F5/ENTPD1/CSRP1/GNAS/RAB27A/LMAN1/TFPI2	14	1
GO:0071526	BP	GO:0071526	semaphorin-plexin signaling pathway	5/563	44/18614	0.0102126	0.0102126	0.0704124	MET/SEMA6A/SEMA4B/SEMA3B/SEMA3C	5	1
GO:1904407	BP	GO:1904407	positive regulation of nitric oxide metabolic process	5/563	44/18614	0.0102126	0.0102126	0.0704124	NPY/KLF2/CLU/KLF4/TICAM1	5	1
GO:1904646	BP	GO:1904646	cellular response to amyloid-beta	5/563	44/18614	0.0102126	0.0102126	0.0704124	APP/EPHA4/AGER/ICAM1/LGMN	5	1
GO:0035592	BP	GO:0035592	establishment of protein localization to extracellular region	20/563	374/18614	0.0102823	0.0102823	0.070627	SOX4/VGF/ERP29/GLUL/EZR/PDIA4/RAB11FIP2/ACSL4/IRS2/PORCN/PAM/FRMD4A/ANO1/TGFB1/LRP5/RAB11B/PRKAR1A/PIM3/AP1S1/MIDN	20	1
GO:0090132	BP	GO:0090132	epithelium migration	20/563	374/18614	0.0102823	0.0102823	0.070627	THBS1/GRN/GATA3/GLUL/S100A9/CTSH/EGR3/SPARC/VSTM4/IRS2/MET/TGFB1/PTPRG/RAB25/KLF4/SOX9/EMC10/RHOB/LGMN/EFNA1	20	1
GO:0007599	BP	GO:0007599	hemostasis	14/563	230/18614	0.0105052	0.0105052	0.0720228	SERPINA1/PLAUR/THBS1/TFPI/ANXA5/F3/IL6ST/F5/ENTPD1/CSRP1/GNAS/RAB27A/LMAN1/TFPI2	14	1
GO:0006644	BP	GO:0006644	phospholipid metabolic process	20/563	375/18614	0.0105661	0.0105661	0.0721698	NKX2-1/ORMDL3/NAAA/PLPP2/PIGT/INPP1/HTR2B/CISH/INPP5J/PIP5K1B/PLA2G7/SPTLC2/PLPPR2/PGAP3/INPP5K/MBOAT7/DPM3/LPGAT1/CHKA/LDLR	20	1
GO:1901653	BP	GO:1901653	cellular response to peptide	20/563	375/18614	0.0105661	0.0105661	0.0721698	VIM/APP/GDF15/EPHA4/LDOC1/TSHR/AGER/SCNN1B/PDK4/IRS2/ANO1/KLF2/ERRFI1/POR/INPP5K/PTPRE/ARHGEF2/ICAM1/STAT3/LGMN	20	1
GO:0031667	BP	GO:0031667	response to nutrient levels	24/563	477/18614	0.0107448	0.0107448	0.0732537	NPY/PCSK1N/CCND1/VGF/GDF15/CDKN1A/GLUL/CAT/F5/SCNN1B/PDK4/HSPA5/FAM107A/PIM1/DNAJC15/AKR1C3/NUAK1/POR/VPS41/ZFP36/MAP1LC3B/PLIN3/PMAIP1/LDLR	24	1
GO:0030878	BP	GO:0030878	thyroid gland development	4/563	29/18614	0.0107909	0.0107909	0.073295	CGA/NKX2-1/TG/HOXD3	4	1
GO:0044342	BP	GO:0044342	type B pancreatic cell proliferation	4/563	29/18614	0.0107909	0.0107909	0.073295	IGFBP5/IRS2/DACH1/ERRFI1	4	1
GO:0002443	BP	GO:0002443	leukocyte mediated immunity	21/563	401/18614	0.0108381	0.0108381	0.0734793	HLA-DMB/CTSC/CD55/CFI/GATA3/AGER/RNF8/CD27/LAMP1/CTSH/SCNN1B/TGFB1/CLU/JAG1/SMAD7/SERPINB9/RAB27A/ICAM1/GAB2/TICAM1/WDR1	21	1
GO:0002285	BP	GO:0002285	lymphocyte activation involved in immune response	13/563	208/18614	0.0109121	0.0109121	0.0738445	HLA-DMB/TMEM98/GATA3/RNF8/LAMP1/TGFB1/GPR183/MDK/SMAD7/RAB27A/ICAM1/STAT3/JUNB	13	1
GO:0090303	BP	GO:0090303	positive regulation of wound healing	6/563	62/18614	0.0109418	0.0109418	0.0739085	CLDN1/THBS1/F3/CLDN4/CLDN3/OCLN	6	1
GO:0048511	BP	GO:0048511	rhythmic process	17/563	303/18614	0.011123	0.011123	0.0748957	NTRK2/CGA/NKX2-1/TOP1/KDM5B/CLDN4/EGR3/HSPA5/PAM/MDK/NRIP1/MAP2K6/SLIT3/MAGED1/HOMER1/DDX5/NCOR1	17	1
GO:0050863	BP	GO:0050863	regulation of T cell activation	20/563	377/18614	0.0111524	0.0111524	0.0748957	HLA-DMB/SOX4/CD55/GATA3/AGER/SFTPD/IL6ST/CD27/EGR3/ARG2/DLG5/MDK/PELI1/SMAD7/SMARCE1/SDC4/TWSG1/JUNB/SIRPA/PRKAR1A	20	1
GO:0051896	BP	GO:0051896	regulation of protein kinase B signaling	12/563	186/18614	0.0112034	0.0112034	0.0748957	NTRK2/IGFBP5/GDF15/MYDGF/THBS1/F3/CX3CL1/GATA3/TGFB1/AKR1C3/INPP5K/SPRY2	12	1
GO:0010677	BP	GO:0010677	negative regulation of cellular carbohydrate metabolic process	5/563	45/18614	0.0112107	0.0112107	0.0748957	IER3/INPP5K/STAT3/NCOR1/MIDN	5	1
GO:0010799	BP	GO:0010799	regulation of peptidyl-threonine phosphorylation	5/563	45/18614	0.0112107	0.0112107	0.0748957	APP/TGFB1/SMAD7/INPP5K/SPRY2	5	1
GO:0060443	BP	GO:0060443	mammary gland morphogenesis	5/563	45/18614	0.0112107	0.0112107	0.0748957	IGFBP5/KDM5B/DDR1/LRP5/ELF3	5	1
GO:0051494	BP	GO:0051494	negative regulation of cytoskeleton organization	11/563	164/18614	0.0113215	0.0113215	0.0753774	CGNL1/MET/DLC1/MAP2/INPP5J/EPS8/LIMA1/MYADM/INPP5K/ARHGEF2/MID1	11	1
GO:0048167	BP	GO:0048167	regulation of synaptic plasticity	13/563	209/18614	0.0113265	0.0113265	0.0753774	NTRK2/APP/VGF/EPHA4/CX3CL1/AGER/NCSTN/FAM107A/IGSF11/EGR2/ARC/DBN1/LGMN	13	1
GO:0048872	BP	GO:0048872	homeostasis of number of cells	17/563	304/18614	0.0114638	0.0114638	0.0753774	SOX4/TUBA1A/GATA3/EPAS1/ADGRG1/SCNN1B/PKNOX1/NCSTN/CDH2/CRISPLD1/GPR183/KLF2/SOX9/STAT3/ZFP36/SKIL/PMAIP1	17	1
GO:0003188	BP	GO:0003188	heart valve formation	3/563	16/18614	0.0114887	0.0114887	0.0753774	HEY1/SOX9/EFNA1	3	1
GO:0006750	BP	GO:0006750	glutathione biosynthetic process	3/563	16/18614	0.0114887	0.0114887	0.0753774	GGT5/GGT1/GGT7	3	1
GO:0010715	BP	GO:0010715	regulation of extracellular matrix disassembly	3/563	16/18614	0.0114887	0.0114887	0.0753774	CST3/DDR1/TGFB1	3	1
GO:0045651	BP	GO:0045651	positive regulation of macrophage differentiation	3/563	16/18614	0.0114887	0.0114887	0.0753774	LIF/TGFB1/TRIB1	3	1
GO:0048385	BP	GO:0048385	regulation of retinoic acid receptor signaling pathway	3/563	16/18614	0.0114887	0.0114887	0.0753774	PRAME/KLF2/AKR1C3	3	1
GO:0090136	BP	GO:0090136	epithelial cell-cell adhesion	3/563	16/18614	0.0114887	0.0114887	0.0753774	THBS4/BVES/DSP	3	1
GO:2000637	BP	GO:2000637	positive regulation of miRNA-mediated gene silencing	3/563	16/18614	0.0114887	0.0114887	0.0753774	TGFB1/STAT3/ZFP36	3	1
GO:0090130	BP	GO:0090130	tissue migration	20/563	379/18614	0.0117645	0.0117645	0.0768262	THBS1/GRN/GATA3/GLUL/S100A9/CTSH/EGR3/SPARC/VSTM4/IRS2/MET/TGFB1/PTPRG/RAB25/KLF4/SOX9/EMC10/RHOB/LGMN/EFNA1	20	1
GO:0035904	BP	GO:0035904	aorta development	6/563	63/18614	0.0117934	0.0117934	0.0768262	SOX4/EYA1/HEY1/JAG1/EGR2/FKBP10	6	1
GO:0070542	BP	GO:0070542	response to fatty acid	6/563	63/18614	0.0117934	0.0117934	0.0768262	CLDN1/CAT/PDK4/AKR1C3/SOX9/LDLR	6	1
GO:0099601	BP	GO:0099601	regulation of neurotransmitter receptor activity	6/563	63/18614	0.0117934	0.0117934	0.0768262	APP/ARC/LYNX1/IFNGR2/HOMER1/AKAP9	6	1
GO:0010921	BP	GO:0010921	regulation of phosphatase activity	7/563	82/18614	0.0120212	0.0120212	0.078171	RCAN1/NPNT/NUAK1/HSP90B1/PPP1R15A/PPP1R15B/PPP6R3	7	1
GO:0006482	BP	GO:0006482	protein demethylation	4/563	30/18614	0.0121597	0.0121597	0.0782376	KDM5B/PPME1/KDM6B/KDM6A	4	1
GO:0006882	BP	GO:0006882	intracellular zinc ion homeostasis	4/563	30/18614	0.0121597	0.0121597	0.0782376	S100A9/SLC39A6/SLC39A7/SLC39A8	4	1
GO:0007176	BP	GO:0007176	regulation of epidermal growth factor-activated receptor activity	4/563	30/18614	0.0121597	0.0121597	0.0782376	APP/GPRC5A/TGFA/ERRFI1	4	1
GO:0008214	BP	GO:0008214	protein dealkylation	4/563	30/18614	0.0121597	0.0121597	0.0782376	KDM5B/PPME1/KDM6B/KDM6A	4	1
GO:0015701	BP	GO:0015701	bicarbonate transport	4/563	30/18614	0.0121597	0.0121597	0.0782376	SLC26A2/SLC4A5/SLC4A4/SLC39A8	4	1
GO:0070168	BP	GO:0070168	negative regulation of biomineral tissue development	4/563	30/18614	0.0121597	0.0121597	0.0782376	HEY1/TGFB1/CCR1/SOX9	4	1
GO:0021510	BP	GO:0021510	spinal cord development	8/563	102/18614	0.0121947	0.0121947	0.0783252	SOX4/HOXD10/PBX3/CHRD/TCTN1/VLDLR/SLIT1/CD320	8	1
GO:0098754	BP	GO:0098754	detoxification	10/563	144/18614	0.0122606	0.0122606	0.0785537	SOD3/S100A9/CAT/PIM1/TP53INP1/ALDH1A1/SLC39A8/GSTP1/MGST3/TXNRD1	10	1
GO:0035272	BP	GO:0035272	exocrine system development	5/563	46/18614	0.0122732	0.0122732	0.0785537	IGSF3/TGFB1/TWSG1/SOX9/SEMA3C	5	1
GO:0070665	BP	GO:0070665	positive regulation of leukocyte proliferation	11/563	166/18614	0.0123171	0.0123171	0.0786975	HLA-DMB/CD55/AGER/CDKN1A/IL6ST/IRS2/GPR183/PELI1/TICAM1/CD320/NMB	11	1
GO:0062012	BP	GO:0062012	regulation of small molecule metabolic process	18/563	331/18614	0.0123393	0.0123393	0.0787018	TFF3/APP/IER3/SLC7A7/PDK4/IRS2/ADCYAP1R1/SLC4A4/AKR1C3/POR/SOX9/STAT3/CD320/LPGAT1/PMAIP1/LDLR/NCOR1/MIDN	18	1
GO:0010720	BP	GO:0010720	positive regulation of cell development	22/563	432/18614	0.0125002	0.0125002	0.0795891	TESC/NTRK2/SOX4/EPHA4/CX3CL1/GATA3/AGER/IL6ST/CD27/EGR3/LIF/MMP14/TGFB1/CCR1/MDK/TRIB1/SMAD7/SMARCE1/EGR2/DBN1/SKIL/FN1	22	1
GO:0003015	BP	GO:0003015	heart process	15/563	259/18614	0.0126475	0.0126475	0.0802243	EDN3/ATP1B1/CELF2/EPAS1/BVES/HOPX/DMD/TBX18/PDE4D/DSP/SMAD7/MAP2K6/TPM1/GAA/AKAP9	15	1
GO:0030166	BP	GO:0030166	proteoglycan biosynthetic process	6/563	64/18614	0.0126907	0.0126907	0.0802243	HS3ST1/UGDH/CHPF/HS6ST2/TM9SF2/CHST15	6	1
GO:0033059	BP	GO:0033059	cellular pigmentation	6/563	64/18614	0.0126907	0.0126907	0.0802243	CDH3/AP1S2/RAB27A/RAB11B/CD63/AP1S1	6	1
GO:0040014	BP	GO:0040014	regulation of multicellular organism growth	6/563	64/18614	0.0126907	0.0126907	0.0802243	APP/GDF15/EZR/GAMT/STAT3/LGMN	6	1
GO:0071692	BP	GO:0071692	protein localization to extracellular region	20/563	382/18614	0.0127325	0.0127325	0.0802243	SOX4/VGF/ERP29/GLUL/EZR/PDIA4/RAB11FIP2/ACSL4/IRS2/PORCN/PAM/FRMD4A/ANO1/TGFB1/LRP5/RAB11B/PRKAR1A/PIM3/AP1S1/MIDN	20	1
GO:0001570	BP	GO:0001570	vasculogenesis	7/563	83/18614	0.0127971	0.0127971	0.0802243	NTRK2/EGFL7/CITED1/HEY1/TGFB1/JUNB/TIPARP	7	1
GO:0007492	BP	GO:0007492	endoderm development	7/563	83/18614	0.0127971	0.0127971	0.0802243	NKX2-1/MMP14/PAX9/LAMB1/ARC/MMP15/FN1	7	1
GO:0014068	BP	GO:0014068	positive regulation of phosphatidylinositol 3-kinase signaling	7/563	83/18614	0.0127971	0.0127971	0.0802243	NTRK2/MYDGF/CAT/DDR1/SOX9/RGL2/FN1	7	1
GO:0072332	BP	GO:0072332	intrinsic apoptotic signaling pathway by p53 class mediator	7/563	83/18614	0.0127971	0.0127971	0.0802243	CDKN1A/UBB/PTTG1IP/TP53BP2/BAG6/DDX5/PMAIP1	7	1
GO:0050671	BP	GO:0050671	positive regulation of lymphocyte proliferation	10/563	145/18614	0.0128254	0.0128254	0.0802638	HLA-DMB/CD55/AGER/CDKN1A/IL6ST/IRS2/GPR183/PELI1/TICAM1/CD320	10	1
GO:0031099	BP	GO:0031099	regeneration	12/563	190/18614	0.0130941	0.0130941	0.0817471	CCND1/CLDN1/EPHA4/GRN/CDKN1A/HOPX/FZD7/MDK/KLF4/BCL9/CERS2/LAMB2	12	1
GO:0050821	BP	GO:0050821	protein stabilization	13/563	213/18614	0.013107	0.013107	0.0817471	TESC/TSPAN1/SOX4/ATP1B1/EPHA4/GRN/LAMP1/PIM1/CLU/SMAD7/BAG5/EFNA1/BAG6	13	1
GO:0016339	BP	GO:0016339	calcium-dependent cell-cell adhesion via plasma membrane cell adhesion molecules	5/563	47/18614	0.0134019	0.0134019	0.0818756	CDH3/CDH2/PCDHB2/ATP2C1/CDH1	5	1
GO:0021517	BP	GO:0021517	ventral spinal cord development	5/563	47/18614	0.0134019	0.0134019	0.0818756	SOX4/HOXD10/TCTN1/VLDLR/CD320	5	1
GO:0030177	BP	GO:0030177	positive regulation of Wnt signaling pathway	10/563	146/18614	0.0134095	0.0134095	0.0818756	SOX4/CDH3/PBXIP1/DLX5/LGR5/TGFB1/SALL1/ATP6AP2/MLLT3/PTK7	10	1
GO:0035107	BP	GO:0035107	appendage morphogenesis	10/563	146/18614	0.0134095	0.0134095	0.0818756	SOX4/HOXD10/DLX5/LRP4/HOXD9/SALL1/FREM2/LRP5/SOX9/SEMA3C	10	1
GO:0035108	BP	GO:0035108	limb morphogenesis	10/563	146/18614	0.0134095	0.0134095	0.0818756	SOX4/HOXD10/DLX5/LRP4/HOXD9/SALL1/FREM2/LRP5/SOX9/SEMA3C	10	1
GO:1903522	BP	GO:1903522	regulation of blood circulation	15/563	261/18614	0.0134874	0.0134874	0.0818756	EDN3/ATP1B1/CELF2/AGER/EPAS1/BVES/HOPX/DMD/TBX18/PDE4D/DSP/SMAD7/TPM1/GAA/AKAP9	15	1
GO:0030308	BP	GO:0030308	negative regulation of cell growth	12/563	191/18614	0.0136028	0.0136028	0.0818756	CDKN1A/SEMA6A/MAP2/TGFB1/MEG3/SLIT1/SEMA4B/JADE1/SLIT3/SEMA3B/CDH1/SEMA3C	12	1
GO:0010464	BP	GO:0010464	regulation of mesenchymal cell proliferation	4/563	31/18614	0.0136348	0.0136348	0.0818756	IRS2/CHRD/LRP5/SOX9	4	1
GO:0034311	BP	GO:0034311	diol metabolic process	4/563	31/18614	0.0136348	0.0136348	0.0818756	ASAH1/NAAA/PLPP2/SPTLC2	4	1
GO:0035767	BP	GO:0035767	endothelial cell chemotaxis	4/563	31/18614	0.0136348	0.0136348	0.0818756	THBS1/EGR3/MET/LGMN	4	1
GO:0060325	BP	GO:0060325	face morphogenesis	4/563	31/18614	0.0136348	0.0136348	0.0818756	DLX5/PAX9/CRISPLD1/TIPARP	4	1
GO:0070570	BP	GO:0070570	regulation of neuron projection regeneration	4/563	31/18614	0.0136348	0.0136348	0.0818756	EPHA4/GRN/KLF4/CERS2	4	1
GO:0072577	BP	GO:0072577	endothelial cell apoptotic process	6/563	65/18614	0.0136348	0.0136348	0.0818756	THBS1/GATA3/ANGPTL4/AKR1C3/PDCD4/ICAM1	6	1
GO:0080164	BP	GO:0080164	regulation of nitric oxide metabolic process	6/563	65/18614	0.0136348	0.0136348	0.0818756	NPY/KLF2/CLU/KLF4/TICAM1/SIRPA	6	1
GO:0001574	BP	GO:0001574	ganglioside biosynthetic process	3/563	17/18614	0.013642	0.013642	0.0818756	B4GALNT1/ST3GAL5/B4GALT5	3	1
GO:0035269	BP	GO:0035269	protein O-linked mannosylation	3/563	17/18614	0.013642	0.013642	0.0818756	TMTC2/B4GAT1/DPM3	3	1
GO:0043129	BP	GO:0043129	surfactant homeostasis	3/563	17/18614	0.013642	0.013642	0.0818756	EPAS1/SFTPD/CTSH	3	1
GO:0044539	BP	GO:0044539	long-chain fatty acid import into cell	3/563	17/18614	0.013642	0.013642	0.0818756	THBS1/IRS2/SLC27A2	3	1
GO:0046838	BP	GO:0046838	phosphorylated carbohydrate dephosphorylation	3/563	17/18614	0.013642	0.013642	0.0818756	INPP1/INPP5J/INPP5K	3	1
GO:0046855	BP	GO:0046855	inositol phosphate dephosphorylation	3/563	17/18614	0.013642	0.013642	0.0818756	INPP1/INPP5J/INPP5K	3	1
GO:0060148	BP	GO:0060148	positive regulation of post-transcriptional gene silencing	3/563	17/18614	0.013642	0.013642	0.0818756	TGFB1/STAT3/ZFP36	3	1
GO:1900370	BP	GO:1900370	positive regulation of post-transcriptional gene silencing by RNA	3/563	17/18614	0.013642	0.013642	0.0818756	TGFB1/STAT3/ZFP36	3	1
GO:1905906	BP	GO:1905906	regulation of amyloid fibril formation	3/563	17/18614	0.013642	0.013642	0.0818756	APP/CLU/LDLR	3	1
GO:0030072	BP	GO:0030072	peptide hormone secretion	14/563	238/18614	0.0138445	0.0138445	0.0829102	EDN3/SOX4/VGF/GLUL/RAB11FIP2/ACSL4/CPE/IRS2/ANO1/LRP5/RAB11B/PRKAR1A/PIM3/MIDN	14	1
GO:0010721	BP	GO:0010721	negative regulation of cell development	16/563	286/18614	0.0138597	0.0138597	0.0829102	TMEM176B/TMEM98/LRP4/SEMA6A/MAP2/SLIT1/MDK/TRIB1/SMAD7/SEMA4B/BTG2/SEMA3B/CERS2/CDH1/LDLR/SEMA3C	16	1
GO:0009612	BP	GO:0009612	response to mechanical stimulus	13/563	215/18614	0.0140745	0.0140745	0.0838565	THBS1/FOSB/TUBA1A/MAP3K14/DMD/HPN/MMP14/CDH2/MDK/CNN2/BTG2/SOX9/PPL	13	1
GO:0043491	BP	GO:0043491	protein kinase B signaling	13/563	215/18614	0.0140745	0.0140745	0.0838565	NTRK2/IGFBP5/GDF15/MYDGF/THBS1/F3/CX3CL1/GATA3/TGFB1/AKR1C3/INPP5K/SPRY2/SOX9	13	1
GO:0002460	BP	GO:0002460	adaptive immune response based on somatic recombination of immune receptors built from immunoglobulin superfamily domains	17/563	311/18614	0.0140866	0.0140866	0.0838565	HLA-DMB/CTSC/TMEM98/CD55/CFI/GATA3/AGER/RNF8/CD27/CTSH/TGFB1/CLU/JAG1/SMAD7/RAB27A/STAT3/JUNB	17	1
GO:0061387	BP	GO:0061387	regulation of extent of cell growth	8/563	105/18614	0.0143458	0.0143458	0.0852608	SEMA6A/MAP2/SLIT1/SEMA4B/SEMA3B/CDH1/SEMA3C/FN1	8	1
GO:0032970	BP	GO:0032970	regulation of actin filament-based process	20/563	387/18614	0.0144857	0.0144857	0.0859389	CGNL1/CX3CL1/FAM107A/MET/PAM/DLC1/PDE4D/IQGAP2/DSP/MDK/CNN2/EPS8/LIMA1/SDC4/MYADM/TPM1/COTL1/INPP5K/AKAP9/WDR1	20	1
GO:0009267	BP	GO:0009267	cellular response to starvation	11/563	170/18614	0.0145068	0.0145068	0.0859389	CDKN1A/GLUL/PDK4/HSPA5/DNAJC15/AKR1C3/NUAK1/VPS41/MAP1LC3B/PLIN3/PMAIP1	11	1
GO:0006110	BP	GO:0006110	regulation of glycolytic process	5/563	48/18614	0.0145985	0.0145985	0.0860158	APP/IER3/SLC4A4/STAT3/NCOR1	5	1
GO:0031641	BP	GO:0031641	regulation of myelination	5/563	48/18614	0.0145985	0.0145985	0.0860158	CTSC/TMEM98/RXRG/TG/EGR2	5	1
GO:0035850	BP	GO:0035850	epithelial cell differentiation involved in kidney development	5/563	48/18614	0.0145985	0.0145985	0.0860158	GATA3/LIF/SALL1/JAG1/LAMB2	5	1
GO:0017015	BP	GO:0017015	regulation of transforming growth factor beta receptor signaling pathway	10/563	148/18614	0.0146373	0.0146373	0.0860158	THBS1/NKX2-1/CITED1/NPNT/SPRY1/HSPA5/GLG1/TGFB1/SMAD7/SPRY2	10	1
GO:0032946	BP	GO:0032946	positive regulation of mononuclear cell proliferation	10/563	148/18614	0.0146373	0.0146373	0.0860158	HLA-DMB/CD55/AGER/CDKN1A/IL6ST/IRS2/GPR183/PELI1/TICAM1/CD320	10	1
GO:0002274	BP	GO:0002274	myeloid leukocyte activation	14/563	240/18614	0.0147951	0.0147951	0.0868042	NPY/APP/CTSC/THBS1/CX3CL1/GRN/AGER/SCNN1B/CLU/GAB2/TICAM1/IFNGR2/LDLR/FN1	14	1
GO:0044403	BP	GO:0044403	biological process involved in symbiotic interaction	17/563	313/18614	0.0149162	0.0149162	0.0873744	CLDN1/CD55/BSG/SFTPD/LAMP1/SCNN1B/HPN/TMPRSS2/VPS37B/ZDHHC9/INPP5K/CHD1/ICAM1/CLDN9/TRIM38/LDLR/FN1	17	1
GO:0050727	BP	GO:0050727	regulation of inflammatory response	21/563	414/18614	0.0150458	0.0150458	0.0878688	NPY/APP/CTSC/CX3CL1/GRN/GATA3/CALCRL/IER3/AGER/S100A9/IL6ST/GGT1/PLA2G7/MDK/PDCD4/KLF4/SLC39A8/ZFP36/SIRPA/GSTP1/LDLR	21	1
GO:0090288	BP	GO:0090288	negative regulation of cellular response to growth factor stimulus	9/563	127/18614	0.0150912	0.0150912	0.0878688	THBS1/GATA3/SPRY1/CHRD/SEMA6A/SMAD7/TWSG1/SPRY2/SKIL	9	1
GO:0010950	BP	GO:0010950	positive regulation of endopeptidase activity	11/563	171/18614	0.0150974	0.0150974	0.0878688	F3/EPHA4/AGER/S100A9/CTSH/NCSTN/DLC1/STAT3/LGMN/EFNA1/PMAIP1	11	1
GO:0002027	BP	GO:0002027	regulation of heart rate	8/563	106/18614	0.0151206	0.0151206	0.0878688	EDN3/EPAS1/BVES/DMD/PDE4D/DSP/TPM1/AKAP9	8	1
GO:1901796	BP	GO:1901796	regulation of signal transduction by p53 class mediator	8/563	106/18614	0.0151206	0.0151206	0.0878688	SOX4/UBB/RFFL/NUAK1/MAP2K6/PTTG1IP/DDX5/PMAIP1	8	1
GO:1903532	BP	GO:1903532	positive regulation of secretion by cell	16/563	289/18614	0.0151614	0.0151614	0.0879663	EDN3/SOX4/GLUL/EZR/ACSL4/LAMP1/IRS2/FRMD4A/ANO1/TGFB1/SDC4/MAP2K6/RAB27A/GAB2/PRKAR1A/NMB	16	1
GO:0010765	BP	GO:0010765	positive regulation of sodium ion transport	4/563	32/18614	0.0152189	0.0152189	0.0881599	TESC/ATP1B1/PRSS8/DMD	4	1
GO:0051592	BP	GO:0051592	response to calcium ion	10/563	149/18614	0.0152817	0.0152817	0.0883843	CCND1/THBS1/FOSB/TUBA1A/HSPA5/NCSTN/AKR1C3/JUNB/LGMN/HOMER1	10	1
GO:0008625	BP	GO:0008625	extrinsic apoptotic signaling pathway via death domain receptors	7/563	86/18614	0.0153404	0.0153404	0.0885834	THBS1/MAL/RFFL/ARHGEF2/ICAM1/SKIL/PMAIP1	7	1
GO:1903706	BP	GO:1903706	regulation of hemopoiesis	21/563	415/18614	0.0154165	0.0154165	0.0888829	TESC/SOX4/TMEM176B/GATA3/AGER/CD27/EGR3/IKZF3/LIF/MMP14/TGFB1/CCR1/JAG1/MDK/TRIB1/SMAD7/SMARCE1/MITF/STAT3/JUNB/ZFP36	21	1
GO:0043966	BP	GO:0043966	histone H3 acetylation	6/563	67/18614	0.0156681	0.0156681	0.0894806	PBXIP1/MBIP/GATA3/LIF/JADE1/USP22	6	1
GO:0045682	BP	GO:0045682	regulation of epidermis development	6/563	67/18614	0.0156681	0.0156681	0.0894806	MAFF/NAB2/ETV4/ERRFI1/ZFP36/SFN	6	1
GO:0070613	BP	GO:0070613	regulation of protein processing	6/563	67/18614	0.0156681	0.0156681	0.0894806	PLAUR/THBS1/TMEM98/GLG1/HPN/MMP14	6	1
GO:0010171	BP	GO:0010171	body morphogenesis	5/563	49/18614	0.0158647	0.0158647	0.0894806	DLX5/PAX9/CRISPLD1/ATP6AP2/TIPARP	5	1
GO:0046580	BP	GO:0046580	negative regulation of Ras protein signal transduction	5/563	49/18614	0.0158647	0.0158647	0.0894806	SPRY1/MET/DLC1/STMN3/SPRY2	5	1
GO:0005976	BP	GO:0005976	polysaccharide metabolic process	8/563	107/18614	0.0159253	0.0159253	0.0894806	IL6ST/IRS2/TGFB1/B3GNT8/INPP5K/GAA/B4GALT5/PHLDA2	8	1
GO:1903038	BP	GO:1903038	negative regulation of leukocyte cell-cell adhesion	10/563	150/18614	0.0159471	0.0159471	0.0894806	SFTPD/ARG2/DLG5/MDK/PELI1/SMAD7/SDC4/TWSG1/KLF4/PRKAR1A	10	1
GO:0002693	BP	GO:0002693	positive regulation of cellular extravasation	3/563	18/18614	0.016009	0.016009	0.0894806	AGER/MDK/ICAM1	3	1
GO:0006595	BP	GO:0006595	polyamine metabolic process	3/563	18/18614	0.016009	0.016009	0.0894806	SMOX/SAT1/SAT2	3	1
GO:0010755	BP	GO:0010755	regulation of plasminogen activation	3/563	18/18614	0.016009	0.016009	0.0894806	PLAUR/THBS1/HPN	3	1
GO:0030206	BP	GO:0030206	chondroitin sulfate biosynthetic process	3/563	18/18614	0.016009	0.016009	0.0894806	UGDH/CHPF/CHST15	3	1
GO:0036003	BP	GO:0036003	positive regulation of transcription from RNA polymerase II promoter in response to stress	3/563	18/18614	0.016009	0.016009	0.0894806	HSPA5/KLF2/ATF6B	3	1
GO:0042339	BP	GO:0042339	keratan sulfate metabolic process	3/563	18/18614	0.016009	0.016009	0.0894806	CHST2/B4GAT1/GLB1	3	1
GO:0042402	BP	GO:0042402	cellular biogenic amine catabolic process	3/563	18/18614	0.016009	0.016009	0.0894806	SMOX/MAOA/SAT1	3	1
GO:0060602	BP	GO:0060602	branch elongation of an epithelium	3/563	18/18614	0.016009	0.016009	0.0894806	SPRY1/SPRY2/SOX9	3	1
GO:0072077	BP	GO:0072077	renal vesicle morphogenesis	3/563	18/18614	0.016009	0.016009	0.0894806	LIF/SALL1/SOX9	3	1
GO:0090594	BP	GO:0090594	inflammatory response to wounding	3/563	18/18614	0.016009	0.016009	0.0894806	GRN/TGFB1/MDK	3	1
GO:0150079	BP	GO:0150079	negative regulation of neuroinflammatory response	3/563	18/18614	0.016009	0.016009	0.0894806	CX3CL1/GRN/LDLR	3	1
GO:2000136	BP	GO:2000136	regulation of cell proliferation involved in heart morphogenesis	3/563	18/18614	0.016009	0.016009	0.0894806	EYA1/PIM1/SOX9	3	1
GO:2001224	BP	GO:2001224	positive regulation of neuron migration	3/563	18/18614	0.016009	0.016009	0.0894806	SEMA6A/MDK/ARHGEF2	3	1
GO:0046785	BP	GO:0046785	microtubule polymerization	7/563	87/18614	0.0162627	0.0162627	0.0907598	TUBA1A/MET/MAP2/INPP5J/OCLN/CCDC57/AKAP9	7	1
GO:0002790	BP	GO:0002790	peptide secretion	14/563	243/18614	0.0163143	0.0163143	0.0909092	EDN3/SOX4/VGF/GLUL/RAB11FIP2/ACSL4/CPE/IRS2/ANO1/LRP5/RAB11B/PRKAR1A/PIM3/MIDN	14	1
GO:2000027	BP	GO:2000027	regulation of animal organ morphogenesis	9/563	129/18614	0.0165612	0.0165612	0.0921453	GATA3/SPRY1/FZD7/PAX9/SOX9/MAGED1/MLLT3/GPC4/PTK7	9	1
GO:1903844	BP	GO:1903844	regulation of cellular response to transforming growth factor beta stimulus	10/563	151/18614	0.0166337	0.0166337	0.0922726	THBS1/NKX2-1/CITED1/NPNT/SPRY1/HSPA5/GLG1/TGFB1/SMAD7/SPRY2	10	1
GO:0050890	BP	GO:0050890	cognition	17/563	317/18614	0.0166894	0.0166894	0.0922726	NTRK2/APP/RCAN1/TUBA1A/AGER/NCSTN/FAM107A/MAN2B1/VLDLR/ADGRF1/MDK/TUSC3/BTG2/EGR2/ARC/LGMN/LDLR	17	1
GO:0035914	BP	GO:0035914	skeletal muscle cell differentiation	6/563	68/18614	0.0167594	0.0167594	0.0922726	MAFF/BTG2/EGR2/BCL9/DDX17/DDX5	6	1
GO:0042987	BP	GO:0042987	amyloid precursor protein catabolic process	6/563	68/18614	0.0167594	0.0167594	0.0922726	NTRK2/EPHA4/AGER/NCSTN/CLU/EFNA1	6	1
GO:1902893	BP	GO:1902893	regulation of miRNA transcription	6/563	68/18614	0.0167594	0.0167594	0.0922726	GATA3/TGFB1/KLF4/SOX9/STAT3/NCOR1	6	1
GO:0014013	BP	GO:0014013	regulation of gliogenesis	8/563	108/18614	0.0167606	0.0167606	0.0922726	TMEM98/IL6ST/LIF/TGFB1/MDK/EGR2/CERS2/LDLR	8	1
GO:0032963	BP	GO:0032963	collagen metabolic process	8/563	108/18614	0.0167606	0.0167606	0.0922726	VIM/SERPINH1/CST3/MMP14/TGFB1/ERRFI1/PLOD3/MMP15	8	1
GO:0002063	BP	GO:0002063	chondrocyte development	4/563	33/18614	0.0169142	0.0169142	0.0922858	TSKU/SERPINH1/SMAD7/SOX9	4	1
GO:0015012	BP	GO:0015012	heparan sulfate proteoglycan biosynthetic process	4/563	33/18614	0.0169142	0.0169142	0.0922858	HS3ST1/UGDH/HS6ST2/TM9SF2	4	1
GO:0048384	BP	GO:0048384	retinoic acid receptor signaling pathway	4/563	33/18614	0.0169142	0.0169142	0.0922858	PRAME/RXRG/KLF2/AKR1C3	4	1
GO:0048710	BP	GO:0048710	regulation of astrocyte differentiation	4/563	33/18614	0.0169142	0.0169142	0.0922858	EPHA4/IL6ST/LIF/LDLR	4	1
GO:0051497	BP	GO:0051497	negative regulation of stress fiber assembly	4/563	33/18614	0.0169142	0.0169142	0.0922858	CGNL1/MET/DLC1/INPP5K	4	1
GO:0071711	BP	GO:0071711	basement membrane organization	4/563	33/18614	0.0169142	0.0169142	0.0922858	HPN/LAMB1/PLOD3/LAMB2	4	1
GO:0030073	BP	GO:0030073	insulin secretion	12/563	197/18614	0.0169782	0.0169782	0.0924969	SOX4/VGF/GLUL/RAB11FIP2/ACSL4/IRS2/ANO1/LRP5/RAB11B/PRKAR1A/PIM3/MIDN	12	1
GO:0050672	BP	GO:0050672	negative regulation of lymphocyte proliferation	7/563	88/18614	0.0172235	0.0172235	0.0935552	SFTPD/ARG2/DLG5/PELI1/SDC4/TWSG1/PRKAR1A	7	1
GO:0071277	BP	GO:0071277	cellular response to calcium ion	7/563	88/18614	0.0172235	0.0172235	0.0935552	FOSB/TUBA1A/HSPA5/NCSTN/AKR1C3/JUNB/LGMN	7	1
GO:0071322	BP	GO:0071322	cellular response to carbohydrate stimulus	10/563	152/18614	0.017342	0.017342	0.0940592	SOX4/CALCRL/AGER/RAB11FIP2/IRS2/ANO1/LRP5/MAP2K6/RAB11B/PIM3	10	1
GO:0048562	BP	GO:0048562	embryonic organ morphogenesis	16/563	294/18614	0.0175396	0.0175396	0.0949901	HOXD10/DLX5/GATA3/EFEMP1/EYA1/TSHZ1/HPN/MMP14/TBX18/HOXD9/HOXD3/MYO6/SPRY2/SOX9/PTK7/EFNA1	16	1
GO:1904035	BP	GO:1904035	regulation of epithelial cell apoptotic process	8/563	109/18614	0.0176269	0.0176269	0.0952636	THBS1/GATA3/ANGPTL4/MDK/AKR1C3/PDCD4/ICAM1/ZFP36	8	1
GO:1901136	BP	GO:1901136	carbohydrate derivative catabolic process	11/563	175/18614	0.0176421	0.0176421	0.0952636	NUDT4/CST3/GDA/IDUA/PDE4D/TGFB1/NPL/GUSB/NEU1/ALDH1A1/GLB1	11	1
GO:0042093	BP	GO:0042093	T-helper cell differentiation	6/563	69/18614	0.017902	0.017902	0.0965243	TMEM98/GATA3/GPR183/SMAD7/STAT3/JUNB	6	1
GO:0032496	BP	GO:0032496	response to lipopolysaccharide	18/563	345/18614	0.0180717	0.0180717	0.0971999	VIM/CLDN1/CITED1/CD55/CX3CL1/LDOC1/S100A9/TGFB1/TRIB1/PELI1/SLPI/PDCD4/TICAM1/ZFP36/SIRPA/GSTP1/HNRNPA0/CNP	18	1
GO:0010595	BP	GO:0010595	positive regulation of endothelial cell migration	9/563	131/18614	0.0181335	0.0181335	0.0971999	THBS1/GRN/GATA3/SPARC/MET/TGFB1/EMC10/RHOB/LGMN	9	1
GO:0038127	BP	GO:0038127	ERBB signaling pathway	9/563	131/18614	0.0181335	0.0181335	0.0971999	GPRC5A/PLAUR/AGR2/EFEMP1/TGFA/TGFB1/ERRFI1/SOX9/LGMN	9	1
GO:0050868	BP	GO:0050868	negative regulation of T cell activation	9/563	131/18614	0.0181335	0.0181335	0.0971999	SFTPD/ARG2/DLG5/MDK/PELI1/SMAD7/SDC4/TWSG1/PRKAR1A	9	1
GO:0006112	BP	GO:0006112	energy reserve metabolic process	7/563	89/18614	0.0182238	0.0182238	0.0972568	IL6ST/IRS2/ADGRF1/GFPT2/INPP5K/GAA/PHLDA2	7	1
GO:0007589	BP	GO:0007589	body fluid secretion	7/563	89/18614	0.0182238	0.0182238	0.0972568	CCND1/AGR2/SCNN1B/DDR1/PAM/SLC4A5/ANO1	7	1
GO:0032945	BP	GO:0032945	negative regulation of mononuclear cell proliferation	7/563	89/18614	0.0182238	0.0182238	0.0972568	SFTPD/ARG2/DLG5/PELI1/SDC4/TWSG1/PRKAR1A	7	1
GO:0048863	BP	GO:0048863	stem cell differentiation	14/563	247/18614	0.018522	0.018522	0.0973662	EDN3/LIF/CDH2/HTR2B/SEMA6A/JAG1/SEMA4B/SOX9/SEMA3B/MLLT3/STAT3/ZFP36/SEMA3C/FN1	14	1
GO:0002523	BP	GO:0002523	leukocyte migration involved in inflammatory response	3/563	19/18614	0.0185917	0.0185917	0.0973662	CX3CL1/S100A9/MDK	3	1
GO:0010801	BP	GO:0010801	negative regulation of peptidyl-threonine phosphorylation	3/563	19/18614	0.0185917	0.0185917	0.0973662	SMAD7/INPP5K/SPRY2	3	1
GO:0043031	BP	GO:0043031	negative regulation of macrophage activation	3/563	19/18614	0.0185917	0.0185917	0.0973662	CX3CL1/GRN/LDLR	3	1
GO:0061323	BP	GO:0061323	cell proliferation involved in heart morphogenesis	3/563	19/18614	0.0185917	0.0185917	0.0973662	EYA1/PIM1/SOX9	3	1
GO:0071545	BP	GO:0071545	inositol phosphate catabolic process	3/563	19/18614	0.0185917	0.0185917	0.0973662	INPP1/INPP5J/INPP5K	3	1
GO:0072087	BP	GO:0072087	renal vesicle development	3/563	19/18614	0.0185917	0.0185917	0.0973662	LIF/SALL1/SOX9	3	1
GO:0140354	BP	GO:0140354	lipid import into cell	3/563	19/18614	0.0185917	0.0185917	0.0973662	THBS1/IRS2/SLC27A2	3	1
GO:1902307	BP	GO:1902307	positive regulation of sodium ion transmembrane transport	3/563	19/18614	0.0185917	0.0185917	0.0973662	TESC/ATP1B1/DMD	3	1
GO:0019083	BP	GO:0019083	viral transcription	5/563	51/18614	0.0186119	0.0186119	0.0973662	HPN/INPP5K/RSF1/CHD1/ZFP36	5	1
GO:0032873	BP	GO:0032873	negative regulation of stress-activated MAPK cascade	5/563	51/18614	0.0186119	0.0186119	0.0973662	EZR/PDCD4/SIRPA/GSTP1/NCOR1	5	1
GO:0070303	BP	GO:0070303	negative regulation of stress-activated protein kinase signaling cascade	5/563	51/18614	0.0186119	0.0186119	0.0973662	EZR/PDCD4/SIRPA/GSTP1/NCOR1	5	1
GO:0006026	BP	GO:0006026	aminoglycan catabolic process	4/563	34/18614	0.018723	0.018723	0.0973662	IDUA/TGFB1/GUSB/GLB1	4	1
GO:0006516	BP	GO:0006516	glycoprotein catabolic process	4/563	34/18614	0.018723	0.018723	0.0973662	CST3/IDUA/GUSB/GLB1	4	1
GO:0006691	BP	GO:0006691	leukotriene metabolic process	4/563	34/18614	0.018723	0.018723	0.0973662	GGT5/GGT1/GGT7/MGST3	4	1
GO:0034405	BP	GO:0034405	response to fluid shear stress	4/563	34/18614	0.018723	0.018723	0.0973662	KLF2/SMAD7/KLF4/TFPI2	4	1
GO:0060351	BP	GO:0060351	cartilage development involved in endochondral bone morphogenesis	4/563	34/18614	0.018723	0.018723	0.0973662	TSKU/SERPINH1/POR/SOX9	4	1
GO:0060563	BP	GO:0060563	neuroepithelial cell differentiation	4/563	34/18614	0.018723	0.018723	0.0973662	SOX4/CDH2/DLG5/JAG1	4	1
GO:0050729	BP	GO:0050729	positive regulation of inflammatory response	10/563	154/18614	0.018825	0.018825	0.0977579	APP/CTSC/CX3CL1/GRN/S100A9/IL6ST/PLA2G7/MDK/PDCD4/LDLR	10	1
GO:0007178	BP	GO:0007178	transmembrane receptor protein serine/threonine kinase signaling pathway	20/563	398/18614	0.0190123	0.0190123	0.0983887	IGSF1/VIM/DLX5/GDF15/THBS1/NKX2-1/CITED1/NPNT/SPRY1/HSPA5/GLG1/CHRD/TGFB1/SMAD7/TWSG1/PDCD4/SPRY2/STAT3/DDX5/SKIL	20	1
GO:0019827	BP	GO:0019827	stem cell population maintenance	11/563	177/18614	0.0190282	0.0190282	0.0983887	SOX4/LIF/CDH2/FZD7/JAG1/LRP5/SMARCE1/KLF4/SOX9/BCL9/STAT3	11	1
GO:0051235	BP	GO:0051235	maintenance of location	18/563	347/18614	0.0190359	0.0190359	0.0983887	CX3CL1/B4GALNT1/S100A9/HSPA5/DMD/KDELR3/HTR2B/PDE4D/IGSF11/NRIP1/OS9/PLOD3/HSP90B1/LMAN1/DBN1/GAA/PLIN3/AKAP9	18	1
GO:0050922	BP	GO:0050922	negative regulation of chemotaxis	6/563	70/18614	0.0190968	0.0190968	0.0983887	THBS1/SEMA6A/SLIT1/SEMA4B/SEMA3B/SEMA3C	6	1
GO:2000379	BP	GO:2000379	positive regulation of reactive oxygen species metabolic process	6/563	70/18614	0.0190968	0.0190968	0.0983887	THBS1/CDKN1A/TGFB1/AKR1C3/RAB27A/GSTP1	6	1
GO:0042593	BP	GO:0042593	glucose homeostasis	14/563	248/18614	0.0191077	0.0191077	0.0983887	IGFBP5/SOX4/VGF/AGER/RAB11FIP2/PDK4/IRS2/ANO1/LRP5/INPP5K/RAB11B/STAT3/PIM3/NMB	14	1
GO:0106027	BP	GO:0106027	neuron projection organization	7/563	90/18614	0.0192641	0.0192641	0.0990546	APP/EPHA4/ARC/DBN1/LGMN/HOMER1/EFNA1	7	1
GO:0007626	BP	GO:0007626	locomotory behavior	12/563	201/18614	0.0195555	0.0195555	0.100412	APP/HOXD10/NKX2-1/RCAN1/TUBA1A/EPHA4/PBX3/HOXD9/EPS8/GAA/CNP/NCOR1	12	1
GO:0043524	BP	GO:0043524	negative regulation of neuron apoptotic process	10/563	155/18614	0.0196005	0.0196005	0.100502	NTRK2/CCND1/CITED1/CX3CL1/GRN/IL6ST/CRLF1/MDK/BTG2/LGMN	10	1
GO:0008202	BP	GO:0008202	steroid metabolic process	17/563	323/18614	0.0196504	0.0196504	0.100617	APP/ASAH1/CGA/NPC2/TSKU/CAT/SCNN1B/SLC27A2/AKR1B15/VLDLR/LRP5/LIMA1/AKR1C3/POR/LGMN/TIPARP/LDLR	17	1
GO:0033500	BP	GO:0033500	carbohydrate homeostasis	14/563	249/18614	0.0197074	0.0197074	0.100768	IGFBP5/SOX4/VGF/AGER/RAB11FIP2/PDK4/IRS2/ANO1/LRP5/INPP5K/RAB11B/STAT3/PIM3/NMB	14	1
GO:0050866	BP	GO:0050866	negative regulation of cell activation	13/563	225/18614	0.0197556	0.0197556	0.100873	CX3CL1/GRN/SFTPD/ARG2/DLG5/MDK/PELI1/SMAD7/SDC4/TWSG1/PRKAR1A/LDLR/FN1	13	1
GO:0006936	BP	GO:0006936	muscle contraction	18/563	349/18614	0.0200393	0.0200393	0.102037	EDN3/ATP1B1/ORMDL3/CALCRL/SCNN1B/NPNT/DMD/ARG2/HTR2B/PDE4D/DSP/SMAD7/MAP2K6/TPM1/GAMT/GAA/HOMER1/AKAP9	18	1
GO:0045765	BP	GO:0045765	regulation of angiogenesis	18/563	349/18614	0.0200393	0.0200393	0.102037	MYDGF/THBS1/THBS4/F3/GRN/GLUL/ANGPTL4/CTSH/SPARC/SEMA6A/KLF2/MDK/KLF4/SPRY2/EMC10/RHOB/STAT3/EFNA1	18	1
GO:0031103	BP	GO:0031103	axon regeneration	5/563	52/18614	0.0200958	0.0200958	0.102041	EPHA4/GRN/KLF4/CERS2/LAMB2	5	1
GO:2000677	BP	GO:2000677	regulation of transcription regulatory region DNA binding	5/563	52/18614	0.0200958	0.0200958	0.102041	GATA3/HEY1/LIF/TGFB1/KLF4	5	1
GO:0071674	BP	GO:0071674	mononuclear cell migration	12/563	202/18614	0.0202432	0.0202432	0.102647	APP/THBS1/CX3CL1/GATA3/AGER/CCR1/GPR183/PLA2G7/MDK/EPS8/SIRPA/LGMN	12	1
GO:0002294	BP	GO:0002294	CD4-positive, alpha-beta T cell differentiation involved in immune response	6/563	71/18614	0.0203449	0.0203449	0.10302	TMEM98/GATA3/GPR183/SMAD7/STAT3/JUNB	6	1
GO:0032611	BP	GO:0032611	interleukin-1 beta production	8/563	112/18614	0.0204183	0.0204183	0.103107	APP/CX3CL1/AGER/ARG2/ERRFI1/STAT3/SIRPA/GSTP1	8	1
GO:0032651	BP	GO:0032651	regulation of interleukin-1 beta production	8/563	112/18614	0.0204183	0.0204183	0.103107	APP/CX3CL1/AGER/ARG2/ERRFI1/STAT3/SIRPA/GSTP1	8	1
GO:0001893	BP	GO:0001893	maternal placenta development	4/563	35/18614	0.0206471	0.0206471	0.103548	LDOC1/BSG/LIF/JUNB	4	1
GO:0031128	BP	GO:0031128	developmental induction	4/563	35/18614	0.0206471	0.0206471	0.103548	NKX2-1/SPRY1/SALL1/SOX9	4	1
GO:0035633	BP	GO:0035633	maintenance of blood-brain barrier	4/563	35/18614	0.0206471	0.0206471	0.103548	CLDN1/CLDN3/DMD/OCLN	4	1
GO:0070528	BP	GO:0070528	protein kinase C signaling	4/563	35/18614	0.0206471	0.0206471	0.103548	ADGRG1/HTR2B/MYADM/SEZ6L2	4	1
GO:0071398	BP	GO:0071398	cellular response to fatty acid	4/563	35/18614	0.0206471	0.0206471	0.103548	CLDN1/PDK4/AKR1C3/LDLR	4	1
GO:0002449	BP	GO:0002449	lymphocyte mediated immunity	16/563	300/18614	0.0207609	0.0207609	0.103976	HLA-DMB/CTSC/CD55/CFI/GATA3/AGER/RNF8/CD27/LAMP1/CTSH/TGFB1/CLU/JAG1/SMAD7/SERPINB9/RAB27A	16	1
GO:0007611	BP	GO:0007611	learning or memory	15/563	276/18614	0.0212439	0.0212439	0.10583	NTRK2/APP/RCAN1/TUBA1A/AGER/NCSTN/MAN2B1/VLDLR/ADGRF1/MDK/BTG2/EGR2/ARC/LGMN/LDLR	15	1
GO:0003417	BP	GO:0003417	growth plate cartilage development	3/563	20/18614	0.0213912	0.0213912	0.10583	TSKU/POR/SOX9	3	1
GO:0006525	BP	GO:0006525	arginine metabolic process	3/563	20/18614	0.0213912	0.0213912	0.10583	SLC7A7/ARG2/SLC39A8	3	1
GO:0009310	BP	GO:0009310	amine catabolic process	3/563	20/18614	0.0213912	0.0213912	0.10583	SMOX/MAOA/SAT1	3	1
GO:0036498	BP	GO:0036498	IRE1-mediated unfolded protein response	3/563	20/18614	0.0213912	0.0213912	0.10583	AGR2/HSPA5/DNAJB9	3	1
GO:0060749	BP	GO:0060749	mammary gland alveolus development	3/563	20/18614	0.0213912	0.0213912	0.10583	CCND1/DDR1/TGFA	3	1
GO:0061377	BP	GO:0061377	mammary gland lobule development	3/563	20/18614	0.0213912	0.0213912	0.10583	CCND1/DDR1/TGFA	3	1
GO:1902004	BP	GO:1902004	positive regulation of amyloid-beta formation	3/563	20/18614	0.0213912	0.0213912	0.10583	EPHA4/CLU/EFNA1	3	1
GO:1903975	BP	GO:1903975	regulation of glial cell migration	3/563	20/18614	0.0213912	0.0213912	0.10583	CX3CL1/GPR183/CERS2	3	1
GO:0043467	BP	GO:0043467	regulation of generation of precursor metabolites and energy	9/563	135/18614	0.021599	0.021599	0.106378	APP/IER3/IRS2/SLC4A4/DNAJC15/INPP5K/STAT3/NCOR1/PHLDA2	9	1
GO:0002287	BP	GO:0002287	alpha-beta T cell activation involved in immune response	6/563	72/18614	0.0216472	0.0216472	0.106378	TMEM98/GATA3/GPR183/SMAD7/STAT3/JUNB	6	1
GO:0002293	BP	GO:0002293	alpha-beta T cell differentiation involved in immune response	6/563	72/18614	0.0216472	0.0216472	0.106378	TMEM98/GATA3/GPR183/SMAD7/STAT3/JUNB	6	1
GO:0030330	BP	GO:0030330	DNA damage response, signal transduction by p53 class mediator	6/563	72/18614	0.0216472	0.0216472	0.106378	SOX4/CDKN1A/MYO6/PTTG1IP/DDX5/PMAIP1	6	1
GO:0060411	BP	GO:0060411	cardiac septum morphogenesis	6/563	72/18614	0.0216472	0.0216472	0.106378	SOX4/HEY1/JAG1/SMAD7/SLIT3/SEMA3C	6	1
GO:0033674	BP	GO:0033674	positive regulation of kinase activity	21/563	430/18614	0.0218889	0.0218889	0.107421	EDN3/NTRK2/CCND1/THBS1/ERP29/EPHA4/AGER/CDKN1A/TRAF4/DDR1/NAB2/MET/HTR2B/TGFA/TGFB1/VLDLR/CLU/SDC4/MAP2K6/MAGED1/EFNA1	21	1
GO:0050731	BP	GO:0050731	positive regulation of peptidyl-tyrosine phosphorylation	11/563	181/18614	0.0220401	0.0220401	0.107747	THBS4/EPHA4/IL6ST/LRP4/LIF/TGFA/CRLF1/TGFB1/ARHGEF2/EHD4/EFNA1	11	1
GO:0098727	BP	GO:0098727	maintenance of cell number	11/563	181/18614	0.0220401	0.0220401	0.107747	SOX4/LIF/CDH2/FZD7/JAG1/LRP5/SMARCE1/KLF4/SOX9/BCL9/STAT3	11	1
GO:0007264	BP	GO:0007264	small GTPase mediated signal transduction	23/563	483/18614	0.022073	0.022073	0.107747	CGNL1/RHOU/CDKN1A/ADGRG1/SIPA1L2/SPRY1/MET/DLC1/RRAD/ADCYAP1R1/PSD3/STMN3/AUTS2/NUCB1/RGL3/EPS8/ARHGEF40/RALGAPA2/CTNNAL1/SPRY2/ARHGEF2/RHOB/RGL2	23	1
GO:0023061	BP	GO:0023061	signal release	23/563	483/18614	0.022073	0.022073	0.107747	NPY/EDN3/SOX4/CGA/VGF/KDM5B/GATA3/GLUL/RAB11FIP2/ACSL4/CPE/IRS2/PORCN/LIF/ANO1/MCTP2/LRP5/MAP2K6/RAB11B/PRKAR1A/PIM3/NMB/MIDN	23	1
GO:0031346	BP	GO:0031346	positive regulation of cell projection organization	18/563	353/18614	0.0221677	0.0221677	0.108065	NTRK2/TENM3/EPHA4/CX3CL1/GRN/S100A9/DDR1/HSPA5/VLDLR/AUTS2/MDK/EPS8/OCLN/PTK7/DBN1/ENC1/SKIL/FN1	18	1
GO:0007173	BP	GO:0007173	epidermal growth factor receptor signaling pathway	8/563	114/18614	0.0224453	0.0224453	0.109128	GPRC5A/PLAUR/AGR2/EFEMP1/TGFA/TGFB1/ERRFI1/SOX9	8	1
GO:0031532	BP	GO:0031532	actin cytoskeleton reorganization	8/563	114/18614	0.0224453	0.0224453	0.109128	CLDN3/EZR/IQGAP2/AUTS2/MDK/EPS8/ATP2C1/PTK7	8	1
GO:1903035	BP	GO:1903035	negative regulation of response to wounding	7/563	93/18614	0.0226331	0.0226331	0.109727	PLAUR/THBS1/TFPI/EPHA4/CLDN3/MDK/CERS2	7	1
GO:0003161	BP	GO:0003161	cardiac conduction system development	4/563	36/18614	0.0226883	0.0226883	0.109727	HEY1/BVES/HOPX/TBX18	4	1
GO:0032232	BP	GO:0032232	negative regulation of actin filament bundle assembly	4/563	36/18614	0.0226883	0.0226883	0.109727	CGNL1/MET/DLC1/INPP5K	4	1
GO:2000758	BP	GO:2000758	positive regulation of peptidyl-lysine acetylation	4/563	36/18614	0.0226883	0.0226883	0.109727	SOX4/GATA3/LIF/AUTS2	4	1
GO:0006941	BP	GO:0006941	striated muscle contraction	11/563	182/18614	0.0228448	0.0228448	0.110338	ATP1B1/DMD/ARG2/PDE4D/DSP/SMAD7/MAP2K6/TPM1/GAA/HOMER1/AKAP9	11	1
GO:0070988	BP	GO:0070988	demethylation	6/563	73/18614	0.0230047	0.0230047	0.110964	KDM5B/GATA3/POR/PPME1/KDM6B/KDM6A	6	1
GO:0031669	BP	GO:0031669	cellular response to nutrient levels	13/563	230/18614	0.0231714	0.0231714	0.111621	CDKN1A/GLUL/PDK4/HSPA5/FAM107A/PIM1/DNAJC15/AKR1C3/NUAK1/VPS41/MAP1LC3B/PLIN3/PMAIP1	13	1
GO:0030857	BP	GO:0030857	negative regulation of epithelial cell differentiation	5/563	54/18614	0.0232909	0.0232909	0.111627	CCND1/SPRY1/JAG1/SPRY2/SOX9	5	1
GO:0031113	BP	GO:0031113	regulation of microtubule polymerization	5/563	54/18614	0.0232909	0.0232909	0.111627	MET/MAP2/INPP5J/OCLN/AKAP9	5	1
GO:1904645	BP	GO:1904645	response to amyloid-beta	5/563	54/18614	0.0232909	0.0232909	0.111627	APP/EPHA4/AGER/ICAM1/LGMN	5	1
GO:1901342	BP	GO:1901342	regulation of vasculature development	18/563	355/18614	0.0232946	0.0232946	0.111627	MYDGF/THBS1/THBS4/F3/GRN/GLUL/ANGPTL4/CTSH/SPARC/SEMA6A/KLF2/MDK/KLF4/SPRY2/EMC10/RHOB/STAT3/EFNA1	18	1
GO:0061041	BP	GO:0061041	regulation of wound healing	9/563	137/18614	0.0234996	0.0234996	0.112462	CLDN1/PLAUR/THBS1/TFPI/F3/CLDN4/CLDN3/OCLN/TNFRSF12A	9	1
GO:0008654	BP	GO:0008654	phospholipid biosynthetic process	14/563	255/18614	0.0236088	0.0236088	0.11269	ORMDL3/PIGT/INPP1/HTR2B/CISH/INPP5J/PIP5K1B/SPTLC2/PGAP3/INPP5K/MBOAT7/DPM3/LPGAT1/CHKA	14	1
GO:0050730	BP	GO:0050730	regulation of peptidyl-tyrosine phosphorylation	14/563	255/18614	0.0236088	0.0236088	0.11269	APP/GPRC5A/THBS4/EPHA4/IL6ST/LRP4/LIF/TGFA/CRLF1/TGFB1/ERRFI1/ARHGEF2/EHD4/EFNA1	14	1
GO:0042129	BP	GO:0042129	regulation of T cell proliferation	11/563	183/18614	0.0236708	0.0236708	0.112839	HLA-DMB/CD55/AGER/SFTPD/IL6ST/ARG2/DLG5/PELI1/SDC4/TWSG1/PRKAR1A	11	1
GO:0001738	BP	GO:0001738	morphogenesis of a polarized epithelium	7/563	94/18614	0.0238412	0.0238412	0.113503	FZD7/DLG5/FAT1/MLLT3/GPC4/PTK7/WDR1	7	1
GO:0042594	BP	GO:0042594	response to starvation	12/563	207/18614	0.0239541	0.0239541	0.113892	CDKN1A/GLUL/PDK4/HSPA5/DNAJC15/AKR1C3/NUAK1/VPS41/ZFP36/MAP1LC3B/PLIN3/PMAIP1	12	1
GO:0002683	BP	GO:0002683	negative regulation of immune system process	23/563	487/18614	0.0239985	0.0239985	0.113955	NPY/THBS1/TMEM176B/CD55/CX3CL1/GRN/EZR/SFTPD/ARG2/DLG5/TGFB1/MDK/TRIB1/CNN2/PELI1/SMAD7/SDC4/TWSG1/SOX9/SERPINB9/PRKAR1A/LDLR/FN1	23	1
GO:0010288	BP	GO:0010288	response to lead ion	3/563	21/18614	0.0244082	0.0244082	0.114858	APP/CLDN1/CAT	3	1
GO:0032332	BP	GO:0032332	positive regulation of chondrocyte differentiation	3/563	21/18614	0.0244082	0.0244082	0.114858	SMAD7/POR/SOX9	3	1
GO:0060004	BP	GO:0060004	reflex	3/563	21/18614	0.0244082	0.0244082	0.114858	NPNT/HPN/NMB	3	1
GO:0071498	BP	GO:0071498	cellular response to fluid shear stress	3/563	21/18614	0.0244082	0.0244082	0.114858	KLF2/KLF4/TFPI2	3	1
GO:0090026	BP	GO:0090026	positive regulation of monocyte chemotaxis	3/563	21/18614	0.0244082	0.0244082	0.114858	CCR1/PLA2G7/LGMN	3	1
GO:0150105	BP	GO:0150105	protein localization to cell-cell junction	3/563	21/18614	0.0244082	0.0244082	0.114858	CGNL1/DLG5/DSP	3	1
GO:1903579	BP	GO:1903579	negative regulation of ATP metabolic process	3/563	21/18614	0.0244082	0.0244082	0.114858	IER3/STAT3/NCOR1	3	1
GO:0045165	BP	GO:0045165	cell fate commitment	15/563	281/18614	0.0244634	0.0244634	0.114934	HOXD10/NKX2-1/GATA3/EPAS1/EYA1/FZD7/TBX18/JAG1/MITF/KLF4/SPRY2/SOX9/ARHGEF2/STAT3/KDM6B	15	1
GO:0060048	BP	GO:0060048	cardiac muscle contraction	9/563	138/18614	0.0244933	0.0244933	0.114934	ATP1B1/DMD/PDE4D/DSP/SMAD7/MAP2K6/TPM1/GAA/AKAP9	9	1
GO:0046578	BP	GO:0046578	regulation of Ras protein signal transduction	11/563	184/18614	0.0245184	0.0245184	0.114934	ADGRG1/SPRY1/MET/DLC1/PSD3/STMN3/AUTS2/EPS8/SPRY2/ARHGEF2/RGL2	11	1
GO:0046434	BP	GO:0046434	organophosphate catabolic process	10/563	161/18614	0.0247518	0.0247518	0.115845	NUDT4/ENTPD1/GDA/INPP1/PDE4D/INPP5J/PLA2G7/INPP5K/CNP/LDLR	10	1
GO:0014037	BP	GO:0014037	Schwann cell differentiation	4/563	37/18614	0.024848	0.024848	0.115845	NTRK2/NAB2/EGR2/LAMB2	4	1
GO:0016486	BP	GO:0016486	peptide hormone processing	4/563	37/18614	0.024848	0.024848	0.115845	PCSK1N/CPE/PLA2G7/ATP6AP2	4	1
GO:0043516	BP	GO:0043516	regulation of DNA damage response, signal transduction by p53 class mediator	4/563	37/18614	0.024848	0.024848	0.115845	SOX4/PTTG1IP/DDX5/PMAIP1	4	1
GO:0003229	BP	GO:0003229	ventricular cardiac muscle tissue development	5/563	55/18614	0.0250044	0.0250044	0.115845	HOPX/TGFB1/DSP/SMAD7/TPM1	5	1
GO:0006584	BP	GO:0006584	catecholamine metabolic process	5/563	55/18614	0.0250044	0.0250044	0.115845	NPY/GATA3/EPAS1/MAOA/HDC	5	1
GO:0009712	BP	GO:0009712	catechol-containing compound metabolic process	5/563	55/18614	0.0250044	0.0250044	0.115845	NPY/GATA3/EPAS1/MAOA/HDC	5	1
GO:0043647	BP	GO:0043647	inositol phosphate metabolic process	5/563	55/18614	0.0250044	0.0250044	0.115845	NUDT4/INPP1/ADCYAP1R1/INPP5J/INPP5K	5	1
GO:1902991	BP	GO:1902991	regulation of amyloid precursor protein catabolic process	5/563	55/18614	0.0250044	0.0250044	0.115845	NTRK2/EPHA4/AGER/CLU/EFNA1	5	1
GO:0034612	BP	GO:0034612	response to tumor necrosis factor	14/563	257/18614	0.0250293	0.0250293	0.115845	ASAH1/CLDN1/THBS1/TUBA1A/CX3CL1/GATA3/TRAF4/NPNT/RFFL/KLF2/INPP5K/ARHGEF2/ZFP36/GSTP1	14	1
GO:0046330	BP	GO:0046330	positive regulation of JNK cascade	7/563	95/18614	0.0250928	0.0250928	0.115992	APP/MBIP/AGER/TRAF4/CD27/FZD7/GADD45B	7	1
GO:0001936	BP	GO:0001936	regulation of endothelial cell proliferation	11/563	185/18614	0.0253878	0.0253878	0.116913	EGFL7/MYDGF/THBS1/THBS4/F3/EGR3/SPARC/HTR2B/MDK/EMC10/STAT3	11	1
GO:0045766	BP	GO:0045766	positive regulation of angiogenesis	11/563	185/18614	0.0253878	0.0253878	0.116913	MYDGF/THBS1/F3/GRN/ANGPTL4/CTSH/MDK/KLF4/EMC10/RHOB/STAT3	11	1
GO:1904018	BP	GO:1904018	positive regulation of vasculature development	11/563	185/18614	0.0253878	0.0253878	0.116913	MYDGF/THBS1/F3/GRN/ANGPTL4/CTSH/MDK/KLF4/EMC10/RHOB/STAT3	11	1
GO:0001909	BP	GO:0001909	leukocyte mediated cytotoxicity	9/563	139/18614	0.0255165	0.0255165	0.117358	CTSC/AGER/LAMP1/CTSH/SCNN1B/TGFB1/SERPINB9/RAB27A/ICAM1	9	1
GO:0043542	BP	GO:0043542	endothelial cell migration	15/563	283/18614	0.0258487	0.0258487	0.118737	THBS1/GRN/GATA3/GLUL/S100A9/EGR3/SPARC/VSTM4/MET/TGFB1/KLF4/EMC10/RHOB/LGMN/EFNA1	15	1
GO:0001707	BP	GO:0001707	mesoderm formation	6/563	75/18614	0.0258885	0.0258885	0.118771	EYA1/TWSG1/KLF4/KDM6B/PRKAR1A/TXNRD1	6	1
GO:0009743	BP	GO:0009743	response to carbohydrate	13/563	234/18614	0.0262053	0.0262053	0.120074	SOX4/THBS1/CALCRL/AGER/GLUL/CAT/RAB11FIP2/IRS2/ANO1/LRP5/MAP2K6/RAB11B/PIM3	13	1
GO:0002690	BP	GO:0002690	positive regulation of leukocyte chemotaxis	7/563	96/18614	0.0263887	0.0263887	0.120612	EDN3/THBS1/THBS4/CCR1/PLA2G7/MDK/LGMN	7	1
GO:0044264	BP	GO:0044264	cellular polysaccharide metabolic process	7/563	96/18614	0.0263887	0.0263887	0.120612	IL6ST/IRS2/B3GNT8/INPP5K/GAA/B4GALT5/PHLDA2	7	1
GO:0014706	BP	GO:0014706	striated muscle tissue development	14/563	259/18614	0.0265124	0.0265124	0.120876	EYA1/HEY1/BVES/PIM1/HOPX/FZD7/TBX18/TGFB1/DSP/SMAD7/TPM1/KDM6B/PRKAR1A/SEMA3C	14	1
GO:0015833	BP	GO:0015833	peptide transport	14/563	259/18614	0.0265124	0.0265124	0.120876	EDN3/SOX4/VGF/GLUL/RAB11FIP2/ACSL4/CPE/IRS2/ANO1/LRP5/RAB11B/PRKAR1A/PIM3/MIDN	14	1
GO:0008203	BP	GO:0008203	cholesterol metabolic process	9/563	140/18614	0.0265697	0.0265697	0.120904	APP/NPC2/TSKU/CAT/VLDLR/LRP5/LIMA1/POR/LDLR	9	1
GO:0090066	BP	GO:0090066	regulation of anatomical structure size	23/563	492/18614	0.0265846	0.0265846	0.120904	EDN3/SOD3/EZR/SCPEP1/SCNN1B/VSTM4/HTR2B/SEMA6A/MAP2/SLIT1/KLF2/EPS8/SEMA4B/LIMA1/MYADM/COTL1/PLOD3/SEMA3B/CDH1/PPP1R15A/SEMA3C/FN1/WDR1	23	1
GO:0021915	BP	GO:0021915	neural tube development	10/563	163/18614	0.0266673	0.0266673	0.120967	SOX4/DLC1/CHRD/TCTN1/TGFB1/ATP6AP2/SDC4/PLOD3/PTK7/SEMA3C	10	1
GO:0007187	BP	GO:0007187	G protein-coupled receptor signaling pathway, coupled to cyclic nucleotide second messenger	5/563	56/18614	0.0267968	0.0267968	0.120967	NPY/TSHR/CALCRL/HTR2B/CCR1	5	1
GO:0034205	BP	GO:0034205	amyloid-beta formation	5/563	56/18614	0.0267968	0.0267968	0.120967	NTRK2/EPHA4/NCSTN/CLU/EFNA1	5	1
GO:0038066	BP	GO:0038066	p38MAPK cascade	5/563	56/18614	0.0267968	0.0267968	0.120967	AGER/EZR/MAP2K6/ZFP36/GADD45B	5	1
GO:0140962	BP	GO:0140962	multicellular organismal-level chemical homeostasis	5/563	56/18614	0.0267968	0.0267968	0.120967	EPAS1/SFTPD/CTSH/SCNN1B/INPP5K	5	1
GO:2000107	BP	GO:2000107	negative regulation of leukocyte apoptotic process	5/563	56/18614	0.0267968	0.0267968	0.120967	ORMDL3/CD27/IRS2/ARG2/EFNA1	5	1
GO:0071356	BP	GO:0071356	cellular response to tumor necrosis factor	13/563	235/18614	0.0270074	0.0270074	0.12171	ASAH1/CLDN1/THBS1/CX3CL1/GATA3/TRAF4/NPNT/RFFL/KLF2/INPP5K/ARHGEF2/ZFP36/GSTP1	13	1
GO:0021955	BP	GO:0021955	central nervous system neuron axonogenesis	4/563	38/18614	0.0271276	0.0271276	0.12171	TSKU/EPHA4/TCTN1/B4GALT5	4	1
GO:0040036	BP	GO:0040036	regulation of fibroblast growth factor receptor signaling pathway	4/563	38/18614	0.0271276	0.0271276	0.12171	THBS1/GATA3/SPRY1/SPRY2	4	1
GO:0043618	BP	GO:0043618	regulation of transcription from RNA polymerase II promoter in response to stress	4/563	38/18614	0.0271276	0.0271276	0.12171	EPAS1/HSPA5/KLF2/ATF6B	4	1
GO:0046839	BP	GO:0046839	phospholipid dephosphorylation	4/563	38/18614	0.0271276	0.0271276	0.12171	PLPP2/INPP5J/PLPPR2/INPP5K	4	1
GO:0032402	BP	GO:0032402	melanosome transport	3/563	22/18614	0.0276423	0.0276423	0.122965	CDH3/RAB27A/RAB11B	3	1
GO:0035739	BP	GO:0035739	CD4-positive, alpha-beta T cell proliferation	3/563	22/18614	0.0276423	0.0276423	0.122965	CD55/ARG2/TWSG1	3	1
GO:0060444	BP	GO:0060444	branching involved in mammary gland duct morphogenesis	3/563	22/18614	0.0276423	0.0276423	0.122965	KDM5B/DDR1/LRP5	3	1
GO:0071636	BP	GO:0071636	positive regulation of transforming growth factor beta production	3/563	22/18614	0.0276423	0.0276423	0.122965	THBS1/CX3CL1/ATP6AP2	3	1
GO:1902894	BP	GO:1902894	negative regulation of miRNA transcription	3/563	22/18614	0.0276423	0.0276423	0.122965	TGFB1/SOX9/NCOR1	3	1
GO:2000561	BP	GO:2000561	regulation of CD4-positive, alpha-beta T cell proliferation	3/563	22/18614	0.0276423	0.0276423	0.122965	CD55/ARG2/TWSG1	3	1
GO:2001044	BP	GO:2001044	regulation of integrin-mediated signaling pathway	3/563	22/18614	0.0276423	0.0276423	0.122965	LAMB1/LAMB2/CD63	3	1
GO:0000041	BP	GO:0000041	transition metal ion transport	7/563	97/18614	0.0277295	0.0277295	0.123054	TCN2/TTYH1/SLC39A6/ATP2C1/SLC39A7/SLC39A8/RAB11B	7	1
GO:1902807	BP	GO:1902807	negative regulation of cell cycle G1/S phase transition	7/563	97/18614	0.0277295	0.0277295	0.123054	CCND1/SUSD2/CDKN1A/FAM107A/JADE1/KLF4/SDE2	7	1
GO:0006720	BP	GO:0006720	isoprenoid metabolic process	8/563	119/18614	0.028125	0.028125	0.124658	NPC2/DHRS7/SCPEP1/ALDH3A2/AKR1B15/AKR1C3/ALDH1A1/DPM3	8	1
GO:0072593	BP	GO:0072593	reactive oxygen species metabolic process	13/563	237/18614	0.0286654	0.0286654	0.126457	SOD3/THBS1/IER3/CDKN1A/CAT/SFTPD/PDK4/ARG2/TGFB1/AKR1C3/RAB27A/GSTP1/PMAIP1	13	1
GO:0043470	BP	GO:0043470	regulation of carbohydrate catabolic process	5/563	57/18614	0.0286691	0.0286691	0.126457	APP/IER3/SLC4A4/STAT3/NCOR1	5	1
GO:0048168	BP	GO:0048168	regulation of neuronal synaptic plasticity	5/563	57/18614	0.0286691	0.0286691	0.126457	APP/VGF/EGR2/ARC/DBN1	5	1
GO:0061756	BP	GO:0061756	leukocyte adhesion to vascular endothelial cell	5/563	57/18614	0.0286691	0.0286691	0.126457	CHST2/GCNT1/MDK/KLF4/SLC39A8	5	1
GO:0006809	BP	GO:0006809	nitric oxide biosynthetic process	6/563	77/18614	0.0290032	0.0290032	0.127623	ARG2/KLF2/CLU/KLF4/TICAM1/SIRPA	6	1
GO:0048332	BP	GO:0048332	mesoderm morphogenesis	6/563	77/18614	0.0290032	0.0290032	0.127623	EYA1/TWSG1/KLF4/KDM6B/PRKAR1A/TXNRD1	6	1
GO:0042098	BP	GO:0042098	T cell proliferation	12/563	213/18614	0.0290401	0.0290401	0.127632	HLA-DMB/CD55/AGER/SFTPD/IL6ST/NCSTN/ARG2/DLG5/PELI1/SDC4/TWSG1/PRKAR1A	12	1
GO:0032642	BP	GO:0032642	regulation of chemokine production	7/563	98/18614	0.0291158	0.0291158	0.127811	APP/AGER/ARG2/KLF4/TICAM1/SIRPA/GSTP1	7	1
GO:0032355	BP	GO:0032355	response to estradiol	8/563	120/18614	0.02937	0.02937	0.128619	CCND1/CAT/PAM/ADCYAP1R1/TGFB1/NRIP1/STAT3/MMP15	8	1
GO:0051101	BP	GO:0051101	regulation of DNA binding	8/563	120/18614	0.02937	0.02937	0.128619	PLAUR/GATA3/AGER/HEY1/LIF/TGFB1/RSF1/KLF4	8	1
GO:0031111	BP	GO:0031111	negative regulation of microtubule polymerization or depolymerization	4/563	39/18614	0.0295282	0.0295282	0.128695	MAP2/INPP5J/ARHGEF2/MID1	4	1
GO:0032350	BP	GO:0032350	regulation of hormone metabolic process	4/563	39/18614	0.0295282	0.0295282	0.128695	GATA3/HPN/AKR1C3/POR	4	1
GO:0042401	BP	GO:0042401	biogenic amine biosynthetic process	4/563	39/18614	0.0295282	0.0295282	0.128695	GATA3/SMOX/HDC/SAT1	4	1
GO:0046329	BP	GO:0046329	negative regulation of JNK cascade	4/563	39/18614	0.0295282	0.0295282	0.128695	PDCD4/SIRPA/GSTP1/NCOR1	4	1
GO:0002237	BP	GO:0002237	response to molecule of bacterial origin	18/563	366/18614	0.0302887	0.0302887	0.131697	VIM/CLDN1/CITED1/CD55/CX3CL1/LDOC1/S100A9/TGFB1/TRIB1/PELI1/SLPI/PDCD4/TICAM1/ZFP36/SIRPA/GSTP1/HNRNPA0/CNP	18	1
GO:0045860	BP	GO:0045860	positive regulation of protein kinase activity	18/563	366/18614	0.0302887	0.0302887	0.131697	EDN3/CCND1/THBS1/ERP29/EPHA4/AGER/CDKN1A/TRAF4/NAB2/HTR2B/TGFA/TGFB1/VLDLR/CLU/SDC4/MAP2K6/MAGED1/EFNA1	18	1
GO:0007160	BP	GO:0007160	cell-matrix adhesion	13/563	239/18614	0.0303965	0.0303965	0.131853	THBS1/CX3CL1/BCAM/NPNT/DDR1/FAM107A/MMP14/DLC1/HOXD3/JAG1/SDC4/CD63/FN1	13	1
GO:0071216	BP	GO:0071216	cellular response to biotic stimulus	14/563	264/18614	0.0305034	0.0305034	0.131853	VIM/CD55/CX3CL1/LDOC1/HSPA5/TGFB1/TRIB1/PDCD4/TICAM1/ZFP36/SIRPA/PPP1R15B/GSTP1/TMCO1	14	1
GO:0032602	BP	GO:0032602	chemokine production	7/563	99/18614	0.0305482	0.0305482	0.131853	APP/AGER/ARG2/KLF4/TICAM1/SIRPA/GSTP1	7	1
GO:0098869	BP	GO:0098869	cellular oxidant detoxification	7/563	99/18614	0.0305482	0.0305482	0.131853	SOD3/S100A9/CAT/TP53INP1/GSTP1/MGST3/TXNRD1	7	1
GO:2001237	BP	GO:2001237	negative regulation of extrinsic apoptotic signaling pathway	7/563	99/18614	0.0305482	0.0305482	0.131853	THBS1/CX3CL1/EYA1/RFFL/ARHGEF2/ICAM1/GSTP1	7	1
GO:0001836	BP	GO:0001836	release of cytochrome c from mitochondria	5/563	58/18614	0.0306221	0.0306221	0.131853	PLAUR/MLLT11/CLU/PMAIP1/SFN	5	1
GO:0030225	BP	GO:0030225	macrophage differentiation	5/563	58/18614	0.0306221	0.0306221	0.131853	APP/GATA3/LIF/TGFB1/TRIB1	5	1
GO:0061005	BP	GO:0061005	cell differentiation involved in kidney development	5/563	58/18614	0.0306221	0.0306221	0.131853	GATA3/LIF/SALL1/JAG1/LAMB2	5	1
GO:0055117	BP	GO:0055117	regulation of cardiac muscle contraction	6/563	78/18614	0.0306489	0.0306489	0.131853	ATP1B1/DMD/PDE4D/DSP/SMAD7/AKAP9	6	1
GO:0010038	BP	GO:0010038	response to metal ion	18/563	367/18614	0.0309946	0.0309946	0.131902	APP/SOD3/CCND1/CLDN1/THBS1/FOSB/TUBA1A/BSG/CAT/HSPA5/NCSTN/PAM/AKR1C3/SLC39A8/JUNB/CDH1/LGMN/HOMER1	18	1
GO:0008584	BP	GO:0008584	male gonad development	9/563	144/18614	0.0310895	0.0310895	0.131902	CCND1/NKX2-1/GATA3/ADGRG1/UBB/MMP14/LHX9/AKR1C3/SOX9	9	1
GO:0032401	BP	GO:0032401	establishment of melanosome localization	3/563	23/18614	0.0310926	0.0310926	0.131902	CDH3/RAB27A/RAB11B	3	1
GO:0035268	BP	GO:0035268	protein mannosylation	3/563	23/18614	0.0310926	0.0310926	0.131902	TMTC2/B4GAT1/DPM3	3	1
GO:0050650	BP	GO:0050650	chondroitin sulfate proteoglycan biosynthetic process	3/563	23/18614	0.0310926	0.0310926	0.131902	UGDH/CHPF/CHST15	3	1
GO:0051904	BP	GO:0051904	pigment granule transport	3/563	23/18614	0.0310926	0.0310926	0.131902	CDH3/RAB27A/RAB11B	3	1
GO:0070076	BP	GO:0070076	histone lysine demethylation	3/563	23/18614	0.0310926	0.0310926	0.131902	KDM5B/KDM6B/KDM6A	3	1
GO:0072243	BP	GO:0072243	metanephric nephron epithelium development	3/563	23/18614	0.0310926	0.0310926	0.131902	LIF/SOX9/LAMB2	3	1
GO:0072574	BP	GO:0072574	hepatocyte proliferation	3/563	23/18614	0.0310926	0.0310926	0.131902	HPN/TGFA/MDK	3	1
GO:0072575	BP	GO:0072575	epithelial cell proliferation involved in liver morphogenesis	3/563	23/18614	0.0310926	0.0310926	0.131902	HPN/TGFA/MDK	3	1
GO:2000353	BP	GO:2000353	positive regulation of endothelial cell apoptotic process	3/563	23/18614	0.0310926	0.0310926	0.131902	THBS1/AKR1C3/PDCD4	3	1
GO:2000629	BP	GO:2000629	negative regulation of miRNA metabolic process	3/563	23/18614	0.0310926	0.0310926	0.131902	TGFB1/SOX9/NCOR1	3	1
GO:0009913	BP	GO:0009913	epidermal cell differentiation	13/563	240/18614	0.03129	0.03129	0.132586	ASAH1/CDH3/MAFF/ETV4/JAG1/DSP/AKR1C3/ERRFI1/MYO6/KLF4/PPL/ZFP36/SFN	13	1
GO:0003018	BP	GO:0003018	vascular process in circulatory system	14/563	265/18614	0.0313516	0.0313516	0.132693	EDN3/SOD3/AGER/SCPEP1/SCNN1B/VSTM4/SLC7A8/HTR2B/SLC4A4/SLC6A20/TGFB1/KLF2/OCLN/PLOD3	14	1
GO:0007156	BP	GO:0007156	homophilic cell adhesion via plasma membrane adhesion molecules	10/563	168/18614	0.0319155	0.0319155	0.134562	CDH3/TENM3/PCDH7/CDH2/PCDHB2/IGSF11/PCDHA10/FAT1/PTK7/CDH1	10	1
GO:0034446	BP	GO:0034446	substrate adhesion-dependent cell spreading	7/563	100/18614	0.0320271	0.0320271	0.134562	BVES/FZD7/LAMB1/MDK/MYADM/EFNA1/FN1	7	1
GO:0009309	BP	GO:0009309	amine biosynthetic process	4/563	40/18614	0.0320504	0.0320504	0.134562	GATA3/SMOX/HDC/SAT1	4	1
GO:0010762	BP	GO:0010762	regulation of fibroblast migration	4/563	40/18614	0.0320504	0.0320504	0.134562	THBS1/TGFB1/RFFL/SDC4	4	1
GO:0032570	BP	GO:0032570	response to progesterone	4/563	40/18614	0.0320504	0.0320504	0.134562	THBS1/FOSB/CLDN4/TGFB1	4	1
GO:0140448	BP	GO:0140448	signaling receptor ligand precursor processing	4/563	40/18614	0.0320504	0.0320504	0.134562	PCSK1N/CPE/PLA2G7/ATP6AP2	4	1
GO:1904994	BP	GO:1904994	regulation of leukocyte adhesion to vascular endothelial cell	4/563	40/18614	0.0320504	0.0320504	0.134562	CHST2/GCNT1/MDK/KLF4	4	1
GO:0030595	BP	GO:0030595	leukocyte chemotaxis	13/563	241/18614	0.0322023	0.0322023	0.135045	EDN3/THBS1/THBS4/CX3CL1/BSG/S100A9/SFTPD/CCR1/GPR183/PLA2G7/MDK/MTUS1/LGMN	13	1
GO:0046546	BP	GO:0046546	development of primary male sexual characteristics	9/563	145/18614	0.0322981	0.0322981	0.135219	CCND1/NKX2-1/GATA3/ADGRG1/UBB/MMP14/LHX9/AKR1C3/SOX9	9	1
GO:0051047	BP	GO:0051047	positive regulation of secretion	16/563	317/18614	0.0323385	0.0323385	0.135219	EDN3/SOX4/GLUL/EZR/ACSL4/LAMP1/IRS2/FRMD4A/ANO1/TGFB1/SDC4/MAP2K6/RAB27A/GAB2/PRKAR1A/NMB	16	1
GO:0009064	BP	GO:0009064	glutamine family amino acid metabolic process	6/563	79/18614	0.0323545	0.0323545	0.135219	GLUL/SLC7A7/ARG2/GGT1/GFPT2/SLC39A8	6	1
GO:0002763	BP	GO:0002763	positive regulation of myeloid leukocyte differentiation	5/563	59/18614	0.0326566	0.0326566	0.136016	TESC/LIF/TGFB1/CCR1/TRIB1	5	1
GO:0031102	BP	GO:0031102	neuron projection regeneration	5/563	59/18614	0.0326566	0.0326566	0.136016	EPHA4/GRN/KLF4/CERS2/LAMB2	5	1
GO:0070228	BP	GO:0070228	regulation of lymphocyte apoptotic process	5/563	59/18614	0.0326566	0.0326566	0.136016	ORMDL3/CD27/IRS2/ARG2/EFNA1	5	1
GO:0090101	BP	GO:0090101	negative regulation of transmembrane receptor protein serine/threonine kinase signaling pathway	10/563	169/18614	0.0330464	0.0330464	0.137483	IGSF1/NKX2-1/SPRY1/HSPA5/GLG1/CHRD/SMAD7/TWSG1/SPRY2/SKIL	10	1
GO:0071901	BP	GO:0071901	negative regulation of protein serine/threonine kinase activity	8/563	123/18614	0.0333313	0.0333313	0.137879	CDKN1A/SPRY1/LRP5/INPP5K/PDCD4/SPRY2/PRKAR1A/GSTP1	8	1
GO:0045598	BP	GO:0045598	regulation of fat cell differentiation	9/563	146/18614	0.033539	0.033539	0.137879	GATA3/LMO3/PIM1/TGFB1/JAG1/LRP5/AAMDC/ZFP36/TRIB2	9	1
GO:0050714	BP	GO:0050714	positive regulation of protein secretion	9/563	146/18614	0.033539	0.033539	0.137879	SOX4/GLUL/EZR/ACSL4/IRS2/FRMD4A/ANO1/TGFB1/PRKAR1A	9	1
GO:0002292	BP	GO:0002292	T cell differentiation involved in immune response	6/563	80/18614	0.0341207	0.0341207	0.137879	TMEM98/GATA3/GPR183/SMAD7/STAT3/JUNB	6	1
GO:0070972	BP	GO:0070972	protein localization to endoplasmic reticulum	6/563	80/18614	0.0341207	0.0341207	0.137879	HSPA5/KDELR3/OS9/SPCS2/PPP1R15A/BAG6	6	1
GO:0097061	BP	GO:0097061	dendritic spine organization	6/563	80/18614	0.0341207	0.0341207	0.137879	EPHA4/ARC/DBN1/LGMN/HOMER1/EFNA1	6	1
GO:0050806	BP	GO:0050806	positive regulation of synaptic transmission	10/563	170/18614	0.0342052	0.0342052	0.137879	NTRK2/APP/EPHA4/AGER/GLUL/NCSTN/FAM107A/IGSF11/ARC/LGMN	10	1
GO:0032941	BP	GO:0032941	secretion by tissue	4/563	41/18614	0.0346952	0.0346952	0.137879	AGR2/SCNN1B/SLC4A5/ANO1	4	1
GO:0048246	BP	GO:0048246	macrophage chemotaxis	4/563	41/18614	0.0346952	0.0346952	0.137879	THBS1/SFTPD/MDK/MTUS1	4	1
GO:0072210	BP	GO:0072210	metanephric nephron development	4/563	41/18614	0.0346952	0.0346952	0.137879	LIF/SALL1/SOX9/LAMB2	4	1
GO:0150077	BP	GO:0150077	regulation of neuroinflammatory response	4/563	41/18614	0.0346952	0.0346952	0.137879	CTSC/CX3CL1/GRN/LDLR	4	1
GO:0006575	BP	GO:0006575	cellular modified amino acid metabolic process	8/563	124/18614	0.0347287	0.0347287	0.137879	CGA/GATA3/HPN/TG/POR/PLOD3/GAMT/CKB	8	1
GO:0007613	BP	GO:0007613	memory	8/563	124/18614	0.0347287	0.0347287	0.137879	RCAN1/TUBA1A/VLDLR/ADGRF1/MDK/ARC/LGMN/LDLR	8	1
GO:0008045	BP	GO:0008045	motor neuron axon guidance	3/563	24/18614	0.0347578	0.0347578	0.137879	EPHA4/SLIT1/EGR2	3	1
GO:0016577	BP	GO:0016577	histone demethylation	3/563	24/18614	0.0347578	0.0347578	0.137879	KDM5B/KDM6B/KDM6A	3	1
GO:0021871	BP	GO:0021871	forebrain regionalization	3/563	24/18614	0.0347578	0.0347578	0.137879	NKX2-1/ADGRG1/EMX2	3	1
GO:0030859	BP	GO:0030859	polarized epithelial cell differentiation	3/563	24/18614	0.0347578	0.0347578	0.137879	DLG5/FAT1/PTK7	3	1
GO:0051905	BP	GO:0051905	establishment of pigment granule localization	3/563	24/18614	0.0347578	0.0347578	0.137879	CDH3/RAB27A/RAB11B	3	1
GO:0061484	BP	GO:0061484	hematopoietic stem cell homeostasis	3/563	24/18614	0.0347578	0.0347578	0.137879	SOX4/ADGRG1/CRISPLD1	3	1
GO:0070233	BP	GO:0070233	negative regulation of T cell apoptotic process	3/563	24/18614	0.0347578	0.0347578	0.137879	CD27/ARG2/EFNA1	3	1
GO:0072202	BP	GO:0072202	cell differentiation involved in metanephros development	3/563	24/18614	0.0347578	0.0347578	0.137879	LIF/SALL1/LAMB2	3	1
GO:0072576	BP	GO:0072576	liver morphogenesis	3/563	24/18614	0.0347578	0.0347578	0.137879	HPN/TGFA/MDK	3	1
GO:1900273	BP	GO:1900273	positive regulation of long-term synaptic potentiation	3/563	24/18614	0.0347578	0.0347578	0.137879	APP/IGSF11/LGMN	3	1
GO:1900543	BP	GO:1900543	negative regulation of purine nucleotide metabolic process	3/563	24/18614	0.0347578	0.0347578	0.137879	IER3/STAT3/NCOR1	3	1
GO:1903902	BP	GO:1903902	positive regulation of viral life cycle	3/563	24/18614	0.0347578	0.0347578	0.137879	TMPRSS2/VPS37B/TRIM38	3	1
GO:2001026	BP	GO:2001026	regulation of endothelial cell chemotaxis	3/563	24/18614	0.0347578	0.0347578	0.137879	THBS1/MET/LGMN	3	1
GO:0019748	BP	GO:0019748	secondary metabolic process	5/563	60/18614	0.0347735	0.0347735	0.137879	CDH3/CITED1/PAM/BDH2/AKR1C3	5	1
GO:0043407	BP	GO:0043407	negative regulation of MAP kinase activity	5/563	60/18614	0.0347735	0.0347735	0.137879	SPRY1/INPP5K/PDCD4/SPRY2/GSTP1	5	1
GO:0045604	BP	GO:0045604	regulation of epidermal cell differentiation	5/563	60/18614	0.0347735	0.0347735	0.137879	MAFF/ETV4/ERRFI1/ZFP36/SFN	5	1
GO:1903670	BP	GO:1903670	regulation of sprouting angiogenesis	5/563	60/18614	0.0347735	0.0347735	0.137879	THBS1/GLUL/SEMA6A/KLF2/KLF4	5	1
GO:0043523	BP	GO:0043523	regulation of neuron apoptotic process	12/563	219/18614	0.0348651	0.0348651	0.137879	NTRK2/CCND1/CITED1/CX3CL1/GRN/TRIM2/GATA3/IL6ST/CRLF1/MDK/BTG2/LGMN	12	1
GO:0003012	BP	GO:0003012	muscle system process	21/563	452/18614	0.0349457	0.0349457	0.137879	EDN3/IGFBP5/ATP1B1/ORMDL3/CALCRL/IL6ST/SCNN1B/NPNT/DMD/ARG2/HTR2B/PDE4D/DSP/SMAD7/ERRFI1/MAP2K6/TPM1/GAMT/GAA/HOMER1/AKAP9	21	1
GO:0002291	BP	GO:0002291	T cell activation via T cell receptor contact with antigen bound to MHC molecule on antigen presenting cell	2/563	10/18614	0.0349872	0.0349872	0.137879	HLA-DMB/ICAM1	2	1
GO:0003418	BP	GO:0003418	growth plate cartilage chondrocyte differentiation	2/563	10/18614	0.0349872	0.0349872	0.137879	TSKU/SOX9	2	1
GO:0006828	BP	GO:0006828	manganese ion transport	2/563	10/18614	0.0349872	0.0349872	0.137879	ATP2C1/SLC39A8	2	1
GO:0010496	BP	GO:0010496	intercellular transport	2/563	10/18614	0.0349872	0.0349872	0.137879	CLDN16/ARC	2	1
GO:0010944	BP	GO:0010944	negative regulation of transcription by competitive promoter binding	2/563	10/18614	0.0349872	0.0349872	0.137879	DACH1/SMAD7	2	1
GO:0015820	BP	GO:0015820	leucine transport	2/563	10/18614	0.0349872	0.0349872	0.137879	SLC7A7/SLC7A8	2	1
GO:0015911	BP	GO:0015911	long-chain fatty acid import across plasma membrane	2/563	10/18614	0.0349872	0.0349872	0.137879	THBS1/IRS2	2	1
GO:0031642	BP	GO:0031642	negative regulation of myelination	2/563	10/18614	0.0349872	0.0349872	0.137879	CTSC/TMEM98	2	1
GO:0033197	BP	GO:0033197	response to vitamin E	2/563	10/18614	0.0349872	0.0349872	0.137879	CCND1/CAT	2	1
GO:0035860	BP	GO:0035860	glial cell-derived neurotrophic factor receptor signaling pathway	2/563	10/18614	0.0349872	0.0349872	0.137879	GDF15/GATA3	2	1
GO:0060054	BP	GO:0060054	positive regulation of epithelial cell proliferation involved in wound healing	2/563	10/18614	0.0349872	0.0349872	0.137879	CLDN1/FZD7	2	1
GO:0060920	BP	GO:0060920	cardiac pacemaker cell differentiation	2/563	10/18614	0.0349872	0.0349872	0.137879	BVES/TBX18	2	1
GO:0071421	BP	GO:0071421	manganese ion transmembrane transport	2/563	10/18614	0.0349872	0.0349872	0.137879	ATP2C1/SLC39A8	2	1
GO:0071600	BP	GO:0071600	otic vesicle morphogenesis	2/563	10/18614	0.0349872	0.0349872	0.137879	EYA1/SOX9	2	1
GO:0097104	BP	GO:0097104	postsynaptic membrane assembly	2/563	10/18614	0.0349872	0.0349872	0.137879	LRP4/CDH2	2	1
GO:1902513	BP	GO:1902513	regulation of organelle transport along microtubule	2/563	10/18614	0.0349872	0.0349872	0.137879	LAMP1/MAP2	2	1
GO:2000347	BP	GO:2000347	positive regulation of hepatocyte proliferation	2/563	10/18614	0.0349872	0.0349872	0.137879	HPN/MDK	2	1
GO:0002532	BP	GO:0002532	production of molecular mediator involved in inflammatory response	7/563	102/18614	0.0351271	0.0351271	0.138282	PLD3/PBXIP1/GRN/PDCD4/STAT3/TICAM1/SIRPA	7	1
GO:0071902	BP	GO:0071902	positive regulation of protein serine/threonine kinase activity	11/563	195/18614	0.0353458	0.0353458	0.138993	EDN3/CCND1/THBS1/ERP29/EPHA4/AGER/HTR2B/TGFA/TGFB1/MAP2K6/MAGED1	11	1
GO:0022409	BP	GO:0022409	positive regulation of cell-cell adhesion	16/563	321/18614	0.0356438	0.0356438	0.140015	HLA-DMB/SOX4/PLAUR/CD55/CX3CL1/GATA3/AGER/IL6ST/CD27/EGR3/CHST2/GCNT1/MDK/SMAD7/SMARCE1/SIRPA	16	1
GO:0006457	BP	GO:0006457	protein folding	12/563	220/18614	0.0359112	0.0359112	0.140907	ERP29/QSOX1/GRN/PDIA4/SDF2/HSPA5/CLU/PDIA3/HSP90B1/LMAN1/FKBP10/BAG5	12	1
GO:2000628	BP	GO:2000628	regulation of miRNA metabolic process	6/563	81/18614	0.0359479	0.0359479	0.140907	GATA3/TGFB1/KLF4/SOX9/STAT3/NCOR1	6	1
GO:0031333	BP	GO:0031333	negative regulation of protein-containing complex assembly	9/563	148/18614	0.0361187	0.0361187	0.141154	HSPA5/MAP2/INPP5J/DNAJC15/CLU/EPS8/MYADM/SOX9/CLDN7	9	1
GO:0001952	BP	GO:0001952	regulation of cell-matrix adhesion	8/563	125/18614	0.0361652	0.0361652	0.141154	THBS1/CX3CL1/DDR1/FAM107A/MMP14/DLC1/JAG1/SDC4	8	1
GO:0002456	BP	GO:0002456	T cell mediated immunity	8/563	125/18614	0.0361652	0.0361652	0.141154	CTSC/CD55/GATA3/AGER/CTSH/JAG1/SMAD7/RAB27A	8	1
GO:0010811	BP	GO:0010811	positive regulation of cell-substrate adhesion	8/563	125/18614	0.0361652	0.0361652	0.141154	NPY/AGR2/CX3CL1/NPNT/MDK/SDC4/MYADM/FN1	8	1
GO:0018394	BP	GO:0018394	peptidyl-lysine acetylation	10/563	172/18614	0.0366072	0.0366072	0.142727	SOX4/PBXIP1/MBIP/GATA3/LIF/AUTS2/POR/JADE1/USP22/BAG6	10	1
GO:0008630	BP	GO:0008630	intrinsic apoptotic signaling pathway in response to DNA damage	7/563	103/18614	0.036749	0.036749	0.142824	IER3/CDKN1A/FNIP2/CLU/BAG6/SKIL/SFN	7	1
GO:0042100	BP	GO:0042100	B cell proliferation	7/563	103/18614	0.036749	0.036749	0.142824	CDKN1A/IRS2/IKZF3/GPR183/PELI1/TICAM1/CD320	7	1
GO:0045639	BP	GO:0045639	positive regulation of myeloid cell differentiation	7/563	103/18614	0.036749	0.036749	0.142824	TESC/LIF/TGFB1/CCR1/JAG1/TRIB1/STAT3	7	1
GO:0034113	BP	GO:0034113	heterotypic cell-cell adhesion	5/563	61/18614	0.0369735	0.0369735	0.142937	AGER/DSP/MYADM/KLF4/SIRPA	5	1
GO:0035306	BP	GO:0035306	positive regulation of dephosphorylation	5/563	61/18614	0.0369735	0.0369735	0.142937	NPNT/DLC1/TGFB1/PPP1R15A/PPP1R15B	5	1
GO:0035773	BP	GO:0035773	insulin secretion involved in cellular response to glucose stimulus	5/563	61/18614	0.0369735	0.0369735	0.142937	RAB11FIP2/ANO1/LRP5/RAB11B/PIM3	5	1
GO:0046456	BP	GO:0046456	icosanoid biosynthetic process	5/563	61/18614	0.0369735	0.0369735	0.142937	GGT5/GGT1/AKR1C3/GGT7/MGST3	5	1
GO:0060135	BP	GO:0060135	maternal process involved in female pregnancy	5/563	61/18614	0.0369735	0.0369735	0.142937	LDOC1/BSG/LIF/PAM/JUNB	5	1
GO:0045444	BP	GO:0045444	fat cell differentiation	13/563	246/18614	0.0370538	0.0370538	0.143097	CCND1/GATA3/LMO3/PIM1/TGFB1/ADGRF1/JAG1/LRP5/EGR2/KLF4/AAMDC/ZFP36/TRIB2	13	1
GO:0006650	BP	GO:0006650	glycerophospholipid metabolic process	15/563	297/18614	0.0372301	0.0372301	0.143626	NAAA/PIGT/INPP1/HTR2B/CISH/INPP5J/PIP5K1B/PLA2G7/PGAP3/INPP5K/MBOAT7/DPM3/LPGAT1/CHKA/LDLR	15	1
GO:0006040	BP	GO:0006040	amino sugar metabolic process	4/563	42/18614	0.0374628	0.0374628	0.14422	CHST2/NPL/GFPT2/ALDH1A1	4	1
GO:0045429	BP	GO:0045429	positive regulation of nitric oxide biosynthetic process	4/563	42/18614	0.0374628	0.0374628	0.14422	KLF2/CLU/KLF4/TICAM1	4	1
GO:0007416	BP	GO:0007416	synapse assembly	11/563	197/18614	0.0376267	0.0376267	0.144452	NTRK2/APP/LRP4/PTPN13/CDH2/PCDHB2/DLG5/ADGRF1/SLIT1/GPC4/CDH1	11	1
GO:0001838	BP	GO:0001838	embryonic epithelial tube formation	8/563	126/18614	0.0376413	0.0376413	0.144452	SOX4/GATA3/DLC1/TCTN1/TGFB1/SDC4/SOX9/PTK7	8	1
GO:0002688	BP	GO:0002688	regulation of leukocyte chemotaxis	8/563	126/18614	0.0376413	0.0376413	0.144452	EDN3/THBS1/THBS4/CCR1/PLA2G7/MDK/MTUS1/LGMN	8	1
GO:0061097	BP	GO:0061097	regulation of protein tyrosine kinase activity	6/563	82/18614	0.0378369	0.0378369	0.14465	APP/GPRC5A/EPHA4/TGFA/ERRFI1/EFNA1	6	1
GO:1901184	BP	GO:1901184	regulation of ERBB signaling pathway	6/563	82/18614	0.0378369	0.0378369	0.14465	GPRC5A/PLAUR/AGR2/TGFA/ERRFI1/LGMN	6	1
GO:0006937	BP	GO:0006937	regulation of muscle contraction	10/563	173/18614	0.037851	0.037851	0.14465	ATP1B1/ORMDL3/CALCRL/NPNT/DMD/PDE4D/DSP/SMAD7/TPM1/AKAP9	10	1
GO:2001242	BP	GO:2001242	regulation of intrinsic apoptotic signaling pathway	10/563	173/18614	0.037851	0.037851	0.14465	PLAUR/ERP29/S100A9/UBB/CLU/ARHGEF2/PTTG1IP/BAG5/SKIL/PMAIP1	10	1
GO:0046883	BP	GO:0046883	regulation of hormone secretion	13/563	247/18614	0.0380833	0.0380833	0.145386	EDN3/SOX4/KDM5B/GLUL/ACSL4/IRS2/LIF/ANO1/LRP5/PRKAR1A/PIM3/NMB/MIDN	13	1
GO:0032400	BP	GO:0032400	melanosome localization	3/563	25/18614	0.0386357	0.0386357	0.146274	CDH3/RAB27A/RAB11B	3	1
GO:0034114	BP	GO:0034114	regulation of heterotypic cell-cell adhesion	3/563	25/18614	0.0386357	0.0386357	0.146274	AGER/MYADM/KLF4	3	1
GO:0045649	BP	GO:0045649	regulation of macrophage differentiation	3/563	25/18614	0.0386357	0.0386357	0.146274	LIF/TGFB1/TRIB1	3	1
GO:0045980	BP	GO:0045980	negative regulation of nucleotide metabolic process	3/563	25/18614	0.0386357	0.0386357	0.146274	IER3/STAT3/NCOR1	3	1
GO:0046697	BP	GO:0046697	decidualization	3/563	25/18614	0.0386357	0.0386357	0.146274	BSG/LIF/JUNB	3	1
GO:0072273	BP	GO:0072273	metanephric nephron morphogenesis	3/563	25/18614	0.0386357	0.0386357	0.146274	LIF/SALL1/SOX9	3	1
GO:1904996	BP	GO:1904996	positive regulation of leukocyte adhesion to vascular endothelial cell	3/563	25/18614	0.0386357	0.0386357	0.146274	CHST2/GCNT1/MDK	3	1
GO:2000679	BP	GO:2000679	positive regulation of transcription regulatory region DNA binding	3/563	25/18614	0.0386357	0.0386357	0.146274	GATA3/TGFB1/KLF4	3	1
GO:1902652	BP	GO:1902652	secondary alcohol metabolic process	9/563	150/18614	0.0388313	0.0388313	0.146863	APP/NPC2/TSKU/CAT/VLDLR/LRP5/LIMA1/POR/LDLR	9	1
GO:0030178	BP	GO:0030178	negative regulation of Wnt signaling pathway	10/563	174/18614	0.0391238	0.0391238	0.147558	CITED1/TSKU/LRP4/CDH2/TBX18/TLE2/MDK/JADE1/SOX9/MLLT3	10	1
GO:0030216	BP	GO:0030216	keratinocyte differentiation	10/563	174/18614	0.0391238	0.0391238	0.147558	ASAH1/CDH3/ETV4/JAG1/DSP/AKR1C3/ERRFI1/PPL/ZFP36/SFN	10	1
GO:0048593	BP	GO:0048593	camera-type eye morphogenesis	8/563	127/18614	0.0391573	0.0391573	0.147558	NTRK2/TENM3/TSKU/FAT1/JAG1/LRP5/SOX9/STAT3	8	1
GO:0043030	BP	GO:0043030	regulation of macrophage activation	5/563	62/18614	0.0392569	0.0392569	0.147558	CTSC/THBS1/CX3CL1/GRN/LDLR	5	1
GO:0045428	BP	GO:0045428	regulation of nitric oxide biosynthetic process	5/563	62/18614	0.0392569	0.0392569	0.147558	KLF2/CLU/KLF4/TICAM1/SIRPA	5	1
GO:1903018	BP	GO:1903018	regulation of glycoprotein metabolic process	5/563	62/18614	0.0392569	0.0392569	0.147558	ITM2C/CST3/ITM2B/NCSTN/TM9SF2	5	1
GO:0032024	BP	GO:0032024	positive regulation of insulin secretion	6/563	83/18614	0.039788	0.039788	0.149401	SOX4/GLUL/ACSL4/IRS2/ANO1/PRKAR1A	6	1
GO:0032760	BP	GO:0032760	positive regulation of tumor necrosis factor production	7/563	105/18614	0.0401391	0.0401391	0.150464	APP/THBS1/AGER/CLU/ARHGEF2/STAT3/TICAM1	7	1
GO:0010463	BP	GO:0010463	mesenchymal cell proliferation	4/563	43/18614	0.0403537	0.0403537	0.150464	IRS2/CHRD/LRP5/SOX9	4	1
GO:0016601	BP	GO:0016601	Rac protein signal transduction	4/563	43/18614	0.0403537	0.0403537	0.150464	RHOU/STMN3/AUTS2/EPS8	4	1
GO:0060412	BP	GO:0060412	ventricular septum morphogenesis	4/563	43/18614	0.0403537	0.0403537	0.150464	SOX4/HEY1/SMAD7/SLIT3	4	1
GO:0061001	BP	GO:0061001	regulation of dendritic spine morphogenesis	4/563	43/18614	0.0403537	0.0403537	0.150464	EPHA4/ARC/DBN1/EFNA1	4	1
GO:0071364	BP	GO:0071364	cellular response to epidermal growth factor stimulus	4/563	43/18614	0.0403537	0.0403537	0.150464	ERRFI1/INPP5K/SOX9/ZFP36	4	1
GO:0046631	BP	GO:0046631	alpha-beta T cell activation	10/563	175/18614	0.0404257	0.0404257	0.150464	TMEM98/CD55/GATA3/AGER/ARG2/GPR183/SMAD7/TWSG1/STAT3/JUNB	10	1
GO:0050708	BP	GO:0050708	regulation of protein secretion	14/563	275/18614	0.0407996	0.0407996	0.150464	SOX4/ERP29/GLUL/EZR/ACSL4/IRS2/PAM/FRMD4A/ANO1/TGFB1/LRP5/PRKAR1A/PIM3/MIDN	14	1
GO:0071496	BP	GO:0071496	cellular response to external stimulus	16/563	327/18614	0.0410534	0.0410534	0.150464	CDKN1A/GLUL/PDK4/HSPA5/FAM107A/MAP3K14/PIM1/DNAJC15/CNN2/AKR1C3/NUAK1/VPS41/SOX9/MAP1LC3B/PLIN3/PMAIP1	16	1
GO:0090092	BP	GO:0090092	regulation of transmembrane receptor protein serine/threonine kinase signaling pathway	15/563	301/18614	0.04106	0.04106	0.150464	IGSF1/GDF15/THBS1/NKX2-1/CITED1/NPNT/SPRY1/HSPA5/GLG1/CHRD/TGFB1/SMAD7/TWSG1/SPRY2/SKIL	15	1
GO:0043543	BP	GO:0043543	protein acylation	13/563	250/18614	0.0412936	0.0412936	0.150464	SOX4/PBXIP1/MBIP/GATA3/GLUL/PORCN/LIF/AUTS2/POR/ZDHHC9/JADE1/USP22/BAG6	13	1
GO:0045017	BP	GO:0045017	glycerolipid biosynthetic process	13/563	250/18614	0.0412936	0.0412936	0.150464	PIGT/INPP1/HTR2B/CISH/INPP5J/PIP5K1B/PGAP3/INPP5K/MBOAT7/DPM3/LPGAT1/CHKA/LDLR	13	1
GO:0032623	BP	GO:0032623	interleukin-2 production	5/563	63/18614	0.0416245	0.0416245	0.150464	GATA3/EZR/SFTPD/PDE4D/ZFP36	5	1
GO:0032663	BP	GO:0032663	regulation of interleukin-2 production	5/563	63/18614	0.0416245	0.0416245	0.150464	GATA3/EZR/SFTPD/PDE4D/ZFP36	5	1
GO:0016331	BP	GO:0016331	morphogenesis of embryonic epithelium	9/563	152/18614	0.0416792	0.0416792	0.150464	SOX4/GATA3/DLC1/TCTN1/TBX18/TGFB1/SDC4/SOX9/PTK7	9	1
GO:0034614	BP	GO:0034614	cellular response to reactive oxygen species	9/563	152/18614	0.0416792	0.0416792	0.150464	SOD3/CAT/MET/KLF2/AKR1C3/TPM1/RHOB/SIRPA/KDM6B	9	1
GO:0042113	BP	GO:0042113	B cell activation	14/563	276/18614	0.0418445	0.0418445	0.150464	RNF8/CDKN1A/CD27/IRS2/IKZF3/MMP14/TGFB1/GPR183/PELI1/SLC39A7/TICAM1/CD320/DNAJB9/TPD52	14	1
GO:0002158	BP	GO:0002158	osteoclast proliferation	2/563	11/18614	0.0419204	0.0419204	0.150464	JUNB/NMB	2	1
GO:0003183	BP	GO:0003183	mitral valve morphogenesis	2/563	11/18614	0.0419204	0.0419204	0.150464	SOX4/EFNA1	2	1
GO:0003263	BP	GO:0003263	cardioblast proliferation	2/563	11/18614	0.0419204	0.0419204	0.150464	EYA1/PIM1	2	1
GO:0003264	BP	GO:0003264	regulation of cardioblast proliferation	2/563	11/18614	0.0419204	0.0419204	0.150464	EYA1/PIM1	2	1
GO:0006686	BP	GO:0006686	sphingomyelin biosynthetic process	2/563	11/18614	0.0419204	0.0419204	0.150464	ORMDL3/SPTLC2	2	1
GO:0007614	BP	GO:0007614	short-term memory	2/563	11/18614	0.0419204	0.0419204	0.150464	RCAN1/MDK	2	1
GO:0014745	BP	GO:0014745	negative regulation of muscle adaptation	2/563	11/18614	0.0419204	0.0419204	0.150464	IGFBP5/ERRFI1	2	1
GO:0021889	BP	GO:0021889	olfactory bulb interneuron differentiation	2/563	11/18614	0.0419204	0.0419204	0.150464	DLX5/SALL1	2	1
GO:0032754	BP	GO:0032754	positive regulation of interleukin-5 production	2/563	11/18614	0.0419204	0.0419204	0.150464	GATA3/PDE4D	2	1
GO:0034115	BP	GO:0034115	negative regulation of heterotypic cell-cell adhesion	2/563	11/18614	0.0419204	0.0419204	0.150464	MYADM/KLF4	2	1
GO:0035524	BP	GO:0035524	proline transmembrane transport	2/563	11/18614	0.0419204	0.0419204	0.150464	SLC7A8/SLC6A20	2	1
GO:0035821	BP	GO:0035821	modulation of process of another organism	2/563	11/18614	0.0419204	0.0419204	0.150464	S100A9/SLPI	2	1
GO:0036490	BP	GO:0036490	regulation of translation in response to endoplasmic reticulum stress	2/563	11/18614	0.0419204	0.0419204	0.150464	PPP1R15A/PPP1R15B	2	1
GO:0043320	BP	GO:0043320	natural killer cell degranulation	2/563	11/18614	0.0419204	0.0419204	0.150464	LAMP1/RAB27A	2	1
GO:0046643	BP	GO:0046643	regulation of gamma-delta T cell activation	2/563	11/18614	0.0419204	0.0419204	0.150464	SOX4/EGR3	2	1
GO:0046689	BP	GO:0046689	response to mercury ion	2/563	11/18614	0.0419204	0.0419204	0.150464	BSG/SLC39A8	2	1
GO:0051386	BP	GO:0051386	regulation of neurotrophin TRK receptor signaling pathway	2/563	11/18614	0.0419204	0.0419204	0.150464	SPRY1/SPRY2	2	1
GO:0060433	BP	GO:0060433	bronchus development	2/563	11/18614	0.0419204	0.0419204	0.150464	AGR2/SOX9	2	1
GO:0060736	BP	GO:0060736	prostate gland growth	2/563	11/18614	0.0419204	0.0419204	0.150464	PSAP/SOX9	2	1
GO:0061314	BP	GO:0061314	Notch signaling involved in heart development	2/563	11/18614	0.0419204	0.0419204	0.150464	HEY1/JAG1	2	1
GO:0070587	BP	GO:0070587	regulation of cell-cell adhesion involved in gastrulation	2/563	11/18614	0.0419204	0.0419204	0.150464	MYADM/KLF4	2	1
GO:0071609	BP	GO:0071609	chemokine (C-C motif) ligand 5 production	2/563	11/18614	0.0419204	0.0419204	0.150464	ARG2/SIRPA	2	1
GO:0071649	BP	GO:0071649	regulation of chemokine (C-C motif) ligand 5 production	2/563	11/18614	0.0419204	0.0419204	0.150464	ARG2/SIRPA	2	1
GO:0097278	BP	GO:0097278	complement-dependent cytotoxicity	2/563	11/18614	0.0419204	0.0419204	0.150464	CD55/RAB27A	2	1
GO:0110011	BP	GO:0110011	regulation of basement membrane organization	2/563	11/18614	0.0419204	0.0419204	0.150464	LAMB1/LAMB2	2	1
GO:1901203	BP	GO:1901203	positive regulation of extracellular matrix assembly	2/563	11/18614	0.0419204	0.0419204	0.150464	TGFB1/SOX9	2	1
GO:1905244	BP	GO:1905244	regulation of modification of synaptic structure	2/563	11/18614	0.0419204	0.0419204	0.150464	EPHA4/RHOB	2	1
GO:1990440	BP	GO:1990440	positive regulation of transcription from RNA polymerase II promoter in response to endoplasmic reticulum stress	2/563	11/18614	0.0419204	0.0419204	0.150464	HSPA5/ATF6B	2	1
GO:0046394	BP	GO:0046394	carboxylic acid biosynthetic process	16/563	328/18614	0.0420094	0.0420094	0.150635	UGDH/GLUL/SCD5/PDK4/SLC27A2/GGT5/GGT1/AKR1C3/DEGS1/ALDH1A1/GGT7/PLOD3/GAMT/GSTP1/MGST3/LPGAT1	16	1
GO:0032874	BP	GO:0032874	positive regulation of stress-activated MAPK cascade	8/563	129/18614	0.0423104	0.0423104	0.151566	APP/MBIP/AGER/TRAF4/CD27/FZD7/GADD45B/MID1	8	1
GO:0010460	BP	GO:0010460	positive regulation of heart rate	3/563	26/18614	0.0427238	0.0427238	0.151711	EDN3/PDE4D/TPM1	3	1
GO:0031639	BP	GO:0031639	plasminogen activation	3/563	26/18614	0.0427238	0.0427238	0.151711	PLAUR/THBS1/HPN	3	1
GO:0033598	BP	GO:0033598	mammary gland epithelial cell proliferation	3/563	26/18614	0.0427238	0.0427238	0.151711	CCND1/KDM5B/GATA3	3	1
GO:0044550	BP	GO:0044550	secondary metabolite biosynthetic process	3/563	26/18614	0.0427238	0.0427238	0.151711	CDH3/CITED1/BDH2	3	1
GO:0051238	BP	GO:0051238	sequestering of metal ion	3/563	26/18614	0.0427238	0.0427238	0.151711	S100A9/PLOD3/LMAN1	3	1
GO:0051875	BP	GO:0051875	pigment granule localization	3/563	26/18614	0.0427238	0.0427238	0.151711	CDH3/RAB27A/RAB11B	3	1
GO:0060575	BP	GO:0060575	intestinal epithelial cell differentiation	3/563	26/18614	0.0427238	0.0427238	0.151711	NPY/IL6ST/SOX9	3	1
GO:0071577	BP	GO:0071577	zinc ion transmembrane transport	3/563	26/18614	0.0427238	0.0427238	0.151711	SLC39A6/SLC39A7/SLC39A8	3	1
GO:1905048	BP	GO:1905048	regulation of metallopeptidase activity	3/563	26/18614	0.0427238	0.0427238	0.151711	CLDN4/CLDN3/STAT3	3	1
GO:0046718	BP	GO:0046718	viral entry into host cell	9/563	153/18614	0.0431546	0.0431546	0.153092	CLDN1/CD55/BSG/LAMP1/TMPRSS2/ICAM1/CLDN9/TRIM38/LDLR	9	1
GO:0032881	BP	GO:0032881	regulation of polysaccharide metabolic process	4/563	44/18614	0.0433678	0.0433678	0.153403	IRS2/TGFB1/INPP5K/PHLDA2	4	1
GO:0043620	BP	GO:0043620	regulation of DNA-templated transcription in response to stress	4/563	44/18614	0.0433678	0.0433678	0.153403	EPAS1/HSPA5/KLF2/ATF6B	4	1
GO:0045214	BP	GO:0045214	sarcomere organization	4/563	44/18614	0.0433678	0.0433678	0.153403	CSRP1/TPM1/PRKAR1A/WDR1	4	1
GO:0032526	BP	GO:0032526	response to retinoic acid	7/563	107/18614	0.0437269	0.0437269	0.154374	TESC/RXRG/CTSH/FZD7/KLF4/SOX9/PTK7	7	1
GO:0034308	BP	GO:0034308	primary alcohol metabolic process	7/563	107/18614	0.0437269	0.0437269	0.154374	DHRS7/NAAA/SCNN1B/ALDH3A2/AKR1B15/AKR1C3/ALDH1A1	7	1
GO:0019935	BP	GO:0019935	cyclic-nucleotide-mediated signaling	6/563	85/18614	0.0438787	0.0438787	0.154565	THBS1/NUDT4/HTR2B/ADCYAP1R1/PDE4D/SOX9	6	1
GO:0007266	BP	GO:0007266	Rho protein signal transduction	8/563	130/18614	0.0439481	0.0439481	0.154565	RHOU/ADGRG1/MET/DLC1/EPS8/CTNNAL1/ARHGEF2/RHOB	8	1
GO:0021885	BP	GO:0021885	forebrain cell migration	5/563	64/18614	0.0440765	0.0440765	0.154565	NKX2-1/ADGRG1/LAMB1/MBOAT7/EMX2	5	1
GO:0030199	BP	GO:0030199	collagen fibril organization	5/563	64/18614	0.0440765	0.0440765	0.154565	SERPINH1/AEBP1/BMP1/PLOD3/FKBP10	5	1
GO:0051893	BP	GO:0051893	regulation of focal adhesion assembly	5/563	64/18614	0.0440765	0.0440765	0.154565	THBS1/FAM107A/MMP14/DLC1/SDC4	5	1
GO:0071384	BP	GO:0071384	cellular response to corticosteroid stimulus	5/563	64/18614	0.0440765	0.0440765	0.154565	SCNN1B/FAM107A/AKR1C3/ERRFI1/ZFP36	5	1
GO:0090109	BP	GO:0090109	regulation of cell-substrate junction assembly	5/563	64/18614	0.0440765	0.0440765	0.154565	THBS1/FAM107A/MMP14/DLC1/SDC4	5	1
GO:0016053	BP	GO:0016053	organic acid biosynthetic process	16/563	331/18614	0.0449727	0.0449727	0.157557	UGDH/GLUL/SCD5/PDK4/SLC27A2/GGT5/GGT1/AKR1C3/DEGS1/ALDH1A1/GGT7/PLOD3/GAMT/GSTP1/MGST3/LPGAT1	16	1
GO:0019318	BP	GO:0019318	hexose metabolic process	12/563	228/18614	0.0450913	0.0450913	0.157822	TFF3/PGM2L1/PDK4/IRS2/MAN2B1/LRP5/CHST15/G6PC3/GAA/GLB1/PMAIP1/MIDN	12	1
GO:0032231	BP	GO:0032231	regulation of actin filament bundle assembly	7/563	108/18614	0.0455958	0.0455958	0.158938	CGNL1/CX3CL1/MET/DLC1/SDC4/TPM1/INPP5K	7	1
GO:0033138	BP	GO:0033138	positive regulation of peptidyl-serine phosphorylation	7/563	108/18614	0.0455958	0.0455958	0.158938	NTRK2/APP/LIF/FNIP2/TGFB1/SPRY2/AKAP9	7	1
GO:0032612	BP	GO:0032612	interleukin-1 production	8/563	131/18614	0.0456271	0.0456271	0.158938	APP/CX3CL1/AGER/ARG2/ERRFI1/STAT3/SIRPA/GSTP1	8	1
GO:0032652	BP	GO:0032652	regulation of interleukin-1 production	8/563	131/18614	0.0456271	0.0456271	0.158938	APP/CX3CL1/AGER/ARG2/ERRFI1/STAT3/SIRPA/GSTP1	8	1
GO:0070304	BP	GO:0070304	positive regulation of stress-activated protein kinase signaling cascade	8/563	131/18614	0.0456271	0.0456271	0.158938	APP/MBIP/AGER/TRAF4/CD27/FZD7/GADD45B/MID1	8	1
GO:0090257	BP	GO:0090257	regulation of muscle system process	13/563	254/18614	0.0458643	0.0458643	0.159612	IGFBP5/ATP1B1/ORMDL3/CALCRL/IL6ST/NPNT/DMD/PDE4D/DSP/SMAD7/ERRFI1/TPM1/AKAP9	13	1
GO:0007219	BP	GO:0007219	Notch signaling pathway	10/563	179/18614	0.04593	0.04593	0.159689	APP/EGFL7/IL6ST/HEY1/NCSTN/MMP14/HOXD3/JAG1/SOX9/STAT3	10	1
GO:0021766	BP	GO:0021766	hippocampus development	6/563	86/18614	0.0460191	0.0460191	0.159695	NKX2-1/TSKU/TUBA1A/MDK/BTG2/EMX2	6	1
GO:2000134	BP	GO:2000134	negative regulation of G1/S transition of mitotic cell cycle	6/563	86/18614	0.0460191	0.0460191	0.159695	CCND1/CDKN1A/FAM107A/JADE1/KLF4/SDE2	6	1
GO:0016125	BP	GO:0016125	sterol metabolic process	9/563	155/18614	0.0462098	0.0462098	0.160053	APP/NPC2/TSKU/CAT/VLDLR/LRP5/LIMA1/POR/LDLR	9	1
GO:0070507	BP	GO:0070507	regulation of microtubule cytoskeleton organization	9/563	155/18614	0.0462098	0.0462098	0.160053	FAM107A/MET/MAP2/STMN3/INPP5J/OCLN/ARHGEF2/AKAP9/MID1	9	1
GO:1902075	BP	GO:1902075	cellular response to salt	11/563	204/18614	0.0464167	0.0464167	0.160164	CLDN1/FOSB/TUBA1A/SCNN1B/HSPA5/NCSTN/AKR1C3/HSP90B1/JUNB/CDH1/LGMN	11	1
GO:0006623	BP	GO:0006623	protein targeting to vacuole	4/563	45/18614	0.0465051	0.0465051	0.160164	CLU/VPS37B/VPS41/GNPTG	4	1
GO:0009268	BP	GO:0009268	response to pH	4/563	45/18614	0.0465051	0.0465051	0.160164	SCNN1B/PAM/RAB11B/LGMN	4	1
GO:0014003	BP	GO:0014003	oligodendrocyte development	4/563	45/18614	0.0465051	0.0465051	0.160164	NCSTN/MAL/CLU/B4GALT5	4	1
GO:0048483	BP	GO:0048483	autonomic nervous system development	4/563	45/18614	0.0465051	0.0465051	0.160164	SOX4/GATA3/EGR2/FN1	4	1
GO:0031663	BP	GO:0031663	lipopolysaccharide-mediated signaling pathway	5/563	65/18614	0.0466133	0.0466133	0.160164	CD55/CX3CL1/TGFB1/TRIB1/TICAM1	5	1
GO:0050435	BP	GO:0050435	amyloid-beta metabolic process	5/563	65/18614	0.0466133	0.0466133	0.160164	NTRK2/EPHA4/NCSTN/CLU/EFNA1	5	1
GO:1905330	BP	GO:1905330	regulation of morphogenesis of an epithelium	5/563	65/18614	0.0466133	0.0466133	0.160164	GATA3/LIF/MDK/SOX9/MAGED1	5	1
GO:0006972	BP	GO:0006972	hyperosmotic response	3/563	27/18614	0.0470191	0.0470191	0.160164	CLDN1/ERRFI1/ARHGEF2	3	1
GO:0021801	BP	GO:0021801	cerebral cortex radial glia-guided migration	3/563	27/18614	0.0470191	0.0470191	0.160164	ADGRG1/LAMB1/MBOAT7	3	1
GO:0022030	BP	GO:0022030	telencephalon glial cell migration	3/563	27/18614	0.0470191	0.0470191	0.160164	ADGRG1/LAMB1/MBOAT7	3	1
GO:0042983	BP	GO:0042983	amyloid precursor protein biosynthetic process	3/563	27/18614	0.0470191	0.0470191	0.160164	ITM2C/ITM2B/NCSTN	3	1
GO:0042984	BP	GO:0042984	regulation of amyloid precursor protein biosynthetic process	3/563	27/18614	0.0470191	0.0470191	0.160164	ITM2C/ITM2B/NCSTN	3	1
GO:0046174	BP	GO:0046174	polyol catabolic process	3/563	27/18614	0.0470191	0.0470191	0.160164	INPP1/INPP5J/INPP5K	3	1
GO:0072207	BP	GO:0072207	metanephric epithelium development	3/563	27/18614	0.0470191	0.0470191	0.160164	LIF/SOX9/LAMB2	3	1
GO:0090200	BP	GO:0090200	positive regulation of release of cytochrome c from mitochondria	3/563	27/18614	0.0470191	0.0470191	0.160164	PLAUR/MLLT11/PMAIP1	3	1
GO:2000737	BP	GO:2000737	negative regulation of stem cell differentiation	3/563	27/18614	0.0470191	0.0470191	0.160164	JAG1/STAT3/ZFP36	3	1
GO:0007265	BP	GO:0007265	Ras protein signal transduction	16/563	333/18614	0.047029	0.047029	0.160164	RHOU/CDKN1A/ADGRG1/SPRY1/MET/DLC1/PSD3/STMN3/AUTS2/RGL3/EPS8/CTNNAL1/SPRY2/ARHGEF2/RHOB/RGL2	16	1
GO:0002244	BP	GO:0002244	hematopoietic progenitor cell differentiation	8/563	132/18614	0.0473477	0.0473477	0.161099	SOX4/GATA3/EEF2/BVES/TGFB1/PYGO1/MLLT3/ZFP36	8	1
GO:1903557	BP	GO:1903557	positive regulation of tumor necrosis factor superfamily cytokine production	7/563	109/18614	0.0475152	0.0475152	0.161519	APP/THBS1/AGER/CLU/ARHGEF2/STAT3/TICAM1	7	1
GO:0000302	BP	GO:0000302	response to reactive oxygen species	11/563	205/18614	0.0477777	0.0477777	0.16226	SOD3/CAT/MET/KLF2/AKR1C3/TPM1/RHOB/SIRPA/KDM6B/PPP1R15B/GSTP1	11	1
GO:0048145	BP	GO:0048145	regulation of fibroblast proliferation	6/563	87/18614	0.0482233	0.0482233	0.162775	CDKN1A/TP53INP1/LIF/DACH1/GSTP1/FN1	6	1
GO:0005996	BP	GO:0005996	monosaccharide metabolic process	13/563	256/18614	0.0482768	0.0482768	0.162775	TFF3/PGM2L1/PDK4/IDUA/IRS2/MAN2B1/LRP5/CHST15/G6PC3/GAA/GLB1/PMAIP1/MIDN	13	1
GO:0006898	BP	GO:0006898	receptor-mediated endocytosis	13/563	256/18614	0.0482768	0.0482768	0.162775	ITSN2/CALCRL/LRPAP1/EZR/SFTPD/HTR2B/VLDLR/CLU/ARC/CD63/LMBRD1/LDLR/AP1S1	13	1
GO:0007015	BP	GO:0007015	actin filament organization	20/563	442/18614	0.0487208	0.0487208	0.162775	CGNL1/CX3CL1/EZR/FAM107A/MET/DLC1/IQGAP2/FAT1/EPS8/LIMA1/MYO6/SDC4/MYADM/TPM1/COTL1/INPP5K/HSP90B1/ARHGEF2/DBN1/WDR1	20	1
GO:0043270	BP	GO:0043270	positive regulation of monoatomic ion transport	12/563	231/18614	0.048918	0.048918	0.162775	EDN3/TESC/ATP1B1/CX3CL1/PRSS8/DMD/ADCYAP1R1/CCR1/ARC/IFNGR2/HOMER1/AKAP9	12	1
GO:0010876	BP	GO:0010876	lipid localization	22/563	497/18614	0.0489603	0.0489603	0.162775	NPC2/THBS1/PSAP/TSKU/KDM5B/B4GALNT1/IRS2/SLC27A2/ABCC11/SLCO2A1/VLDLR/SLC27A6/CLU/NRIP1/LIMA1/SERPINA5/MAP2K6/STARD3NL/PLIN3/CHKA/LDLR/NMB	22	1
GO:0051701	BP	GO:0051701	biological process involved in interaction with host	11/563	206/18614	0.0491656	0.0491656	0.162775	CLDN1/CD55/BSG/SFTPD/LAMP1/TMPRSS2/VPS37B/ICAM1/CLDN9/TRIM38/LDLR	11	1
GO:0001967	BP	GO:0001967	suckling behavior	2/563	12/18614	0.049317	0.049317	0.162775	APP/DACH1	2	1
GO:0002674	BP	GO:0002674	negative regulation of acute inflammatory response	2/563	12/18614	0.049317	0.049317	0.162775	NPY/GSTP1	2	1
GO:0003163	BP	GO:0003163	sinoatrial node development	2/563	12/18614	0.049317	0.049317	0.162775	BVES/TBX18	2	1
GO:0003174	BP	GO:0003174	mitral valve development	2/563	12/18614	0.049317	0.049317	0.162775	SOX4/EFNA1	2	1
GO:0003337	BP	GO:0003337	mesenchymal to epithelial transition involved in metanephros morphogenesis	2/563	12/18614	0.049317	0.049317	0.162775	LIF/SALL1	2	1
GO:0005984	BP	GO:0005984	disaccharide metabolic process	2/563	12/18614	0.049317	0.049317	0.162775	IDUA/GAA	2	1
GO:0015015	BP	GO:0015015	heparan sulfate proteoglycan biosynthetic process, enzymatic modification	2/563	12/18614	0.049317	0.049317	0.162775	HS3ST1/HS6ST2	2	1
GO:0030656	BP	GO:0030656	regulation of vitamin metabolic process	2/563	12/18614	0.049317	0.049317	0.162775	AKR1C3/CD320	2	1
GO:0031293	BP	GO:0031293	membrane protein intracellular domain proteolysis	2/563	12/18614	0.049317	0.049317	0.162775	NCSTN/TGFB1	2	1
GO:0033327	BP	GO:0033327	Leydig cell differentiation	2/563	12/18614	0.049317	0.049317	0.162775	CCND1/NKX2-1	2	1
GO:0040015	BP	GO:0040015	negative regulation of multicellular organism growth	2/563	12/18614	0.049317	0.049317	0.162775	GDF15/LGMN	2	1
GO:0044650	BP	GO:0044650	adhesion of symbiont to host cell	2/563	12/18614	0.049317	0.049317	0.162775	SFTPD/ICAM1	2	1
GO:0048681	BP	GO:0048681	negative regulation of axon regeneration	2/563	12/18614	0.049317	0.049317	0.162775	EPHA4/CERS2	2	1
GO:0060312	BP	GO:0060312	regulation of blood vessel remodeling	2/563	12/18614	0.049317	0.049317	0.162775	CST3/TGFB1	2	1
GO:0061309	BP	GO:0061309	cardiac neural crest cell development involved in outflow tract morphogenesis	2/563	12/18614	0.049317	0.049317	0.162775	JAG1/SEMA3C	2	1
GO:0061517	BP	GO:0061517	macrophage proliferation	2/563	12/18614	0.049317	0.049317	0.162775	CX3CL1/CLU	2	1
GO:0070586	BP	GO:0070586	cell-cell adhesion involved in gastrulation	2/563	12/18614	0.049317	0.049317	0.162775	MYADM/KLF4	2	1
GO:0072015	BP	GO:0072015	podocyte development	2/563	12/18614	0.049317	0.049317	0.162775	JAG1/LAMB2	2	1
GO:0072178	BP	GO:0072178	nephric duct morphogenesis	2/563	12/18614	0.049317	0.049317	0.162775	EPHA4/GATA3	2	1
GO:0072182	BP	GO:0072182	regulation of nephron tubule epithelial cell differentiation	2/563	12/18614	0.049317	0.049317	0.162775	GATA3/LIF	2	1
GO:1903238	BP	GO:1903238	positive regulation of leukocyte tethering or rolling	2/563	12/18614	0.049317	0.049317	0.162775	CHST2/GCNT1	2	1
GO:1905809	BP	GO:1905809	negative regulation of synapse organization	2/563	12/18614	0.049317	0.049317	0.162775	PTPN13/SLIT1	2	1
GO:2000562	BP	GO:2000562	negative regulation of CD4-positive, alpha-beta T cell proliferation	2/563	12/18614	0.049317	0.049317	0.162775	ARG2/TWSG1	2	1
GO:2001198	BP	GO:2001198	regulation of dendritic cell differentiation	2/563	12/18614	0.049317	0.049317	0.162775	TMEM176B/AGER	2	1
GO:0048592	BP	GO:0048592	eye morphogenesis	9/563	157/18614	0.0494057	0.0494057	0.162775	NTRK2/TENM3/TSKU/EFEMP1/FAT1/JAG1/LRP5/SOX9/STAT3	9	1
GO:0001676	BP	GO:0001676	long-chain fatty acid metabolic process	7/563	110/18614	0.0494855	0.0494855	0.162775	EPHX1/ACSL4/PAM/SLC27A2/SLC27A6/AKR1C3/GSTP1	7	1
GO:0014812	BP	GO:0014812	muscle cell migration	7/563	110/18614	0.0494855	0.0494855	0.162775	IGFBP5/THBS4/DDR1/MDK/TRIB1/PLEKHO1/TPM1	7	1
GO:0090263	BP	GO:0090263	positive regulation of canonical Wnt signaling pathway	7/563	110/18614	0.0494855	0.0494855	0.162775	SOX4/CDH3/DLX5/LGR5/TGFB1/ATP6AP2/PTK7	7	1
GO:0010712	BP	GO:0010712	regulation of collagen metabolic process	4/563	46/18614	0.0497652	0.0497652	0.163256	VIM/CST3/TGFB1/ERRFI1	4	1
GO:0035307	BP	GO:0035307	positive regulation of protein dephosphorylation	4/563	46/18614	0.0497652	0.0497652	0.163256	DLC1/TGFB1/PPP1R15A/PPP1R15B	4	1
GO:0055010	BP	GO:0055010	ventricular cardiac muscle tissue morphogenesis	4/563	46/18614	0.0497652	0.0497652	0.163256	TGFB1/DSP/SMAD7/TPM1	4	1
GO:0005788	CC	GO:0005788	endoplasmic reticulum lumen	37/583	312/19518	8.99408e-13	8.99408e-13	2.42356e-10	IGFBP5/APP/SERPINA1/SDC2/CTSC/VGF/MYDGF/PLAUR/THBS1/PRSS23/ERP29/QSOX1/SERPINH1/CST3/LRPAP1/PDIA4/CKAP4/F5/HSPA5/CDH2/SLC27A2/CERCAM/LAMB1/NUCB1/CLU/FKBP7/OS9/MFGE8/PDIA3/PLOD3/HSP90B1/TMEM43/LAMB2/DNAJB9/FKBP10/SUMF1/FN1	37	1
GO:0062023	CC	GO:0062023	collagen-containing extracellular matrix	43/583	415/19518	1.30446e-12	1.30446e-12	2.42356e-10	TGFBI/SERPINA1/SOD3/SDC2/CTSC/EGFL7/GDF15/THBS1/ANXA5/THBS4/PSAP/F3/SERPINH1/EFEMP1/BCAM/S100A9/ANGPTL4/CTSH/NPNT/SPARC/CDH2/MXRA5/SMOC1/TGFB1/LAMB1/FREM2/ANGPTL1/AEBP1/CLU/MDK/SLPI/MFGE8/SERPINA5/PLOD3/SERPINB9/HSP90B1/SEMA3B/ICAM1/LMAN1/GPC4/LAMB2/SBSPON/FN1	43	1
GO:0043202	CC	GO:0043202	lysosomal lumen	17/583	98/19518	4.61181e-09	4.61181e-09	5.71217e-07	ASAH1/SDC2/NPC2/PLD3/TCN2/PSAP/NAAA/IDUA/MAN2B1/GUSB/SDC4/NEU1/GPC4/GAA/LGMN/GLB1/CTSA	17	1
GO:0005775	CC	GO:0005775	vacuolar lumen	20/583	176/19518	3.29008e-07	3.29008e-07	3.05632e-05	ASAH1/SDC2/CTSC/NPC2/PLD3/TCN2/PSAP/GRN/NAAA/DPP7/IDUA/MAN2B1/GUSB/SDC4/NEU1/GPC4/GAA/LGMN/GLB1/CTSA	20	1
GO:0005923	CC	GO:0005923	bicellular tight junction	16/583	126/19518	1.11904e-06	1.11904e-06	8.31621e-05	CLDN16/PMP22/CCND1/CLDN1/CGNL1/CLDN4/CLDN3/TRAF4/BVES/FRMD4A/ADCYAP1R1/OCLN/MARVELD2/ARHGEF2/CLDN9/CLDN7	16	1
GO:0034774	CC	GO:0034774	secretory granule lumen	27/583	322/19518	1.53386e-06	1.53386e-06	8.49936e-05	APP/SERPINA1/CTSC/NPC2/THBS1/QSOX1/GRN/DPP7/EEF2/S100A9/CAT/F5/CTSH/SPARC/MAN2B1/TGFB1/CLU/CNN2/GUSB/SLPI/NEU1/COTL1/RAB27A/GSTP1/GLB1/FN1/CTSA	27	1
GO:0060205	CC	GO:0060205	cytoplasmic vesicle lumen	27/583	325/19518	1.83157e-06	1.83157e-06	8.49936e-05	APP/SERPINA1/CTSC/NPC2/THBS1/QSOX1/GRN/DPP7/EEF2/S100A9/CAT/F5/CTSH/SPARC/MAN2B1/TGFB1/CLU/CNN2/GUSB/SLPI/NEU1/COTL1/RAB27A/GSTP1/GLB1/FN1/CTSA	27	1
GO:0070160	CC	GO:0070160	tight junction	16/583	131/19518	1.89086e-06	1.89086e-06	8.49936e-05	CLDN16/PMP22/CCND1/CLDN1/CGNL1/CLDN4/CLDN3/TRAF4/BVES/FRMD4A/ADCYAP1R1/OCLN/MARVELD2/ARHGEF2/CLDN9/CLDN7	16	1
GO:0031983	CC	GO:0031983	vesicle lumen	27/583	327/19518	2.05863e-06	2.05863e-06	8.49936e-05	APP/SERPINA1/CTSC/NPC2/THBS1/QSOX1/GRN/DPP7/EEF2/S100A9/CAT/F5/CTSH/SPARC/MAN2B1/TGFB1/CLU/CNN2/GUSB/SLPI/NEU1/COTL1/RAB27A/GSTP1/GLB1/FN1/CTSA	27	1
GO:0043296	CC	GO:0043296	apical junction complex	17/583	150/19518	2.58947e-06	2.58947e-06	9.62193e-05	CLDN16/PMP22/CCND1/CLDN1/CGNL1/CLDN4/CLDN3/TRAF4/BVES/FRMD4A/ADCYAP1R1/OCLN/MARVELD2/ARHGEF2/CLDN9/CDH1/CLDN7	17	1
GO:0005793	CC	GO:0005793	endoplasmic reticulum-Golgi intermediate compartment	15/583	132/19518	9.6588e-06	9.6588e-06	0.000300321	SERPINA1/CTSC/MYDGF/CD55/SERPINH1/LRPAP1/F5/HSPA5/TGFA/NUCB1/LMAN1/LMAN2/TMED3/TMED9/FN1	15	1
GO:0032587	CC	GO:0032587	ruffle membrane	13/583	101/19518	9.69876e-06	9.69876e-06	0.000300321	TESC/EZR/FAM107A/DLC1/PSD3/INPP5J/EPS8/PLEKHO1/MYO6/TPM1/INPP5K/SPRY2/ARHGEF2	13	1
GO:0030667	CC	GO:0030667	secretory granule membrane	25/583	319/19518	1.21294e-05	1.21294e-05	0.000346695	VGF/PLAUR/PSAP/CD55/PCDH7/ORMDL3/BSG/CKAP4/CPE/LAMP1/SPARC/NCSTN/PAM/SLC27A2/IQGAP2/DSP/MFGE8/ATP6AP2/DEGS1/SERPINA5/RAB27A/GLIPR1/SIRPA/GAA/CD63	25	1
GO:0045177	CC	GO:0045177	apical part of cell	30/583	446/19518	3.30026e-05	3.30026e-05	0.000875934	APP/ATP1B1/CLDN1/SLC26A2/CLDN4/SLC34A2/AGER/EZR/SCNN1B/SLC7A8/HPN/CDH2/ABCC11/MAL/PDE4D/SLC4A5/ANO1/SLC6A20/FAT1/JAG1/ATP6AP2/GNAS/OCLN/MARVELD2/RAB27A/SLC39A8/LGMN/HOMER1/LDLR/FN1	30	1
GO:0044853	CC	GO:0044853	plasma membrane raft	13/583	114/19518	3.61652e-05	3.61652e-05	0.000895881	ATP1B1/TFPI/PLPP2/EZR/LRP4/BVES/CDH2/DLC1/MAL/ADCYAP1R1/CDH1/CD320/PRKAR1A	13	1
GO:0045121	CC	GO:0045121	membrane raft	24/583	323/19518	4.27581e-05	4.27581e-05	0.000981711	APP/ATP1B1/TFPI/CD55/SERPINH1/BSG/PLPP2/EZR/ADGRG1/IL6ST/LRP4/BVES/DMD/CDH2/DLC1/MAL/ADCYAP1R1/ANO1/SDC4/MYADM/ARC/CDH1/CD320/PRKAR1A	24	1
GO:0098857	CC	GO:0098857	membrane microdomain	24/583	324/19518	4.4914e-05	4.4914e-05	0.000981711	APP/ATP1B1/TFPI/CD55/SERPINH1/BSG/PLPP2/EZR/ADGRG1/IL6ST/LRP4/BVES/DMD/CDH2/DLC1/MAL/ADCYAP1R1/ANO1/SDC4/MYADM/ARC/CDH1/CD320/PRKAR1A	24	1
GO:0031253	CC	GO:0031253	cell projection membrane	25/583	349/19518	5.42431e-05	5.42431e-05	0.00111976	TESC/SLC26A2/SLC34A2/EZR/CNGA1/FAM107A/BVES/TTYH1/SLC7A8/SLC39A6/DMD/DLC1/PSD3/INPP5J/EPS8/PLEKHO1/ATP6AP2/LIMA1/MYO6/TPM1/INPP5K/RAB25/SPRY2/ARHGEF2/TCTN3	25	1
GO:0005766	CC	GO:0005766	primary lysosome	15/583	155/19518	6.50072e-05	6.50072e-05	0.00120776	CTSC/NPC2/PSAP/GRN/DPP7/CKAP4/LAMP1/NCSTN/MAN2B1/GUSB/GLIPR1/GAA/CD63/GLB1/CTSA	15	1
GO:0042582	CC	GO:0042582	azurophil granule	15/583	155/19518	6.50072e-05	6.50072e-05	0.00120776	CTSC/NPC2/PSAP/GRN/DPP7/CKAP4/LAMP1/NCSTN/MAN2B1/GUSB/GLIPR1/GAA/CD63/GLB1/CTSA	15	1
GO:0031091	CC	GO:0031091	platelet alpha granule	11/583	91/19518	8.36241e-05	8.36241e-05	0.00145936	APP/SERPINA1/THBS1/QSOX1/PCDH7/F5/SPARC/TGFB1/CLU/SERPINA5/FN1	11	1
GO:0016324	CC	GO:0016324	apical plasma membrane	26/583	381/19518	8.64041e-05	8.64041e-05	0.00145936	ATP1B1/CLDN1/SLC26A2/CLDN4/SLC34A2/AGER/EZR/SCNN1B/SLC7A8/HPN/CDH2/ABCC11/MAL/PDE4D/SLC4A5/ANO1/SLC6A20/FAT1/JAG1/ATP6AP2/GNAS/OCLN/MARVELD2/RAB27A/SLC39A8/FN1	26	1
GO:0001726	CC	GO:0001726	ruffle	16/583	181/19518	0.000110923	0.000110923	0.00179203	TESC/EZR/FAM107A/DLC1/PSD3/INPP5J/EPS8/PLEKHO1/LIMA1/MYO6/MYADM/TPM1/INPP5K/SPRY2/ARHGEF2/TLN2	16	1
GO:0042470	CC	GO:0042470	melanosome	12/583	112/19518	0.000131392	0.000131392	0.0019529	ERP29/BSG/PDIA4/LAMP1/HSPA5/NCSTN/MMP14/PDIA3/HSP90B1/RAB27A/CD63/CNP	12	1
GO:0048770	CC	GO:0048770	pigment granule	12/583	112/19518	0.000131392	0.000131392	0.0019529	ERP29/BSG/PDIA4/LAMP1/HSPA5/NCSTN/MMP14/PDIA3/HSP90B1/RAB27A/CD63/CNP	12	1
GO:0005774	CC	GO:0005774	vacuolar membrane	29/583	460/19518	0.00013877	0.00013877	0.00197085	HLA-DMB/ITM2C/TSPAN1/PLD3/RPN2/PSAP/GRN/AP1S2/CKAP4/LAMP1/NCSTN/ABCC11/FNIP2/VLDLR/ATP6AP2/MYO6/NEU1/OCLN/STARD3NL/VPS41/SLC39A8/GLIPR1/GAA/CD63/MAP1LC3B/LMBRD1/LDLR/AP1S1/CTSA	29	1
GO:0101002	CC	GO:0101002	ficolin-1-rich granule	16/583	185/19518	0.000143207	0.000143207	0.00197085	SERPINA1/ASAH1/CD55/CST3/EEF2/CAT/LAMP1/CTSH/DSP/GUSB/ATP6AP2/COTL1/SIRPA/GAA/GSTP1/GLB1	16	1
GO:0031093	CC	GO:0031093	platelet alpha granule lumen	9/583	67/19518	0.00016251	0.00016251	0.00215662	APP/SERPINA1/THBS1/QSOX1/F5/SPARC/TGFB1/CLU/FN1	9	1
GO:0031252	CC	GO:0031252	cell leading edge	27/583	422/19518	0.000184348	0.000184348	0.00232104	VIM/TESC/APP/EZR/FAM107A/SLC39A6/PTPN13/CDH2/DLC1/PSD3/IQGAP2/INPP5J/ARHGEF6/FAT1/EPS8/PLEKHO1/ATP6AP2/LIMA1/MYO6/MYADM/TPM1/OCLN/INPP5K/SPRY2/ARHGEF2/CDH1/TLN2	27	1
GO:0030135	CC	GO:0030135	coated vesicle	22/583	312/19518	0.000187393	0.000187393	0.00232104	SFTPB/APP/SERPINA1/CTSC/SFTA3/AP1S2/SFTPD/F5/IDUA/KDELR3/TGFA/ATP6AP2/MYO6/VPS41/RAB27A/LMAN1/LMAN2/TMED3/TMED9/LMBRD1/LDLR/AP1S1	22	1
GO:0030055	CC	GO:0030055	cell-substrate junction	27/583	432/19518	0.000268089	0.000268089	0.00321343	VIM/PLAUR/ANXA5/RHOU/BSG/EZR/CAT/HSPA5/NCSTN/FAM107A/DMD/MMP14/CDH2/DLC1/TLE2/FAT1/CNN2/CSRP1/LIMA1/PDIA3/SDC4/HSP90B1/ARHGEF2/ICAM1/RHOB/PTK7/TLN2	27	1
GO:0005765	CC	GO:0005765	lysosomal membrane	26/583	415/19518	0.000333624	0.000333624	0.00373979	HLA-DMB/ITM2C/TSPAN1/PLD3/PSAP/GRN/AP1S2/CKAP4/LAMP1/NCSTN/FNIP2/VLDLR/ATP6AP2/MYO6/NEU1/OCLN/STARD3NL/VPS41/SLC39A8/GLIPR1/GAA/CD63/LMBRD1/LDLR/AP1S1/CTSA	26	1
GO:0098852	CC	GO:0098852	lytic vacuole membrane	26/583	415/19518	0.000333624	0.000333624	0.00373979	HLA-DMB/ITM2C/TSPAN1/PLD3/PSAP/GRN/AP1S2/CKAP4/LAMP1/NCSTN/FNIP2/VLDLR/ATP6AP2/MYO6/NEU1/OCLN/STARD3NL/VPS41/SLC39A8/GLIPR1/GAA/CD63/LMBRD1/LDLR/AP1S1/CTSA	26	1
GO:0031256	CC	GO:0031256	leading edge membrane	15/583	180/19518	0.000342196	0.000342196	0.00373979	TESC/EZR/FAM107A/SLC39A6/DLC1/PSD3/INPP5J/EPS8/PLEKHO1/ATP6AP2/MYO6/TPM1/INPP5K/SPRY2/ARHGEF2	15	1
GO:0009925	CC	GO:0009925	basal plasma membrane	19/583	266/19518	0.000429345	0.000429345	0.0044401	ATP1B1/CLDN1/CLDN4/TSHR/BSG/EZR/SLC7A7/SLC7A8/MET/CDH2/SLCO2A1/TGFA/SLC4A5/SLC4A4/DSP/MARVELD2/SLC39A8/CLDN7/LDLR	19	1
GO:0005925	CC	GO:0005925	focal adhesion	26/583	422/19518	0.000430174	0.000430174	0.0044401	VIM/PLAUR/ANXA5/RHOU/BSG/EZR/CAT/HSPA5/NCSTN/FAM107A/MMP14/CDH2/DLC1/TLE2/FAT1/CNN2/CSRP1/LIMA1/PDIA3/SDC4/HSP90B1/ARHGEF2/ICAM1/RHOB/PTK7/TLN2	26	1
GO:0016327	CC	GO:0016327	apicolateral plasma membrane	5/583	23/19518	0.000503133	0.000503133	0.0050528	CLDN4/CLDN3/CDH2/OCLN/CLDN7	5	1
GO:0033116	CC	GO:0033116	endoplasmic reticulum-Golgi intermediate compartment membrane	9/583	80/19518	0.000625599	0.000625599	0.00611735	SERPINA1/CTSC/CD55/F5/TGFA/LMAN1/LMAN2/TMED3/TMED9	9	1
GO:0016328	CC	GO:0016328	lateral plasma membrane	8/583	65/19518	0.000681422	0.000681422	0.00649236	ATP1B1/CLDN1/CLDN4/CLDN3/BVES/DMD/CDH1/CLDN7	8	1
GO:0005604	CC	GO:0005604	basement membrane	9/583	84/19518	0.000893977	0.000893977	0.00830457	TGFBI/THBS4/NPNT/SPARC/SMOC1/LAMB1/FREM2/LAMB2/FN1	9	1
GO:0031904	CC	GO:0031904	endosome lumen	6/583	39/19518	0.000975616	0.000975616	0.00874565	SFTPB/APP/LRPAP1/CTSH/CD63/LGMN	6	1
GO:0045178	CC	GO:0045178	basal part of cell	19/583	285/19518	0.000988531	0.000988531	0.00874565	ATP1B1/CLDN1/CLDN4/TSHR/BSG/EZR/SLC7A7/SLC7A8/MET/CDH2/SLCO2A1/TGFA/SLC4A5/SLC4A4/DSP/MARVELD2/SLC39A8/CLDN7/LDLR	19	1
GO:0005796	CC	GO:0005796	Golgi lumen	10/583	106/19518	0.00127644	0.00127644	0.0110302	APP/SOD3/SDC2/CGA/HS3ST1/LRPAP1/MMP14/TGFB1/SDC4/GPC4	10	1
GO:0042599	CC	GO:0042599	lamellar body	4/583	17/19518	0.00137515	0.00137515	0.0116131	SFTPB/SFTA3/CKAP4/CTSH	4	1
GO:0140534	CC	GO:0140534	endoplasmic reticulum protein-containing complex	11/583	126/19518	0.00140789	0.00140789	0.0116254	RPN2/ORMDL3/PIGT/HSPA5/SPTLC2/OS9/PDIA3/TUSC3/HSP90B1/EMC10/SPCS2	11	1
GO:0035577	CC	GO:0035577	azurophil granule membrane	7/583	58/19518	0.00164382	0.00164382	0.0132784	PSAP/CKAP4/LAMP1/NCSTN/GLIPR1/GAA/CD63	7	1
GO:0030134	CC	GO:0030134	COPII-coated ER to Golgi transport vesicle	9/583	93/19518	0.00184448	0.00184448	0.0144265	APP/SERPINA1/CTSC/F5/TGFA/LMAN1/LMAN2/TMED3/TMED9	9	1
GO:0016323	CC	GO:0016323	basolateral plasma membrane	16/583	234/19518	0.00186359	0.00186359	0.0144265	ATP1B1/CLDN1/TSHR/BSG/EZR/SLC7A7/SLC7A8/CDH2/TGFA/SLC4A5/SLC4A4/DSP/MARVELD2/SLC39A8/CLDN7/LDLR	16	1
GO:0005791	CC	GO:0005791	rough endoplasmic reticulum	8/583	82/19518	0.00309569	0.00309569	0.0234754	APP/RPN2/LRPAP1/GLUL/SFTPD/CKAP4/ADCYAP1R1/PLOD3	8	1
GO:0005901	CC	GO:0005901	caveola	8/583	83/19518	0.00333849	0.00333849	0.0248103	ATP1B1/TFPI/PLPP2/BVES/DLC1/ADCYAP1R1/CDH1/CD320	8	1
GO:0002178	CC	GO:0002178	palmitoyltransferase complex	3/583	11/19518	0.00365684	0.00365684	0.0266432	ORMDL3/SPTLC2/ZDHHC9	3	1
GO:0005771	CC	GO:0005771	multivesicular body	7/583	67/19518	0.0037782	0.0037782	0.026998	SFTPB/SFTPD/LAMP1/CTSH/RAB27A/PRKAR1A/CD63	7	1
GO:1904813	CC	GO:1904813	ficolin-1-rich granule lumen	10/583	124/19518	0.00406692	0.00406692	0.0285129	SERPINA1/ASAH1/CST3/EEF2/CAT/CTSH/GUSB/COTL1/GSTP1/GLB1	10	1
GO:0001650	CC	GO:0001650	fibrillar center	11/583	146/19518	0.00445782	0.00445782	0.0306746	TOP1/AGER/EZR/TRAF4/MAP3K14/PTPN13/NRIP1/SMAD7/NUAK1/RPAIN/TXNRD1	11	1
GO:0098791	CC	GO:0098791	Golgi apparatus subcompartment	21/583	378/19518	0.00500885	0.00500885	0.0336361	PCSK1N/TGFBI/APP/GRN/AP1S2/CHPF/LGR5/RAB34/PAM/CHST2/GCNT1/B4GALT3/ATP2C1/INPP5K/SCAMP4/PLOD3/CDH1/TMED3/AKAP9/AP1S1/B4GALT5	21	1
GO:0030175	CC	GO:0030175	filopodium	9/583	108/19518	0.00506924	0.00506924	0.0336361	APP/EPHA4/EZR/TTYH1/DMD/IQGAP2/MAP2/FAT1/MYO6	9	1
GO:0043198	CC	GO:0043198	dendritic shaft	5/583	38/19518	0.00519448	0.00519448	0.0338624	APP/EPHA4/MAP2/INPP5J/HOMER1	5	1
GO:0035578	CC	GO:0035578	azurophil granule lumen	8/583	91/19518	0.00585216	0.00585216	0.037492	CTSC/NPC2/GRN/DPP7/MAN2B1/GUSB/GLB1/CTSA	8	1
GO:0031594	CC	GO:0031594	neuromuscular junction	7/583	73/19518	0.00607679	0.00607679	0.0382713	APP/TUBA1A/EPHA4/SPOCK1/LRP4/LAMB2/PRKAR1A	7	1
GO:0043218	CC	GO:0043218	compact myelin	3/583	14/19518	0.00754668	0.00754668	0.0467365	PMP22/MAL/MARVELD2	3	1
GO:0098858	CC	GO:0098858	actin-based cell projection	14/583	225/19518	0.00791749	0.00791749	0.0478802	APP/SLC26A2/EPHA4/EZR/TTYH1/SLC7A8/DMD/IQGAP2/MAP2/TGFB1/FAT1/EPS8/MYO6/CNP	14	1
GO:0005770	CC	GO:0005770	late endosome	17/583	296/19518	0.00798907	0.00798907	0.0478802	SFTPB/HLA-DMB/PLD3/PSAP/GRN/SFTPD/LAMP1/CTSH/VPS37B/STARD3NL/VPS41/RAB27A/RHOB/PRKAR1A/CD63/LGMN/LDLR	17	1
GO:0101003	CC	GO:0101003	ficolin-1-rich granule membrane	6/583	61/19518	0.00957104	0.00957104	0.0564507	CD55/LAMP1/DSP/ATP6AP2/SIRPA/GAA	6	1
GO:0005802	CC	GO:0005802	trans-Golgi network	15/583	255/19518	0.0099972	0.0099972	0.058043	PCSK1N/TGFBI/APP/GRN/AP1S2/LGR5/PAM/CHST2/GCNT1/ATP2C1/INPP5K/SCAMP4/PLOD3/CDH1/AP1S1	15	1
GO:0070820	CC	GO:0070820	tertiary granule	11/583	164/19518	0.010397	0.010397	0.0594352	ASAH1/QSOX1/CD55/CST3/LAMP1/CTSH/DSP/CNN2/ATP6AP2/SIRPA/GAA	11	1
GO:0030863	CC	GO:0030863	cortical cytoskeleton	8/583	104/19518	0.0127044	0.0127044	0.0711343	EZR/CDH2/DLC1/MYADM/COTL1/CDH1/DBN1/WDR1	8	1
GO:0030136	CC	GO:0030136	clathrin-coated vesicle	13/583	215/19518	0.0128263	0.0128263	0.0711343	SFTPB/SFTA3/AP1S2/SFTPD/TGFA/ATP6AP2/MYO6/VPS41/RAB27A/TMED9/LMBRD1/LDLR/AP1S1	13	1
GO:0098637	CC	GO:0098637	protein complex involved in cell-matrix adhesion	3/583	17/19518	0.0131928	0.0131928	0.0720905	PLAUR/LAMB1/LAMB2	3	1
GO:0005790	CC	GO:0005790	smooth endoplasmic reticulum	4/583	32/19518	0.0145998	0.0145998	0.0786229	APP/ERP29/HSPA5/TTYH1	4	1
GO:0043209	CC	GO:0043209	myelin sheath	5/583	49/19518	0.0151103	0.0151103	0.0802093	PMP22/GLUL/MAL/MARVELD2/CNP	5	1
GO:0043034	CC	GO:0043034	costamere	3/583	18/19518	0.015486	0.015486	0.0810461	DMD/SDC4/HOMER1	3	1
GO:0030139	CC	GO:0030139	endocytic vesicle	18/583	347/19518	0.0170543	0.0170543	0.0880143	SFTPB/VIM/SFTA3/SCGB3A2/SFTPD/RAB34/LAMP1/SPARC/UBB/TGFA/PDIA3/MYO6/OCLN/HSP90B1/RAB11B/LMBRD1/EHD4/LDLR	18	1
GO:0016528	CC	GO:0016528	sarcoplasm	7/583	90/19518	0.0181332	0.0181332	0.0923004	RASD1/THBS1/THBS4/SPOCK1/HSP90B1/BCL9/BAG5	7	1
GO:0005798	CC	GO:0005798	Golgi-associated vesicle	7/583	91/19518	0.0191567	0.0191567	0.0961921	APP/AP1S2/ITM2B/KDELR3/TMED3/TMED9/AP1S1	7	1
GO:0045334	CC	GO:0045334	clathrin-coated endocytic vesicle	7/583	92/19518	0.0202198	0.0202198	0.100177	SFTPB/SFTA3/SFTPD/TGFA/MYO6/LMBRD1/LDLR	7	1
GO:0042383	CC	GO:0042383	sarcolemma	9/583	136/19518	0.0210061	0.0210061	0.101268	ATP1B1/BSG/LAMP1/NCSTN/BVES/DMD/CDH2/POPDC3/SLC27A6	9	1
GO:0034358	CC	GO:0034358	plasma lipoprotein particle	4/583	36/19518	0.0217899	0.0217899	0.101268	VLDLR/PLA2G7/CLU/LDLR	4	1
GO:1990777	CC	GO:1990777	lipoprotein particle	4/583	36/19518	0.0217899	0.0217899	0.101268	VLDLR/PLA2G7/CLU/LDLR	4	1
GO:0005905	CC	GO:0005905	clathrin-coated pit	6/583	73/19518	0.0218026	0.0218026	0.101268	APP/AP1S2/VLDLR/MYO6/LDLR/AP1S1	6	1
GO:0030864	CC	GO:0030864	cortical actin cytoskeleton	6/583	73/19518	0.0218026	0.0218026	0.101268	CDH2/DLC1/MYADM/COTL1/CDH1/WDR1	6	1
GO:0042581	CC	GO:0042581	specific granule	10/583	160/19518	0.0221168	0.0221168	0.101459	PLAUR/QSOX1/ORMDL3/CKAP4/SLC27A2/CNN2/SLPI/DEGS1/NEU1/RAB27A	10	1
GO:1904724	CC	GO:1904724	tertiary granule lumen	5/583	55/19518	0.0238566	0.0238566	0.108088	ASAH1/QSOX1/CST3/CTSH/CNN2	5	1
GO:0005776	CC	GO:0005776	autophagosome	8/583	117/19518	0.0241438	0.0241438	0.108088	RPN2/LAMP1/TP53INP1/ATP6AP2/MYO6/TICAM1/GAA/MAP1LC3B	8	1
GO:0032994	CC	GO:0032994	protein-lipid complex	4/583	39/19518	0.0283827	0.0283827	0.125552	VLDLR/PLA2G7/CLU/LDLR	4	1
GO:0030660	CC	GO:0030660	Golgi-associated vesicle membrane	5/583	58/19518	0.0292414	0.0292414	0.127829	AP1S2/ITM2B/KDELR3/TMED3/AP1S1	5	1
GO:0071682	CC	GO:0071682	endocytic vesicle lumen	3/583	23/19518	0.0301172	0.0301172	0.130127	SCGB3A2/SPARC/HSP90B1	3	1
GO:0030133	CC	GO:0030133	transport vesicle	20/583	425/19518	0.0311798	0.0311798	0.13317	APP/VGF/ERP29/CD55/AP1S2/CPE/LAMP1/NCSTN/KDELR3/PAM/TGFA/MCTP2/ATP6AP2/RAB27A/LMAN1/RAB11B/TMED3/TMED9/PLIN3/AP1S1	20	1
GO:0055038	CC	GO:0055038	recycling endosome membrane	7/583	102/19518	0.0331822	0.0331822	0.140111	RAB11FIP2/FZD7/RFFL/PDIA3/SCAMP4/RAB11B/EHD4	7	1
GO:0030427	CC	GO:0030427	site of polarized growth	10/583	172/19518	0.034095	0.034095	0.142348	APP/EPHA4/MAP2/BOC/STMN3/INPP5J/AUTS2/EPS8/COTL1/DBN1	10	1
GO:0035580	CC	GO:0035580	specific granule lumen	5/583	62/19518	0.0375295	0.0375295	0.154946	QSOX1/CNN2/SLPI/NEU1/RAB27A	5	1
GO:0034663	CC	GO:0034663	endoplasmic reticulum chaperone complex	2/583	11/19518	0.0409777	0.0409777	0.165505	HSPA5/HSP90B1	2	1
GO:0043220	CC	GO:0043220	Schmidt-Lanterman incisure	2/583	11/19518	0.0409777	0.0409777	0.165505	MAL/MARVELD2	2	1
GO:0030057	CC	GO:0030057	desmosome	3/583	27/19518	0.0455921	0.0455921	0.182162	CDH2/DSP/PPL	3	1
GO:0030121	CC	GO:0030121	AP-1 adaptor complex	2/583	12/19518	0.0482196	0.0482196	0.18283	AP1S2/AP1S1	2	1
GO:0034362	CC	GO:0034362	low-density lipoprotein particle	2/583	12/19518	0.0482196	0.0482196	0.18283	PLA2G7/LDLR	2	1
GO:0044666	CC	GO:0044666	MLL3/4 complex	2/583	12/19518	0.0482196	0.0482196	0.18283	KDM6B/KDM6A	2	1
GO:0044754	CC	GO:0044754	autolysosome	2/583	12/19518	0.0482196	0.0482196	0.18283	LAMP1/GAA	2	1
GO:0099524	CC	GO:0099524	postsynaptic cytosol	2/583	12/19518	0.0482196	0.0482196	0.18283	DBN1/HOMER1	2	1
GO:0098992	CC	GO:0098992	neuronal dense core vesicle	3/583	28/19518	0.0499678	0.0499678	0.187545	NPY/APP/CALCRL	3	1
GO:0004867	MF	GO:0004867	serine-type endopeptidase inhibitor activity	13/576	92/18369	5.71495e-06	5.71495e-06	0.00376585	PCSK1N/APP/SERPINA1/WFDC2/TFPI/SERPINH1/SPOCK1/ANOS1/PAPLN/SLPI/SERPINA5/SERPINB9/TFPI2	13	1
GO:0061134	MF	GO:0061134	peptidase regulator activity	19/576	230/18369	0.000123071	0.000123071	0.0341375	PCSK1N/APP/SERPINA1/CTSC/WFDC2/TFPI/SERPINH1/CST3/CD27/SPOCK1/CTSH/MAL/ANOS1/PAPLN/SLPI/SERPINA5/SERPINB9/FN1/TFPI2	19	1
GO:0070008	MF	GO:0070008	serine-type exopeptidase activity	4/576	10/18369	0.000172821	0.000172821	0.0341375	CPD/SCPEP1/HPN/CTSA	4	1
GO:0005518	MF	GO:0005518	collagen binding	9/576	66/18369	0.000207224	0.000207224	0.0341375	TGFBI/THBS1/SERPINH1/ADGRG1/DDR1/SPARC/AEBP1/SMAD7/FN1	9	1
GO:0002162	MF	GO:0002162	dystroglycan binding	4/576	11/18369	0.000264851	0.000264851	0.0349046	AGR2/DMD/AGR3/MAP2	4	1
GO:0008238	MF	GO:0008238	exopeptidase activity	11/576	102/18369	0.000353483	0.000353483	0.0349437	CTSC/CPD/DPP7/CPE/CTSH/SCPEP1/HPN/MMP14/AEBP1/MMP15/CTSA	11	1
GO:0004866	MF	GO:0004866	endopeptidase inhibitor activity	15/576	173/18369	0.000371207	0.000371207	0.0349437	PCSK1N/APP/SERPINA1/WFDC2/TFPI/SERPINH1/CST3/CD27/SPOCK1/ANOS1/PAPLN/SLPI/SERPINA5/SERPINB9/TFPI2	15	1
GO:0004857	MF	GO:0004857	enzyme inhibitor activity	24/576	359/18369	0.000436292	0.000436292	0.0359367	TESC/PCSK1N/APP/SERPINA1/WFDC2/TFPI/ANXA5/MBIP/SERPINH1/CST3/CDKN1A/ANGPTL4/CD27/SPOCK1/IQGAP2/ANOS1/PAPLN/TRIB1/SLPI/SERPINA5/SERPINB9/PPME1/TRIB2/TFPI2	24	1
GO:0030414	MF	GO:0030414	peptidase inhibitor activity	15/576	180/18369	0.000564895	0.000564895	0.0413595	PCSK1N/APP/SERPINA1/WFDC2/TFPI/SERPINH1/CST3/CD27/SPOCK1/ANOS1/PAPLN/SLPI/SERPINA5/SERPINB9/TFPI2	15	1
GO:0005201	MF	GO:0005201	extracellular matrix structural constituent	14/576	167/18369	0.000804428	0.000804428	0.0444207	TGFBI/THBS1/EFEMP1/NPNT/SPARC/MXRA5/ANOS1/LAMB1/AEBP1/MFGE8/LAMB2/SBSPON/FN1/TFPI2	14	1
GO:0061135	MF	GO:0061135	endopeptidase regulator activity	15/576	187/18369	0.000838923	0.000838923	0.0444207	PCSK1N/APP/SERPINA1/WFDC2/TFPI/SERPINH1/CST3/CD27/SPOCK1/ANOS1/PAPLN/SLPI/SERPINA5/SERPINB9/TFPI2	15	1
GO:0008201	MF	GO:0008201	heparin binding	14/576	168/18369	0.000852956	0.000852956	0.0444207	APP/SOD3/THBS1/THBS4/LRPAP1/ADGRG1/ANOS1/SMOC1/SLIT1/MDK/SERPINA5/TWSG1/SLIT3/FN1	14	1
GO:1901681	MF	GO:1901681	sulfur compound binding	19/576	269/18369	0.000876351	0.000876351	0.0444207	APP/SOD3/THBS1/PCCA/THBS4/LRPAP1/ADGRG1/ANOS1/SMOC1/SLIT1/MDK/CHST15/SERPINA5/TWSG1/SLIT3/TKT/GSTP1/SUMF1/FN1	19	1
GO:0015095	MF	GO:0015095	magnesium ion transmembrane transporter activity	4/576	16/18369	0.00128911	0.00128911	0.0596867	CLDN16/NIPAL1/TUSC3/NIPA2	4	1
GO:0002020	MF	GO:0002020	protease binding	12/576	138/18369	0.00135868	0.00135868	0.0596867	NTRK2/SERPINA1/PSAP/F3/CST3/RFFL/OS9/SERPINA5/SERPINB9/BAG6/LDLR/FN1	12	1
GO:0008013	MF	GO:0008013	beta-catenin binding	9/576	88/18369	0.00174168	0.00174168	0.0647062	CDH2/DLG5/SALL1/SMAD7/KLF4/SOX9/BCL9/CDH1/KDM6B	9	1
GO:0001228	MF	GO:0001228	DNA-binding transcription activator activity, RNA polymerase II-specific	27/576	468/18369	0.00182772	0.00182772	0.0647062	SOX4/HOXD10/DLX5/ETV5/FOSB/MAFF/GATA3/PBX3/EPAS1/EGR3/ETV4/IKZF3/MAF/ARNT2/PAX9/HOXD8/HOXD3/BACH1/EGR2/MITF/KLF4/SOX9/ATF6B/STAT3/JUNB/ELF3/CREBRF	27	1
GO:0051787	MF	GO:0051787	misfolded protein binding	5/576	29/18369	0.00189563	0.00189563	0.0647062	SDF2/HSPA5/CLU/DNAJB9/BAG6	5	1
GO:0001216	MF	GO:0001216	DNA-binding transcription activator activity	27/576	472/18369	0.00206081	0.00206081	0.0647062	SOX4/HOXD10/DLX5/ETV5/FOSB/MAFF/GATA3/PBX3/EPAS1/EGR3/ETV4/IKZF3/MAF/ARNT2/PAX9/HOXD8/HOXD3/BACH1/EGR2/MITF/KLF4/SOX9/ATF6B/STAT3/JUNB/ELF3/CREBRF	27	1
GO:0003756	MF	GO:0003756	protein disulfide isomerase activity	4/576	18/18369	0.00206212	0.00206212	0.0647062	QSOX1/PDIA4/PDIA3/CRELD2	4	1
GO:0016864	MF	GO:0016864	intramolecular oxidoreductase activity, transposing S-S bonds	4/576	18/18369	0.00206212	0.00206212	0.0647062	QSOX1/PDIA4/PDIA3/CRELD2	4	1
GO:0008236	MF	GO:0008236	serine-type peptidase activity	14/576	190/18369	0.00273374	0.00273374	0.0818815	CTSC/PRSS23/F3/CPD/CFI/DPP7/PRSS8/CTSH/SCPEP1/HPN/TMPRSS2/MMP14/BMP1/CTSA	14	1
GO:0031419	MF	GO:0031419	cobalamin binding	3/576	10/18369	0.00312148	0.00312148	0.0857037	TCN2/CD320/LMBRD1	3	1
GO:0031957	MF	GO:0031957	very long-chain fatty acid-CoA ligase activity	3/576	10/18369	0.00312148	0.00312148	0.0857037	ACSL4/SLC27A2/SLC27A6	3	1
GO:0017171	MF	GO:0017171	serine hydrolase activity	14/576	194/18369	0.00330197	0.00330197	0.0866245	CTSC/PRSS23/F3/CPD/CFI/DPP7/PRSS8/CTSH/SCPEP1/HPN/TMPRSS2/MMP14/BMP1/CTSA	14	1
GO:0030551	MF	GO:0030551	cyclic nucleotide binding	5/576	33/18369	0.00341793	0.00341793	0.0866245	CNGA1/BVES/POPDC3/PDE4D/CNP	5	1
GO:0047676	MF	GO:0047676	arachidonate-CoA ligase activity	3/576	11/18369	0.00419271	0.00419271	0.102325	ACSL4/SLC27A2/SLC27A6	3	1
GO:0097110	MF	GO:0097110	scaffold protein binding	7/576	66/18369	0.00451985	0.00451985	0.105325	VIM/PSAP/IL6ST/LRP4/PDE4D/DSP/HOMER1	7	1
GO:0008083	MF	GO:0008083	growth factor activity	12/576	160/18369	0.00463531	0.00463531	0.105325	VGF/GDF15/THBS4/GRN/EFEMP1/LIF/TGFA/TGFB1/JAG1/MDK/BMP1/CD320	12	1
GO:0001540	MF	GO:0001540	amyloid-beta binding	8/576	85/18369	0.00516049	0.00516049	0.109048	ITM2C/EPHA4/AGER/CST3/LRPAP1/ITM2B/CLU/LDLR	8	1
GO:0030215	MF	GO:0030215	semaphorin receptor binding	4/576	23/18369	0.00527152	0.00527152	0.109048	SEMA6A/SEMA4B/SEMA3B/SEMA3C	4	1
GO:0051087	MF	GO:0051087	chaperone binding	9/576	104/18369	0.00539941	0.00539941	0.109048	CTSC/ERP29/GRN/HSPA5/FNIP2/CLU/DNAJB9/BAG5/FN1	9	1
GO:0046030	MF	GO:0046030	inositol trisphosphate phosphatase activity	3/576	12/18369	0.00546113	0.00546113	0.109048	INPP1/INPP5J/INPP5K	3	1
GO:0015106	MF	GO:0015106	bicarbonate transmembrane transporter activity	4/576	24/18369	0.00617142	0.00617142	0.119607	SLC26A2/SLC4A5/SLC4A4/SLC39A8	4	1
GO:0016746	MF	GO:0016746	acyltransferase activity	16/576	253/18369	0.00635374	0.00635374	0.119622	GLUL/PORCN/CERS4/GGT5/GGT1/SAT1/SPTLC2/SMARCE1/ZDHHC9/GGT7/JADE1/USP22/CERS2/MBOAT7/SAT2/LPGAT1	16	1
GO:0016667	MF	GO:0016667	oxidoreductase activity, acting on a sulfur group of donors	6/576	54/18369	0.00667725	0.00667725	0.120133	QSOX1/PDIA4/PDIA3/TMX4/SUMF1/TXNRD1	6	1
GO:0034236	MF	GO:0034236	protein kinase A catalytic subunit binding	3/576	13/18369	0.00693573	0.00693573	0.120133	EZR/SOX9/PRKAR1A	3	1
GO:0052650	MF	GO:0052650	NADP-retinol dehydrogenase activity	3/576	13/18369	0.00693573	0.00693573	0.120133	DHRS7/AKR1B15/AKR1C3	3	1
GO:0015036	MF	GO:0015036	disulfide oxidoreductase activity	5/576	39/18369	0.0071101	0.0071101	0.120133	QSOX1/PDIA4/PDIA3/TMX4/TXNRD1	5	1
GO:0050840	MF	GO:0050840	extracellular matrix binding	6/576	55/18369	0.00730119	0.00730119	0.120278	TGFBI/THBS1/BCAM/ADGRG1/SPARC/SMOC1	6	1
GO:0004860	MF	GO:0004860	protein kinase inhibitor activity	5/576	40/18369	0.0079209	0.0079209	0.124273	TESC/MBIP/CDKN1A/TRIB1/TRIB2	5	1
GO:0046915	MF	GO:0046915	transition metal ion transmembrane transporter activity	5/576	40/18369	0.0079209	0.0079209	0.124273	TTYH1/SLC39A6/ATP2C1/SLC39A7/SLC39A8	5	1
GO:0042577	MF	GO:0042577	lipid phosphatase activity	3/576	14/18369	0.00862403	0.00862403	0.129154	PLPP2/PLPPR2/INPP5K	3	1
GO:0071837	MF	GO:0071837	HMG box domain binding	3/576	14/18369	0.00862403	0.00862403	0.129154	DLX5/GATA3/EGR2	3	1
GO:0001618	MF	GO:0001618	virus receptor activity	7/576	77/18369	0.0104108	0.0104108	0.143903	CLDN1/CD55/BSG/LAMP1/ICAM1/CLDN9/LDLR	7	1
GO:0004467	MF	GO:0004467	long-chain fatty acid-CoA ligase activity	3/576	15/18369	0.0105322	0.0105322	0.143903	ACSL4/SLC27A2/SLC27A6	3	1
GO:0008242	MF	GO:0008242	omega peptidase activity	3/576	15/18369	0.0105322	0.0105322	0.143903	GGT5/GGT1/GGT7	3	1
GO:0035250	MF	GO:0035250	UDP-galactosyltransferase activity	4/576	28/18369	0.0107755	0.0107755	0.143903	B3GNT8/B4GALT3/PLOD3/B4GALT5	4	1
GO:0045499	MF	GO:0045499	chemorepellent activity	4/576	28/18369	0.0107755	0.0107755	0.143903	SEMA6A/SEMA4B/SEMA3B/SEMA3C	4	1
GO:0004714	MF	GO:0004714	transmembrane receptor protein tyrosine kinase activity	6/576	60/18369	0.0110648	0.0110648	0.143903	NTRK2/EPHA4/EFEMP1/DDR1/MET/PDGFRL	6	1
GO:0140272	MF	GO:0140272	exogenous protein binding	7/576	78/18369	0.0111375	0.0111375	0.143903	CLDN1/CD55/BSG/LAMP1/ICAM1/CLDN9/LDLR	7	1
GO:0019210	MF	GO:0019210	kinase inhibitor activity	5/576	44/18369	0.0118061	0.0118061	0.149608	TESC/MBIP/CDKN1A/TRIB1/TRIB2	5	1
GO:0031489	MF	GO:0031489	myosin V binding	3/576	16/18369	0.0126652	0.0126652	0.157467	RAB25/RAB27A/RAB11B	3	1
GO:0016209	MF	GO:0016209	antioxidant activity	7/576	82/18369	0.0144145	0.0144145	0.169668	SOD3/S100A9/CAT/TP53INP1/GSTP1/MGST3/TXNRD1	7	1
GO:0031625	MF	GO:0031625	ubiquitin protein ligase binding	17/576	301/18369	0.014486	0.014486	0.169668	RNF8/CDKN1A/TRAF4/HSPA5/UBB/RFFL/CLU/TRIB1/SMAD7/EGR2/PRKAR1A/TRIB2/MAP1LC3B/BAG5/BAG6/CKB/MID1	17	1
GO:0008194	MF	GO:0008194	UDP-glycosyltransferase activity	10/576	143/18369	0.0147519	0.0147519	0.169668	CHPF/B4GALNT1/GALNT10/GCNT1/B3GNT8/B4GALT3/GALNT14/B4GAT1/PLOD3/B4GALT5	10	1
GO:0005539	MF	GO:0005539	glycosaminoglycan binding	14/576	232/18369	0.0150115	0.0150115	0.169668	APP/SOD3/THBS1/THBS4/LRPAP1/ADGRG1/ANOS1/SMOC1/SLIT1/MDK/SERPINA5/TWSG1/SLIT3/FN1	14	1
GO:0016755	MF	GO:0016755	aminoacyltransferase activity	3/576	17/18369	0.0150269	0.0150269	0.169668	GGT5/GGT1/GGT7	3	1
GO:0008378	MF	GO:0008378	galactosyltransferase activity	4/576	31/18369	0.0153843	0.0153843	0.169668	B3GNT8/B4GALT3/PLOD3/B4GALT5	4	1
GO:0004180	MF	GO:0004180	carboxypeptidase activity	5/576	47/18369	0.015452	0.015452	0.169668	CPD/CPE/SCPEP1/AEBP1/CTSA	5	1
GO:0042578	MF	GO:0042578	phosphoric ester hydrolase activity	19/576	352/18369	0.0157065	0.0157065	0.169668	DUSP6/PLD3/PLPP2/ALPP/EYA1/PTPN13/INPP1/PDE4D/CCR1/INPP5J/DUSP14/PPM1K/PDIA3/PLPPR2/INPP5K/PTPRE/PTPRG/G6PC3/CNP	19	1
GO:0019207	MF	GO:0019207	kinase regulator activity	13/576	211/18369	0.0159923	0.0159923	0.169969	TESC/GPRC5A/MBIP/CDKN1A/FAM20A/IRS2/CISH/TGFA/TRIB1/MAP2K6/SPRY2/GSTP1/TRIB2	13	1
GO:0052745	MF	GO:0052745	inositol phosphate phosphatase activity	3/576	18/18369	0.0176198	0.0176198	0.184294	INPP1/INPP5J/INPP5K	3	1
GO:0045296	MF	GO:0045296	cadherin binding	18/576	333/18369	0.0181447	0.0181447	0.186819	CDH3/GPRC5A/BSG/EEF2/EZR/HSPA5/CDH2/CNN2/LIMA1/CTNNAL1/PPL/PPME1/RAB11B/CDH1/DBN1/EHD4/PLIN3/SFN	18	1
GO:0071855	MF	GO:0071855	neuropeptide receptor binding	4/576	33/18369	0.019052	0.019052	0.192848	NPY/EDN3/GNAS/NMB	4	1
GO:0016504	MF	GO:0016504	peptidase activator activity	5/576	50/18369	0.0197814	0.0197814	0.192848	APP/CTSC/CTSH/MAL/FN1	5	1
GO:0016758	MF	GO:0016758	hexosyltransferase activity	12/576	195/18369	0.020306	0.020306	0.192848	RPN2/CHPF/B4GALNT1/GALNT10/GCNT1/TMTC2/B3GNT8/B4GALT3/GALNT14/B4GAT1/PLOD3/B4GALT5	12	1
GO:0030552	MF	GO:0030552	cAMP binding	3/576	19/18369	0.0204458	0.0204458	0.192848	BVES/POPDC3/PDE4D	3	1
GO:0070003	MF	GO:0070003	threonine-type peptidase activity	3/576	19/18369	0.0204458	0.0204458	0.192848	GGT5/GGT1/GGT7	3	1
GO:0005178	MF	GO:0005178	integrin binding	10/576	151/18369	0.0207898	0.0207898	0.192848	TGFBI/THBS1/THBS4/CX3CL1/NPNT/MMP14/MFGE8/ICAM1/TLN2/FN1	10	1
GO:0008376	MF	GO:0008376	acetylgalactosaminyltransferase activity	4/576	34/18369	0.0210715	0.0210715	0.192848	CHPF/B4GALNT1/GALNT10/GALNT14	4	1
GO:0015035	MF	GO:0015035	protein-disulfide reductase activity	4/576	34/18369	0.0210715	0.0210715	0.192848	QSOX1/PDIA4/PDIA3/TXNRD1	4	1
GO:0044389	MF	GO:0044389	ubiquitin-like protein ligase binding	17/576	320/18369	0.0246286	0.0246286	0.220335	RNF8/CDKN1A/TRAF4/HSPA5/UBB/RFFL/CLU/TRIB1/SMAD7/EGR2/PRKAR1A/TRIB2/MAP1LC3B/BAG5/BAG6/CKB/MID1	17	1
GO:0048018	MF	GO:0048018	receptor ligand activity	24/576	497/18369	0.0247437	0.0247437	0.220335	NPY/EDN3/CGA/VGF/GDF15/THBS4/CX3CL1/GRN/EFEMP1/LRPAP1/LIF/TGFA/SEMA6A/CRLF1/TG/TGFB1/JAG1/MDK/BMP1/SEMA4B/SEMA3B/CD320/NMB/SEMA3C	24	1
GO:0030291	MF	GO:0030291	protein serine/threonine kinase inhibitor activity	4/576	36/18369	0.0254912	0.0254912	0.223965	CDKN1A/SPRY2/PRKAR1A/SFN	4	1
GO:0016747	MF	GO:0016747	acyltransferase activity, transferring groups other than amino-acyl groups	13/576	226/18369	0.0263896	0.0263896	0.227002	GLUL/PORCN/CERS4/SAT1/SPTLC2/SMARCE1/ZDHHC9/JADE1/USP22/CERS2/MBOAT7/SAT2/LPGAT1	13	1
GO:0004869	MF	GO:0004869	cysteine-type endopeptidase inhibitor activity	5/576	54/18369	0.0266903	0.0266903	0.227002	WFDC2/CST3/CD27/SPOCK1/SERPINB9	5	1
GO:0016410	MF	GO:0016410	N-acyltransferase activity	7/576	93/18369	0.0268704	0.0268704	0.227002	CERS4/SAT1/SMARCE1/JADE1/USP22/CERS2/SAT2	7	1
GO:0015645	MF	GO:0015645	fatty acid ligase activity	3/576	22/18369	0.030326	0.030326	0.250316	ACSL4/SLC27A2/SLC27A6	3	1
GO:0043021	MF	GO:0043021	ribonucleoprotein complex binding	10/576	161/18369	0.0306513	0.0306513	0.250316	RPN2/EEF2/HSPA5/PIM1/EIF1/DDX17/SECISBP2L/BAG6/DDX5/TMCO1	10	1
GO:0019887	MF	GO:0019887	protein kinase regulator activity	11/576	184/18369	0.0307697	0.0307697	0.250316	TESC/GPRC5A/MBIP/CDKN1A/FAM20A/IRS2/TGFA/TRIB1/MAP2K6/SPRY2/TRIB2	11	1
GO:0019903	MF	GO:0019903	protein phosphatase binding	9/576	140/18369	0.0324017	0.0324017	0.258631	IRS2/MET/CDH2/HSP90B1/PPME1/STAT3/PPP1R15A/SIRPA/PPP6R3	9	1
GO:0019199	MF	GO:0019199	transmembrane receptor protein kinase activity	6/576	77/18369	0.0337323	0.0337323	0.258631	NTRK2/EPHA4/EFEMP1/DDR1/MET/PDGFRL	6	1
GO:0005385	MF	GO:0005385	zinc ion transmembrane transporter activity	3/576	23/18369	0.0340841	0.0340841	0.258631	SLC39A6/SLC39A7/SLC39A8	3	1
GO:0008106	MF	GO:0008106	alcohol dehydrogenase (NADP+) activity	3/576	23/18369	0.0340841	0.0340841	0.258631	DHRS7/AKR1B15/AKR1C3	3	1
GO:0050431	MF	GO:0050431	transforming growth factor beta binding	3/576	23/18369	0.0340841	0.0340841	0.258631	THBS1/TSKU/TWSG1	3	1
GO:0004177	MF	GO:0004177	aminopeptidase activity	4/576	40/18369	0.0358896	0.0358896	0.258631	DPP7/CTSH/MMP14/MMP15	4	1
GO:0004439	MF	GO:0004439	phosphatidylinositol-4,5-bisphosphate 5-phosphatase activity	2/576	10/18369	0.0373842	0.0373842	0.258631	INPP5J/INPP5K	2	1
GO:0005528	MF	GO:0005528	FK506 binding	2/576	10/18369	0.0373842	0.0373842	0.258631	FKBP7/FKBP10	2	1
GO:0008239	MF	GO:0008239	dipeptidyl-peptidase activity	2/576	10/18369	0.0373842	0.0373842	0.258631	CTSC/DPP7	2	1
GO:0015245	MF	GO:0015245	fatty acid transmembrane transporter activity	2/576	10/18369	0.0373842	0.0373842	0.258631	SLC27A2/SLC27A6	2	1
GO:0016717	MF	GO:0016717	oxidoreductase activity, acting on paired donors, with oxidation of a pair of donors resulting in the reduction of molecular oxygen to two molecules of water	2/576	10/18369	0.0373842	0.0373842	0.258631	SCD5/DEGS1	2	1
GO:0032050	MF	GO:0032050	clathrin heavy chain binding	2/576	10/18369	0.0373842	0.0373842	0.258631	LMBRD1/LDLR	2	1
GO:0034594	MF	GO:0034594	phosphatidylinositol trisphosphate phosphatase activity	2/576	10/18369	0.0373842	0.0373842	0.258631	INPP5J/INPP5K	2	1
GO:0070878	MF	GO:0070878	primary miRNA binding	2/576	10/18369	0.0373842	0.0373842	0.258631	STAT3/DDX5	2	1
GO:0016505	MF	GO:0016505	peptidase activator activity involved in apoptotic process	3/576	24/18369	0.0380716	0.0380716	0.258631	CTSC/CTSH/MAL	3	1
GO:0050750	MF	GO:0050750	low-density lipoprotein particle receptor binding	3/576	24/18369	0.0380716	0.0380716	0.258631	LRPAP1/CLU/HSP90B1	3	1
GO:0033293	MF	GO:0033293	monocarboxylic acid binding	6/576	80/18369	0.0395804	0.0395804	0.266137	PCCA/PSAP/S100A9/AKR1C3/SERPINA5/GSTP1	6	1
GO:0016791	MF	GO:0016791	phosphatase activity	14/576	265/18369	0.0404606	0.0404606	0.269307	DUSP6/PLPP2/ALPP/EYA1/PTPN13/INPP1/INPP5J/DUSP14/PPM1K/PLPPR2/INPP5K/PTPRE/PTPRG/G6PC3	14	1
GO:0016757	MF	GO:0016757	glycosyltransferase activity	14/576	266/18369	0.0415385	0.0415385	0.273178	RPN2/CHPF/B4GALNT1/GALNT10/GCNT1/TMTC2/ST3GAL5/B3GNT8/B4GALT3/GALNT14/B4GAT1/PLOD3/TIPARP/B4GALT5	14	1
GO:0004252	MF	GO:0004252	serine-type endopeptidase activity	10/576	170/18369	0.0420106	0.0420106	0.273178	CTSC/PRSS23/F3/CFI/PRSS8/CTSH/HPN/TMPRSS2/MMP14/BMP1	10	1
GO:0005537	MF	GO:0005537	mannose binding	3/576	25/18369	0.0422858	0.0422858	0.273178	BSG/LMAN1/LMAN2	3	1
GO:0015658	MF	GO:0015658	branched-chain amino acid transmembrane transporter activity	2/576	11/18369	0.0447601	0.0447601	0.2809	SLC7A8/SLC6A20	2	1
GO:0016670	MF	GO:0016670	oxidoreductase activity, acting on a sulfur group of donors, oxygen as acceptor	2/576	11/18369	0.0447601	0.0447601	0.2809	QSOX1/SUMF1	2	1
GO:0034713	MF	GO:0034713	type I transforming growth factor beta receptor binding	2/576	11/18369	0.0447601	0.0447601	0.2809	TGFB1/SMAD7	2	1
GO:0038024	MF	GO:0038024	cargo receptor activity	6/576	83/18369	0.0460346	0.0460346	0.286174	CFI/AGER/TMPRSS2/VLDLR/CD320/LDLR	6	1
GO:0019842	MF	GO:0019842	vitamin binding	9/576	150/18369	0.0469286	0.0469286	0.289004	TCN2/PCCA/PAM/HDC/SPTLC2/PLOD3/CD320/TKT/LMBRD1	9	1
GO:0061629	MF	GO:0061629	RNA polymerase II-specific DNA-binding transcription factor binding	17/576	348/18369	0.0482763	0.0482763	0.294551	NKX2-1/PRAME/GATA3/EPAS1/HEY1/ARNT2/TRIB1/NRIP1/SMARCE1/EGR2/KLF4/STAT3/TRIB2/TP53BP2/DDX5/NCOR1/MED13	17	1
GO:00420631	BP	GO:0042063	gliogenesis	36/563	320/18614	1.20945e-11	1.20945e-11	4.42787e-08	VIM/NTRK2/APP/SOX4/NKX2-1/TMEM98/TUBA1A/EPHA4/CX3CL1/GRN/AGER/S100A9/ADGRG1/IL6ST/NAB2/NCSTN/LIF/MMP14/CDH2/MAL/ANO1/TGFB1/LAMB1/GPR183/CLU/MDK/EGR2/SOX9/CERS2/STAT3/LAMB2/MBOAT7/CNP/LDLR/B4GALT5/WDR1	36	1
GO:00100011	BP	GO:0010001	glial cell differentiation	29/563	235/18614	1.37383e-10	1.37383e-10	2.51483e-07	VIM/NTRK2/APP/SOX4/NKX2-1/TMEM98/TUBA1A/EPHA4/GRN/AGER/S100A9/IL6ST/NAB2/NCSTN/LIF/CDH2/MAL/ANO1/TGFB1/CLU/MDK/EGR2/SOX9/STAT3/LAMB2/CNP/LDLR/B4GALT5/WDR1	29	1
GO:00109751	BP	GO:0010975	regulation of neuron projection development	39/563	452/18614	4.48315e-09	4.48315e-09	5.47102e-06	VIM/ITM2C/NTRK2/PMP22/SDC2/TENM3/TSKU/EPHA4/CX3CL1/GRN/GATA3/S100A9/SPOCK1/LRP4/DDR1/HSPA5/CDH2/SEMA6A/MAP2/KIF13B/VLDLR/INPP5J/SLIT1/MDK/SEMA4B/PTPRG/ARC/KLF4/SEMA3B/CERS2/PTK7/CDH1/DBN1/ENC1/BAG5/EFNA1/SKIL/SEMA3C/FN1	39	1
GO:00720011	BP	GO:0072001	renal system development	31/563	320/18614	1.25629e-08	1.25629e-08	1.14984e-05	SOX4/CITED1/EPHA4/GATA3/LGR5/EYA1/CAT/CTSH/LRP4/NPNT/SPRY1/TMEM59L/LIF/ARG2/DLG5/TBX18/GCNT1/CRLF1/SALL1/PYGO1/FREM2/JAG1/SMAD7/SDC4/SOX9/MAGED1/LAMB2/PTK7/TIPARP/BAG6/EMX2	31	1
GO:00109771	BP	GO:0010977	negative regulation of neuron projection development	19/563	143/18614	6.47438e-08	6.47438e-08	4.74061e-05	VIM/ITM2C/PMP22/TSKU/EPHA4/SPOCK1/LRP4/SEMA6A/MAP2/INPP5J/SLIT1/SEMA4B/PTPRG/SEMA3B/CERS2/CDH1/BAG5/EFNA1/SEMA3C	19	1
GO:00525471	BP	GO:0052547	regulation of peptidase activity	35/563	425/18614	8.99624e-08	8.99624e-08	5.48928e-05	PCSK1N/APP/SERPINA1/WFDC2/PLAUR/THBS1/TFPI/F3/EPHA4/CLDN4/CLDN3/GRN/SERPINH1/AGER/CST3/S100A9/CD27/SPOCK1/CTSH/NCSTN/DLC1/ANOS1/RFFL/PAPLN/SLPI/SERPINA5/POR/KLF4/SERPINB9/STAT3/LGMN/EFNA1/PMAIP1/TFPI2/SFN	35	1
GO:00506731	BP	GO:0050673	epithelial cell proliferation	38/563	488/18614	1.07992e-07	1.07992e-07	5.64808e-05	IGFBP5/CCND1/CDH3/EGFL7/DLX5/MYDGF/CLDN1/THBS1/THBS4/F3/KDM5B/GRN/GATA3/LGR5/EYA1/GLUL/EGR3/SPARC/VSTM4/NCSTN/IRS2/HPN/MMP14/FZD7/HTR2B/TGFA/TGFB1/DACH1/LAMB1/JAG1/MDK/ERRFI1/SOX9/EMC10/MAGED1/STAT3/ZFP36/SFN	38	1
GO:00615641	BP	GO:0061564	axon development	37/563	479/18614	1.94889e-07	1.94889e-07	8.03119e-05	EDN3/NTRK2/APP/DLX5/NKX2-1/TSKU/EPHA4/GRN/GATA3/LRP4/DDR1/CDH2/TCTN1/SEMA6A/MAP2/KIF13B/ANOS1/BOC/SLIT1/LHX9/AUTS2/SEMA4B/EGR2/B4GAT1/ARHGEF40/SLIT3/KLF4/SEMA3B/CERS2/LAMB2/CDH1/CNP/EFNA1/SKIL/B4GALT5/SEMA3C/FN1	37	1
GO:00420601	BP	GO:0042060	wound healing	35/563	439/18614	1.97432e-07	1.97432e-07	8.03119e-05	SERPINA1/CDH3/SFTA3/CLDN1/PLAUR/THBS1/TFPI/ANXA5/F3/TSKU/CLDN4/CX3CL1/CLDN3/CDKN1A/IL6ST/F5/DDR1/ENTPD1/FZD7/TGFA/TGFB1/DSP/CNN2/CSRP1/GNAS/SDC4/TPM1/OCLN/PPL/RAB27A/LMAN1/PTK7/FKBP10/TFPI2/TNFRSF12A	35	1
GO:00487621	BP	GO:0048762	mesenchymal cell differentiation	25/563	255/18614	2.5948e-07	2.5948e-07	9.2107e-05	EDN3/NKX2-1/EPHA4/GATA3/HEY1/SPRY1/HPN/CDH2/HTR2B/DLG5/SEMA6A/TGFB1/JAG1/MDK/SMAD7/SEMA4B/PDCD4/SPRY2/SOX9/SEMA3B/DDX17/EFNA1/DDX5/SEMA3C/FN1	25	1
GO:00018221	BP	GO:0001822	kidney development	28/563	310/18614	2.76745e-07	2.76745e-07	9.2107e-05	SOX4/CITED1/EPHA4/GATA3/EYA1/CAT/CTSH/LRP4/NPNT/SPRY1/TMEM59L/LIF/ARG2/DLG5/GCNT1/CRLF1/SALL1/PYGO1/FREM2/JAG1/SMAD7/SDC4/SOX9/MAGED1/LAMB2/PTK7/TIPARP/BAG6	28	1
GO:00066431	BP	GO:0006643	membrane lipid metabolic process	22/563	208/18614	3.70447e-07	3.70447e-07	0.000102001	SFTPB/ASAH1/PSAP/ORMDL3/NAAA/B4GALNT1/PLPP2/PIGT/CERS4/ST3GAL5/SPTLC2/TM9SF2/B4GALT3/DEGS1/NEU1/PGAP3/CERS2/DPM3/SUMF1/GLB1/KDSR/B4GALT5	22	1
GO:00506791	BP	GO:0050679	positive regulation of epithelial cell proliferation	23/563	225/18614	3.72313e-07	3.72313e-07	0.000102001	CCND1/CDH3/EGFL7/DLX5/MYDGF/CLDN1/THBS4/F3/KDM5B/GRN/EYA1/GLUL/EGR3/IRS2/HPN/FZD7/HTR2B/TGFA/LAMB1/MDK/SOX9/EMC10/STAT3	23	1
GO:00066651	BP	GO:0006665	sphingolipid metabolic process	19/563	160/18614	3.90055e-07	3.90055e-07	0.000102001	SFTPB/ASAH1/PSAP/ORMDL3/NAAA/B4GALNT1/PLPP2/CERS4/ST3GAL5/SPTLC2/TM9SF2/B4GALT3/DEGS1/NEU1/CERS2/SUMF1/GLB1/KDSR/B4GALT5	19	1
GO:00720731	BP	GO:0072073	kidney epithelium development	18/563	146/18614	4.49281e-07	4.49281e-07	0.000109656	CITED1/EPHA4/GATA3/EYA1/CAT/NPNT/SPRY1/TMEM59L/LIF/ARG2/CRLF1/SALL1/JAG1/SMAD7/SDC4/SOX9/MAGED1/LAMB2	18	1
GO:00074091	BP	GO:0007409	axonogenesis	33/563	427/18614	8.90267e-07	8.90267e-07	0.000203707	EDN3/NTRK2/APP/DLX5/NKX2-1/TSKU/EPHA4/GATA3/LRP4/CDH2/TCTN1/SEMA6A/MAP2/KIF13B/ANOS1/BOC/SLIT1/LHX9/AUTS2/SEMA4B/EGR2/B4GAT1/ARHGEF40/SLIT3/SEMA3B/LAMB2/CDH1/CNP/EFNA1/SKIL/B4GALT5/SEMA3C/FN1	33	1
GO:00605621	BP	GO:0060562	epithelial tube morphogenesis	28/563	334/18614	1.24456e-06	1.24456e-06	0.000239993	SOX4/NKX2-1/CITED1/EPHA4/KDM5B/GATA3/LGR5/EYA1/CTSH/NPNT/DDR1/SPRY1/TMEM59L/MET/MMP14/DLC1/TCTN1/DLG5/TGFB1/SALL1/MDK/LRP5/SDC4/SPRY2/SOX9/MAGED1/RHOB/PTK7	28	1
GO:00016571	BP	GO:0001657	ureteric bud development	14/563	97/18614	1.27087e-06	1.27087e-06	0.000239993	CITED1/GATA3/EYA1/CAT/NPNT/SPRY1/TMEM59L/ARG2/CRLF1/SALL1/SMAD7/SDC4/SOX9/MAGED1	14	1
GO:00487541	BP	GO:0048754	branching morphogenesis of an epithelial tube	18/563	157/18614	1.32207e-06	1.32207e-06	0.000239993	NKX2-1/CITED1/KDM5B/EYA1/CTSH/NPNT/DDR1/SPRY1/TMEM59L/MET/MMP14/DLG5/SALL1/MDK/LRP5/SPRY2/SOX9/MAGED1	18	1
GO:00303231	BP	GO:0030323	respiratory tube development	20/563	190/18614	1.3503e-06	1.3503e-06	0.000239993	IGFBP5/NKX2-1/AGR2/EPAS1/SFTPD/TRAF4/CTSH/SPRY1/HOPX/LIF/MMP14/DLG5/KLF2/ERRFI1/RBBP9/PLOD3/SPRY2/SOX9/PTK7/BAG6	20	1
GO:00721631	BP	GO:0072163	mesonephric epithelium development	14/563	98/18614	1.44217e-06	1.44217e-06	0.000239993	CITED1/GATA3/EYA1/CAT/NPNT/SPRY1/TMEM59L/ARG2/CRLF1/SALL1/SMAD7/SDC4/SOX9/MAGED1	14	1
GO:00721641	BP	GO:0072164	mesonephric tubule development	14/563	98/18614	1.44217e-06	1.44217e-06	0.000239993	CITED1/GATA3/EYA1/CAT/NPNT/SPRY1/TMEM59L/ARG2/CRLF1/SALL1/SMAD7/SDC4/SOX9/MAGED1	14	1
GO:00506781	BP	GO:0050678	regulation of epithelial cell proliferation	32/563	419/18614	1.68304e-06	1.68304e-06	0.0002679	CCND1/CDH3/EGFL7/DLX5/MYDGF/CLDN1/THBS1/THBS4/F3/KDM5B/GRN/GATA3/EYA1/GLUL/EGR3/SPARC/IRS2/HPN/FZD7/HTR2B/TGFA/TGFB1/LAMB1/JAG1/MDK/ERRFI1/SOX9/EMC10/MAGED1/STAT3/ZFP36/SFN	32	1
GO:00091001	BP	GO:0009100	glycoprotein metabolic process	31/563	401/18614	1.89873e-06	1.89873e-06	0.00028964	ITM2C/RPN2/HS3ST1/CST3/UGDH/CHPF/ITM2B/NCSTN/IDUA/PORCN/MAN2B1/GALNT10/HS6ST2/GCNT1/TMTC2/ST3GAL5/GFPT2/B3GNT8/TM9SF2/B4GALT3/GUSB/GALNT14/CHST15/TUSC3/B4GAT1/PLOD3/GNPTG/SLC39A8/DPM3/GLB1/B4GALT5	31	1
GO:00313451	BP	GO:0031345	negative regulation of cell projection organization	20/563	195/18614	2.02809e-06	2.02809e-06	0.000296998	VIM/ITM2C/PMP22/TSKU/EPHA4/SPOCK1/LRP4/SEMA6A/MAP2/INPP5J/SLIT1/SEMA4B/PTPRG/SPRY2/SEMA3B/CERS2/CDH1/BAG5/EFNA1/SEMA3C	20	1
GO:00423261	BP	GO:0042326	negative regulation of phosphorylation	30/563	383/18614	2.12994e-06	2.12994e-06	0.000299917	DUSP6/GPRC5A/IER3/CDKN1A/SPRY1/IRS2/DMD/PTPN13/PDE4D/TGFB1/INPP5J/TRIB1/LRP5/SMAD7/ERRFI1/MYADM/OCLN/INPP5K/PDCD4/SPRY2/STAT3/SIRPA/PPP1R15B/PRKAR1A/GSTP1/TRIB2/GADD45B/NCOR1/MIDN/SFN	30	1
GO:00018231	BP	GO:0001823	mesonephros development	14/563	102/18614	2.3525e-06	2.3525e-06	0.000313194	CITED1/GATA3/EYA1/CAT/NPNT/SPRY1/TMEM59L/ARG2/CRLF1/SALL1/SMAD7/SDC4/SOX9/MAGED1	14	1
GO:00605371	BP	GO:0060537	muscle tissue development	32/563	426/18614	2.39533e-06	2.39533e-06	0.000313194	IGFBP5/HOXD10/IGSF8/MAFF/RCAN1/EYA1/RXRG/HEY1/BVES/PIM1/HOPX/DMD/POPDC3/FZD7/TBX18/HOXD9/TGFB1/DSP/SMAD7/CSRP1/TPM1/BTG2/EGR2/SOX9/BCL9/DDX17/KDM6B/PRKAR1A/HOMER1/TIPARP/DDX5/SEMA3C	32	1
GO:00458611	BP	GO:0045861	negative regulation of proteolysis	27/563	330/18614	3.05291e-06	3.05291e-06	0.000374907	PCSK1N/APP/SERPINA1/WFDC2/PLAUR/THBS1/TFPI/TMEM98/EPHA4/SERPINH1/CST3/CD27/SPOCK1/GLG1/ANOS1/RFFL/PAPLN/SLPI/SERPINA5/POR/KLF4/SERPINB9/BAG5/EFNA1/BAG6/TFPI2/SFN	27	1
GO:00217821	BP	GO:0021782	glial cell development	15/563	119/18614	3.07213e-06	3.07213e-06	0.000374907	VIM/NTRK2/APP/SOX4/GRN/AGER/S100A9/NCSTN/MAL/ANO1/CLU/MDK/LAMB2/LDLR/B4GALT5	15	1
GO:00163381	BP	GO:0016338	calcium-independent cell-cell adhesion via plasma membrane cell-adhesion molecules	7/563	23/18614	3.58755e-06	3.58755e-06	0.000423684	CLDN16/CLDN1/CLDN4/CX3CL1/CLDN3/CLDN9/CLDN7	7	1
GO:00303241	BP	GO:0030324	lung development	19/563	186/18614	3.86519e-06	3.86519e-06	0.000442208	IGFBP5/NKX2-1/AGR2/EPAS1/SFTPD/CTSH/SPRY1/HOPX/LIF/MMP14/DLG5/KLF2/ERRFI1/RBBP9/PLOD3/SPRY2/SOX9/PTK7/BAG6	19	1
GO:00611381	BP	GO:0061138	morphogenesis of a branching epithelium	19/563	188/18614	4.52543e-06	4.52543e-06	0.000502056	NKX2-1/CITED1/KDM5B/EYA1/CTSH/NPNT/DDR1/SPRY1/TMEM59L/MET/MMP14/DLG5/SALL1/MDK/LRP5/SPRY2/SOX9/MAGED1/SEMA3C	19	1
GO:00160551	BP	GO:0016055	Wnt signaling pathway	33/563	461/18614	4.69894e-06	4.69894e-06	0.000505972	APP/SOX4/CCND1/CDH3/PBXIP1/DLX5/CITED1/TSKU/GATA3/LGR5/CPE/LRP4/TCF7L1/PORCN/CDH2/FZD7/TBX18/TGFB1/TLE2/SALL1/PYGO1/MDK/LRP5/ATP6AP2/HBP1/JADE1/MITF/KLF4/SOX9/BCL9/MLLT3/GPC4/PTK7	33	1
GO:01987381	BP	GO:0198738	cell-cell signaling by wnt	33/563	463/18614	5.14942e-06	5.14942e-06	0.000535725	APP/SOX4/CCND1/CDH3/PBXIP1/DLX5/CITED1/TSKU/GATA3/LGR5/CPE/LRP4/TCF7L1/PORCN/CDH2/FZD7/TBX18/TGFB1/TLE2/SALL1/PYGO1/MDK/LRP5/ATP6AP2/HBP1/JADE1/MITF/KLF4/SOX9/BCL9/MLLT3/GPC4/PTK7	33	1
GO:00604851	BP	GO:0060485	mesenchyme development	26/563	320/18614	5.26791e-06	5.26791e-06	0.000535725	EDN3/NKX2-1/EPHA4/GATA3/HEY1/SPRY1/HPN/CDH2/HTR2B/DLG5/SEMA6A/TGFB1/JAG1/MDK/SMAD7/SEMA4B/PDCD4/SPRY2/SOX9/SEMA3B/DDX17/PTK7/EFNA1/DDX5/SEMA3C/FN1	26	1
GO:00020641	BP	GO:0002064	epithelial cell development	20/563	210/18614	6.31634e-06	6.31634e-06	0.000624985	VIM/CLDN1/CLDN3/EPAS1/EZR/IL6ST/MET/CDH2/PDE4D/SLC4A5/FAT1/JAG1/MYADM/PLOD3/MARVELD2/RAB25/SOX9/ICAM1/LAMB2/SFN	20	1
GO:00605411	BP	GO:0060541	respiratory system development	20/563	211/18614	6.78492e-06	6.78492e-06	0.000645907	IGFBP5/DLX5/NKX2-1/AGR2/EPAS1/SFTPD/CTSH/SPRY1/HOPX/LIF/MMP14/DLG5/KLF2/ERRFI1/RBBP9/PLOD3/SPRY2/SOX9/PTK7/BAG6	20	1
GO:00400131	BP	GO:0040013	negative regulation of locomotion	31/563	427/18614	6.88063e-06	6.88063e-06	0.000645907	IGFBP5/THBS1/NKX2-1/EPHA4/CX3CL1/CLDN3/GATA3/ADGRG1/TP53INP1/DLC1/CHRD/DLG5/SEMA6A/TGFB1/DACH1/SLIT1/JAG1/TRIB1/CNN2/SMAD7/SEMA4B/TPM1/PTPRG/MITF/KLF4/SEMA3B/CERS2/RHOB/STAT3/CDH1/SEMA3C	31	1
GO:00164851	BP	GO:0016485	protein processing	22/563	250/18614	7.93957e-06	7.93957e-06	0.00072668	PCSK1N/PLAUR/THBS1/TMEM98/F3/CPD/CPE/CTSH/ECEL1/NCSTN/GLG1/HPN/TMPRSS2/MMP14/GGT1/AEBP1/PLA2G7/BMP1/ATP6AP2/SPCS2/LGMN/SDE2	22	1
GO:00605601	BP	GO:0060560	developmental growth involved in morphogenesis	21/563	234/18614	9.41245e-06	9.41245e-06	0.000840475	EDN3/APP/ITSN2/KDM5B/DDR1/SPRY1/SEMA6A/MAP2/SALL1/SLIT1/AUTS2/SEMA4B/SLIT3/SPRY2/SOX9/SEMA3B/LAMB2/PTK7/CDH1/SEMA3C/FN1	21	1
GO:00071621	BP	GO:0007162	negative regulation of cell adhesion	25/563	312/18614	1.01419e-05	1.01419e-05	0.000884049	TGFBI/THBS1/EPHA4/CX3CL1/SFTPD/SPOCK1/FAM107A/ARG2/MMP14/DLC1/FZD7/DLG5/SEMA6A/TGFB1/JAG1/MDK/PELI1/SMAD7/SDC4/TWSG1/MYADM/KLF4/CDH1/PRKAR1A/CLDN7	25	1
GO:00104661	BP	GO:0010466	negative regulation of peptidase activity	21/563	236/18614	1.07267e-05	1.07267e-05	0.000913283	PCSK1N/APP/SERPINA1/WFDC2/PLAUR/THBS1/TFPI/SERPINH1/CST3/CD27/SPOCK1/ANOS1/RFFL/PAPLN/SLPI/SERPINA5/POR/KLF4/SERPINB9/TFPI2/SFN	21	1
GO:00487081	BP	GO:0048708	astrocyte differentiation	12/563	87/18614	1.17144e-05	1.17144e-05	0.000971806	VIM/APP/EPHA4/GRN/AGER/S100A9/IL6ST/LIF/SOX9/STAT3/LAMB2/LDLR	12	1
GO:00459361	BP	GO:0045936	negative regulation of phosphate metabolic process	31/563	439/18614	1.1945e-05	1.1945e-05	0.000971806	DUSP6/GPRC5A/IER3/CDKN1A/SPRY1/IRS2/DMD/PTPN13/PDE4D/TGFB1/INPP5J/TRIB1/LRP5/SMAD7/ERRFI1/MYADM/OCLN/INPP5K/PDCD4/SPRY2/STAT3/PPP1R15A/SIRPA/PPP1R15B/PRKAR1A/GSTP1/TRIB2/GADD45B/NCOR1/MIDN/SFN	31	1
GO:00105631	BP	GO:0010563	negative regulation of phosphorus metabolic process	31/563	440/18614	1.24926e-05	1.24926e-05	0.000994266	DUSP6/GPRC5A/IER3/CDKN1A/SPRY1/IRS2/DMD/PTPN13/PDE4D/TGFB1/INPP5J/TRIB1/LRP5/SMAD7/ERRFI1/MYADM/OCLN/INPP5K/PDCD4/SPRY2/STAT3/PPP1R15A/SIRPA/PPP1R15B/PRKAR1A/GSTP1/TRIB2/GADD45B/NCOR1/MIDN/SFN	31	1
GO:00464671	BP	GO:0046467	membrane lipid biosynthetic process	16/563	150/18614	1.28873e-05	1.28873e-05	0.00100385	ASAH1/ORMDL3/B4GALNT1/PLPP2/PIGT/CERS4/ST3GAL5/SPTLC2/TM9SF2/B4GALT3/DEGS1/PGAP3/CERS2/DPM3/KDSR/B4GALT5	16	1
GO:00017631	BP	GO:0001763	morphogenesis of a branching structure	19/563	203/18614	1.37407e-05	1.37407e-05	0.00104803	NKX2-1/CITED1/KDM5B/EYA1/CTSH/NPNT/DDR1/SPRY1/TMEM59L/MET/MMP14/DLG5/SALL1/MDK/LRP5/SPRY2/SOX9/MAGED1/SEMA3C	19	1
GO:00022691	BP	GO:0002269	leukocyte activation involved in inflammatory response	9/563	50/18614	1.64642e-05	1.64642e-05	0.00121469	APP/CTSC/CX3CL1/GRN/AGER/SCNN1B/CLU/IFNGR2/LDLR	9	1
GO:00066721	BP	GO:0006672	ceramide metabolic process	13/563	105/18614	1.69121e-05	1.69121e-05	0.00121469	ASAH1/ORMDL3/B4GALNT1/PLPP2/CERS4/ST3GAL5/SPTLC2/TM9SF2/B4GALT3/DEGS1/NEU1/CERS2/B4GALT5	13	1
GO:00074221	BP	GO:0007422	peripheral nervous system development	11/563	76/18614	1.69645e-05	1.69645e-05	0.00121469	NTRK2/PMP22/HOXD10/CLDN1/RXRG/EGR3/NAB2/ALDH3A2/HOXD9/EGR2/LAMB2	11	1
GO:00074111	BP	GO:0007411	axon guidance	20/563	225/18614	1.75847e-05	1.75847e-05	0.00121469	EDN3/APP/DLX5/NKX2-1/EPHA4/GATA3/SEMA6A/ANOS1/BOC/SLIT1/LHX9/SEMA4B/EGR2/B4GAT1/ARHGEF40/SLIT3/SEMA3B/LAMB2/EFNA1/SEMA3C	20	1
GO:00974851	BP	GO:0097485	neuron projection guidance	20/563	225/18614	1.75847e-05	1.75847e-05	0.00121469	EDN3/APP/DLX5/NKX2-1/EPHA4/GATA3/SEMA6A/ANOS1/BOC/SLIT1/LHX9/SEMA4B/EGR2/B4GAT1/ARHGEF40/SLIT3/SEMA3B/LAMB2/EFNA1/SEMA3C	20	1
GO:00018371	BP	GO:0001837	epithelial to mesenchymal transition	17/563	172/18614	1.91179e-05	1.91179e-05	0.00129614	NKX2-1/EPHA4/GATA3/HEY1/SPRY1/HPN/DLG5/TGFB1/JAG1/MDK/SMAD7/PDCD4/SPRY2/SOX9/DDX17/EFNA1/DDX5	17	1
GO:00703731	BP	GO:0070373	negative regulation of ERK1 and ERK2 cascade	11/563	78/18614	2.18187e-05	2.18187e-05	0.00145235	DUSP6/EPHA4/LMO3/EZR/SPRY1/LIF/SEMA6A/ERRFI1/SPRY2/SIRPA/GSTP1	11	1
GO:00070431	BP	GO:0007043	cell-cell junction assembly	16/563	157/18614	2.28686e-05	2.28686e-05	0.00149506	CLDN16/CDH3/CLDN1/CLDN4/CLDN3/HOPX/CDH2/DLG5/SMAD7/OCLN/MARVELD2/CLDN9/CDH1/CLDN7/TLN2/WDR1	16	1
GO:00301481	BP	GO:0030148	sphingolipid biosynthetic process	13/563	110/18614	2.79898e-05	2.79898e-05	0.00179776	ASAH1/ORMDL3/B4GALNT1/PLPP2/CERS4/ST3GAL5/SPTLC2/TM9SF2/B4GALT3/DEGS1/CERS2/KDSR/B4GALT5	13	1
GO:00452161	BP	GO:0045216	cell-cell junction organization	19/563	214/18614	2.88346e-05	2.88346e-05	0.00180104	CLDN16/CDH3/CLDN1/EPHA4/CLDN4/CLDN3/HOPX/CDH2/DLG5/TGFB1/DSP/SMAD7/OCLN/MARVELD2/CLDN9/CDH1/CLDN7/TLN2/WDR1	19	1
GO:00516041	BP	GO:0051604	protein maturation	25/563	332/18614	2.90248e-05	2.90248e-05	0.00180104	TESC/PCSK1N/SOX4/PLAUR/THBS1/TMEM98/F3/CPD/SERPINH1/CPE/CTSH/ECEL1/NCSTN/GLG1/HPN/TMPRSS2/MMP14/GGT1/AEBP1/PLA2G7/BMP1/ATP6AP2/SPCS2/LGMN/SDE2	25	1
GO:00525481	BP	GO:0052548	regulation of endopeptidase activity	25/563	336/18614	3.53872e-05	3.53872e-05	0.00213108	PCSK1N/SERPINA1/PLAUR/THBS1/F3/EPHA4/SERPINH1/AGER/CST3/S100A9/CD27/SPOCK1/CTSH/NCSTN/DLC1/RFFL/SERPINA5/POR/KLF4/SERPINB9/STAT3/LGMN/EFNA1/PMAIP1/SFN	25	1
GO:00465131	BP	GO:0046513	ceramide biosynthetic process	10/563	68/18614	3.55077e-05	3.55077e-05	0.00213108	ASAH1/ORMDL3/B4GALNT1/CERS4/ST3GAL5/SPTLC2/B4GALT3/DEGS1/CERS2/B4GALT5	10	1
GO:00343291	BP	GO:0034329	cell junction assembly	30/563	444/18614	3.77887e-05	3.77887e-05	0.00220636	CLDN16/NTRK2/APP/CDH3/CLDN1/THBS1/CLDN4/CLDN3/LRP4/FAM107A/HOPX/MMP14/PTPN13/CDH2/DLC1/PCDHB2/DLG5/ADGRF1/SLIT1/SMAD7/SDC4/OCLN/MARVELD2/GPC4/CLDN9/CDH1/CLDN7/TLN2/FN1/WDR1	30	1
GO:00107191	BP	GO:0010719	negative regulation of epithelial to mesenchymal transition	8/563	43/18614	3.79674e-05	3.79674e-05	0.00220636	NKX2-1/EPHA4/GATA3/SPRY1/HPN/SMAD7/SPRY2/EFNA1	8	1
GO:00987421	BP	GO:0098742	cell-cell adhesion via plasma-membrane adhesion molecules	22/563	278/18614	4.12655e-05	4.12655e-05	0.00236055	CLDN16/CDH3/CLDN1/TENM3/PCDH7/CLDN4/CX3CL1/CLDN3/CDH2/PCDHB2/IGSF11/PCDHA10/FAT1/ATP2C1/MYADM/KLF4/ICAM1/GPC4/CLDN9/PTK7/CDH1/CLDN7	22	1
GO:00075191	BP	GO:0007519	skeletal muscle tissue development	16/563	165/18614	4.22017e-05	4.22017e-05	0.00237697	HOXD10/IGSF8/MAFF/RCAN1/RXRG/BVES/DMD/POPDC3/HOXD9/TGFB1/BTG2/EGR2/BCL9/DDX17/HOMER1/DDX5	16	1
GO:00019331	BP	GO:0001933	negative regulation of protein phosphorylation	25/563	341/18614	4.50947e-05	4.50947e-05	0.00250142	DUSP6/GPRC5A/CDKN1A/SPRY1/DMD/PTPN13/PDE4D/TGFB1/INPP5J/TRIB1/LRP5/SMAD7/ERRFI1/MYADM/OCLN/INPP5K/PDCD4/SPRY2/SIRPA/PPP1R15B/PRKAR1A/GSTP1/TRIB2/GADD45B/SFN	25	1
GO:00032081	BP	GO:0003208	cardiac ventricle morphogenesis	10/563	71/18614	5.19945e-05	5.19945e-05	0.00280947	SOX4/GATA3/HEY1/CPE/TGFB1/JAG1/DSP/SMAD7/TPM1/SEMA3C	10	1
GO:00434051	BP	GO:0043405	regulation of MAP kinase activity	17/563	186/18614	5.21827e-05	5.21827e-05	0.00280947	EDN3/THBS1/ERP29/EPHA4/AGER/SPRY1/HTR2B/TGFA/TGFB1/TRIB1/MAP2K6/INPP5K/PDCD4/SPRY2/MAGED1/GSTP1/TRIB2	17	1
GO:00091011	BP	GO:0009101	glycoprotein biosynthetic process	24/563	324/18614	5.41816e-05	5.41816e-05	0.00285137	ITM2C/RPN2/HS3ST1/UGDH/CHPF/ITM2B/NCSTN/GALNT10/HS6ST2/GCNT1/TMTC2/ST3GAL5/GFPT2/B3GNT8/TM9SF2/B4GALT3/GALNT14/CHST15/TUSC3/B4GAT1/PLOD3/SLC39A8/DPM3/B4GALT5	24	1
GO:00513461	BP	GO:0051346	negative regulation of hydrolase activity	25/563	345/18614	5.45187e-05	5.45187e-05	0.00285137	PCSK1N/APP/SERPINA1/WFDC2/PLAUR/THBS1/TFPI/SERPINH1/CST3/ANGPTL4/CD27/SPOCK1/SPRY1/ANOS1/RFFL/PAPLN/SLPI/SERPINA5/POR/KLF4/SPRY2/SERPINB9/PPP1R15A/TFPI2/SFN	25	1
GO:19001021	BP	GO:1900102	negative regulation of endoplasmic reticulum unfolded protein response	5/563	15/18614	5.80559e-05	5.80559e-05	0.0029936	HSPA5/ATF6B/PPP1R15A/PPP1R15B/DNAJB9	5	1
GO:00017741	BP	GO:0001774	microglial cell activation	8/563	47/18614	7.40376e-05	7.40376e-05	0.00363446	APP/CTSC/CX3CL1/GRN/AGER/CLU/IFNGR2/LDLR	8	1
GO:19002711	BP	GO:1900271	regulation of long-term synaptic potentiation	8/563	47/18614	7.40376e-05	7.40376e-05	0.00363446	APP/EPHA4/AGER/NCSTN/FAM107A/IGSF11/ARC/LGMN	8	1
GO:00442721	BP	GO:0044272	sulfur compound biosynthetic process	15/563	155/18614	7.44552e-05	7.44552e-05	0.00363446	HS3ST1/UGDH/CHPF/ACSL4/PDK4/SLC27A2/CHST2/HS6ST2/GGT5/GGT1/TM9SF2/CHST15/GGT7/B4GAT1/GSTP1	15	1
GO:00507701	BP	GO:0050770	regulation of axonogenesis	15/563	155/18614	7.44552e-05	7.44552e-05	0.00363446	NTRK2/EPHA4/LRP4/CDH2/SEMA6A/MAP2/KIF13B/SLIT1/SEMA4B/SEMA3B/CDH1/EFNA1/SKIL/SEMA3C/FN1	15	1
GO:00321021	BP	GO:0032102	negative regulation of response to external stimulus	29/563	446/18614	9.99087e-05	9.99087e-05	0.00481278	NPY/PLAUR/THBS1/TFPI/EPHA4/CX3CL1/CLDN3/GRN/GATA3/CALCRL/IER3/ARG2/SEMA6A/TGFB1/SLIT1/MDK/TRIB1/SEMA4B/KLF4/SERPINB9/SEMA3B/CERS2/SLC39A8/ZFP36/SIRPA/GSTP1/TRIM38/LDLR/SEMA3C	29	1
GO:00605381	BP	GO:0060538	skeletal muscle organ development	16/563	178/18614	0.000104784	0.000104784	0.00493039	HOXD10/IGSF8/MAFF/RCAN1/RXRG/BVES/DMD/POPDC3/HOXD9/TGFB1/BTG2/EGR2/BCL9/DDX17/HOMER1/DDX5	16	1
GO:00432971	BP	GO:0043297	apical junction assembly	10/563	77/18614	0.000105044	0.000105044	0.00493039	CLDN16/CLDN1/CLDN4/CLDN3/DLG5/OCLN/MARVELD2/CLDN9/CLDN7/WDR1	10	1
GO:00018851	BP	GO:0001885	endothelial cell development	9/563	63/18614	0.000109734	0.000109734	0.00508533	CLDN1/CLDN3/EZR/MET/PDE4D/MYADM/PLOD3/MARVELD2/ICAM1	9	1
GO:00032311	BP	GO:0003231	cardiac ventricle development	13/563	126/18614	0.000116132	0.000116132	0.00531455	SOX4/GATA3/HEY1/CPE/TGFB1/SALL1/JAG1/DSP/SMAD7/TPM1/SLIT3/PTK7/SEMA3C	13	1
GO:00016671	BP	GO:0001667	ameboidal-type cell migration	31/563	496/18614	0.000119521	0.000119521	0.00535425	EDN3/THBS1/GRN/GATA3/GLUL/S100A9/CTSH/EGR3/SPARC/VSTM4/IRS2/MET/CDH2/HTR2B/SEMA6A/TGFB1/RFFL/LRP5/SEMA4B/SDC4/PTPRG/RAB25/KLF4/SOX9/EMC10/SEMA3B/RHOB/LGMN/EFNA1/SEMA3C/FN1	31	1
GO:00703711	BP	GO:0070371	ERK1 and ERK2 cascade	24/563	341/18614	0.000119924	0.000119924	0.00535425	NPY/APP/DUSP6/EPHA4/CX3CL1/AGER/LMO3/EZR/CTSH/NPNT/SPRY1/LIF/HTR2B/SEMA6A/TGFB1/CCR1/GPR183/ERRFI1/SPRY2/SOX9/ICAM1/SIRPA/GSTP1/FN1	24	1
GO:00425521	BP	GO:0042552	myelination	14/563	144/18614	0.000122115	0.000122115	0.00536583	NTRK2/PMP22/CTSC/TMEM98/ORMDL3/RXRG/NAB2/NCSTN/MAL/TG/CLU/DEGS1/EGR2/B4GALT5	14	1
GO:00016541	BP	GO:0001654	eye development	26/563	385/18614	0.000123967	0.000123967	0.00536583	VIM/NTRK2/TENM3/TSKU/KDM5B/GATA3/PBX3/EFEMP1/SPRY1/PKNOX1/VSTM4/MAF/SLC4A5/SMOC1/FREM2/FAT1/JAG1/LRP5/TWSG1/MITF/KLF4/SPRY2/SOX9/STAT3/LAMB2/SKIL	26	1
GO:00031801	BP	GO:0003180	aortic valve morphogenesis	7/563	38/18614	0.00012458	0.00012458	0.00536583	GATA3/HEY1/TGFB1/JAG1/SLIT3/SOX9/EFNA1	7	1
GO:00060661	BP	GO:0006066	alcohol metabolic process	25/563	366/18614	0.000139473	0.000139473	0.00575564	APP/ASAH1/NPC2/DHRS7/TSKU/NAAA/NUDT4/PLPP2/CAT/SCNN1B/ALDH3A2/INPP1/ADCYAP1R1/AKR1B15/VLDLR/INPP5J/SPTLC2/LRP5/LIMA1/AKR1C3/POR/ALDH1A1/INPP5K/DPM3/LDLR	25	1
GO:00426921	BP	GO:0042692	muscle cell differentiation	27/563	410/18614	0.000139934	0.000139934	0.00575564	IGFBP5/PLD3/GDF15/RCAN1/HEY1/NPNT/BVES/HOPX/DMD/MMP14/CDH2/POPDC3/FZD7/TBX18/TGFB1/LAMB1/PLEKHO1/CSRP1/TPM1/PDCD4/SOX9/BCL9/LAMB2/KDM6B/PRKAR1A/HOMER1/WDR1	27	1
GO:00435831	BP	GO:0043583	ear development	18/563	221/18614	0.000141096	0.000141096	0.00575564	DLX5/TSKU/EPHA4/GATA3/LGR5/EYA1/TSHZ1/DDR1/HPN/MAF/TBX18/FREM2/JAG1/MYO6/SDC4/SPRY2/SOX9/PTK7	18	1
GO:00072721	BP	GO:0007272	ensheathment of neurons	14/563	146/18614	0.000141492	0.000141492	0.00575564	NTRK2/PMP22/CTSC/TMEM98/ORMDL3/RXRG/NAB2/NCSTN/MAL/TG/CLU/DEGS1/EGR2/B4GALT5	14	1
GO:00083661	BP	GO:0008366	axon ensheathment	14/563	146/18614	0.000141492	0.000141492	0.00575564	NTRK2/PMP22/CTSC/TMEM98/ORMDL3/RXRG/NAB2/NCSTN/MAL/TG/CLU/DEGS1/EGR2/B4GALT5	14	1
GO:01500631	BP	GO:0150063	visual system development	26/563	389/18614	0.000146257	0.000146257	0.00588413	VIM/NTRK2/TENM3/TSKU/KDM5B/GATA3/PBX3/EFEMP1/SPRY1/PKNOX1/VSTM4/MAF/SLC4A5/SMOC1/FREM2/FAT1/JAG1/LRP5/TWSG1/MITF/KLF4/SPRY2/SOX9/STAT3/LAMB2/SKIL	26	1
GO:00030071	BP	GO:0003007	heart morphogenesis	20/563	262/18614	0.000148923	0.000148923	0.00592626	SOX4/GATA3/EYA1/HEY1/CPE/SPRY1/PIM1/DLC1/HTR2B/TGFB1/JAG1/DSP/SMAD7/TPM1/PDCD4/SLIT3/SOX9/GAA/EFNA1/SEMA3C	20	1
GO:20001461	BP	GO:2000146	negative regulation of cell motility	26/563	390/18614	0.00015236	0.00015236	0.00599784	IGFBP5/THBS1/NKX2-1/EPHA4/CX3CL1/CLDN3/GATA3/ADGRG1/TP53INP1/DLC1/CHRD/DLG5/TGFB1/DACH1/JAG1/TRIB1/CNN2/SMAD7/TPM1/PTPRG/MITF/KLF4/CERS2/RHOB/STAT3/CDH1	26	1
GO:00604251	BP	GO:0060425	lung morphogenesis	8/563	52/18614	0.000155187	0.000155187	0.00604412	NKX2-1/CTSH/SPRY1/LIF/DLG5/PLOD3/SPRY2/SOX9	8	1
GO:00020621	BP	GO:0002062	chondrocyte differentiation	12/563	113/18614	0.000160252	0.000160252	0.0061757	TGFBI/TSKU/SERPINH1/EFEMP1/GLG1/MAF/TGFB1/MDK/SMAD7/POR/TWSG1/SOX9	12	1
GO:00706611	BP	GO:0070661	leukocyte proliferation	24/563	348/18614	0.000163227	0.000163227	0.00622482	HLA-DMB/CD55/CX3CL1/AGER/CDKN1A/SFTPD/IL6ST/NCSTN/IRS2/IKZF3/ARG2/DLG5/GPR183/CLU/CNN2/PELI1/SDC4/TWSG1/JUNB/TICAM1/CD320/PRKAR1A/GSTP1/NMB	24	1
GO:00609931	BP	GO:0060993	kidney morphogenesis	11/563	97/18614	0.000166411	0.000166411	0.00628081	SOX4/CITED1/GATA3/EYA1/NPNT/TMEM59L/LIF/GCNT1/SALL1/SOX9/MAGED1	11	1
GO:00071591	BP	GO:0007159	leukocyte cell-cell adhesion	27/563	415/18614	0.000170471	0.000170471	0.00636838	HLA-DMB/SOX4/CD55/GATA3/AGER/EZR/S100A9/SFTPD/IL6ST/CD27/EGR3/ARG2/CHST2/CERCAM/DLG5/GCNT1/MDK/PELI1/SMAD7/SMARCE1/SDC4/TWSG1/KLF4/ICAM1/SLC39A8/SIRPA/PRKAR1A	27	1
GO:00519601	BP	GO:0051960	regulation of nervous system development	29/563	461/18614	0.000176246	0.000176246	0.00648844	NTRK2/CTSC/TMEM98/EPHA4/CX3CL1/RXRG/IL6ST/HEY1/LRP4/LIF/PTPN13/DLG5/SEMA6A/MAP2/TG/TGFB1/SLIT1/MDK/SEMA4B/BTG2/EGR2/SEMA3B/CERS2/CDH1/DBN1/SKIL/LDLR/SEMA3C/FN1	29	1
GO:00140321	BP	GO:0014032	neural crest cell development	10/563	82/18614	0.000179001	0.000179001	0.00648844	EDN3/CDH2/HTR2B/SEMA6A/JAG1/SEMA4B/SOX9/SEMA3B/SEMA3C/FN1	10	1
GO:19058971	BP	GO:1905897	regulation of response to endoplasmic reticulum stress	10/563	82/18614	0.000179001	0.000179001	0.00648844	AGR2/ERP29/HSPA5/CLU/ATF6B/PPP1R15A/PPP1R15B/DNAJB9/BAG6/PMAIP1	10	1
GO:00488801	BP	GO:0048880	sensory system development	26/563	395/18614	0.000186409	0.000186409	0.00669072	VIM/NTRK2/TENM3/TSKU/KDM5B/GATA3/PBX3/EFEMP1/SPRY1/PKNOX1/VSTM4/MAF/SLC4A5/SMOC1/FREM2/FAT1/JAG1/LRP5/TWSG1/MITF/KLF4/SPRY2/SOX9/STAT3/LAMB2/SKIL	26	1
GO:00604411	BP	GO:0060441	epithelial tube branching involved in lung morphogenesis	6/563	29/18614	0.00019559	0.00019559	0.00695208	NKX2-1/CTSH/SPRY1/DLG5/SPRY2/SOX9	6	1
GO:00706631	BP	GO:0070663	regulation of leukocyte proliferation	20/563	268/18614	0.000201516	0.000201516	0.00707659	HLA-DMB/CD55/AGER/CDKN1A/SFTPD/IL6ST/IRS2/IKZF3/ARG2/DLG5/GPR183/CNN2/PELI1/SDC4/TWSG1/TICAM1/CD320/PRKAR1A/GSTP1/NMB	20	1
GO:00303361	BP	GO:0030336	negative regulation of cell migration	25/563	375/18614	0.000202959	0.000202959	0.00707659	IGFBP5/THBS1/NKX2-1/EPHA4/CX3CL1/CLDN3/ADGRG1/TP53INP1/DLC1/CHRD/DLG5/TGFB1/DACH1/JAG1/TRIB1/CNN2/SMAD7/TPM1/PTPRG/MITF/KLF4/CERS2/RHOB/STAT3/CDH1	25	1
GO:00442621	BP	GO:0044262	cellular carbohydrate metabolic process	21/563	290/18614	0.000213304	0.000213304	0.00736716	TFF3/IER3/IL6ST/PDK4/IDUA/IRS2/INPP1/ADCYAP1R1/INPP5J/B3GNT8/GUSB/INPP5K/GNPTG/STAT3/GAA/GLB1/PMAIP1/B4GALT5/NCOR1/MIDN/PHLDA2	21	1
GO:00613261	BP	GO:0061326	renal tubule development	11/563	100/18614	0.000218425	0.000218425	0.00747352	CITED1/GATA3/LGR5/EYA1/NPNT/TMEM59L/LIF/SALL1/JAG1/SOX9/MAGED1	11	1
GO:19038971	BP	GO:1903897	regulation of PERK-mediated unfolded protein response	4/563	11/18614	0.000230658	0.000230658	0.00764919	AGR2/HSPA5/PPP1R15A/PPP1R15B	4	1
GO:00600701	BP	GO:0060070	canonical Wnt signaling pathway	22/563	313/18614	0.000231837	0.000231837	0.00764919	SOX4/CDH3/DLX5/GATA3/LGR5/LRP4/TCF7L1/CDH2/FZD7/TBX18/TGFB1/TLE2/PYGO1/MDK/LRP5/ATP6AP2/JADE1/KLF4/SOX9/BCL9/MLLT3/PTK7	22	1
GO:00509201	BP	GO:0050920	regulation of chemotaxis	18/563	230/18614	0.000231878	0.000231878	0.00764919	EDN3/THBS1/THBS4/F3/AGER/MET/SEMA6A/TGFB1/CCR1/SLIT1/GPR183/PLA2G7/MDK/SEMA4B/SEMA3B/MTUS1/LGMN/SEMA3C	18	1
GO:00619001	BP	GO:0061900	glial cell activation	8/563	55/18614	0.000231917	0.000231917	0.00764919	APP/CTSC/CX3CL1/GRN/AGER/CLU/IFNGR2/LDLR	8	1
GO:19001011	BP	GO:1900101	regulation of endoplasmic reticulum unfolded protein response	6/563	30/18614	0.000238291	0.000238291	0.00772915	AGR2/HSPA5/ATF6B/PPP1R15A/PPP1R15B/DNAJB9	6	1
GO:00487091	BP	GO:0048709	oligodendrocyte differentiation	11/563	101/18614	0.000238564	0.000238564	0.00772915	NTRK2/NKX2-1/TMEM98/NCSTN/MAL/CLU/MDK/SOX9/CNP/B4GALT5/WDR1	11	1
GO:00301981	BP	GO:0030198	extracellular matrix organization	22/563	314/18614	0.000242425	0.000242425	0.00778535	TGFBI/APP/PBXIP1/QSOX1/SERPINH1/CST3/NPNT/DDR1/HPN/MMP14/SMOC1/TGFB1/LAMB1/AEBP1/BMP1/PLOD3/SOX9/SLC39A8/LAMB2/MMP15/FKBP10/ELF3	22	1
GO:00430621	BP	GO:0043062	extracellular structure organization	22/563	315/18614	0.000253436	0.000253436	0.00799865	TGFBI/APP/PBXIP1/QSOX1/SERPINH1/CST3/NPNT/DDR1/HPN/MMP14/SMOC1/TGFB1/LAMB1/AEBP1/BMP1/PLOD3/SOX9/SLC39A8/LAMB2/MMP15/FKBP10/ELF3	22	1
GO:00703721	BP	GO:0070372	regulation of ERK1 and ERK2 cascade	22/563	315/18614	0.000253436	0.000253436	0.00799865	NPY/APP/DUSP6/EPHA4/CX3CL1/AGER/LMO3/EZR/NPNT/SPRY1/LIF/HTR2B/SEMA6A/TGFB1/CCR1/GPR183/ERRFI1/SPRY2/ICAM1/SIRPA/GSTP1/FN1	22	1
GO:00434101	BP	GO:0043410	positive regulation of MAPK cascade	30/563	495/18614	0.000260235	0.000260235	0.00801291	NPY/EDN3/NTRK2/APP/GDF15/MYDGF/THBS1/ERP29/EPHA4/CX3CL1/MBIP/AGER/TRAF4/CD27/NPNT/LIF/CDH2/FZD7/HTR2B/TGFA/TGFB1/CCR1/GPR183/MAP2K6/SPRY2/MAGED1/ICAM1/EFNA1/GADD45B/MID1	30	1
GO:00454461	BP	GO:0045446	endothelial cell differentiation	12/563	119/18614	0.000261253	0.000261253	0.00801291	CLDN1/CLDN3/EZR/HEY1/MET/PDE4D/JAG1/MYADM/PLOD3/MARVELD2/ICAM1/KDM6B	12	1
GO:00486751	BP	GO:0048675	axon extension	12/563	119/18614	0.000261253	0.000261253	0.00801291	EDN3/SEMA6A/MAP2/SLIT1/AUTS2/SEMA4B/SLIT3/SEMA3B/LAMB2/CDH1/SEMA3C/FN1	12	1
GO:00602311	BP	GO:0060231	mesenchymal to epithelial transition	5/563	20/18614	0.000264398	0.000264398	0.00801291	CITED1/GATA3/LIF/FZD7/SALL1	5	1
GO:00488391	BP	GO:0048839	inner ear development	16/563	193/18614	0.000266834	0.000266834	0.00801291	DLX5/TSKU/EPHA4/GATA3/LGR5/EYA1/HPN/MAF/TBX18/FREM2/JAG1/MYO6/SDC4/SPRY2/SOX9/PTK7	16	1
GO:00031581	BP	GO:0003158	endothelium development	13/563	137/18614	0.000268927	0.000268927	0.00801291	CLDN1/CLDN3/EZR/HEY1/MET/PDE4D/JAG1/MYADM/PLOD3/MARVELD2/ICAM1/RHOB/KDM6B	13	1
GO:00430101	BP	GO:0043010	camera-type eye development	23/563	338/18614	0.000269209	0.000269209	0.00801291	VIM/NTRK2/TENM3/TSKU/KDM5B/GATA3/EFEMP1/SPRY1/PKNOX1/VSTM4/MAF/SLC4A5/FAT1/JAG1/LRP5/TWSG1/MITF/KLF4/SPRY2/SOX9/STAT3/LAMB2/SKIL	23	1
GO:00451371	BP	GO:0045137	development of primary sexual characteristics	18/563	233/18614	0.000271812	0.000271812	0.00802515	CCND1/CGA/VGF/NKX2-1/GATA3/ADGRG1/HSPA5/UBB/MMP14/ADCYAP1R1/SALL1/DACH1/LHX9/NRIP1/AKR1C3/SLIT3/SOX9/TIPARP	18	1
GO:00452291	BP	GO:0045229	external encapsulating structure organization	22/563	317/18614	0.000276787	0.000276787	0.0080469	TGFBI/APP/PBXIP1/QSOX1/SERPINH1/CST3/NPNT/DDR1/HPN/MMP14/SMOC1/TGFB1/LAMB1/AEBP1/BMP1/PLOD3/SOX9/SLC39A8/LAMB2/MMP15/FKBP10/ELF3	22	1
GO:00031761	BP	GO:0003176	aortic valve development	7/563	43/18614	0.000279143	0.000279143	0.0080469	GATA3/HEY1/TGFB1/JAG1/SLIT3/SOX9/EFNA1	7	1
GO:00140021	BP	GO:0014002	astrocyte development	7/563	43/18614	0.000279143	0.000279143	0.0080469	VIM/APP/GRN/AGER/S100A9/LAMB2/LDLR	7	1
GO:00488641	BP	GO:0048864	stem cell development	10/563	88/18614	0.000321313	0.000321313	0.00919018	EDN3/CDH2/HTR2B/SEMA6A/JAG1/SEMA4B/SOX9/SEMA3B/SEMA3C/FN1	10	1
GO:00329081	BP	GO:0032908	regulation of transforming growth factor beta1 production	4/563	12/18614	0.000337731	0.000337731	0.00943855	THBS1/TSKU/CX3CL1/ATP6AP2	4	1
GO:19002721	BP	GO:1900272	negative regulation of long-term synaptic potentiation	4/563	12/18614	0.000337731	0.000337731	0.00943855	APP/EPHA4/AGER/FAM107A	4	1
GO:19052451	BP	GO:1905245	regulation of aspartic-type peptidase activity	4/563	12/18614	0.000337731	0.000337731	0.00943855	EPHA4/GRN/AGER/EFNA1	4	1
GO:00513481	BP	GO:0051348	negative regulation of transferase activity	20/563	279/18614	0.000341336	0.000341336	0.00946704	GPRC5A/ORMDL3/CDKN1A/SPRY1/IRS2/TRIB1/LRP5/SMAD7/ERRFI1/INPP5K/PDCD4/SPRY2/ZFP36/PRKAR1A/GSTP1/TRIB2/BAG5/GADD45B/MIDN/SFN	20	1
GO:00515911	BP	GO:0051591	response to cAMP	10/563	89/18614	0.000352374	0.000352374	0.0096997	IGFBP5/APP/VGF/FOSB/CITED1/BSG/EZR/HSPA5/INPP5K/AKAP9	10	1
GO:00226121	BP	GO:0022612	gland morphogenesis	12/563	123/18614	0.000355139	0.000355139	0.00970285	IGFBP5/KDM5B/DDR1/HPN/TGFA/TGFB1/MDK/LRP5/TWSG1/SOX9/ELF3/SEMA3C	12	1
GO:00465451	BP	GO:0046545	development of primary female sexual characteristics	11/563	106/18614	0.000364387	0.000364387	0.00987681	CGA/VGF/HSPA5/UBB/MMP14/ADCYAP1R1/DACH1/LHX9/NRIP1/SLIT3/TIPARP	11	1
GO:00109511	BP	GO:0010951	negative regulation of endopeptidase activity	14/563	160/18614	0.000367679	0.000367679	0.00987681	PCSK1N/SERPINA1/PLAUR/THBS1/SERPINH1/CST3/CD27/SPOCK1/RFFL/SERPINA5/POR/KLF4/SERPINB9/SFN	14	1
GO:00457851	BP	GO:0045785	positive regulation of cell adhesion	29/563	482/18614	0.0003696	0.0003696	0.00987681	NPY/HLA-DMB/SOX4/PLAUR/AGR2/CD55/EPHA4/CX3CL1/GATA3/AGER/ADGRG1/IL6ST/CD27/EGR3/NPNT/LIF/CHST2/CHRD/GCNT1/LAMB1/MDK/SMAD7/SMARCE1/SDC4/MYADM/TPM1/LAMB2/SIRPA/FN1	29	1
GO:00083471	BP	GO:0008347	glial cell migration	8/563	59/18614	0.000379995	0.000379995	0.0100586	EPHA4/CX3CL1/ADGRG1/MMP14/LAMB1/GPR183/CERS2/MBOAT7	8	1
GO:00060231	BP	GO:0006023	aminoglycan biosynthetic process	9/563	74/18614	0.000381898	0.000381898	0.0100586	HS3ST1/UGDH/CHPF/CHST2/TGFB1/B3GNT8/CHST15/B4GAT1/B4GALT5	9	1
GO:00066641	BP	GO:0006664	glycolipid metabolic process	11/563	107/18614	0.000395289	0.000395289	0.010337	B4GALNT1/PIGT/ST3GAL5/TM9SF2/B4GALT3/NEU1/PGAP3/DPM3/SUMF1/GLB1/B4GALT5	11	1
GO:19018891	BP	GO:1901889	negative regulation of cell junction assembly	6/563	33/18614	0.000411578	0.000411578	0.0106866	THBS1/FAM107A/MMP14/PTPN13/DLC1/SLIT1	6	1
GO:00031791	BP	GO:0003179	heart valve morphogenesis	8/563	60/18614	0.000427028	0.000427028	0.0107516	SOX4/GATA3/HEY1/TGFB1/JAG1/SLIT3/SOX9/EFNA1	8	1
GO:00904971	BP	GO:0090497	mesenchymal cell migration	8/563	60/18614	0.000427028	0.000427028	0.0107516	EDN3/CDH2/HTR2B/SEMA6A/SEMA4B/SEMA3B/SEMA3C/FN1	8	1
GO:00465191	BP	GO:0046519	sphingoid metabolic process	5/563	22/18614	0.000427167	0.000427167	0.0107516	ASAH1/NAAA/PLPP2/SPTLC2/KDSR	5	1
GO:19035091	BP	GO:1903509	liposaccharide metabolic process	11/563	108/18614	0.000428361	0.000428361	0.0107516	B4GALNT1/PIGT/ST3GAL5/TM9SF2/B4GALT3/NEU1/PGAP3/DPM3/SUMF1/GLB1/B4GALT5	11	1
GO:00305171	BP	GO:0030517	negative regulation of axon extension	7/563	46/18614	0.000428767	0.000428767	0.0107516	SEMA6A/MAP2/SLIT1/SEMA4B/SEMA3B/CDH1/SEMA3C	7	1
GO:00486381	BP	GO:0048638	regulation of developmental growth	22/563	328/18614	0.000442166	0.000442166	0.0109582	APP/CGA/DUSP6/ITSN2/GDF15/AGR2/CDKN1A/EZR/PIM1/HOPX/SEMA6A/MAP2/SLIT1/SMAD7/SEMA4B/GAMT/SEMA3B/STAT3/CDH1/LGMN/SEMA3C/FN1	22	1
GO:00060221	BP	GO:0006022	aminoglycan metabolic process	12/563	126/18614	0.000443025	0.000443025	0.0109582	HS3ST1/UGDH/CHPF/IDUA/CHST2/TGFB1/B3GNT8/GUSB/CHST15/B4GAT1/GLB1/B4GALT5	12	1
GO:00487321	BP	GO:0048732	gland development	27/563	441/18614	0.000445983	0.000445983	0.0109582	IGFBP5/CCND1/CGA/CLDN1/NKX2-1/PSAP/KDM5B/GATA3/DDR1/IRS2/HPN/MET/PAM/IGSF3/TGFA/HOXD9/TG/TGFB1/SALL1/HOXD3/MDK/LRP5/TWSG1/SOX9/CDH1/ELF3/SEMA3C	27	1
GO:00016561	BP	GO:0001656	metanephros development	10/563	92/18614	0.000460942	0.000460942	0.0112331	CITED1/GATA3/EYA1/CTSH/SPRY1/LIF/DLG5/SALL1/SOX9/LAMB2	10	1
GO:00434091	BP	GO:0043409	negative regulation of MAPK cascade	15/563	183/18614	0.000463311	0.000463311	0.0112331	DUSP6/EPHA4/LMO3/EZR/SPRY1/LIF/SEMA6A/ERRFI1/INPP5K/PDCD4/SPRY2/SIRPA/GSTP1/EFNA1/NCOR1	15	1
GO:00359661	BP	GO:0035966	response to topologically incorrect protein	14/563	164/18614	0.000472376	0.000472376	0.0113776	CCND1/THBS1/THBS4/AGR2/SERPINH1/HSPA5/CLU/OS9/ATF6B/PPP1R15A/PPP1R15B/DNAJB9/BAG6/CREBRF	14	1
GO:00085441	BP	GO:0008544	epidermis development	24/563	375/18614	0.000488419	0.000488419	0.0116689	IGFBP5/ASAH1/CDH3/CLDN1/MAFF/CLDN4/LGR5/LRP4/NAB2/ALDH3A2/ETV4/MET/JAG1/DSP/ATP2C1/AKR1C3/ERRFI1/MYO6/PLOD3/KLF4/SOX9/PPL/ZFP36/SFN	24	1
GO:19053141	BP	GO:1905314	semi-lunar valve development	7/563	47/18614	0.000490845	0.000490845	0.0116689	GATA3/HEY1/TGFB1/JAG1/SLIT3/SOX9/EFNA1	7	1
GO:00224071	BP	GO:0022407	regulation of cell-cell adhesion	29/563	491/18614	0.000498558	0.000498558	0.0117691	HLA-DMB/SOX4/PLAUR/TENM3/CD55/CX3CL1/GATA3/AGER/SFTPD/IL6ST/CD27/EGR3/ARG2/CHST2/DLG5/GCNT1/TGFB1/JAG1/MDK/PELI1/SMAD7/SMARCE1/SDC4/TWSG1/MYADM/KLF4/CDH1/SIRPA/PRKAR1A	29	1
GO:00107171	BP	GO:0010717	regulation of epithelial to mesenchymal transition	11/563	110/18614	0.000501489	0.000501489	0.0117691	NKX2-1/EPHA4/GATA3/SPRY1/HPN/TGFB1/JAG1/MDK/SMAD7/SPRY2/EFNA1	11	1
GO:00456851	BP	GO:0045685	regulation of glial cell differentiation	9/563	77/18614	0.000514563	0.000514563	0.0119231	TMEM98/EPHA4/IL6ST/LIF/TGFB1/MDK/EGR2/LDLR/WDR1	9	1
GO:00720881	BP	GO:0072088	nephron epithelium morphogenesis	9/563	77/18614	0.000514563	0.000514563	0.0119231	CITED1/GATA3/EYA1/NPNT/TMEM59L/LIF/SALL1/SOX9/MAGED1	9	1
GO:00066871	BP	GO:0006687	glycosphingolipid metabolic process	8/563	62/18614	0.000535284	0.000535284	0.0123252	B4GALNT1/ST3GAL5/TM9SF2/B4GALT3/NEU1/SUMF1/GLB1/B4GALT5	8	1
GO:00160491	BP	GO:0016049	cell growth	29/563	495/18614	0.000567608	0.000567608	0.0129878	EDN3/IGFBP5/APP/ITSN2/CDKN1A/S100A9/SPOCK1/DDR1/FAM107A/HPN/MMP14/CISH/SEMA6A/MAP2/TGFB1/MEG3/SLIT1/AUTS2/SMAD7/SEMA4B/JADE1/SLIT3/SOX9/SEMA3B/LAMB2/CDH1/SEMA3C/FN1/SFN	29	1
GO:00140331	BP	GO:0014033	neural crest cell differentiation	10/563	95/18614	0.000595927	0.000595927	0.013551	EDN3/CDH2/HTR2B/SEMA6A/JAG1/SEMA4B/SOX9/SEMA3B/SEMA3C/FN1	10	1
GO:00507671	BP	GO:0050767	regulation of neurogenesis	24/563	381/18614	0.000611652	0.000611652	0.013738	NTRK2/TMEM98/EPHA4/CX3CL1/IL6ST/HEY1/LRP4/LIF/SEMA6A/MAP2/TGFB1/SLIT1/MDK/SEMA4B/BTG2/EGR2/SEMA3B/CERS2/CDH1/DBN1/SKIL/LDLR/SEMA3C/FN1	24	1
GO:20012331	BP	GO:2001233	regulation of apoptotic signaling pathway	24/563	381/18614	0.000611652	0.000611652	0.013738	ITM2C/CTSC/PLAUR/THBS1/ERP29/CX3CL1/IER3/EYA1/S100A9/CTSH/UBB/MAL/RFFL/CLU/PDIA3/MAGED1/ARHGEF2/ICAM1/PTTG1IP/GSTP1/BAG5/SKIL/PMAIP1/TNFRSF12A	24	1
GO:00613331	BP	GO:0061333	renal tubule morphogenesis	9/563	79/18614	0.000622398	0.000622398	0.0138941	CITED1/GATA3/LGR5/EYA1/NPNT/TMEM59L/SALL1/SOX9/MAGED1	9	1
GO:00315891	BP	GO:0031589	cell-substrate adhesion	23/563	359/18614	0.000626281	0.000626281	0.013896	NPY/THBS1/AGR2/CX3CL1/BCAM/SPOCK1/NPNT/DDR1/FAM107A/BVES/TTYH1/MMP14/DLC1/FZD7/LAMB1/HOXD3/JAG1/MDK/SDC4/MYADM/CD63/EFNA1/FN1	23	1
GO:00610281	BP	GO:0061028	establishment of endothelial barrier	7/563	49/18614	0.000636407	0.000636407	0.0140357	CLDN1/CLDN3/EZR/PDE4D/MYADM/MARVELD2/ICAM1	7	1
GO:00720801	BP	GO:0072080	nephron tubule development	10/563	96/18614	0.000647593	0.000647593	0.0141824	CITED1/GATA3/EYA1/NPNT/TMEM59L/LIF/SALL1/JAG1/SOX9/MAGED1	10	1
GO:19020431	BP	GO:1902043	positive regulation of extrinsic apoptotic signaling pathway via death domain receptors	4/563	14/18614	0.00065081	0.00065081	0.0141824	THBS1/MAL/SKIL/PMAIP1	4	1
GO:00901031	BP	GO:0090103	cochlea morphogenesis	5/563	24/18614	0.00065586	0.00065586	0.0142079	EYA1/HPN/TBX18/SOX9/PTK7	5	1
GO:00301111	BP	GO:0030111	regulation of Wnt signaling pathway	22/563	338/18614	0.000661662	0.000661662	0.0142493	APP/SOX4/CDH3/PBXIP1/DLX5/CITED1/TSKU/LGR5/LRP4/TCF7L1/CDH2/FZD7/TBX18/TGFB1/TLE2/SALL1/MDK/ATP6AP2/JADE1/SOX9/MLLT3/PTK7	22	1
GO:19030341	BP	GO:1903034	regulation of response to wounding	14/563	170/18614	0.0006765	0.0006765	0.0144836	CLDN1/PLAUR/THBS1/TFPI/F3/EPHA4/CLDN4/CLDN3/GRN/MDK/OCLN/KLF4/CERS2/TNFRSF12A	14	1
GO:00720281	BP	GO:0072028	nephron morphogenesis	9/563	80/18614	0.000682862	0.000682862	0.0144927	CITED1/GATA3/EYA1/NPNT/TMEM59L/LIF/SALL1/SOX9/MAGED1	9	1
GO:00485451	BP	GO:0048545	response to steroid hormone	22/563	339/18614	0.000688092	0.000688092	0.0144927	CCND1/CLDN1/THBS1/TFPI/FOSB/CLDN4/LMO3/RXRG/SCNN1B/FAM107A/PAM/TGFB1/MDK/AKR1C3/ERRFI1/POR/SLIT3/DDX17/ZFP36/DDX5/GLB1/NCOR1	22	1
GO:00485881	BP	GO:0048588	developmental cell growth	17/563	231/18614	0.000692489	0.000692489	0.0144927	EDN3/APP/ITSN2/DDR1/SEMA6A/MAP2/SLIT1/AUTS2/SMAD7/SEMA4B/SLIT3/SOX9/SEMA3B/LAMB2/CDH1/SEMA3C/FN1	17	1
GO:00973051	BP	GO:0097305	response to alcohol	18/563	252/18614	0.00069276	0.00069276	0.0144927	CCND1/CLDN1/FOSB/CLDN3/GATA3/CAT/CD27/SCNN1B/TP53INP1/ADCYAP1R1/TGFB1/KLF2/EPS8/AKR1C3/SLIT3/CDH1/CLDN7/GLB1	18	1
GO:00901021	BP	GO:0090102	cochlea development	7/563	50/18614	0.000721004	0.000721004	0.0149132	EPHA4/GATA3/EYA1/HPN/TBX18/SOX9/PTK7	7	1
GO:19020411	BP	GO:1902041	regulation of extrinsic apoptotic signaling pathway via death domain receptors	7/563	50/18614	0.000721004	0.000721004	0.0149132	THBS1/MAL/RFFL/ARHGEF2/ICAM1/SKIL/PMAIP1	7	1
GO:00511461	BP	GO:0051146	striated muscle cell differentiation	20/563	297/18614	0.00075373	0.00075373	0.0154439	IGFBP5/PLD3/GDF15/RCAN1/BVES/HOPX/MMP14/CDH2/POPDC3/FZD7/TBX18/TGFB1/PLEKHO1/CSRP1/TPM1/BCL9/KDM6B/PRKAR1A/HOMER1/WDR1	20	1
GO:00480151	BP	GO:0048015	phosphatidylinositol-mediated signaling	14/563	172/18614	0.000759319	0.000759319	0.0154439	NTRK2/MYDGF/GATA3/EZR/CAT/DDR1/PTPN13/HTR2B/PIP5K1B/SOX9/CA8/GAB2/RGL2/FN1	14	1
GO:19901381	BP	GO:1990138	neuron projection extension	14/563	172/18614	0.000759319	0.000759319	0.0154439	EDN3/ITSN2/DDR1/SEMA6A/MAP2/SLIT1/AUTS2/SEMA4B/SLIT3/SEMA3B/LAMB2/CDH1/SEMA3C/FN1	14	1
GO:00163111	BP	GO:0016311	dephosphorylation	22/563	342/18614	0.000772954	0.000772954	0.0156344	DUSP6/RCAN1/PLPP2/ALPP/EYA1/NPNT/PTPN13/DLC1/INPP1/TGFB1/INPP5J/DUSP14/PPM1K/NUAK1/PLPPR2/INPP5K/PTPRE/PTPRG/HSP90B1/PPP1R15A/PPP1R15B/PPP6R3	22	1
GO:00703061	BP	GO:0070306	lens fiber cell differentiation	6/563	37/18614	0.000779863	0.000779863	0.0156423	VIM/KDM5B/SPRY1/MAF/SPRY2/SKIL	6	1
GO:00486401	BP	GO:0048640	negative regulation of developmental growth	11/563	116/18614	0.000786161	0.000786161	0.0156423	CGA/GDF15/CDKN1A/SEMA6A/MAP2/SLIT1/SEMA4B/SEMA3B/CDH1/LGMN/SEMA3C	11	1
GO:00720091	BP	GO:0072009	nephron epithelium development	11/563	116/18614	0.000786161	0.000786161	0.0156423	CITED1/GATA3/EYA1/NPNT/TMEM59L/LIF/SALL1/JAG1/SOX9/MAGED1/LAMB2	11	1
GO:20012381	BP	GO:2001238	positive regulation of extrinsic apoptotic signaling pathway	7/563	51/18614	0.000814258	0.000814258	0.0159354	ITM2C/THBS1/MAL/PDIA3/SKIL/PMAIP1/TNFRSF12A	7	1
GO:00108121	BP	GO:0010812	negative regulation of cell-substrate adhesion	8/563	66/18614	0.000818305	0.000818305	0.0159354	THBS1/CX3CL1/SPOCK1/FAM107A/MMP14/DLC1/FZD7/JAG1	8	1
GO:00507711	BP	GO:0050771	negative regulation of axonogenesis	8/563	66/18614	0.000818305	0.000818305	0.0159354	LRP4/SEMA6A/MAP2/SLIT1/SEMA4B/SEMA3B/CDH1/SEMA3C	8	1
GO:00606751	BP	GO:0060675	ureteric bud morphogenesis	8/563	66/18614	0.000818305	0.000818305	0.0159354	CITED1/GATA3/EYA1/NPNT/TMEM59L/SALL1/SOX9/MAGED1	8	1
GO:00329051	BP	GO:0032905	transforming growth factor beta1 production	4/563	15/18614	0.000866358	0.000866358	0.0167819	THBS1/TSKU/CX3CL1/ATP6AP2	4	1
GO:00308791	BP	GO:0030879	mammary gland development	12/563	136/18614	0.000879338	0.000879338	0.0169437	IGFBP5/CCND1/KDM5B/GATA3/DDR1/IRS2/PAM/TGFA/HOXD9/LRP5/SOX9/ELF3	12	1
GO:00508711	BP	GO:0050871	positive regulation of B cell activation	9/563	83/18614	0.000893607	0.000893607	0.0170807	CDKN1A/CD27/IRS2/MMP14/TGFB1/GPR183/PELI1/TICAM1/CD320	9	1
GO:00488461	BP	GO:0048846	axon extension involved in axon guidance	6/563	38/18614	0.000902728	0.000902728	0.0170807	SEMA6A/SLIT1/SEMA4B/SLIT3/SEMA3B/SEMA3C	6	1
GO:19022841	BP	GO:1902284	neuron projection extension involved in neuron projection guidance	6/563	38/18614	0.000902728	0.000902728	0.0170807	SEMA6A/SLIT1/SEMA4B/SLIT3/SEMA3B/SEMA3C	6	1
GO:00721711	BP	GO:0072171	mesonephric tubule morphogenesis	8/563	67/18614	0.00090511	0.00090511	0.0170807	CITED1/GATA3/EYA1/NPNT/TMEM59L/SALL1/SOX9/MAGED1	8	1
GO:00514031	BP	GO:0051403	stress-activated MAPK cascade	17/563	237/18614	0.000921414	0.000921414	0.0172333	APP/MBIP/AGER/EZR/TRAF4/CD27/FZD7/ARHGEF6/TRIB1/MAP2K6/PDCD4/ZFP36/SIRPA/GSTP1/GADD45B/MID1/NCOR1	17	1
GO:00519611	BP	GO:0051961	negative regulation of nervous system development	13/563	156/18614	0.000931789	0.000931789	0.0172333	TMEM98/LRP4/PTPN13/SEMA6A/MAP2/SLIT1/SEMA4B/BTG2/SEMA3B/CERS2/CDH1/LDLR/SEMA3C	13	1
GO:20012361	BP	GO:2001236	regulation of extrinsic apoptotic signaling pathway	13/563	156/18614	0.000931789	0.000931789	0.0172333	ITM2C/THBS1/CX3CL1/EYA1/MAL/RFFL/PDIA3/ARHGEF2/ICAM1/GSTP1/SKIL/PMAIP1/TNFRSF12A	13	1
GO:00509001	BP	GO:0050900	leukocyte migration	24/563	393/18614	0.000941558	0.000941558	0.0172333	EDN3/APP/THBS1/THBS4/CX3CL1/GATA3/BSG/AGER/S100A9/SFTPD/MMP14/CHST2/GCNT1/CCR1/GPR183/PLA2G7/MDK/CNN2/EPS8/ICAM1/SIRPA/MTUS1/LGMN/WDR1	24	1
GO:00073691	BP	GO:0007369	gastrulation	15/563	196/18614	0.000944114	0.000944114	0.0172333	UGDH/EYA1/MMP14/FZD7/LAMB1/LRP5/TWSG1/MYADM/KLF4/KDM6B/PRKAR1A/MMP15/LMBRD1/FN1/TXNRD1	15	1
GO:00349761	BP	GO:0034976	response to endoplasmic reticulum stress	18/563	259/18614	0.000950519	0.000950519	0.0172333	CCND1/THBS1/THBS4/AGR2/ERP29/PDIA4/HSPA5/CLU/OS9/PDIA3/HSP90B1/ATF6B/PPP1R15A/PPP1R15B/DNAJB9/BAG6/PMAIP1/TMCO1	18	1
GO:00017641	BP	GO:0001764	neuron migration	14/563	176/18614	0.000950854	0.000950854	0.0172333	NTRK2/NKX2-1/TUBA1A/CX3CL1/GATA3/ADGRG1/SPOCK1/SEMA6A/NAV1/AUTS2/MDK/ARHGEF2/STAT3/EMX2	14	1
GO:00480171	BP	GO:0048017	inositol lipid-mediated signaling	14/563	176/18614	0.000950854	0.000950854	0.0172333	NTRK2/MYDGF/GATA3/EZR/CAT/DDR1/PTPN13/HTR2B/PIP5K1B/SOX9/CA8/GAB2/RGL2/FN1	14	1
GO:00104691	BP	GO:0010469	regulation of signaling receptor activity	14/563	177/18614	0.00100463	0.00100463	0.0181182	APP/CGA/GPRC5A/LDOC1/LRPAP1/TGFA/PDE4D/ERRFI1/ARC/LYNX1/IFNGR2/HOMER1/AKAP9/PHLDA2	14	1
GO:00506701	BP	GO:0050670	regulation of lymphocyte proliferation	17/563	239/18614	0.00101082	0.00101082	0.0181405	HLA-DMB/CD55/AGER/CDKN1A/SFTPD/IL6ST/IRS2/IKZF3/ARG2/DLG5/GPR183/PELI1/SDC4/TWSG1/TICAM1/CD320/PRKAR1A	17	1
GO:00708301	BP	GO:0070830	bicellular tight junction assembly	8/563	69/18614	0.00110083	0.00110083	0.0196594	CLDN16/CLDN1/CLDN4/CLDN3/OCLN/MARVELD2/CLDN9/CLDN7	8	1
GO:00975291	BP	GO:0097529	myeloid leukocyte migration	17/563	241/18614	0.0011075	0.0011075	0.0196826	EDN3/THBS1/THBS4/CX3CL1/BSG/AGER/S100A9/SFTPD/MMP14/CCR1/PLA2G7/MDK/CNN2/SIRPA/MTUS1/LGMN/WDR1	17	1
GO:20012351	BP	GO:2001235	positive regulation of apoptotic signaling pathway	12/563	140/18614	0.00113357	0.00113357	0.0200487	ITM2C/CTSC/THBS1/S100A9/CTSH/UBB/MAL/PDIA3/MAGED1/SKIL/PMAIP1/TNFRSF12A	12	1
GO:00323301	BP	GO:0032330	regulation of chondrocyte differentiation	7/563	54/18614	0.00115218	0.00115218	0.0202005	EFEMP1/GLG1/MAF/MDK/SMAD7/POR/SOX9	7	1
GO:00219541	BP	GO:0021954	central nervous system neuron development	9/563	86/18614	0.00115435	0.00115435	0.0202005	NPY/NTRK2/TSKU/EPHA4/UBB/TCTN1/MAP2/BTG2/B4GALT5	9	1
GO:00096361	BP	GO:0009636	response to toxic substance	17/563	242/18614	0.00115871	0.00115871	0.0202005	SOD3/CLDN1/KDM5B/EPHX1/S100A9/CAT/SLC7A8/PIM1/TP53INP1/PTPN13/ALDH1A1/SLC39A8/CDH1/GSTP1/MGST3/CNP/TXNRD1	17	1
GO:00716341	BP	GO:0071634	regulation of transforming growth factor beta production	6/563	40/18614	0.00119267	0.00119267	0.0206123	CDH3/THBS1/TSKU/CX3CL1/ATP6AP2/FN1	6	1
GO:00466601	BP	GO:0046660	female sex differentiation	11/563	122/18614	0.0011936	0.0011936	0.0206123	CGA/VGF/HSPA5/UBB/MMP14/ADCYAP1R1/DACH1/LHX9/NRIP1/SLIT3/TIPARP	11	1
GO:00026961	BP	GO:0002696	positive regulation of leukocyte activation	23/563	377/18614	0.00120829	0.00120829	0.0207333	HLA-DMB/SOX4/CTSC/THBS1/CD55/GATA3/AGER/CDKN1A/IL6ST/CD27/LAMP1/EGR3/IRS2/MMP14/TGFB1/GPR183/MDK/PELI1/SMARCE1/GAB2/TICAM1/CD320/SIRPA	23	1
GO:00329441	BP	GO:0032944	regulation of mononuclear cell proliferation	17/563	243/18614	0.00121193	0.00121193	0.0207333	HLA-DMB/CD55/AGER/CDKN1A/SFTPD/IL6ST/IRS2/IKZF3/ARG2/DLG5/GPR183/PELI1/SDC4/TWSG1/TICAM1/CD320/PRKAR1A	17	1
GO:00108101	BP	GO:0010810	regulation of cell-substrate adhesion	16/563	222/18614	0.00122583	0.00122583	0.0208736	NPY/THBS1/AGR2/CX3CL1/SPOCK1/NPNT/DDR1/FAM107A/MMP14/DLC1/FZD7/JAG1/MDK/SDC4/MYADM/FN1	16	1
GO:00487711	BP	GO:0048771	tissue remodeling	14/563	181/18614	0.00124601	0.00124601	0.021119	IGFBP5/THBS4/CST3/EPAS1/PDK4/LIF/MMP14/TGFB1/JAG1/MDK/LRP5/MITF/ELF3/SEMA3C	14	1
GO:00069861	BP	GO:0006986	response to unfolded protein	12/563	142/18614	0.00128193	0.00128193	0.0216277	CCND1/THBS1/THBS4/AGR2/SERPINH1/HSPA5/OS9/ATF6B/PPP1R15A/PPP1R15B/DNAJB9/CREBRF	12	1
GO:00226041	BP	GO:0022604	regulation of cell morphogenesis	17/563	245/18614	0.00132458	0.00132458	0.0221432	ITSN2/EPHA4/CLDN4/CLDN3/RHOU/EZR/SPARC/BVES/HPN/DLC1/EPS8/PLEKHO1/TPM1/ARC/DBN1/FN1/WDR1	17	1
GO:00310981	BP	GO:0031098	stress-activated protein kinase signaling cascade	17/563	245/18614	0.00132458	0.00132458	0.0221432	APP/MBIP/AGER/EZR/TRAF4/CD27/FZD7/ARHGEF6/TRIB1/MAP2K6/PDCD4/ZFP36/SIRPA/GSTP1/GADD45B/MID1/NCOR1	17	1
GO:00512161	BP	GO:0051216	cartilage development	15/563	203/18614	0.00134445	0.00134445	0.0223343	TGFBI/PBXIP1/TSKU/SERPINH1/EFEMP1/GLG1/MAF/TGFB1/HOXD3/MDK/BMP1/SMAD7/POR/TWSG1/SOX9	15	1
GO:00331351	BP	GO:0033135	regulation of peptidyl-serine phosphorylation	12/563	143/18614	0.00136192	0.00136192	0.0223343	NTRK2/APP/DMD/LIF/FNIP2/PDE4D/TGFB1/INPP5J/SMAD7/INPP5K/SPRY2/AKAP9	12	1
GO:01404671	BP	GO:0140467	integrated stress response signaling	6/563	41/18614	0.00136195	0.00136195	0.0223343	AGR2/HSPA5/MAF/JUNB/PPP1R15A/PPP1R15B	6	1
GO:00488431	BP	GO:0048843	negative regulation of axon extension involved in axon guidance	5/563	28/18614	0.00137261	0.00137261	0.0223343	SEMA6A/SLIT1/SEMA4B/SEMA3B/SEMA3C	5	1
GO:00604791	BP	GO:0060479	lung cell differentiation	5/563	28/18614	0.00137261	0.00137261	0.0223343	NKX2-1/AGR2/KLF2/RBBP9/SOX9	5	1
GO:00604871	BP	GO:0060487	lung epithelial cell differentiation	5/563	28/18614	0.00137261	0.00137261	0.0223343	NKX2-1/AGR2/KLF2/RBBP9/SOX9	5	1
GO:00061091	BP	GO:0006109	regulation of carbohydrate metabolic process	14/563	183/18614	0.00138383	0.00138383	0.0224172	TFF3/APP/IER3/PDK4/IRS2/ADCYAP1R1/SLC4A4/TGFB1/INPP5K/STAT3/PMAIP1/NCOR1/MIDN/PHLDA2	14	1
GO:00015031	BP	GO:0001503	ossification	25/563	429/18614	0.00143264	0.00143264	0.0226211	IGFBP5/DLX5/SLC26A2/CITED1/CAT/IL6ST/LRP4/NPNT/NAB2/MMP14/CHRD/SMOC1/CCR1/JAG1/MDK/BMP1/LRP5/SMAD7/MAP2K6/TWSG1/EGR2/SOX9/JUNB/RRBP1/DDX5	25	1
GO:00191841	BP	GO:0019184	nonribosomal peptide biosynthetic process	4/563	17/18614	0.00143967	0.00143967	0.0226211	GGT5/GGT1/BDH2/GGT7	4	1
GO:00215421	BP	GO:0021542	dentate gyrus development	4/563	17/18614	0.00143967	0.00143967	0.0226211	TUBA1A/MDK/BTG2/EMX2	4	1
GO:00518951	BP	GO:0051895	negative regulation of focal adhesion assembly	4/563	17/18614	0.00143967	0.00143967	0.0226211	THBS1/FAM107A/MMP14/DLC1	4	1
GO:00721891	BP	GO:0072189	ureter development	4/563	17/18614	0.00143967	0.00143967	0.0226211	GATA3/TBX18/SOX9/EMX2	4	1
GO:01501181	BP	GO:0150118	negative regulation of cell-substrate junction organization	4/563	17/18614	0.00143967	0.00143967	0.0226211	THBS1/FAM107A/MMP14/DLC1	4	1
GO:19038301	BP	GO:1903830	magnesium ion transmembrane transport	4/563	17/18614	0.00143967	0.00143967	0.0226211	CLDN16/NIPAL1/TUSC3/NIPA2	4	1
GO:00905961	BP	GO:0090596	sensory organ morphogenesis	18/563	269/18614	0.00145819	0.00145819	0.0228141	NTRK2/DLX5/TENM3/TSKU/GATA3/EFEMP1/EYA1/TSHZ1/HPN/TBX18/FAT1/JAG1/LRP5/MYO6/SPRY2/SOX9/STAT3/PTK7	18	1
GO:00109521	BP	GO:0010952	positive regulation of peptidase activity	14/563	185/18614	0.00153417	0.00153417	0.023568	F3/EPHA4/CLDN4/CLDN3/GRN/AGER/S100A9/CTSH/NCSTN/DLC1/STAT3/LGMN/EFNA1/PMAIP1	14	1
GO:00099141	BP	GO:0009914	hormone transport	20/563	315/18614	0.00153982	0.00153982	0.023568	EDN3/SOX4/CGA/VGF/KDM5B/GATA3/GLUL/RAB11FIP2/ACSL4/CPE/IRS2/SLC7A8/LIF/ANO1/LRP5/RAB11B/PRKAR1A/PIM3/NMB/MIDN	20	1
GO:00026851	BP	GO:0002685	regulation of leukocyte migration	16/563	227/18614	0.00154461	0.00154461	0.023568	EDN3/APP/THBS1/THBS4/CX3CL1/AGER/MMP14/CHST2/GCNT1/CCR1/PLA2G7/MDK/CNN2/ICAM1/MTUS1/LGMN	16	1
GO:00971911	BP	GO:0097191	extrinsic apoptotic signaling pathway	16/563	227/18614	0.00154461	0.00154461	0.023568	ITM2C/THBS1/CX3CL1/EYA1/CD27/MAL/TGFB1/RFFL/MLLT11/PDIA3/ARHGEF2/ICAM1/GSTP1/SKIL/PMAIP1/TNFRSF12A	16	1
GO:00508781	BP	GO:0050878	regulation of body fluid levels	22/563	361/18614	0.001551	0.001551	0.023568	SERPINA1/CCND1/PLAUR/THBS1/TFPI/ANXA5/AGR2/F3/IL6ST/F5/SCNN1B/DDR1/ENTPD1/PAM/SLC4A5/ANO1/CSRP1/GNAS/INPP5K/RAB27A/LMAN1/TFPI2	22	1
GO:00032061	BP	GO:0003206	cardiac chamber morphogenesis	11/563	126/18614	0.00155143	0.00155143	0.023568	SOX4/GATA3/HEY1/CPE/TGFB1/JAG1/DSP/SMAD7/TPM1/SLIT3/SEMA3C	11	1
GO:00219871	BP	GO:0021987	cerebral cortex development	11/563	126/18614	0.00155143	0.00155143	0.023568	NPY/NTRK2/NKX2-1/TUBA1A/ADGRG1/CDH2/LAMB1/MDK/XAB2/MBOAT7/EMX2	11	1
GO:00343321	BP	GO:0034332	adherens junction organization	7/563	57/18614	0.00159127	0.00159127	0.0239034	CDH3/EPHA4/CDH2/DLG5/DSP/SMAD7/CDH1	7	1
GO:00031701	BP	GO:0003170	heart valve development	8/563	73/18614	0.0015931	0.0015931	0.0239034	SOX4/GATA3/HEY1/TGFB1/JAG1/SLIT3/SOX9/EFNA1	8	1
GO:00610351	BP	GO:0061035	regulation of cartilage development	8/563	73/18614	0.0015931	0.0015931	0.0239034	EFEMP1/GLG1/MAF/MDK/BMP1/SMAD7/POR/SOX9	8	1
GO:00084061	BP	GO:0008406	gonad development	16/563	228/18614	0.00161608	0.00161608	0.024077	CCND1/CGA/VGF/NKX2-1/GATA3/ADGRG1/HSPA5/UBB/MMP14/SALL1/LHX9/NRIP1/AKR1C3/SLIT3/SOX9/TIPARP	16	1
GO:00614361	BP	GO:0061436	establishment of skin barrier	5/563	29/18614	0.00161783	0.00161783	0.024077	CLDN1/CLDN4/MET/KLF4/SFN	5	1
GO:00032051	BP	GO:0003205	cardiac chamber development	13/563	166/18614	0.00164266	0.00164266	0.0242495	SOX4/GATA3/HEY1/CPE/TGFB1/SALL1/JAG1/DSP/SMAD7/TPM1/SLIT3/PTK7/SEMA3C	13	1
GO:00319601	BP	GO:0031960	response to corticosteroid	13/563	166/18614	0.00164266	0.00164266	0.0242495	CCND1/CLDN1/FOSB/SCNN1B/FAM107A/PAM/MDK/AKR1C3/ERRFI1/POR/SLIT3/ZFP36/GLB1	13	1
GO:00017041	BP	GO:0001704	formation of primary germ layer	11/563	127/18614	0.0016534	0.0016534	0.02431	EYA1/MMP14/FZD7/LAMB1/TWSG1/KLF4/KDM6B/PRKAR1A/MMP15/FN1/TXNRD1	11	1
GO:00487051	BP	GO:0048705	skeletal system morphogenesis	16/563	229/18614	0.00169031	0.00169031	0.0247532	HOXD10/DLX5/TSKU/SERPINH1/EYA1/NAB2/GLG1/MMP14/HOXD9/HOXD8/HOXD3/BMP1/LRP5/POR/SOX9/TIPARP	16	1
GO:19016541	BP	GO:1901654	response to ketone	15/563	208/18614	0.00171051	0.00171051	0.0247856	CCND1/CLDN1/THBS1/FOSB/CLDN4/F5/SCNN1B/TGFB1/KLF2/AKR1C3/ERRFI1/POR/SLIT3/GLB1/CKB	15	1
GO:20001171	BP	GO:2000117	negative regulation of cysteine-type endopeptidase activity	9/563	91/18614	0.00172286	0.00172286	0.0247856	PLAUR/THBS1/CST3/CD27/RFFL/POR/KLF4/SERPINB9/SFN	9	1
GO:00026871	BP	GO:0002687	positive regulation of leukocyte migration	12/563	147/18614	0.00172429	0.00172429	0.0247856	EDN3/APP/THBS1/THBS4/CX3CL1/AGER/MMP14/CCR1/PLA2G7/MDK/ICAM1/LGMN	12	1
GO:00421161	BP	GO:0042116	macrophage activation	10/563	109/18614	0.00172759	0.00172759	0.0247856	APP/CTSC/THBS1/CX3CL1/GRN/AGER/CLU/TICAM1/IFNGR2/LDLR	10	1
GO:19029041	BP	GO:1902904	negative regulation of supramolecular fiber organization	13/563	167/18614	0.00173349	0.00173349	0.0247856	CGNL1/MET/DLC1/MAP2/INPP5J/CLU/EPS8/LIMA1/MYADM/INPP5K/ARHGEF2/LDLR/MID1	13	1
GO:00075851	BP	GO:0007585	respiratory gaseous exchange by respiratory system	8/563	74/18614	0.00173991	0.00173991	0.0247856	SFTPB/PBX3/SFTPD/TRAF4/ECEL1/DACH1/GAA/NMB	8	1
GO:00092471	BP	GO:0009247	glycolipid biosynthetic process	8/563	74/18614	0.00173991	0.00173991	0.0247856	B4GALNT1/PIGT/ST3GAL5/TM9SF2/B4GALT3/PGAP3/DPM3/B4GALT5	8	1
GO:00604281	BP	GO:0060428	lung epithelium development	6/563	43/18614	0.00175488	0.00175488	0.0248058	NKX2-1/AGR2/KLF2/ERRFI1/RBBP9/SOX9	6	1
GO:00716041	BP	GO:0071604	transforming growth factor beta production	6/563	43/18614	0.00175488	0.00175488	0.0248058	CDH3/THBS1/TSKU/CX3CL1/ATP6AP2/FN1	6	1
GO:00017551	BP	GO:0001755	neural crest cell migration	7/563	58/18614	0.00176339	0.00176339	0.0248302	EDN3/HTR2B/SEMA6A/SEMA4B/SEMA3B/SEMA3C/FN1	7	1
GO:00458621	BP	GO:0045862	positive regulation of proteolysis	22/563	365/18614	0.00178093	0.00178093	0.0249812	CTSC/F3/EPHA4/CLDN4/CLDN3/GRN/AGER/S100A9/CTSH/NCSTN/HPN/MMP14/DLC1/CLU/TRIB1/SMAD7/STAT3/TRIB2/LGMN/EFNA1/BAG6/PMAIP1	22	1
GO:00099521	BP	GO:0009952	anterior/posterior pattern specification	15/563	209/18614	0.00179291	0.00179291	0.0250532	HOXD10/PBX3/TSHZ1/HEY1/TBX18/HOXD9/HOXD8/HOXD3/LRP5/ATP6AP2/BTG2/ARC/MLLT3/EMX2/SEMA3C	15	1
GO:00156931	BP	GO:0015693	magnesium ion transport	4/563	18/18614	0.00180711	0.00180711	0.0250603	CLDN16/NIPAL1/TUSC3/NIPA2	4	1
GO:00364991	BP	GO:0036499	PERK-mediated unfolded protein response	4/563	18/18614	0.00180711	0.00180711	0.0250603	AGR2/HSPA5/PPP1R15A/PPP1R15B	4	1
GO:00454451	BP	GO:0045445	myoblast differentiation	10/563	110/18614	0.0018502	0.0018502	0.0255611	SOX4/EPAS1/BOC/TGFB1/JAG1/SMARCE1/SOX9/BCL9/DDX17/DDX5	10	1
GO:00614481	BP	GO:0061448	connective tissue development	18/563	275/18614	0.00186123	0.00186123	0.0256168	TGFBI/PBXIP1/TSKU/SERPINH1/EFEMP1/GLG1/UBB/MAF/TGFB1/HOXD3/SPTLC2/MDK/BMP1/LRP5/SMAD7/POR/TWSG1/SOX9	18	1
GO:00466831	BP	GO:0046683	response to organophosphorus	11/563	129/18614	0.00187379	0.00187379	0.025693	IGFBP5/APP/VGF/FOSB/CITED1/BSG/EZR/HSPA5/INPP5K/HSP90B1/AKAP9	11	1
GO:00309681	BP	GO:0030968	endoplasmic reticulum unfolded protein response	8/563	75/18614	0.00189721	0.00189721	0.0257251	CCND1/AGR2/HSPA5/OS9/ATF6B/PPP1R15A/PPP1R15B/DNAJB9	8	1
GO:00720781	BP	GO:0072078	nephron tubule morphogenesis	8/563	75/18614	0.00189721	0.00189721	0.0257251	CITED1/GATA3/EYA1/NPNT/TMEM59L/SALL1/SOX9/MAGED1	8	1
GO:01201921	BP	GO:0120192	tight junction assembly	8/563	75/18614	0.00189721	0.00189721	0.0257251	CLDN16/CLDN1/CLDN4/CLDN3/OCLN/MARVELD2/CLDN9/CLDN7	8	1
GO:19030531	BP	GO:1903053	regulation of extracellular matrix organization	7/563	59/18614	0.00194961	0.00194961	0.0263381	CST3/DDR1/TGFB1/LAMB1/AEBP1/SOX9/LAMB2	7	1
GO:00189581	BP	GO:0018958	phenol-containing compound metabolic process	10/563	111/18614	0.00197974	0.00197974	0.0264678	NPY/CDH3/CGA/CITED1/GATA3/EPAS1/HPN/MAOA/TG/HDC	10	1
GO:19035731	BP	GO:1903573	negative regulation of response to endoplasmic reticulum stress	6/563	44/18614	0.0019809	0.0019809	0.0264678	HSPA5/CLU/ATF6B/PPP1R15A/PPP1R15B/DNAJB9	6	1
GO:19055211	BP	GO:1905521	regulation of macrophage migration	6/563	44/18614	0.0019809	0.0019809	0.0264678	THBS1/CX3CL1/MMP14/MDK/CNN2/MTUS1	6	1
GO:00094101	BP	GO:0009410	response to xenobiotic stimulus	25/563	440/18614	0.0020195	0.0020195	0.0268855	CCND1/CDH3/DUSP6/RPN2/THBS1/FOSB/TOP1/GATA3/EPHX1/TP53I13/CAT/SCNN1B/HSPA5/PAM/SMOX/HTR2B/TGFA/ADCYAP1R1/MDK/POR/MAP2K6/CDH1/GSTP1/EMX2/SEMA3C	25	1
GO:00072541	BP	GO:0007254	JNK cascade	13/563	170/18614	0.00203123	0.00203123	0.0269336	APP/MBIP/AGER/TRAF4/CD27/FZD7/ARHGEF6/TRIB1/PDCD4/SIRPA/GSTP1/GADD45B/NCOR1	13	1
GO:00719001	BP	GO:0071900	regulation of protein serine/threonine kinase activity	22/563	369/18614	0.00203931	0.00203931	0.0269336	EDN3/CCND1/THBS1/ERP29/EPHA4/AGER/CDKN1A/SPRY1/HTR2B/TGFA/TGFB1/TRIB1/LRP5/MAP2K6/INPP5K/PDCD4/SPRY2/MAGED1/PRKAR1A/GSTP1/TRIB2/SFN	22	1
GO:00507681	BP	GO:0050768	negative regulation of neurogenesis	12/563	150/18614	0.00204519	0.00204519	0.0269336	TMEM98/LRP4/SEMA6A/MAP2/SLIT1/SEMA4B/BTG2/SEMA3B/CERS2/CDH1/LDLR/SEMA3C	12	1
GO:01500761	BP	GO:0150076	neuroinflammatory response	8/563	76/18614	0.00206551	0.00206551	0.0270069	APP/CTSC/CX3CL1/GRN/AGER/CLU/IFNGR2/LDLR	8	1
GO:19030361	BP	GO:1903036	positive regulation of response to wounding	8/563	76/18614	0.00206551	0.00206551	0.0270069	CLDN1/THBS1/F3/CLDN4/CLDN3/GRN/MDK/OCLN	8	1
GO:00434731	BP	GO:0043473	pigmentation	10/563	112/18614	0.00211651	0.00211651	0.0275752	EDN3/CDH3/CITED1/AP1S2/ATP6AP2/MITF/RAB27A/RAB11B/CD63/AP1S1	10	1
GO:00971931	BP	GO:0097193	intrinsic apoptotic signaling pathway	19/563	301/18614	0.00213215	0.00213215	0.0276276	PLAUR/ERP29/IER3/CDKN1A/S100A9/UBB/FNIP2/MLLT11/CLU/ARHGEF2/PPP1R15A/PTTG1IP/TP53BP2/BAG5/BAG6/DDX5/SKIL/PMAIP1/SFN	19	1
GO:00508671	BP	GO:0050867	positive regulation of cell activation	23/563	394/18614	0.00213662	0.00213662	0.0276276	HLA-DMB/SOX4/CTSC/THBS1/CD55/GATA3/AGER/CDKN1A/IL6ST/CD27/LAMP1/EGR3/IRS2/MMP14/TGFB1/GPR183/MDK/PELI1/SMARCE1/GAB2/TICAM1/CD320/SIRPA	23	1
GO:00016581	BP	GO:0001658	branching involved in ureteric bud morphogenesis	7/563	60/18614	0.00215071	0.00215071	0.0276276	CITED1/EYA1/NPNT/TMEM59L/SALL1/SOX9/MAGED1	7	1
GO:00603501	BP	GO:0060350	endochondral bone morphogenesis	7/563	60/18614	0.00215071	0.00215071	0.0276276	DLX5/TSKU/SERPINH1/NAB2/MMP14/POR/SOX9	7	1
GO:00018181	BP	GO:0001818	negative regulation of cytokine production	22/563	371/18614	0.00218001	0.00218001	0.0279061	CDH3/THBS1/TSKU/CX3CL1/GATA3/AGER/EZR/SFTPD/ARG2/TGFB1/KLF2/SMAD7/ERRFI1/TWSG1/PDCD4/KLF4/ZFP36/SIRPA/GSTP1/TRIB2/NMB/FN1	22	1
GO:00331371	BP	GO:0033137	negative regulation of peptidyl-serine phosphorylation	5/563	31/18614	0.00220253	0.00220253	0.0280961	DMD/PDE4D/INPP5J/SMAD7/INPP5K	5	1
GO:00308901	BP	GO:0030890	positive regulation of B cell proliferation	6/563	45/18614	0.00222825	0.00222825	0.0283255	CDKN1A/IRS2/GPR183/PELI1/TICAM1/CD320	6	1
GO:00015581	BP	GO:0001558	regulation of cell growth	24/563	420/18614	0.0022856	0.0022856	0.028954	IGFBP5/ITSN2/CDKN1A/S100A9/SPOCK1/DDR1/FAM107A/HPN/MMP14/CISH/SEMA6A/MAP2/TGFB1/MEG3/SLIT1/SMAD7/SEMA4B/JADE1/SLIT3/SEMA3B/CDH1/SEMA3C/FN1/SFN	24	1
GO:00060291	BP	GO:0006029	proteoglycan metabolic process	9/563	95/18614	0.00232301	0.00232301	0.0293264	HS3ST1/UGDH/CHPF/IDUA/HS6ST2/TM9SF2/GUSB/CHST15/GLB1	9	1
GO:00309001	BP	GO:0030900	forebrain development	23/563	397/18614	0.00235151	0.00235151	0.0295842	NPY/NTRK2/APP/DLX5/NKX2-1/TSKU/TUBA1A/ADGRG1/UBB/CDH2/DLC1/TCTN1/SALL1/LAMB1/SLIT1/MDK/TWSG1/BTG2/XAB2/CDH1/MBOAT7/CNP/EMX2	23	1
GO:19055171	BP	GO:1905517	macrophage migration	7/563	61/18614	0.00236745	0.00236745	0.0296828	THBS1/CX3CL1/SFTPD/MMP14/MDK/CNN2/MTUS1	7	1
GO:00512511	BP	GO:0051251	positive regulation of lymphocyte activation	20/563	327/18614	0.00238515	0.00238515	0.0297496	HLA-DMB/SOX4/CD55/GATA3/AGER/CDKN1A/IL6ST/CD27/LAMP1/EGR3/IRS2/MMP14/TGFB1/GPR183/MDK/PELI1/SMARCE1/TICAM1/CD320/SIRPA	20	1
GO:00514021	BP	GO:0051402	neuron apoptotic process	17/563	259/18614	0.00238904	0.00238904	0.0297496	NTRK2/APP/CCND1/CITED1/TUBA1A/CX3CL1/GRN/TRIM2/GATA3/PIGT/IL6ST/HSPA5/NCSTN/CRLF1/MDK/BTG2/LGMN	17	1
GO:00431541	BP	GO:0043154	negative regulation of cysteine-type endopeptidase activity involved in apoptotic process	8/563	78/18614	0.0024372	0.0024372	0.0302465	PLAUR/THBS1/CD27/RFFL/POR/KLF4/SERPINB9/SFN	8	1
GO:00075171	BP	GO:0007517	muscle organ development	21/563	351/18614	0.00244736	0.00244736	0.0302699	HOXD10/IGSF8/MAFF/RCAN1/RXRG/EGR3/BVES/DMD/LIF/POPDC3/HOXD9/TGFB1/DSP/SMAD7/TPM1/BTG2/EGR2/BCL9/DDX17/HOMER1/DDX5	21	1
GO:00468791	BP	GO:0046879	hormone secretion	19/563	305/18614	0.00247177	0.00247177	0.0304689	EDN3/SOX4/CGA/VGF/KDM5B/GATA3/GLUL/RAB11FIP2/ACSL4/CPE/IRS2/LIF/ANO1/LRP5/RAB11B/PRKAR1A/PIM3/NMB/MIDN	19	1
GO:19035101	BP	GO:1903510	mucopolysaccharide metabolic process	9/563	96/18614	0.00249633	0.00249633	0.0305884	UGDH/CHPF/IDUA/CHST2/TGFB1/GUSB/CHST15/B4GAT1/GLB1	9	1
GO:20012221	BP	GO:2001222	regulation of neuron migration	6/563	46/18614	0.00249817	0.00249817	0.0305884	CX3CL1/ADGRG1/SEMA6A/MDK/ARHGEF2/STAT3	6	1
GO:00075481	BP	GO:0007548	sex differentiation	18/563	283/18614	0.00254133	0.00254133	0.0308696	CCND1/CGA/VGF/NKX2-1/GATA3/ADGRG1/HSPA5/UBB/MMP14/ADCYAP1R1/SALL1/DACH1/LHX9/NRIP1/AKR1C3/SLIT3/SOX9/TIPARP	18	1
GO:00033821	BP	GO:0003382	epithelial cell morphogenesis	5/563	32/18614	0.00254643	0.00254643	0.0308696	CLDN3/MET/FAT1/PLOD3/RAB25	5	1
GO:00302041	BP	GO:0030204	chondroitin sulfate metabolic process	5/563	32/18614	0.00254643	0.00254643	0.0308696	UGDH/CHPF/IDUA/GUSB/CHST15	5	1
GO:19029031	BP	GO:1902903	regulation of supramolecular fiber organization	22/563	376/18614	0.00256826	0.00256826	0.0309866	APP/CGNL1/CX3CL1/MET/DLC1/MAP2/INPP5J/AEBP1/CLU/EPS8/LIMA1/SDC4/MYADM/TPM1/COTL1/OCLN/INPP5K/ARHGEF2/AKAP9/LDLR/WDR1/MID1	22	1
GO:00357101	BP	GO:0035710	CD4-positive, alpha-beta T cell activation	10/563	115/18614	0.00257301	0.00257301	0.0309866	TMEM98/CD55/GATA3/AGER/ARG2/GPR183/SMAD7/TWSG1/STAT3/JUNB	10	1
GO:00226171	BP	GO:0022617	extracellular matrix disassembly	7/563	62/18614	0.00260064	0.00260064	0.031145	PBXIP1/CST3/DDR1/HPN/MMP14/TGFB1/MMP15	7	1
GO:00336731	BP	GO:0033673	negative regulation of kinase activity	16/563	239/18614	0.00260317	0.00260317	0.031145	GPRC5A/CDKN1A/SPRY1/IRS2/TRIB1/LRP5/ERRFI1/INPP5K/PDCD4/SPRY2/PRKAR1A/GSTP1/TRIB2/GADD45B/MIDN/SFN	16	1
GO:00065761	BP	GO:0006576	biogenic amine metabolic process	9/563	97/18614	0.00267974	0.00267974	0.0319566	NPY/NAAA/GATA3/EPAS1/SMOX/MAOA/HDC/SAT1/SAT2	9	1
GO:00032151	BP	GO:0003215	cardiac right ventricle morphogenesis	4/563	20/18614	0.00272738	0.00272738	0.0320029	SOX4/GATA3/JAG1/SEMA3C	4	1
GO:00066701	BP	GO:0006670	sphingosine metabolic process	4/563	20/18614	0.00272738	0.00272738	0.0320029	ASAH1/NAAA/PLPP2/SPTLC2	4	1
GO:00324951	BP	GO:0032495	response to muramyl dipeptide	4/563	20/18614	0.00272738	0.00272738	0.0320029	VIM/LDOC1/JAG1/ARHGEF2	4	1
GO:00450561	BP	GO:0045056	transcytosis	4/563	20/18614	0.00272738	0.00272738	0.0320029	FCGRT/AGER/LRPAP1/RAB11B	4	1
GO:19039781	BP	GO:1903978	regulation of microglial cell activation	4/563	20/18614	0.00272738	0.00272738	0.0320029	CTSC/CX3CL1/GRN/LDLR	4	1
GO:19030371	BP	GO:1903037	regulation of leukocyte cell-cell adhesion	22/563	378/18614	0.00273914	0.00273914	0.0320029	HLA-DMB/SOX4/CD55/GATA3/AGER/SFTPD/IL6ST/CD27/EGR3/ARG2/CHST2/DLG5/GCNT1/MDK/PELI1/SMAD7/SMARCE1/SDC4/TWSG1/KLF4/SIRPA/PRKAR1A	22	1
GO:00302581	BP	GO:0030258	lipid modification	14/563	197/18614	0.00274987	0.00274987	0.0320029	B4GALNT1/PLPP2/PDK4/IRS2/PORCN/SLC27A2/INPP5J/PLA2G7/BDH2/POR/PLPPR2/INPP5K/SOX9/MBOAT7	14	1
GO:00106341	BP	GO:0010634	positive regulation of epithelial cell migration	13/563	176/18614	0.00275356	0.00275356	0.0320029	THBS1/GRN/GATA3/CTSH/SPARC/IRS2/MET/TGFB1/RAB25/SOX9/EMC10/RHOB/LGMN	13	1
GO:00069841	BP	GO:0006984	ER-nucleus signaling pathway	6/563	47/18614	0.00279193	0.00279193	0.0321428	AGR2/HSPA5/ATF6B/PPP1R15A/PPP1R15B/TMCO1	6	1
GO:00482861	BP	GO:0048286	lung alveolus development	6/563	47/18614	0.00279193	0.00279193	0.0321428	IGFBP5/NKX2-1/SFTPD/HOPX/LIF/ERRFI1	6	1
GO:00509191	BP	GO:0050919	negative chemotaxis	6/563	47/18614	0.00279193	0.00279193	0.0321428	SEMA6A/SLIT1/SEMA4B/SLIT3/SEMA3B/SEMA3C	6	1
GO:19017501	BP	GO:1901750	leukotriene D4 biosynthetic process	3/563	10/18614	0.00281751	0.00281751	0.0322346	GGT5/GGT1/GGT7	3	1
GO:19029591	BP	GO:1902959	regulation of aspartic-type endopeptidase activity involved in amyloid precursor protein catabolic process	3/563	10/18614	0.00281751	0.00281751	0.0322346	EPHA4/AGER/EFNA1	3	1
GO:00424451	BP	GO:0042445	hormone metabolic process	16/563	241/18614	0.00282774	0.00282774	0.0322507	PCSK1N/CGA/DHRS7/GATA3/CPE/SCPEP1/SCNN1B/HPN/AKR1B15/TG/PLA2G7/ATP6AP2/AKR1C3/POR/ALDH1A1/TIPARP	16	1
GO:00316381	BP	GO:0031638	zymogen activation	7/563	63/18614	0.00285107	0.00285107	0.0324092	PLAUR/THBS1/CTSH/HPN/MMP14/GGT1/LGMN	7	1
GO:00488441	BP	GO:0048844	artery morphogenesis	8/563	80/18614	0.00285934	0.00285934	0.0324092	SOX4/EYA1/HEY1/JAG1/MDK/SMAD7/FKBP10/LDLR	8	1
GO:00219531	BP	GO:0021953	central nervous system neuron differentiation	13/563	177/18614	0.00289219	0.00289219	0.0326777	NPY/NTRK2/SOX4/HOXD10/NKX2-1/TSKU/EPHA4/SPOCK1/UBB/TCTN1/MAP2/BTG2/B4GALT5	13	1
GO:00093081	BP	GO:0009308	amine metabolic process	10/563	117/18614	0.00291886	0.00291886	0.0326777	NPY/NAAA/GATA3/EPAS1/SLC7A7/SMOX/MAOA/HDC/SAT1/SAT2	10	1
GO:00302031	BP	GO:0030203	glycosaminoglycan metabolic process	10/563	117/18614	0.00291886	0.00291886	0.0326777	HS3ST1/UGDH/CHPF/IDUA/CHST2/TGFB1/GUSB/CHST15/B4GAT1/GLB1	10	1
GO:00434061	BP	GO:0043406	positive regulation of MAP kinase activity	10/563	117/18614	0.00291886	0.00291886	0.0326777	EDN3/THBS1/ERP29/EPHA4/AGER/HTR2B/TGFA/TGFB1/MAP2K6/MAGED1	10	1
GO:00610361	BP	GO:0061036	positive regulation of cartilage development	5/563	33/18614	0.00292765	0.00292765	0.0326777	MDK/BMP1/SMAD7/POR/SOX9	5	1
GO:00485681	BP	GO:0048568	embryonic organ development	25/563	453/18614	0.00296736	0.00296736	0.0330203	HOXD10/DLX5/CITED1/GATA3/PBX3/EFEMP1/EPAS1/EYA1/TSHZ1/HEY1/HPN/LIF/MMP14/TBX18/HOXD9/TGFB1/SALL1/HOXD3/MYO6/SPRY2/SOX9/JUNB/PTK7/EFNA1/PHLDA2	25	1
GO:00109761	BP	GO:0010976	positive regulation of neuron projection development	12/563	157/18614	0.00298668	0.00298668	0.0331346	NTRK2/TENM3/CX3CL1/GRN/S100A9/DDR1/HSPA5/VLDLR/MDK/PTK7/DBN1/ENC1	12	1
GO:00352701	BP	GO:0035270	endocrine system development	11/563	137/18614	0.00300707	0.00300707	0.0332599	SOX4/CGA/NKX2-1/GATA3/CDH2/TG/SALL1/HOXD3/MDK/SOX9/CDH1	11	1
GO:00064931	BP	GO:0006493	protein O-linked glycosylation	9/563	99/18614	0.00307851	0.00307851	0.0337769	GALNT10/GCNT1/TMTC2/B3GNT8/GALNT14/B4GAT1/PLOD3/DPM3/B4GALT5	9	1
GO:00603491	BP	GO:0060349	bone morphogenesis	9/563	99/18614	0.00307851	0.00307851	0.0337769	DLX5/TSKU/SERPINH1/NAB2/GLG1/MMP14/LRP5/POR/SOX9	9	1
GO:00083441	BP	GO:0008344	adult locomotory behavior	8/563	81/18614	0.00309071	0.00309071	0.0337769	APP/HOXD10/TUBA1A/EPHA4/PBX3/HOXD9/EPS8/CNP	8	1
GO:01201931	BP	GO:0120193	tight junction organization	8/563	81/18614	0.00309071	0.00309071	0.0337769	CLDN16/CLDN1/CLDN4/CLDN3/OCLN/MARVELD2/CLDN9/CLDN7	8	1
GO:00518971	BP	GO:0051897	positive regulation of protein kinase B signaling	10/563	118/18614	0.00310518	0.00310518	0.0337946	IGFBP5/GDF15/MYDGF/THBS1/F3/CX3CL1/GATA3/TGFB1/AKR1C3/SPRY2	10	1
GO:00480661	BP	GO:0048066	developmental pigmentation	6/563	48/18614	0.00311079	0.00311079	0.0337946	EDN3/CITED1/ATP6AP2/MITF/RAB27A/CD63	6	1
GO:00065901	BP	GO:0006590	thyroid hormone generation	4/563	21/18614	0.00328949	0.00328949	0.035525	CGA/GATA3/HPN/TG	4	1
GO:00193701	BP	GO:0019370	leukotriene biosynthetic process	4/563	21/18614	0.00328949	0.00328949	0.035525	GGT5/GGT1/GGT7/MGST3	4	1
GO:00022861	BP	GO:0002286	T cell activation involved in immune response	10/563	119/18614	0.00330085	0.00330085	0.0355429	HLA-DMB/TMEM98/GATA3/GPR183/MDK/SMAD7/RAB27A/ICAM1/STAT3/JUNB	10	1
GO:00700851	BP	GO:0070085	glycosylation	16/563	245/18614	0.00332514	0.00332514	0.035636	RPN2/B4GALNT1/GALNT10/GCNT1/TMTC2/ST3GAL5/GFPT2/B3GNT8/B4GALT3/GALNT14/TUSC3/B4GAT1/PLOD3/SLC39A8/DPM3/B4GALT5	16	1
GO:00066881	BP	GO:0006688	glycosphingolipid biosynthetic process	5/563	34/18614	0.00334843	0.00334843	0.035636	B4GALNT1/ST3GAL5/TM9SF2/B4GALT3/B4GALT5	5	1
GO:00488411	BP	GO:0048841	regulation of axon extension involved in axon guidance	5/563	34/18614	0.00334843	0.00334843	0.035636	SEMA6A/SLIT1/SEMA4B/SEMA3B/SEMA3C	5	1
GO:00603171	BP	GO:0060317	cardiac epithelial to mesenchymal transition	5/563	34/18614	0.00334843	0.00334843	0.035636	HEY1/SPRY1/JAG1/PDCD4/EFNA1	5	1
GO:00463281	BP	GO:0046328	regulation of JNK cascade	11/563	139/18614	0.00336277	0.00336277	0.0356849	APP/MBIP/AGER/TRAF4/CD27/FZD7/PDCD4/SIRPA/GSTP1/GADD45B/NCOR1	11	1
GO:00308881	BP	GO:0030888	regulation of B cell proliferation	7/563	65/18614	0.00340696	0.00340696	0.0360493	CDKN1A/IRS2/IKZF3/GPR183/PELI1/TICAM1/CD320	7	1
GO:00462091	BP	GO:0046209	nitric oxide metabolic process	8/563	83/18614	0.00359695	0.00359695	0.03795	NPY/ARG2/KLF2/CLU/POR/KLF4/TICAM1/SIRPA	8	1
GO:00510171	BP	GO:0051017	actin filament bundle assembly	12/563	161/18614	0.00366568	0.00366568	0.0385182	CGNL1/CX3CL1/EZR/FAM107A/MET/DLC1/EPS8/LIMA1/SDC4/TPM1/INPP5K/HSP90B1	12	1
GO:00987731	BP	GO:0098773	skin epidermis development	10/563	121/18614	0.00372157	0.00372157	0.0385182	IGFBP5/CDH3/CLDN1/CLDN4/LGR5/LRP4/MET/KLF4/SOX9/SFN	10	1
GO:00085851	BP	GO:0008585	female gonad development	9/563	102/18614	0.0037628	0.0037628	0.0385182	CGA/VGF/HSPA5/UBB/MMP14/LHX9/NRIP1/SLIT3/TIPARP	9	1
GO:00424721	BP	GO:0042472	inner ear morphogenesis	9/563	102/18614	0.0037628	0.0037628	0.0385182	DLX5/GATA3/EYA1/HPN/TBX18/MYO6/SPRY2/SOX9/PTK7	9	1
GO:00064861	BP	GO:0006486	protein glycosylation	15/563	226/18614	0.00378421	0.00378421	0.0385182	RPN2/GALNT10/GCNT1/TMTC2/ST3GAL5/GFPT2/B3GNT8/B4GALT3/GALNT14/TUSC3/B4GAT1/PLOD3/SLC39A8/DPM3/B4GALT5	15	1
GO:00434131	BP	GO:0043413	macromolecule glycosylation	15/563	226/18614	0.00378421	0.00378421	0.0385182	RPN2/GALNT10/GCNT1/TMTC2/ST3GAL5/GFPT2/B3GNT8/B4GALT3/GALNT14/TUSC3/B4GAT1/PLOD3/SLC39A8/DPM3/B4GALT5	15	1
GO:00067511	BP	GO:0006751	glutathione catabolic process	3/563	11/18614	0.00378758	0.00378758	0.0385182	GGT5/GGT1/GGT7	3	1
GO:00301671	BP	GO:0030167	proteoglycan catabolic process	3/563	11/18614	0.00378758	0.00378758	0.0385182	IDUA/GUSB/GLB1	3	1
GO:00349751	BP	GO:0034975	protein folding in endoplasmic reticulum	3/563	11/18614	0.00378758	0.00378758	0.0385182	HSPA5/PDIA3/HSP90B1	3	1
GO:00601741	BP	GO:0060174	limb bud formation	3/563	11/18614	0.00378758	0.00378758	0.0385182	SOX4/SOX9/SEMA3C	3	1
GO:00611401	BP	GO:0061140	lung secretory cell differentiation	3/563	11/18614	0.00378758	0.00378758	0.0385182	NKX2-1/AGR2/RBBP9	3	1
GO:19050501	BP	GO:1905050	positive regulation of metallopeptidase activity	3/563	11/18614	0.00378758	0.00378758	0.0385182	CLDN4/CLDN3/STAT3	3	1
GO:20012231	BP	GO:2001223	negative regulation of neuron migration	3/563	11/18614	0.00378758	0.00378758	0.0385182	CX3CL1/ADGRG1/STAT3	3	1
GO:00019741	BP	GO:0001974	blood vessel remodeling	6/563	50/18614	0.00382902	0.00382902	0.0388317	CST3/EPAS1/LIF/TGFB1/JAG1/SEMA3C	6	1
GO:00160521	BP	GO:0016052	carbohydrate catabolic process	12/563	162/18614	0.00385352	0.00385352	0.0389722	APP/IER3/IDUA/MAN2B1/SLC4A4/LRP5/GUSB/NEU1/STAT3/GAA/GLB1/NCOR1	12	1
GO:20010571	BP	GO:2001057	reactive nitrogen species metabolic process	8/563	84/18614	0.00387299	0.00387299	0.0390612	NPY/ARG2/KLF2/CLU/POR/KLF4/TICAM1/SIRPA	8	1
GO:00224081	BP	GO:0022408	negative regulation of cell-cell adhesion	14/563	205/18614	0.00393395	0.00393395	0.039567	SFTPD/ARG2/DLG5/TGFB1/JAG1/MDK/PELI1/SMAD7/SDC4/TWSG1/MYADM/KLF4/CDH1/PRKAR1A	14	1
GO:00513841	BP	GO:0051384	response to glucocorticoid	11/563	142/18614	0.00395882	0.00395882	0.039708	CCND1/CLDN1/FOSB/FAM107A/PAM/MDK/ERRFI1/POR/SLIT3/ZFP36/GLB1	11	1
GO:00215431	BP	GO:0021543	pallium development	13/563	184/18614	0.00403034	0.00403034	0.0400959	NPY/NTRK2/NKX2-1/TSKU/TUBA1A/ADGRG1/CDH2/LAMB1/MDK/BTG2/XAB2/MBOAT7/EMX2	13	1
GO:19021071	BP	GO:1902107	positive regulation of leukocyte differentiation	13/563	184/18614	0.00403034	0.00403034	0.0400959	TESC/SOX4/GATA3/AGER/CD27/EGR3/LIF/MMP14/TGFB1/CCR1/MDK/TRIB1/SMARCE1	13	1
GO:19037081	BP	GO:1903708	positive regulation of hemopoiesis	13/563	184/18614	0.00403034	0.00403034	0.0400959	TESC/SOX4/GATA3/AGER/CD27/EGR3/LIF/MMP14/TGFB1/CCR1/MDK/TRIB1/SMARCE1	13	1
GO:00016491	BP	GO:0001649	osteoblast differentiation	16/563	250/18614	0.00404624	0.00404624	0.040145	IGFBP5/DLX5/CITED1/CAT/IL6ST/NPNT/CHRD/SMOC1/JAG1/LRP5/MAP2K6/TWSG1/SOX9/JUNB/RRBP1/DDX5	16	1
GO:00140741	BP	GO:0014074	response to purine-containing compound	11/563	143/18614	0.00417522	0.00417522	0.0410635	IGFBP5/APP/VGF/FOSB/CITED1/BSG/EZR/HSPA5/INPP5K/HSP90B1/AKAP9	11	1
GO:00305341	BP	GO:0030534	adult behavior	11/563	143/18614	0.00417522	0.00417522	0.0410635	NPY/APP/HOXD10/TUBA1A/EPHA4/PBX3/NCSTN/HOXD9/EPS8/HOMER1/CNP	11	1
GO:00509211	BP	GO:0050921	positive regulation of chemotaxis	11/563	143/18614	0.00417522	0.00417522	0.0410635	EDN3/THBS1/THBS4/F3/AGER/MET/TGFB1/CCR1/PLA2G7/MDK/LGMN	11	1
GO:00424711	BP	GO:0042471	ear morphogenesis	10/563	123/18614	0.00418368	0.00418368	0.0410635	DLX5/GATA3/EYA1/TSHZ1/HPN/TBX18/MYO6/SPRY2/SOX9/PTK7	10	1
GO:00326401	BP	GO:0032640	tumor necrosis factor production	13/563	185/18614	0.004219	0.004219	0.0411893	APP/THBS1/CX3CL1/AGER/ARG2/CLU/ERRFI1/ARHGEF2/STAT3/TICAM1/ZFP36/SIRPA/GSTP1	13	1
GO:00326801	BP	GO:0032680	regulation of tumor necrosis factor production	13/563	185/18614	0.004219	0.004219	0.0411893	APP/THBS1/CX3CL1/AGER/ARG2/CLU/ERRFI1/ARHGEF2/STAT3/TICAM1/ZFP36/SIRPA/GSTP1	13	1
GO:00459121	BP	GO:0045912	negative regulation of carbohydrate metabolic process	6/563	51/18614	0.00423099	0.00423099	0.0411964	IER3/TGFB1/INPP5K/STAT3/NCOR1/MIDN	6	1
GO:00602911	BP	GO:0060291	long-term synaptic potentiation	9/563	104/18614	0.00428147	0.00428147	0.0415774	NTRK2/APP/EPHA4/AGER/NCSTN/FAM107A/IGSF11/ARC/LGMN	9	1
GO:00509311	BP	GO:0050931	pigment cell differentiation	5/563	36/18614	0.00431755	0.00431755	0.0417065	EDN3/CITED1/MITF/RAB27A/CD63	5	1
GO:19053321	BP	GO:1905332	positive regulation of morphogenesis of an epithelium	5/563	36/18614	0.00431755	0.00431755	0.0417065	GATA3/LIF/MDK/SOX9/MAGED1	5	1
GO:00459261	BP	GO:0045926	negative regulation of growth	16/563	252/18614	0.00436845	0.00436845	0.0420682	IGFBP5/CGA/GDF15/CDKN1A/SEMA6A/MAP2/TGFB1/MEG3/SLIT1/SEMA4B/JADE1/SLIT3/SEMA3B/CDH1/LGMN/SEMA3C	16	1
GO:00073891	BP	GO:0007389	pattern specification process	25/563	467/18614	0.0043851	0.0043851	0.0420682	HOXD10/NKX2-1/PBX3/EYA1/TSHZ1/ADGRG1/HEY1/LRP4/SPRY1/CHRD/TCTN1/TBX18/HOXD9/HOXD8/HOXD3/BMP1/LRP5/ATP6AP2/BTG2/EGR2/ARC/MLLT3/EMX2/SEMA3C/MID1	25	1
GO:00350191	BP	GO:0035019	somatic stem cell population maintenance	7/563	68/18614	0.00439096	0.00439096	0.0420682	SOX4/LIF/LRP5/KLF4/SOX9/BCL9/STAT3	7	1
GO:00140651	BP	GO:0014065	phosphatidylinositol 3-kinase signaling	11/563	144/18614	0.00440095	0.00440095	0.0420682	NTRK2/MYDGF/GATA3/CAT/DDR1/PTPN13/HTR2B/PIP5K1B/SOX9/RGL2/FN1	11	1
GO:00972371	BP	GO:0097237	cellular response to toxic substance	10/563	124/18614	0.00443112	0.00443112	0.0422462	SOD3/S100A9/CAT/PIM1/TP53INP1/PTPN13/ALDH1A1/GSTP1/MGST3/TXNRD1	10	1
GO:00615721	BP	GO:0061572	actin filament bundle organization	12/563	165/18614	0.0044639	0.0044639	0.0424482	CGNL1/CX3CL1/EZR/FAM107A/MET/DLC1/EPS8/LIMA1/SDC4/TPM1/INPP5K/HSP90B1	12	1
GO:00066311	BP	GO:0006631	fatty acid metabolic process	22/563	394/18614	0.0044838	0.0044838	0.042527	ASAH1/PCCA/NAAA/EPHX1/ACSL4/SCD5/PDK4/ALDH3A2/IRS2/PAM/SLC27A2/GGT5/GGT1/SLC27A6/BDH2/AKR1C3/DEGS1/POR/SOX9/GSTP1/LPGAT1/NCOR1	22	1
GO:00507281	BP	GO:0050728	negative regulation of inflammatory response	13/563	187/18614	0.00461771	0.00461771	0.043684	NPY/CX3CL1/GRN/GATA3/CALCRL/IER3/MDK/KLF4/SLC39A8/ZFP36/SIRPA/GSTP1/LDLR	13	1
GO:00359881	BP	GO:0035988	chondrocyte proliferation	4/563	23/18614	0.00463992	0.00463992	0.0437756	PBXIP1/MMP14/SMAD7/SOX9	4	1
GO:00226021	BP	GO:0022602	ovulation cycle process	6/563	52/18614	0.00466327	0.00466327	0.0437756	CGA/HSPA5/PAM/NRIP1/MAP2K6/SLIT3	6	1
GO:19015701	BP	GO:1901570	fatty acid derivative biosynthetic process	6/563	52/18614	0.00466327	0.00466327	0.0437756	ACSL4/PAM/SLC27A2/GGT5/GGT1/GGT7	6	1
GO:00308561	BP	GO:0030856	regulation of epithelial cell differentiation	12/563	166/18614	0.00468374	0.00468374	0.0438064	CCND1/MAFF/GATA3/SPRY1/ETV4/LIF/JAG1/ERRFI1/SPRY2/SOX9/ZFP36/SFN	12	1
GO:00022631	BP	GO:0002263	cell activation involved in immune response	18/563	300/18614	0.00469048	0.00469048	0.0438064	HLA-DMB/APP/TMEM98/GRN/GATA3/RNF8/LAMP1/SCNN1B/TGFB1/GPR183/MDK/SMAD7/RAB27A/ICAM1/STAT3/JUNB/GAB2/TICAM1	18	1
GO:00616141	BP	GO:0061614	miRNA transcription	7/563	69/18614	0.00476242	0.00476242	0.0443651	GATA3/TGFB1/KLF4/SOX9/STAT3/DDX5/NCOR1	7	1
GO:00020881	BP	GO:0002088	lens development in camera-type eye	8/563	87/18614	0.00479999	0.00479999	0.0446016	VIM/KDM5B/GATA3/SPRY1/MAF/FAT1/SPRY2/SKIL	8	1
GO:00486081	BP	GO:0048608	reproductive structure development	18/563	301/18614	0.0048532	0.0048532	0.0448002	CCND1/CGA/VGF/NKX2-1/PSAP/KDM5B/GATA3/ADGRG1/HSPA5/UBB/MMP14/SALL1/LHX9/NRIP1/AKR1C3/SLIT3/SOX9/TIPARP	18	1
GO:00359091	BP	GO:0035909	aorta morphogenesis	5/563	37/18614	0.00487031	0.00487031	0.0448002	SOX4/EYA1/HEY1/JAG1/FKBP10	5	1
GO:00506541	BP	GO:0050654	chondroitin sulfate proteoglycan metabolic process	5/563	37/18614	0.00487031	0.00487031	0.0448002	UGDH/CHPF/IDUA/GUSB/CHST15	5	1
GO:00603231	BP	GO:0060323	head morphogenesis	5/563	37/18614	0.00487031	0.00487031	0.0448002	DLX5/PAX9/CRISPLD1/ATP6AP2/TIPARP	5	1
GO:00069831	BP	GO:0006983	ER overload response	3/563	12/18614	0.00493753	0.00493753	0.0448823	HSPA5/PPP1R15B/TMCO1	3	1
GO:00602211	BP	GO:0060221	retinal rod cell differentiation	3/563	12/18614	0.00493753	0.00493753	0.0448823	NTRK2/SOX9/STAT3	3	1
GO:00716351	BP	GO:0071635	negative regulation of transforming growth factor beta production	3/563	12/18614	0.00493753	0.00493753	0.0448823	CDH3/TSKU/FN1	3	1
GO:19017481	BP	GO:1901748	leukotriene D4 metabolic process	3/563	12/18614	0.00493753	0.00493753	0.0448823	GGT5/GGT1/GGT7	3	1
GO:00709971	BP	GO:0070997	neuron death	21/563	373/18614	0.00494054	0.00494054	0.0448823	NPY/NTRK2/APP/CCND1/CITED1/TUBA1A/CX3CL1/GRN/TRIM2/GATA3/PIGT/IL6ST/HSPA5/NCSTN/UBB/CRLF1/CLU/MDK/BTG2/LGMN/BAG5	21	1
GO:00454711	BP	GO:0045471	response to ethanol	10/563	126/18614	0.0049605	0.0049605	0.0448826	CCND1/CLDN1/CLDN3/GATA3/CAT/CD27/TP53INP1/ADCYAP1R1/EPS8/CLDN7	10	1
GO:00030021	BP	GO:0003002	regionalization	23/563	422/18614	0.00496509	0.00496509	0.0448826	HOXD10/NKX2-1/PBX3/TSHZ1/ADGRG1/HEY1/LRP4/SPRY1/CHRD/TCTN1/TBX18/HOXD9/HOXD8/HOXD3/BMP1/LRP5/ATP6AP2/BTG2/EGR2/ARC/MLLT3/EMX2/SEMA3C	23	1
GO:00017011	BP	GO:0001701	in utero embryonic development	22/563	398/18614	0.00504134	0.00504134	0.0454596	MAFF/CITED1/SLC34A2/GATA3/EPAS1/HEY1/HOPX/LIF/ARNT2/TCTN1/STMN3/KLF2/INPP5K/PLOD3/KLF4/XAB2/JUNB/DBN1/FKBP10/SKIL/ELF3/PHLDA2	22	1
GO:00456671	BP	GO:0045667	regulation of osteoblast differentiation	11/563	147/18614	0.00513683	0.00513683	0.0459827	IGFBP5/CITED1/IL6ST/NPNT/CHRD/SMOC1/JAG1/LRP5/TWSG1/SOX9/DDX5	11	1
GO:00311101	BP	GO:0031110	regulation of microtubule polymerization or depolymerization	8/563	88/18614	0.00514399	0.00514399	0.0459827	MET/MAP2/STMN3/INPP5J/OCLN/ARHGEF2/AKAP9/MID1	8	1
GO:00353041	BP	GO:0035304	regulation of protein dephosphorylation	8/563	88/18614	0.00514399	0.00514399	0.0459827	RCAN1/DLC1/TGFB1/NUAK1/HSP90B1/PPP1R15A/PPP1R15B/PPP6R3	8	1
GO:00436271	BP	GO:0043627	response to estrogen	7/563	70/18614	0.00515707	0.00515707	0.0459827	CCND1/CITED1/SLC34A2/GATA3/MMP14/SERPINB9/CKB	7	1
GO:00032791	BP	GO:0003279	cardiac septum development	9/563	107/18614	0.00516214	0.00516214	0.0459827	SOX4/GATA3/HEY1/SALL1/JAG1/SMAD7/SLIT3/PTK7/SEMA3C	9	1
GO:00508071	BP	GO:0050807	regulation of synapse organization	15/563	234/18614	0.00521021	0.00521021	0.0461757	NTRK2/APP/TUBA1A/EPHA4/LRP4/PTPN13/CDH2/DLG5/SLIT1/ARC/GPC4/RHOB/DBN1/HOMER1/EFNA1	15	1
GO:20001161	BP	GO:2000116	regulation of cysteine-type endopeptidase activity	15/563	234/18614	0.00521021	0.00521021	0.0461757	PLAUR/THBS1/F3/CST3/S100A9/CD27/CTSH/DLC1/RFFL/POR/KLF4/SERPINB9/LGMN/PMAIP1/SFN	15	1
GO:00311091	BP	GO:0031109	microtubule polymerization or depolymerization	10/563	127/18614	0.00524316	0.00524316	0.0461757	TUBA1A/MET/MAP2/STMN3/INPP5J/OCLN/ARHGEF2/CCDC57/AKAP9/MID1	10	1
GO:00353031	BP	GO:0035303	regulation of dephosphorylation	10/563	127/18614	0.00524316	0.00524316	0.0461757	RCAN1/NPNT/DLC1/TGFB1/NUAK1/INPP5K/HSP90B1/PPP1R15A/PPP1R15B/PPP6R3	10	1
GO:00715591	BP	GO:0071559	response to transforming growth factor beta	17/563	280/18614	0.00525604	0.00525604	0.0461757	GDF15/CLDN1/THBS1/NKX2-1/CITED1/NPNT/SPRY1/HSPA5/GLG1/MXRA5/TGFB1/SMAD7/TWSG1/SPRY2/SOX9/STAT3/SKIL	17	1
GO:00717061	BP	GO:0071706	tumor necrosis factor superfamily cytokine production	13/563	190/18614	0.00527211	0.00527211	0.0461757	APP/THBS1/CX3CL1/AGER/ARG2/CLU/ERRFI1/ARHGEF2/STAT3/TICAM1/ZFP36/SIRPA/GSTP1	13	1
GO:19035551	BP	GO:1903555	regulation of tumor necrosis factor superfamily cytokine production	13/563	190/18614	0.00527211	0.00527211	0.0461757	APP/THBS1/CX3CL1/AGER/ARG2/CLU/ERRFI1/ARHGEF2/STAT3/TICAM1/ZFP36/SIRPA/GSTP1	13	1
GO:00020531	BP	GO:0002053	positive regulation of mesenchymal cell proliferation	4/563	24/18614	0.00543673	0.00543673	0.0472783	IRS2/CHRD/LRP5/SOX9	4	1
GO:00400371	BP	GO:0040037	negative regulation of fibroblast growth factor receptor signaling pathway	4/563	24/18614	0.00543673	0.00543673	0.0472783	THBS1/GATA3/SPRY1/SPRY2	4	1
GO:00481431	BP	GO:0048143	astrocyte activation	4/563	24/18614	0.00543673	0.00543673	0.0472783	APP/GRN/AGER/LDLR	4	1
GO:00702291	BP	GO:0070229	negative regulation of lymphocyte apoptotic process	5/563	38/18614	0.00547146	0.00547146	0.0474676	ORMDL3/CD27/IRS2/ARG2/EFNA1	5	1
GO:00080161	BP	GO:0008016	regulation of heart contraction	14/563	213/18614	0.00550308	0.00550308	0.047629	EDN3/ATP1B1/CELF2/EPAS1/BVES/HOPX/DMD/TBX18/PDE4D/DSP/SMAD7/TPM1/GAA/AKAP9	14	1
GO:00614581	BP	GO:0061458	reproductive system development	18/563	305/18614	0.00555113	0.00555113	0.0479315	CCND1/CGA/VGF/NKX2-1/PSAP/KDM5B/GATA3/ADGRG1/HSPA5/UBB/MMP14/SALL1/LHX9/NRIP1/AKR1C3/SLIT3/SOX9/TIPARP	18	1
GO:19033171	BP	GO:1903317	regulation of protein maturation	7/563	71/18614	0.00557577	0.00557577	0.0480311	SOX4/PLAUR/THBS1/TMEM98/GLG1/HPN/MMP14	7	1
GO:00713201	BP	GO:0071320	cellular response to cAMP	6/563	54/18614	0.00562408	0.00562408	0.0483334	IGFBP5/APP/EZR/HSPA5/INPP5K/AKAP9	6	1
GO:19018881	BP	GO:1901888	regulation of cell junction assembly	14/563	214/18614	0.00573036	0.00573036	0.0490808	NTRK2/APP/CLDN1/THBS1/CLDN3/FAM107A/HOPX/MMP14/PTPN13/DLC1/DLG5/SLIT1/SDC4/GPC4	14	1
GO:00466511	BP	GO:0046651	lymphocyte proliferation	18/563	306/18614	0.00573786	0.00573786	0.0490808	HLA-DMB/CD55/AGER/CDKN1A/SFTPD/IL6ST/NCSTN/IRS2/IKZF3/ARG2/DLG5/GPR183/PELI1/SDC4/TWSG1/TICAM1/CD320/PRKAR1A	18	1
GO:00608401	BP	GO:0060840	artery development	9/563	109/18614	0.00582308	0.00582308	0.0496937	SOX4/EYA1/HEY1/JAG1/MDK/SMAD7/EGR2/FKBP10/LDLR	9	1
GO:00608281	BP	GO:0060828	regulation of canonical Wnt signaling pathway	16/563	260/18614	0.00587399	0.00587399	0.0500116	SOX4/CDH3/DLX5/LGR5/LRP4/CDH2/FZD7/TBX18/TGFB1/TLE2/MDK/ATP6AP2/JADE1/SOX9/MLLT3/PTK7	16	1
GO:00305161	BP	GO:0030516	regulation of axon extension	8/563	90/18614	0.00588821	0.00588821	0.0500163	SEMA6A/MAP2/SLIT1/SEMA4B/SEMA3B/CDH1/SEMA3C/FN1	8	1
GO:00328721	BP	GO:0032872	regulation of stress-activated MAPK cascade	13/563	193/18614	0.00599879	0.00599879	0.0507774	APP/MBIP/AGER/EZR/TRAF4/CD27/FZD7/PDCD4/SIRPA/GSTP1/GADD45B/MID1/NCOR1	13	1
GO:00060241	BP	GO:0006024	glycosaminoglycan biosynthetic process	7/563	72/18614	0.00601941	0.00601941	0.0507774	HS3ST1/UGDH/CHPF/CHST2/TGFB1/CHST15/B4GAT1	7	1
GO:00421301	BP	GO:0042130	negative regulation of T cell proliferation	7/563	72/18614	0.00601941	0.00601941	0.0507774	SFTPD/ARG2/DLG5/PELI1/SDC4/TWSG1/PRKAR1A	7	1
GO:00313481	BP	GO:0031348	negative regulation of defense response	17/563	284/18614	0.00603618	0.00603618	0.0508017	NPY/CX3CL1/GRN/GATA3/CALCRL/IER3/ARG2/TGFB1/MDK/KLF4/SERPINB9/SLC39A8/ZFP36/SIRPA/GSTP1/TRIM38/LDLR	17	1
GO:00302791	BP	GO:0030279	negative regulation of ossification	5/563	39/18614	0.00612315	0.00612315	0.0512106	LRP4/CCR1/MDK/SMAD7/SOX9	5	1
GO:00972421	BP	GO:0097242	amyloid-beta clearance	5/563	39/18614	0.00612315	0.00612315	0.0512106	LRPAP1/LRP4/CLU/RAB11B/LDLR	5	1
GO:00435881	BP	GO:0043588	skin development	18/563	308/18614	0.00612672	0.00612672	0.0512106	IGFBP5/ASAH1/CDH3/CLDN1/CLDN4/LGR5/LRP4/ETV4/MET/JAG1/DSP/AKR1C3/ERRFI1/KLF4/SOX9/PPL/ZFP36/SFN	18	1
GO:00508641	BP	GO:0050864	regulation of B cell activation	10/563	130/18614	0.00616734	0.00616734	0.0514327	CDKN1A/CD27/IRS2/IKZF3/MMP14/TGFB1/GPR183/PELI1/TICAM1/CD320	10	1
GO:00346161	BP	GO:0034616	response to laminar fluid shear stress	3/563	13/18614	0.00627593	0.00627593	0.0518657	KLF2/SMAD7/KLF4	3	1
GO:00354371	BP	GO:0035437	maintenance of protein localization in endoplasmic reticulum	3/563	13/18614	0.00627593	0.00627593	0.0518657	HSPA5/KDELR3/OS9	3	1
GO:00702541	BP	GO:0070254	mucus secretion	3/563	13/18614	0.00627593	0.00627593	0.0518657	AGR2/SCNN1B/ANO1	3	1
GO:20010461	BP	GO:2001046	positive regulation of integrin-mediated signaling pathway	3/563	13/18614	0.00627593	0.00627593	0.0518657	LAMB1/LAMB2/CD63	3	1
GO:00031811	BP	GO:0003181	atrioventricular valve morphogenesis	4/563	25/18614	0.00631999	0.00631999	0.0518785	SOX4/HEY1/SLIT3/EFNA1	4	1
GO:00303181	BP	GO:0030318	melanocyte differentiation	4/563	25/18614	0.00631999	0.00631999	0.0518785	EDN3/CITED1/MITF/RAB27A	4	1
GO:19029931	BP	GO:1902993	positive regulation of amyloid precursor protein catabolic process	4/563	25/18614	0.00631999	0.00631999	0.0518785	EPHA4/AGER/CLU/EFNA1	4	1
GO:00064691	BP	GO:0006469	negative regulation of protein kinase activity	14/563	217/18614	0.00645777	0.00645777	0.0528909	GPRC5A/CDKN1A/SPRY1/TRIB1/LRP5/ERRFI1/INPP5K/PDCD4/SPRY2/PRKAR1A/GSTP1/TRIB2/GADD45B/SFN	14	1
GO:00723311	BP	GO:0072331	signal transduction by p53 class mediator	12/563	173/18614	0.00647575	0.00647575	0.0529198	SOX4/CDKN1A/UBB/RFFL/MYO6/NUAK1/MAP2K6/PTTG1IP/TP53BP2/BAG6/DDX5/PMAIP1	12	1
GO:00066611	BP	GO:0006661	phosphatidylinositol biosynthetic process	10/563	131/18614	0.00650204	0.00650204	0.0530163	PIGT/INPP1/HTR2B/CISH/INPP5J/PIP5K1B/PGAP3/INPP5K/MBOAT7/DPM3	10	1
GO:00508031	BP	GO:0050803	regulation of synapse structure or activity	15/563	240/18614	0.00654278	0.00654278	0.0532299	NTRK2/APP/TUBA1A/EPHA4/LRP4/PTPN13/CDH2/DLG5/SLIT1/ARC/GPC4/RHOB/DBN1/HOMER1/EFNA1	15	1
GO:00106751	BP	GO:0010675	regulation of cellular carbohydrate metabolic process	11/563	152/18614	0.00657622	0.00657622	0.0532653	TFF3/IER3/PDK4/IRS2/ADCYAP1R1/INPP5K/STAT3/PMAIP1/NCOR1/MIDN/PHLDA2	11	1
GO:00720061	BP	GO:0072006	nephron development	11/563	152/18614	0.00657622	0.00657622	0.0532653	CITED1/GATA3/EYA1/NPNT/TMEM59L/LIF/SALL1/JAG1/SOX9/MAGED1/LAMB2	11	1
GO:00071791	BP	GO:0007179	transforming growth factor beta receptor signaling pathway	14/563	218/18614	0.00671601	0.00671601	0.0542057	GDF15/THBS1/NKX2-1/CITED1/NPNT/SPRY1/HSPA5/GLG1/TGFB1/SMAD7/TWSG1/SPRY2/STAT3/SKIL	14	1
GO:00510581	BP	GO:0051058	negative regulation of small GTPase mediated signal transduction	6/563	56/18614	0.00672195	0.00672195	0.0542057	CGNL1/SPRY1/MET/DLC1/STMN3/SPRY2	6	1
GO:00703021	BP	GO:0070302	regulation of stress-activated protein kinase signaling cascade	13/563	196/18614	0.00680321	0.00680321	0.0547405	APP/MBIP/AGER/EZR/TRAF4/CD27/FZD7/PDCD4/SIRPA/GSTP1/GADD45B/MID1/NCOR1	13	1
GO:00019531	BP	GO:0001953	negative regulation of cell-matrix adhesion	5/563	40/18614	0.00682751	0.00682751	0.0548155	THBS1/FAM107A/MMP14/DLC1/JAG1	5	1
GO:00140661	BP	GO:0014066	regulation of phosphatidylinositol 3-kinase signaling	9/563	112/18614	0.00693462	0.00693462	0.0555536	NTRK2/MYDGF/CAT/DDR1/PTPN13/PIP5K1B/SOX9/RGL2/FN1	9	1
GO:00032811	BP	GO:0003281	ventricular septum development	7/563	74/18614	0.00698503	0.00698503	0.0557136	SOX4/GATA3/HEY1/SALL1/SMAD7/SLIT3/PTK7	7	1
GO:00451231	BP	GO:0045123	cellular extravasation	7/563	74/18614	0.00698503	0.00698503	0.0557136	CX3CL1/AGER/CHST2/GCNT1/MDK/ICAM1/SIRPA	7	1
GO:00329431	BP	GO:0032943	mononuclear cell proliferation	18/563	313/18614	0.00719346	0.00719346	0.0572514	HLA-DMB/CD55/AGER/CDKN1A/SFTPD/IL6ST/NCSTN/IRS2/IKZF3/ARG2/DLG5/GPR183/PELI1/SDC4/TWSG1/TICAM1/CD320/PRKAR1A	18	1
GO:00464881	BP	GO:0046488	phosphatidylinositol metabolic process	11/563	154/18614	0.0072334	0.0072334	0.0574444	PIGT/INPP1/HTR2B/CISH/INPP5J/PIP5K1B/PGAP3/INPP5K/MBOAT7/DPM3/LPGAT1	11	1
GO:00220101	BP	GO:0022010	central nervous system myelination	4/563	26/18614	0.00729351	0.00729351	0.0575473	NCSTN/MAL/CLU/B4GALT5	4	1
GO:00322911	BP	GO:0032291	axon ensheathment in central nervous system	4/563	26/18614	0.00729351	0.00729351	0.0575473	NCSTN/MAL/CLU/B4GALT5	4	1
GO:19055231	BP	GO:1905523	positive regulation of macrophage migration	4/563	26/18614	0.00729351	0.00729351	0.0575473	THBS1/CX3CL1/MMP14/MDK	4	1
GO:00436661	BP	GO:0043666	regulation of phosphoprotein phosphatase activity	6/563	57/18614	0.00732556	0.00732556	0.0576758	RCAN1/NUAK1/HSP90B1/PPP1R15A/PPP1R15B/PPP6R3	6	1
GO:00426981	BP	GO:0042698	ovulation cycle	7/563	75/18614	0.00750878	0.00750878	0.0589915	CGA/HSPA5/PAM/MDK/NRIP1/MAP2K6/SLIT3	7	1
GO:00026911	BP	GO:0002691	regulation of cellular extravasation	5/563	41/18614	0.00758661	0.00758661	0.0594754	AGER/CHST2/GCNT1/MDK/ICAM1	5	1
GO:19038941	BP	GO:1903894	regulation of IRE1-mediated unfolded protein response	3/563	14/18614	0.00781005	0.00781005	0.0609659	AGR2/HSPA5/DNAJB9	3	1
GO:19044241	BP	GO:1904424	regulation of GTP binding	3/563	14/18614	0.00781005	0.00781005	0.0609659	EPHA4/CCPG1/MET	3	1
GO:00429821	BP	GO:0042982	amyloid precursor protein metabolic process	8/563	95/18614	0.00810623	0.00810623	0.0631433	ITM2C/NTRK2/EPHA4/AGER/ITM2B/NCSTN/CLU/EFNA1	8	1
GO:00019381	BP	GO:0001938	positive regulation of endothelial cell proliferation	9/563	115/18614	0.00820186	0.00820186	0.0635948	EGFL7/MYDGF/THBS4/F3/EGR3/HTR2B/MDK/EMC10/STAT3	9	1
GO:19907481	BP	GO:1990748	cellular detoxification	9/563	115/18614	0.00820186	0.00820186	0.0635948	SOD3/S100A9/CAT/PIM1/TP53INP1/ALDH1A1/GSTP1/MGST3/TXNRD1	9	1
GO:00508081	BP	GO:0050808	synapse organization	24/563	466/18614	0.00821631	0.00821631	0.0635948	NTRK2/APP/TUBA1A/EPHA4/CX3CL1/EZR/LRP4/PTPN13/CDH2/PCDHB2/DLG5/ADGRF1/SLIT1/SEZ6L2/ARC/GPC4/RHOB/LAMB2/PTK7/CDH1/DBN1/LGMN/HOMER1/EFNA1	24	1
GO:00215371	BP	GO:0021537	telencephalon development	16/563	270/18614	0.00831972	0.00831972	0.0640371	NPY/NTRK2/DLX5/NKX2-1/TSKU/TUBA1A/ADGRG1/CDH2/TCTN1/SALL1/LAMB1/MDK/BTG2/XAB2/MBOAT7/EMX2	16	1
GO:00019351	BP	GO:0001935	endothelial cell proliferation	13/563	201/18614	0.00833192	0.00833192	0.0640371	EGFL7/MYDGF/THBS1/THBS4/F3/EGR3/SPARC/VSTM4/MMP14/HTR2B/MDK/EMC10/STAT3	13	1
GO:00015731	BP	GO:0001573	ganglioside metabolic process	4/563	27/18614	0.00836092	0.00836092	0.0640371	B4GALNT1/ST3GAL5/NEU1/B4GALT5	4	1
GO:00326821	BP	GO:0032682	negative regulation of chemokine production	4/563	27/18614	0.00836092	0.00836092	0.0640371	ARG2/KLF4/SIRPA/GSTP1	4	1
GO:00424031	BP	GO:0042403	thyroid hormone metabolic process	4/563	27/18614	0.00836092	0.00836092	0.0640371	CGA/GATA3/HPN/TG	4	1
GO:00850291	BP	GO:0085029	extracellular matrix assembly	5/563	42/18614	0.00840251	0.00840251	0.0642214	QSOX1/TGFB1/PLOD3/SOX9/FKBP10	5	1
GO:00600471	BP	GO:0060047	heart contraction	15/563	247/18614	0.00842965	0.00842965	0.0642669	EDN3/ATP1B1/CELF2/EPAS1/BVES/HOPX/DMD/TBX18/PDE4D/DSP/SMAD7/MAP2K6/TPM1/GAA/AKAP9	15	1
GO:00075961	BP	GO:0007596	blood coagulation	14/563	224/18614	0.00844358	0.00844358	0.0642669	SERPINA1/PLAUR/THBS1/TFPI/ANXA5/F3/IL6ST/F5/ENTPD1/CSRP1/GNAS/RAB27A/LMAN1/TFPI2	14	1
GO:00706641	BP	GO:0070664	negative regulation of leukocyte proliferation	8/563	96/18614	0.00861622	0.00861622	0.064958	SFTPD/ARG2/DLG5/PELI1/SDC4/TWSG1/PRKAR1A/GSTP1	8	1
GO:19015681	BP	GO:1901568	fatty acid derivative metabolic process	7/563	77/18614	0.00864256	0.00864256	0.064958	ACSL4/ALDH3A2/PAM/SLC27A2/GGT5/GGT1/GGT7	7	1
GO:20005141	BP	GO:2000514	regulation of CD4-positive, alpha-beta T cell activation	7/563	77/18614	0.00864256	0.00864256	0.064958	CD55/GATA3/AGER/ARG2/SMAD7/TWSG1/JUNB	7	1
GO:20003511	BP	GO:2000351	regulation of endothelial cell apoptotic process	6/563	59/18614	0.0086486	0.0086486	0.064958	THBS1/GATA3/ANGPTL4/AKR1C3/PDCD4/ICAM1	6	1
GO:00067901	BP	GO:0006790	sulfur compound metabolic process	18/563	319/18614	0.00866707	0.00866707	0.064958	HS3ST1/UGDH/CHPF/ACSL4/PDK4/IDUA/SLC27A2/CHST2/HS6ST2/GGT5/GGT1/TM9SF2/GUSB/CHST15/GGT7/B4GAT1/GSTP1/GLB1	18	1
GO:19021051	BP	GO:1902105	regulation of leukocyte differentiation	18/563	319/18614	0.00866707	0.00866707	0.064958	TESC/SOX4/TMEM176B/GATA3/AGER/CD27/EGR3/IKZF3/LIF/MMP14/TGFB1/CCR1/MDK/TRIB1/SMAD7/SMARCE1/MITF/JUNB	18	1
GO:00026951	BP	GO:0002695	negative regulation of leukocyte activation	13/563	202/18614	0.00866778	0.00866778	0.064958	CX3CL1/GRN/SFTPD/ARG2/DLG5/MDK/PELI1/SMAD7/SDC4/TWSG1/PRKAR1A/LDLR/FN1	13	1
GO:00106321	BP	GO:0010632	regulation of epithelial cell migration	17/563	295/18614	0.00867632	0.00867632	0.064958	THBS1/GRN/GATA3/GLUL/CTSH/SPARC/IRS2/MET/TGFB1/PTPRG/RAB25/KLF4/SOX9/EMC10/RHOB/LGMN/EFNA1	17	1
GO:00192161	BP	GO:0019216	regulation of lipid metabolic process	19/563	344/18614	0.0088467	0.0088467	0.0660984	ASAH1/CGA/NPC2/PSAP/ORMDL3/PDK4/IRS2/HTR2B/TGFB1/ADGRF1/DNAJC15/AKR1C3/POR/SOX9/CERS2/MBOAT7/LPGAT1/LDLR/NCOR1	19	1
GO:00510981	BP	GO:0051098	regulation of binding	20/563	369/18614	0.008954	0.008954	0.0666442	APP/PLAUR/EPHA4/LDOC1/GATA3/AGER/LRPAP1/CDKN1A/CCPG1/HEY1/HOPX/MET/LIF/MAP2/TGFB1/SLPI/RSF1/KLF4/TICAM1/PHLDA2	20	1
GO:00023661	BP	GO:0002366	leukocyte activation involved in immune response	17/563	296/18614	0.00895615	0.00895615	0.0666442	HLA-DMB/TMEM98/GRN/GATA3/RNF8/LAMP1/SCNN1B/TGFB1/GPR183/MDK/SMAD7/RAB27A/ICAM1/STAT3/JUNB/GAB2/TICAM1	17	1
GO:00064701	BP	GO:0006470	protein dephosphorylation	15/563	249/18614	0.00904149	0.00904149	0.0670793	DUSP6/RCAN1/EYA1/PTPN13/DLC1/TGFB1/DUSP14/PPM1K/NUAK1/PTPRE/PTPRG/HSP90B1/PPP1R15A/PPP1R15B/PPP6R3	15	1
GO:00510921	BP	GO:0051092	positive regulation of NF-kappaB transcription factor activity	11/563	159/18614	0.00910121	0.00910121	0.0670793	APP/CX3CL1/AGER/S100A9/CAT/CLU/RIPK4/ARHGEF2/STAT3/TICAM1/TRIM38	11	1
GO:00197511	BP	GO:0019751	polyol metabolic process	9/563	117/18614	0.00913965	0.00913965	0.0670793	ASAH1/NAAA/NUDT4/PLPP2/INPP1/ADCYAP1R1/INPP5J/SPTLC2/INPP5K	9	1
GO:00105861	BP	GO:0010586	miRNA metabolic process	8/563	97/18614	0.00914984	0.00914984	0.0670793	GATA3/TGFB1/KLF4/SOX9/DDX17/STAT3/DDX5/NCOR1	8	1
GO:00181081	BP	GO:0018108	peptidyl-tyrosine phosphorylation	20/563	370/18614	0.00920793	0.00920793	0.0670793	NTRK2/APP/GPRC5A/THBS4/EPHA4/EFEMP1/IL6ST/LRP4/DDR1/MET/LIF/TGFA/CRLF1/TGFB1/ERRFI1/MAP2K6/ARHGEF2/EHD4/EFNA1/CHKA	20	1
GO:00083601	BP	GO:0008360	regulation of cell shape	10/563	138/18614	0.00925644	0.00925644	0.0670793	RHOU/EZR/BVES/HPN/DLC1/EPS8/PLEKHO1/TPM1/FN1/WDR1	10	1
GO:00162661	BP	GO:0016266	O-glycan processing	5/563	43/18614	0.0092772	0.0092772	0.0670793	GALNT10/GCNT1/B3GNT8/GALNT14/B4GALT5	5	1
GO:00456871	BP	GO:0045687	positive regulation of glial cell differentiation	5/563	43/18614	0.0092772	0.0092772	0.0670793	IL6ST/LIF/TGFB1/MDK/EGR2	5	1
GO:00432811	BP	GO:0043281	regulation of cysteine-type endopeptidase activity involved in apoptotic process	13/563	204/18614	0.00937136	0.00937136	0.0670793	PLAUR/THBS1/F3/S100A9/CD27/CTSH/DLC1/RFFL/POR/KLF4/SERPINB9/PMAIP1/SFN	13	1
GO:00106311	BP	GO:0010631	epithelial cell migration	20/563	371/18614	0.00946764	0.00946764	0.0670793	THBS1/GRN/GATA3/GLUL/S100A9/CTSH/EGR3/SPARC/VSTM4/IRS2/MET/TGFB1/PTPRG/RAB25/KLF4/SOX9/EMC10/RHOB/LGMN/EFNA1	20	1
GO:00316471	BP	GO:0031647	regulation of protein stability	18/563	322/18614	0.00948991	0.00948991	0.0670793	TESC/TSPAN1/SOX4/ATP1B1/EPHA4/GRN/LAMP1/CTSH/FAM107A/PIM1/CLU/SMAD7/DPM3/BAG5/EFNA1/BAG6/B4GALT5/CTSA	18	1
GO:00715601	BP	GO:0071560	cellular response to transforming growth factor beta stimulus	16/563	274/18614	0.00950101	0.00950101	0.0670793	GDF15/CLDN1/THBS1/NKX2-1/CITED1/NPNT/SPRY1/HSPA5/GLG1/TGFB1/SMAD7/TWSG1/SPRY2/SOX9/STAT3/SKIL	16	1
GO:00031711	BP	GO:0003171	atrioventricular valve development	4/563	28/18614	0.00952563	0.00952563	0.0670793	SOX4/HEY1/SLIT3/EFNA1	4	1
GO:00034011	BP	GO:0003401	axis elongation	4/563	28/18614	0.00952563	0.00952563	0.0670793	SPRY1/SPRY2/SOX9/PTK7	4	1
GO:00060271	BP	GO:0006027	glycosaminoglycan catabolic process	4/563	28/18614	0.00952563	0.00952563	0.0670793	IDUA/TGFB1/GUSB/GLB1	4	1
GO:00327031	BP	GO:0032703	negative regulation of interleukin-2 production	4/563	28/18614	0.00952563	0.00952563	0.0670793	GATA3/EZR/SFTPD/ZFP36	4	1
GO:00486791	BP	GO:0048679	regulation of axon regeneration	4/563	28/18614	0.00952563	0.00952563	0.0670793	EPHA4/GRN/KLF4/CERS2	4	1
GO:00487361	BP	GO:0048736	appendage development	12/563	182/18614	0.00953053	0.00953053	0.0670793	SOX4/HOXD10/DLX5/LRP4/PAM/HOXD9/SMOC1/SALL1/FREM2/LRP5/SOX9/SEMA3C	12	1
GO:00601731	BP	GO:0060173	limb development	12/563	182/18614	0.00953053	0.00953053	0.0670793	SOX4/HOXD10/DLX5/LRP4/PAM/HOXD9/SMOC1/SALL1/FREM2/LRP5/SOX9/SEMA3C	12	1
GO:00510561	BP	GO:0051056	regulation of small GTPase mediated signal transduction	17/563	298/18614	0.00953746	0.00953746	0.0670793	CGNL1/RHOU/ADGRG1/SIPA1L2/SPRY1/MET/DLC1/ADCYAP1R1/PSD3/STMN3/AUTS2/EPS8/ARHGEF40/RALGAPA2/SPRY2/ARHGEF2/RGL2	17	1
GO:00034131	BP	GO:0003413	chondrocyte differentiation involved in endochondral bone morphogenesis	3/563	15/18614	0.00954598	0.00954598	0.0670793	TSKU/SERPINH1/SOX9	3	1
GO:00158031	BP	GO:0015803	branched-chain amino acid transport	3/563	15/18614	0.00954598	0.00954598	0.0670793	SLC7A7/SLC7A8/SLC6A20	3	1
GO:00323521	BP	GO:0032352	positive regulation of hormone metabolic process	3/563	15/18614	0.00954598	0.00954598	0.0670793	GATA3/HPN/POR	3	1
GO:00335991	BP	GO:0033599	regulation of mammary gland epithelial cell proliferation	3/563	15/18614	0.00954598	0.00954598	0.0670793	CCND1/KDM5B/GATA3	3	1
GO:00458201	BP	GO:0045820	negative regulation of glycolytic process	3/563	15/18614	0.00954598	0.00954598	0.0670793	IER3/STAT3/NCOR1	3	1
GO:00489341	BP	GO:0048934	peripheral nervous system neuron differentiation	3/563	15/18614	0.00954598	0.00954598	0.0670793	NTRK2/HOXD10/HOXD9	3	1
GO:00489351	BP	GO:0048935	peripheral nervous system neuron development	3/563	15/18614	0.00954598	0.00954598	0.0670793	NTRK2/HOXD10/HOXD9	3	1
GO:00715991	BP	GO:0071599	otic vesicle development	3/563	15/18614	0.00954598	0.00954598	0.0670793	GATA3/EYA1/SOX9	3	1
GO:20006511	BP	GO:2000651	positive regulation of sodium ion transmembrane transporter activity	3/563	15/18614	0.00954598	0.00954598	0.0670793	TESC/ATP1B1/DMD	3	1
GO:00020651	BP	GO:0002065	columnar/cuboidal epithelial cell differentiation	9/563	118/18614	0.00963791	0.00963791	0.0674664	NPY/SOX4/AGR2/IL6ST/CDH2/DLG5/JAG1/KLF4/SOX9	9	1
GO:00359671	BP	GO:0035967	cellular response to topologically incorrect protein	9/563	118/18614	0.00963791	0.00963791	0.0674664	CCND1/AGR2/HSPA5/OS9/ATF6B/PPP1R15A/PPP1R15B/DNAJB9/BAG6	9	1
GO:00346201	BP	GO:0034620	cellular response to unfolded protein	8/563	98/18614	0.00970772	0.00970772	0.0678253	CCND1/AGR2/HSPA5/OS9/ATF6B/PPP1R15A/PPP1R15B/DNAJB9	8	1
GO:00182121	BP	GO:0018212	peptidyl-tyrosine modification	20/563	372/18614	0.00973321	0.00973321	0.0678739	NTRK2/APP/GPRC5A/THBS4/EPHA4/EFEMP1/IL6ST/LRP4/DDR1/MET/LIF/TGFA/CRLF1/TGFB1/ERRFI1/MAP2K6/ARHGEF2/EHD4/EFNA1/CHKA	20	1
GO:00093061	BP	GO:0009306	protein secretion	20/563	373/18614	0.0100048	0.0100048	0.0696348	SOX4/VGF/ERP29/GLUL/EZR/PDIA4/RAB11FIP2/ACSL4/IRS2/PORCN/PAM/FRMD4A/ANO1/TGFB1/LRP5/RAB11B/PRKAR1A/PIM3/AP1S1/MIDN	20	1
GO:00456681	BP	GO:0045668	negative regulation of osteoblast differentiation	6/563	61/18614	0.0101346	0.0101346	0.0702859	IGFBP5/CITED1/CHRD/LRP5/TWSG1/SOX9	6	1
GO:00508171	BP	GO:0050817	coagulation	14/563	229/18614	0.0101367	0.0101367	0.0702859	SERPINA1/PLAUR/THBS1/TFPI/ANXA5/F3/IL6ST/F5/ENTPD1/CSRP1/GNAS/RAB27A/LMAN1/TFPI2	14	1
GO:00715261	BP	GO:0071526	semaphorin-plexin signaling pathway	5/563	44/18614	0.0102126	0.0102126	0.0704124	MET/SEMA6A/SEMA4B/SEMA3B/SEMA3C	5	1
GO:19044071	BP	GO:1904407	positive regulation of nitric oxide metabolic process	5/563	44/18614	0.0102126	0.0102126	0.0704124	NPY/KLF2/CLU/KLF4/TICAM1	5	1
GO:19046461	BP	GO:1904646	cellular response to amyloid-beta	5/563	44/18614	0.0102126	0.0102126	0.0704124	APP/EPHA4/AGER/ICAM1/LGMN	5	1
GO:00355921	BP	GO:0035592	establishment of protein localization to extracellular region	20/563	374/18614	0.0102823	0.0102823	0.070627	SOX4/VGF/ERP29/GLUL/EZR/PDIA4/RAB11FIP2/ACSL4/IRS2/PORCN/PAM/FRMD4A/ANO1/TGFB1/LRP5/RAB11B/PRKAR1A/PIM3/AP1S1/MIDN	20	1
GO:00901321	BP	GO:0090132	epithelium migration	20/563	374/18614	0.0102823	0.0102823	0.070627	THBS1/GRN/GATA3/GLUL/S100A9/CTSH/EGR3/SPARC/VSTM4/IRS2/MET/TGFB1/PTPRG/RAB25/KLF4/SOX9/EMC10/RHOB/LGMN/EFNA1	20	1
GO:00075991	BP	GO:0007599	hemostasis	14/563	230/18614	0.0105052	0.0105052	0.0720228	SERPINA1/PLAUR/THBS1/TFPI/ANXA5/F3/IL6ST/F5/ENTPD1/CSRP1/GNAS/RAB27A/LMAN1/TFPI2	14	1
GO:00066441	BP	GO:0006644	phospholipid metabolic process	20/563	375/18614	0.0105661	0.0105661	0.0721698	NKX2-1/ORMDL3/NAAA/PLPP2/PIGT/INPP1/HTR2B/CISH/INPP5J/PIP5K1B/PLA2G7/SPTLC2/PLPPR2/PGAP3/INPP5K/MBOAT7/DPM3/LPGAT1/CHKA/LDLR	20	1
GO:19016531	BP	GO:1901653	cellular response to peptide	20/563	375/18614	0.0105661	0.0105661	0.0721698	VIM/APP/GDF15/EPHA4/LDOC1/TSHR/AGER/SCNN1B/PDK4/IRS2/ANO1/KLF2/ERRFI1/POR/INPP5K/PTPRE/ARHGEF2/ICAM1/STAT3/LGMN	20	1
GO:00316671	BP	GO:0031667	response to nutrient levels	24/563	477/18614	0.0107448	0.0107448	0.0732537	NPY/PCSK1N/CCND1/VGF/GDF15/CDKN1A/GLUL/CAT/F5/SCNN1B/PDK4/HSPA5/FAM107A/PIM1/DNAJC15/AKR1C3/NUAK1/POR/VPS41/ZFP36/MAP1LC3B/PLIN3/PMAIP1/LDLR	24	1
GO:00308781	BP	GO:0030878	thyroid gland development	4/563	29/18614	0.0107909	0.0107909	0.073295	CGA/NKX2-1/TG/HOXD3	4	1
GO:00443421	BP	GO:0044342	type B pancreatic cell proliferation	4/563	29/18614	0.0107909	0.0107909	0.073295	IGFBP5/IRS2/DACH1/ERRFI1	4	1
GO:00024431	BP	GO:0002443	leukocyte mediated immunity	21/563	401/18614	0.0108381	0.0108381	0.0734793	HLA-DMB/CTSC/CD55/CFI/GATA3/AGER/RNF8/CD27/LAMP1/CTSH/SCNN1B/TGFB1/CLU/JAG1/SMAD7/SERPINB9/RAB27A/ICAM1/GAB2/TICAM1/WDR1	21	1
GO:00022851	BP	GO:0002285	lymphocyte activation involved in immune response	13/563	208/18614	0.0109121	0.0109121	0.0738445	HLA-DMB/TMEM98/GATA3/RNF8/LAMP1/TGFB1/GPR183/MDK/SMAD7/RAB27A/ICAM1/STAT3/JUNB	13	1
GO:00903031	BP	GO:0090303	positive regulation of wound healing	6/563	62/18614	0.0109418	0.0109418	0.0739085	CLDN1/THBS1/F3/CLDN4/CLDN3/OCLN	6	1
GO:00485111	BP	GO:0048511	rhythmic process	17/563	303/18614	0.011123	0.011123	0.0748957	NTRK2/CGA/NKX2-1/TOP1/KDM5B/CLDN4/EGR3/HSPA5/PAM/MDK/NRIP1/MAP2K6/SLIT3/MAGED1/HOMER1/DDX5/NCOR1	17	1
GO:00508631	BP	GO:0050863	regulation of T cell activation	20/563	377/18614	0.0111524	0.0111524	0.0748957	HLA-DMB/SOX4/CD55/GATA3/AGER/SFTPD/IL6ST/CD27/EGR3/ARG2/DLG5/MDK/PELI1/SMAD7/SMARCE1/SDC4/TWSG1/JUNB/SIRPA/PRKAR1A	20	1
GO:00518961	BP	GO:0051896	regulation of protein kinase B signaling	12/563	186/18614	0.0112034	0.0112034	0.0748957	NTRK2/IGFBP5/GDF15/MYDGF/THBS1/F3/CX3CL1/GATA3/TGFB1/AKR1C3/INPP5K/SPRY2	12	1
GO:00106771	BP	GO:0010677	negative regulation of cellular carbohydrate metabolic process	5/563	45/18614	0.0112107	0.0112107	0.0748957	IER3/INPP5K/STAT3/NCOR1/MIDN	5	1
GO:00107991	BP	GO:0010799	regulation of peptidyl-threonine phosphorylation	5/563	45/18614	0.0112107	0.0112107	0.0748957	APP/TGFB1/SMAD7/INPP5K/SPRY2	5	1
GO:00604431	BP	GO:0060443	mammary gland morphogenesis	5/563	45/18614	0.0112107	0.0112107	0.0748957	IGFBP5/KDM5B/DDR1/LRP5/ELF3	5	1
GO:00514941	BP	GO:0051494	negative regulation of cytoskeleton organization	11/563	164/18614	0.0113215	0.0113215	0.0753774	CGNL1/MET/DLC1/MAP2/INPP5J/EPS8/LIMA1/MYADM/INPP5K/ARHGEF2/MID1	11	1
GO:00481671	BP	GO:0048167	regulation of synaptic plasticity	13/563	209/18614	0.0113265	0.0113265	0.0753774	NTRK2/APP/VGF/EPHA4/CX3CL1/AGER/NCSTN/FAM107A/IGSF11/EGR2/ARC/DBN1/LGMN	13	1
GO:00488721	BP	GO:0048872	homeostasis of number of cells	17/563	304/18614	0.0114638	0.0114638	0.0753774	SOX4/TUBA1A/GATA3/EPAS1/ADGRG1/SCNN1B/PKNOX1/NCSTN/CDH2/CRISPLD1/GPR183/KLF2/SOX9/STAT3/ZFP36/SKIL/PMAIP1	17	1
GO:00031881	BP	GO:0003188	heart valve formation	3/563	16/18614	0.0114887	0.0114887	0.0753774	HEY1/SOX9/EFNA1	3	1
GO:00067501	BP	GO:0006750	glutathione biosynthetic process	3/563	16/18614	0.0114887	0.0114887	0.0753774	GGT5/GGT1/GGT7	3	1
GO:00107151	BP	GO:0010715	regulation of extracellular matrix disassembly	3/563	16/18614	0.0114887	0.0114887	0.0753774	CST3/DDR1/TGFB1	3	1
GO:00456511	BP	GO:0045651	positive regulation of macrophage differentiation	3/563	16/18614	0.0114887	0.0114887	0.0753774	LIF/TGFB1/TRIB1	3	1
GO:00483851	BP	GO:0048385	regulation of retinoic acid receptor signaling pathway	3/563	16/18614	0.0114887	0.0114887	0.0753774	PRAME/KLF2/AKR1C3	3	1
GO:00901361	BP	GO:0090136	epithelial cell-cell adhesion	3/563	16/18614	0.0114887	0.0114887	0.0753774	THBS4/BVES/DSP	3	1
GO:20006371	BP	GO:2000637	positive regulation of miRNA-mediated gene silencing	3/563	16/18614	0.0114887	0.0114887	0.0753774	TGFB1/STAT3/ZFP36	3	1
GO:00901301	BP	GO:0090130	tissue migration	20/563	379/18614	0.0117645	0.0117645	0.0768262	THBS1/GRN/GATA3/GLUL/S100A9/CTSH/EGR3/SPARC/VSTM4/IRS2/MET/TGFB1/PTPRG/RAB25/KLF4/SOX9/EMC10/RHOB/LGMN/EFNA1	20	1
GO:00359041	BP	GO:0035904	aorta development	6/563	63/18614	0.0117934	0.0117934	0.0768262	SOX4/EYA1/HEY1/JAG1/EGR2/FKBP10	6	1
GO:00705421	BP	GO:0070542	response to fatty acid	6/563	63/18614	0.0117934	0.0117934	0.0768262	CLDN1/CAT/PDK4/AKR1C3/SOX9/LDLR	6	1
GO:00996011	BP	GO:0099601	regulation of neurotransmitter receptor activity	6/563	63/18614	0.0117934	0.0117934	0.0768262	APP/ARC/LYNX1/IFNGR2/HOMER1/AKAP9	6	1
GO:00109211	BP	GO:0010921	regulation of phosphatase activity	7/563	82/18614	0.0120212	0.0120212	0.078171	RCAN1/NPNT/NUAK1/HSP90B1/PPP1R15A/PPP1R15B/PPP6R3	7	1
GO:00064821	BP	GO:0006482	protein demethylation	4/563	30/18614	0.0121597	0.0121597	0.0782376	KDM5B/PPME1/KDM6B/KDM6A	4	1
GO:00068821	BP	GO:0006882	intracellular zinc ion homeostasis	4/563	30/18614	0.0121597	0.0121597	0.0782376	S100A9/SLC39A6/SLC39A7/SLC39A8	4	1
GO:00071761	BP	GO:0007176	regulation of epidermal growth factor-activated receptor activity	4/563	30/18614	0.0121597	0.0121597	0.0782376	APP/GPRC5A/TGFA/ERRFI1	4	1
GO:00082141	BP	GO:0008214	protein dealkylation	4/563	30/18614	0.0121597	0.0121597	0.0782376	KDM5B/PPME1/KDM6B/KDM6A	4	1
GO:00157011	BP	GO:0015701	bicarbonate transport	4/563	30/18614	0.0121597	0.0121597	0.0782376	SLC26A2/SLC4A5/SLC4A4/SLC39A8	4	1
GO:00701681	BP	GO:0070168	negative regulation of biomineral tissue development	4/563	30/18614	0.0121597	0.0121597	0.0782376	HEY1/TGFB1/CCR1/SOX9	4	1
GO:00215101	BP	GO:0021510	spinal cord development	8/563	102/18614	0.0121947	0.0121947	0.0783252	SOX4/HOXD10/PBX3/CHRD/TCTN1/VLDLR/SLIT1/CD320	8	1
GO:00987541	BP	GO:0098754	detoxification	10/563	144/18614	0.0122606	0.0122606	0.0785537	SOD3/S100A9/CAT/PIM1/TP53INP1/ALDH1A1/SLC39A8/GSTP1/MGST3/TXNRD1	10	1
GO:00352721	BP	GO:0035272	exocrine system development	5/563	46/18614	0.0122732	0.0122732	0.0785537	IGSF3/TGFB1/TWSG1/SOX9/SEMA3C	5	1
GO:00706651	BP	GO:0070665	positive regulation of leukocyte proliferation	11/563	166/18614	0.0123171	0.0123171	0.0786975	HLA-DMB/CD55/AGER/CDKN1A/IL6ST/IRS2/GPR183/PELI1/TICAM1/CD320/NMB	11	1
GO:00620121	BP	GO:0062012	regulation of small molecule metabolic process	18/563	331/18614	0.0123393	0.0123393	0.0787018	TFF3/APP/IER3/SLC7A7/PDK4/IRS2/ADCYAP1R1/SLC4A4/AKR1C3/POR/SOX9/STAT3/CD320/LPGAT1/PMAIP1/LDLR/NCOR1/MIDN	18	1
GO:00107201	BP	GO:0010720	positive regulation of cell development	22/563	432/18614	0.0125002	0.0125002	0.0795891	TESC/NTRK2/SOX4/EPHA4/CX3CL1/GATA3/AGER/IL6ST/CD27/EGR3/LIF/MMP14/TGFB1/CCR1/MDK/TRIB1/SMAD7/SMARCE1/EGR2/DBN1/SKIL/FN1	22	1
GO:00030151	BP	GO:0003015	heart process	15/563	259/18614	0.0126475	0.0126475	0.0802243	EDN3/ATP1B1/CELF2/EPAS1/BVES/HOPX/DMD/TBX18/PDE4D/DSP/SMAD7/MAP2K6/TPM1/GAA/AKAP9	15	1
GO:00301661	BP	GO:0030166	proteoglycan biosynthetic process	6/563	64/18614	0.0126907	0.0126907	0.0802243	HS3ST1/UGDH/CHPF/HS6ST2/TM9SF2/CHST15	6	1
GO:00330591	BP	GO:0033059	cellular pigmentation	6/563	64/18614	0.0126907	0.0126907	0.0802243	CDH3/AP1S2/RAB27A/RAB11B/CD63/AP1S1	6	1
GO:00400141	BP	GO:0040014	regulation of multicellular organism growth	6/563	64/18614	0.0126907	0.0126907	0.0802243	APP/GDF15/EZR/GAMT/STAT3/LGMN	6	1
GO:00716921	BP	GO:0071692	protein localization to extracellular region	20/563	382/18614	0.0127325	0.0127325	0.0802243	SOX4/VGF/ERP29/GLUL/EZR/PDIA4/RAB11FIP2/ACSL4/IRS2/PORCN/PAM/FRMD4A/ANO1/TGFB1/LRP5/RAB11B/PRKAR1A/PIM3/AP1S1/MIDN	20	1
GO:00015701	BP	GO:0001570	vasculogenesis	7/563	83/18614	0.0127971	0.0127971	0.0802243	NTRK2/EGFL7/CITED1/HEY1/TGFB1/JUNB/TIPARP	7	1
GO:00074921	BP	GO:0007492	endoderm development	7/563	83/18614	0.0127971	0.0127971	0.0802243	NKX2-1/MMP14/PAX9/LAMB1/ARC/MMP15/FN1	7	1
GO:00140681	BP	GO:0014068	positive regulation of phosphatidylinositol 3-kinase signaling	7/563	83/18614	0.0127971	0.0127971	0.0802243	NTRK2/MYDGF/CAT/DDR1/SOX9/RGL2/FN1	7	1
GO:00723321	BP	GO:0072332	intrinsic apoptotic signaling pathway by p53 class mediator	7/563	83/18614	0.0127971	0.0127971	0.0802243	CDKN1A/UBB/PTTG1IP/TP53BP2/BAG6/DDX5/PMAIP1	7	1
GO:00506711	BP	GO:0050671	positive regulation of lymphocyte proliferation	10/563	145/18614	0.0128254	0.0128254	0.0802638	HLA-DMB/CD55/AGER/CDKN1A/IL6ST/IRS2/GPR183/PELI1/TICAM1/CD320	10	1
GO:00310991	BP	GO:0031099	regeneration	12/563	190/18614	0.0130941	0.0130941	0.0817471	CCND1/CLDN1/EPHA4/GRN/CDKN1A/HOPX/FZD7/MDK/KLF4/BCL9/CERS2/LAMB2	12	1
GO:00508211	BP	GO:0050821	protein stabilization	13/563	213/18614	0.013107	0.013107	0.0817471	TESC/TSPAN1/SOX4/ATP1B1/EPHA4/GRN/LAMP1/PIM1/CLU/SMAD7/BAG5/EFNA1/BAG6	13	1
GO:00163391	BP	GO:0016339	calcium-dependent cell-cell adhesion via plasma membrane cell adhesion molecules	5/563	47/18614	0.0134019	0.0134019	0.0818756	CDH3/CDH2/PCDHB2/ATP2C1/CDH1	5	1
GO:00215171	BP	GO:0021517	ventral spinal cord development	5/563	47/18614	0.0134019	0.0134019	0.0818756	SOX4/HOXD10/TCTN1/VLDLR/CD320	5	1
GO:00301771	BP	GO:0030177	positive regulation of Wnt signaling pathway	10/563	146/18614	0.0134095	0.0134095	0.0818756	SOX4/CDH3/PBXIP1/DLX5/LGR5/TGFB1/SALL1/ATP6AP2/MLLT3/PTK7	10	1
GO:00351071	BP	GO:0035107	appendage morphogenesis	10/563	146/18614	0.0134095	0.0134095	0.0818756	SOX4/HOXD10/DLX5/LRP4/HOXD9/SALL1/FREM2/LRP5/SOX9/SEMA3C	10	1
GO:00351081	BP	GO:0035108	limb morphogenesis	10/563	146/18614	0.0134095	0.0134095	0.0818756	SOX4/HOXD10/DLX5/LRP4/HOXD9/SALL1/FREM2/LRP5/SOX9/SEMA3C	10	1
GO:19035221	BP	GO:1903522	regulation of blood circulation	15/563	261/18614	0.0134874	0.0134874	0.0818756	EDN3/ATP1B1/CELF2/AGER/EPAS1/BVES/HOPX/DMD/TBX18/PDE4D/DSP/SMAD7/TPM1/GAA/AKAP9	15	1
GO:00303081	BP	GO:0030308	negative regulation of cell growth	12/563	191/18614	0.0136028	0.0136028	0.0818756	CDKN1A/SEMA6A/MAP2/TGFB1/MEG3/SLIT1/SEMA4B/JADE1/SLIT3/SEMA3B/CDH1/SEMA3C	12	1
GO:00104641	BP	GO:0010464	regulation of mesenchymal cell proliferation	4/563	31/18614	0.0136348	0.0136348	0.0818756	IRS2/CHRD/LRP5/SOX9	4	1
GO:00343111	BP	GO:0034311	diol metabolic process	4/563	31/18614	0.0136348	0.0136348	0.0818756	ASAH1/NAAA/PLPP2/SPTLC2	4	1
GO:00357671	BP	GO:0035767	endothelial cell chemotaxis	4/563	31/18614	0.0136348	0.0136348	0.0818756	THBS1/EGR3/MET/LGMN	4	1
GO:00603251	BP	GO:0060325	face morphogenesis	4/563	31/18614	0.0136348	0.0136348	0.0818756	DLX5/PAX9/CRISPLD1/TIPARP	4	1
GO:00705701	BP	GO:0070570	regulation of neuron projection regeneration	4/563	31/18614	0.0136348	0.0136348	0.0818756	EPHA4/GRN/KLF4/CERS2	4	1
GO:00725771	BP	GO:0072577	endothelial cell apoptotic process	6/563	65/18614	0.0136348	0.0136348	0.0818756	THBS1/GATA3/ANGPTL4/AKR1C3/PDCD4/ICAM1	6	1
GO:00801641	BP	GO:0080164	regulation of nitric oxide metabolic process	6/563	65/18614	0.0136348	0.0136348	0.0818756	NPY/KLF2/CLU/KLF4/TICAM1/SIRPA	6	1
GO:00015741	BP	GO:0001574	ganglioside biosynthetic process	3/563	17/18614	0.013642	0.013642	0.0818756	B4GALNT1/ST3GAL5/B4GALT5	3	1
GO:00352691	BP	GO:0035269	protein O-linked mannosylation	3/563	17/18614	0.013642	0.013642	0.0818756	TMTC2/B4GAT1/DPM3	3	1
GO:00431291	BP	GO:0043129	surfactant homeostasis	3/563	17/18614	0.013642	0.013642	0.0818756	EPAS1/SFTPD/CTSH	3	1
GO:00445391	BP	GO:0044539	long-chain fatty acid import into cell	3/563	17/18614	0.013642	0.013642	0.0818756	THBS1/IRS2/SLC27A2	3	1
GO:00468381	BP	GO:0046838	phosphorylated carbohydrate dephosphorylation	3/563	17/18614	0.013642	0.013642	0.0818756	INPP1/INPP5J/INPP5K	3	1
GO:00468551	BP	GO:0046855	inositol phosphate dephosphorylation	3/563	17/18614	0.013642	0.013642	0.0818756	INPP1/INPP5J/INPP5K	3	1
GO:00601481	BP	GO:0060148	positive regulation of post-transcriptional gene silencing	3/563	17/18614	0.013642	0.013642	0.0818756	TGFB1/STAT3/ZFP36	3	1
GO:19003701	BP	GO:1900370	positive regulation of post-transcriptional gene silencing by RNA	3/563	17/18614	0.013642	0.013642	0.0818756	TGFB1/STAT3/ZFP36	3	1
GO:19059061	BP	GO:1905906	regulation of amyloid fibril formation	3/563	17/18614	0.013642	0.013642	0.0818756	APP/CLU/LDLR	3	1
GO:00300721	BP	GO:0030072	peptide hormone secretion	14/563	238/18614	0.0138445	0.0138445	0.0829102	EDN3/SOX4/VGF/GLUL/RAB11FIP2/ACSL4/CPE/IRS2/ANO1/LRP5/RAB11B/PRKAR1A/PIM3/MIDN	14	1
GO:00107211	BP	GO:0010721	negative regulation of cell development	16/563	286/18614	0.0138597	0.0138597	0.0829102	TMEM176B/TMEM98/LRP4/SEMA6A/MAP2/SLIT1/MDK/TRIB1/SMAD7/SEMA4B/BTG2/SEMA3B/CERS2/CDH1/LDLR/SEMA3C	16	1
GO:00096121	BP	GO:0009612	response to mechanical stimulus	13/563	215/18614	0.0140745	0.0140745	0.0838565	THBS1/FOSB/TUBA1A/MAP3K14/DMD/HPN/MMP14/CDH2/MDK/CNN2/BTG2/SOX9/PPL	13	1
GO:00434911	BP	GO:0043491	protein kinase B signaling	13/563	215/18614	0.0140745	0.0140745	0.0838565	NTRK2/IGFBP5/GDF15/MYDGF/THBS1/F3/CX3CL1/GATA3/TGFB1/AKR1C3/INPP5K/SPRY2/SOX9	13	1
GO:00024601	BP	GO:0002460	adaptive immune response based on somatic recombination of immune receptors built from immunoglobulin superfamily domains	17/563	311/18614	0.0140866	0.0140866	0.0838565	HLA-DMB/CTSC/TMEM98/CD55/CFI/GATA3/AGER/RNF8/CD27/CTSH/TGFB1/CLU/JAG1/SMAD7/RAB27A/STAT3/JUNB	17	1
GO:00613871	BP	GO:0061387	regulation of extent of cell growth	8/563	105/18614	0.0143458	0.0143458	0.0852608	SEMA6A/MAP2/SLIT1/SEMA4B/SEMA3B/CDH1/SEMA3C/FN1	8	1
GO:00329701	BP	GO:0032970	regulation of actin filament-based process	20/563	387/18614	0.0144857	0.0144857	0.0859389	CGNL1/CX3CL1/FAM107A/MET/PAM/DLC1/PDE4D/IQGAP2/DSP/MDK/CNN2/EPS8/LIMA1/SDC4/MYADM/TPM1/COTL1/INPP5K/AKAP9/WDR1	20	1
GO:00092671	BP	GO:0009267	cellular response to starvation	11/563	170/18614	0.0145068	0.0145068	0.0859389	CDKN1A/GLUL/PDK4/HSPA5/DNAJC15/AKR1C3/NUAK1/VPS41/MAP1LC3B/PLIN3/PMAIP1	11	1
GO:00061101	BP	GO:0006110	regulation of glycolytic process	5/563	48/18614	0.0145985	0.0145985	0.0860158	APP/IER3/SLC4A4/STAT3/NCOR1	5	1
GO:00316411	BP	GO:0031641	regulation of myelination	5/563	48/18614	0.0145985	0.0145985	0.0860158	CTSC/TMEM98/RXRG/TG/EGR2	5	1
GO:00358501	BP	GO:0035850	epithelial cell differentiation involved in kidney development	5/563	48/18614	0.0145985	0.0145985	0.0860158	GATA3/LIF/SALL1/JAG1/LAMB2	5	1
GO:00170151	BP	GO:0017015	regulation of transforming growth factor beta receptor signaling pathway	10/563	148/18614	0.0146373	0.0146373	0.0860158	THBS1/NKX2-1/CITED1/NPNT/SPRY1/HSPA5/GLG1/TGFB1/SMAD7/SPRY2	10	1
GO:00329461	BP	GO:0032946	positive regulation of mononuclear cell proliferation	10/563	148/18614	0.0146373	0.0146373	0.0860158	HLA-DMB/CD55/AGER/CDKN1A/IL6ST/IRS2/GPR183/PELI1/TICAM1/CD320	10	1
GO:00022741	BP	GO:0002274	myeloid leukocyte activation	14/563	240/18614	0.0147951	0.0147951	0.0868042	NPY/APP/CTSC/THBS1/CX3CL1/GRN/AGER/SCNN1B/CLU/GAB2/TICAM1/IFNGR2/LDLR/FN1	14	1
GO:00444031	BP	GO:0044403	biological process involved in symbiotic interaction	17/563	313/18614	0.0149162	0.0149162	0.0873744	CLDN1/CD55/BSG/SFTPD/LAMP1/SCNN1B/HPN/TMPRSS2/VPS37B/ZDHHC9/INPP5K/CHD1/ICAM1/CLDN9/TRIM38/LDLR/FN1	17	1
GO:00507271	BP	GO:0050727	regulation of inflammatory response	21/563	414/18614	0.0150458	0.0150458	0.0878688	NPY/APP/CTSC/CX3CL1/GRN/GATA3/CALCRL/IER3/AGER/S100A9/IL6ST/GGT1/PLA2G7/MDK/PDCD4/KLF4/SLC39A8/ZFP36/SIRPA/GSTP1/LDLR	21	1
GO:00902881	BP	GO:0090288	negative regulation of cellular response to growth factor stimulus	9/563	127/18614	0.0150912	0.0150912	0.0878688	THBS1/GATA3/SPRY1/CHRD/SEMA6A/SMAD7/TWSG1/SPRY2/SKIL	9	1
GO:00109501	BP	GO:0010950	positive regulation of endopeptidase activity	11/563	171/18614	0.0150974	0.0150974	0.0878688	F3/EPHA4/AGER/S100A9/CTSH/NCSTN/DLC1/STAT3/LGMN/EFNA1/PMAIP1	11	1
GO:00020271	BP	GO:0002027	regulation of heart rate	8/563	106/18614	0.0151206	0.0151206	0.0878688	EDN3/EPAS1/BVES/DMD/PDE4D/DSP/TPM1/AKAP9	8	1
GO:19017961	BP	GO:1901796	regulation of signal transduction by p53 class mediator	8/563	106/18614	0.0151206	0.0151206	0.0878688	SOX4/UBB/RFFL/NUAK1/MAP2K6/PTTG1IP/DDX5/PMAIP1	8	1
GO:19035321	BP	GO:1903532	positive regulation of secretion by cell	16/563	289/18614	0.0151614	0.0151614	0.0879663	EDN3/SOX4/GLUL/EZR/ACSL4/LAMP1/IRS2/FRMD4A/ANO1/TGFB1/SDC4/MAP2K6/RAB27A/GAB2/PRKAR1A/NMB	16	1
GO:00107651	BP	GO:0010765	positive regulation of sodium ion transport	4/563	32/18614	0.0152189	0.0152189	0.0881599	TESC/ATP1B1/PRSS8/DMD	4	1
GO:00515921	BP	GO:0051592	response to calcium ion	10/563	149/18614	0.0152817	0.0152817	0.0883843	CCND1/THBS1/FOSB/TUBA1A/HSPA5/NCSTN/AKR1C3/JUNB/LGMN/HOMER1	10	1
GO:00086251	BP	GO:0008625	extrinsic apoptotic signaling pathway via death domain receptors	7/563	86/18614	0.0153404	0.0153404	0.0885834	THBS1/MAL/RFFL/ARHGEF2/ICAM1/SKIL/PMAIP1	7	1
GO:19037061	BP	GO:1903706	regulation of hemopoiesis	21/563	415/18614	0.0154165	0.0154165	0.0888829	TESC/SOX4/TMEM176B/GATA3/AGER/CD27/EGR3/IKZF3/LIF/MMP14/TGFB1/CCR1/JAG1/MDK/TRIB1/SMAD7/SMARCE1/MITF/STAT3/JUNB/ZFP36	21	1
GO:00439661	BP	GO:0043966	histone H3 acetylation	6/563	67/18614	0.0156681	0.0156681	0.0894806	PBXIP1/MBIP/GATA3/LIF/JADE1/USP22	6	1
GO:00456821	BP	GO:0045682	regulation of epidermis development	6/563	67/18614	0.0156681	0.0156681	0.0894806	MAFF/NAB2/ETV4/ERRFI1/ZFP36/SFN	6	1
GO:00706131	BP	GO:0070613	regulation of protein processing	6/563	67/18614	0.0156681	0.0156681	0.0894806	PLAUR/THBS1/TMEM98/GLG1/HPN/MMP14	6	1
GO:00101711	BP	GO:0010171	body morphogenesis	5/563	49/18614	0.0158647	0.0158647	0.0894806	DLX5/PAX9/CRISPLD1/ATP6AP2/TIPARP	5	1
GO:00465801	BP	GO:0046580	negative regulation of Ras protein signal transduction	5/563	49/18614	0.0158647	0.0158647	0.0894806	SPRY1/MET/DLC1/STMN3/SPRY2	5	1
GO:00059761	BP	GO:0005976	polysaccharide metabolic process	8/563	107/18614	0.0159253	0.0159253	0.0894806	IL6ST/IRS2/TGFB1/B3GNT8/INPP5K/GAA/B4GALT5/PHLDA2	8	1
GO:19030381	BP	GO:1903038	negative regulation of leukocyte cell-cell adhesion	10/563	150/18614	0.0159471	0.0159471	0.0894806	SFTPD/ARG2/DLG5/MDK/PELI1/SMAD7/SDC4/TWSG1/KLF4/PRKAR1A	10	1
GO:00026931	BP	GO:0002693	positive regulation of cellular extravasation	3/563	18/18614	0.016009	0.016009	0.0894806	AGER/MDK/ICAM1	3	1
GO:00065951	BP	GO:0006595	polyamine metabolic process	3/563	18/18614	0.016009	0.016009	0.0894806	SMOX/SAT1/SAT2	3	1
GO:00107551	BP	GO:0010755	regulation of plasminogen activation	3/563	18/18614	0.016009	0.016009	0.0894806	PLAUR/THBS1/HPN	3	1
GO:00302061	BP	GO:0030206	chondroitin sulfate biosynthetic process	3/563	18/18614	0.016009	0.016009	0.0894806	UGDH/CHPF/CHST15	3	1
GO:00360031	BP	GO:0036003	positive regulation of transcription from RNA polymerase II promoter in response to stress	3/563	18/18614	0.016009	0.016009	0.0894806	HSPA5/KLF2/ATF6B	3	1
GO:00423391	BP	GO:0042339	keratan sulfate metabolic process	3/563	18/18614	0.016009	0.016009	0.0894806	CHST2/B4GAT1/GLB1	3	1
GO:00424021	BP	GO:0042402	cellular biogenic amine catabolic process	3/563	18/18614	0.016009	0.016009	0.0894806	SMOX/MAOA/SAT1	3	1
GO:00606021	BP	GO:0060602	branch elongation of an epithelium	3/563	18/18614	0.016009	0.016009	0.0894806	SPRY1/SPRY2/SOX9	3	1
GO:00720771	BP	GO:0072077	renal vesicle morphogenesis	3/563	18/18614	0.016009	0.016009	0.0894806	LIF/SALL1/SOX9	3	1
GO:00905941	BP	GO:0090594	inflammatory response to wounding	3/563	18/18614	0.016009	0.016009	0.0894806	GRN/TGFB1/MDK	3	1
GO:01500791	BP	GO:0150079	negative regulation of neuroinflammatory response	3/563	18/18614	0.016009	0.016009	0.0894806	CX3CL1/GRN/LDLR	3	1
GO:20001361	BP	GO:2000136	regulation of cell proliferation involved in heart morphogenesis	3/563	18/18614	0.016009	0.016009	0.0894806	EYA1/PIM1/SOX9	3	1
GO:20012241	BP	GO:2001224	positive regulation of neuron migration	3/563	18/18614	0.016009	0.016009	0.0894806	SEMA6A/MDK/ARHGEF2	3	1
GO:00467851	BP	GO:0046785	microtubule polymerization	7/563	87/18614	0.0162627	0.0162627	0.0907598	TUBA1A/MET/MAP2/INPP5J/OCLN/CCDC57/AKAP9	7	1
GO:00027901	BP	GO:0002790	peptide secretion	14/563	243/18614	0.0163143	0.0163143	0.0909092	EDN3/SOX4/VGF/GLUL/RAB11FIP2/ACSL4/CPE/IRS2/ANO1/LRP5/RAB11B/PRKAR1A/PIM3/MIDN	14	1
GO:20000271	BP	GO:2000027	regulation of animal organ morphogenesis	9/563	129/18614	0.0165612	0.0165612	0.0921453	GATA3/SPRY1/FZD7/PAX9/SOX9/MAGED1/MLLT3/GPC4/PTK7	9	1
GO:19038441	BP	GO:1903844	regulation of cellular response to transforming growth factor beta stimulus	10/563	151/18614	0.0166337	0.0166337	0.0922726	THBS1/NKX2-1/CITED1/NPNT/SPRY1/HSPA5/GLG1/TGFB1/SMAD7/SPRY2	10	1
GO:00508901	BP	GO:0050890	cognition	17/563	317/18614	0.0166894	0.0166894	0.0922726	NTRK2/APP/RCAN1/TUBA1A/AGER/NCSTN/FAM107A/MAN2B1/VLDLR/ADGRF1/MDK/TUSC3/BTG2/EGR2/ARC/LGMN/LDLR	17	1
GO:00359141	BP	GO:0035914	skeletal muscle cell differentiation	6/563	68/18614	0.0167594	0.0167594	0.0922726	MAFF/BTG2/EGR2/BCL9/DDX17/DDX5	6	1
GO:00429871	BP	GO:0042987	amyloid precursor protein catabolic process	6/563	68/18614	0.0167594	0.0167594	0.0922726	NTRK2/EPHA4/AGER/NCSTN/CLU/EFNA1	6	1
GO:19028931	BP	GO:1902893	regulation of miRNA transcription	6/563	68/18614	0.0167594	0.0167594	0.0922726	GATA3/TGFB1/KLF4/SOX9/STAT3/NCOR1	6	1
GO:00140131	BP	GO:0014013	regulation of gliogenesis	8/563	108/18614	0.0167606	0.0167606	0.0922726	TMEM98/IL6ST/LIF/TGFB1/MDK/EGR2/CERS2/LDLR	8	1
GO:00329631	BP	GO:0032963	collagen metabolic process	8/563	108/18614	0.0167606	0.0167606	0.0922726	VIM/SERPINH1/CST3/MMP14/TGFB1/ERRFI1/PLOD3/MMP15	8	1
GO:00020631	BP	GO:0002063	chondrocyte development	4/563	33/18614	0.0169142	0.0169142	0.0922858	TSKU/SERPINH1/SMAD7/SOX9	4	1
GO:00150121	BP	GO:0015012	heparan sulfate proteoglycan biosynthetic process	4/563	33/18614	0.0169142	0.0169142	0.0922858	HS3ST1/UGDH/HS6ST2/TM9SF2	4	1
GO:00483841	BP	GO:0048384	retinoic acid receptor signaling pathway	4/563	33/18614	0.0169142	0.0169142	0.0922858	PRAME/RXRG/KLF2/AKR1C3	4	1
GO:00487101	BP	GO:0048710	regulation of astrocyte differentiation	4/563	33/18614	0.0169142	0.0169142	0.0922858	EPHA4/IL6ST/LIF/LDLR	4	1
GO:00514971	BP	GO:0051497	negative regulation of stress fiber assembly	4/563	33/18614	0.0169142	0.0169142	0.0922858	CGNL1/MET/DLC1/INPP5K	4	1
GO:00717111	BP	GO:0071711	basement membrane organization	4/563	33/18614	0.0169142	0.0169142	0.0922858	HPN/LAMB1/PLOD3/LAMB2	4	1
GO:00300731	BP	GO:0030073	insulin secretion	12/563	197/18614	0.0169782	0.0169782	0.0924969	SOX4/VGF/GLUL/RAB11FIP2/ACSL4/IRS2/ANO1/LRP5/RAB11B/PRKAR1A/PIM3/MIDN	12	1
GO:00506721	BP	GO:0050672	negative regulation of lymphocyte proliferation	7/563	88/18614	0.0172235	0.0172235	0.0935552	SFTPD/ARG2/DLG5/PELI1/SDC4/TWSG1/PRKAR1A	7	1
GO:00712771	BP	GO:0071277	cellular response to calcium ion	7/563	88/18614	0.0172235	0.0172235	0.0935552	FOSB/TUBA1A/HSPA5/NCSTN/AKR1C3/JUNB/LGMN	7	1
GO:00713221	BP	GO:0071322	cellular response to carbohydrate stimulus	10/563	152/18614	0.017342	0.017342	0.0940592	SOX4/CALCRL/AGER/RAB11FIP2/IRS2/ANO1/LRP5/MAP2K6/RAB11B/PIM3	10	1
GO:00485621	BP	GO:0048562	embryonic organ morphogenesis	16/563	294/18614	0.0175396	0.0175396	0.0949901	HOXD10/DLX5/GATA3/EFEMP1/EYA1/TSHZ1/HPN/MMP14/TBX18/HOXD9/HOXD3/MYO6/SPRY2/SOX9/PTK7/EFNA1	16	1
[truncated: 7,374 more rows]

## Sheet: KEGG
	ID	Description	GeneRatio	BgRatio	pvalue	p.adjust	qvalue	geneID	Count	cluster
hsa04142	hsa04142	Lysosome	19/323	132/8842	2.78595e-07	2.78595e-07	5.12213e-05	ASAH1/CTSC/NPC2/PSAP/AP1S2/LAMP1/CTSH/IDUA/MAN2B1/GUSB/NEU1/GNPTG/GAA/CD63/LGMN/SUMF1/GLB1/AP1S1/CTSA	19	1
hsa00600	hsa00600	Sphingolipid metabolism	12/323	54/8842	3.97226e-07	3.97226e-07	5.12213e-05	ASAH1/PSAP/B4GALNT1/PLPP2/CERS4/SPTLC2/DEGS1/NEU1/CERS2/GLB1/KDSR/B4GALT5	12	1
hsa04514	hsa04514	Cell adhesion molecules	16/323	157/8842	0.000191228	0.000191228	0.015325	CLDN16/HLA-DMB/SDC2/CDH3/CLDN1/CLDN4/CLDN3/GLG1/CDH2/IGSF11/SDC4/OCLN/ICAM1/CLDN9/CDH1/CLDN7	16	1
hsa05202	hsa05202	Transcriptional misregulation in cancer	18/323	193/8842	0.000237694	0.000237694	0.015325	DUSP6/ETV5/PBX3/CDKN1A/EYA1/RXRG/ETV4/TMPRSS2/MET/MAF/ARNT2/AFF1/MITF/MLLT3/KDM6A/DDX5/GADD45B/NCOR1	18	1
hsa00330	hsa00330	Arginine and proline metabolism	8/323	50/8842	0.000408501	0.000408501	0.02107	ALDH3A2/ARG2/SMOX/MAOA/SAT1/GAMT/SAT2/CKB	8	1
hsa04141	hsa04141	Protein processing in endoplasmic reticulum	15/323	170/8842	0.00137129	0.00137129	0.0573464	RPN2/ERP29/PDIA4/CKAP4/HSPA5/SSR2/OS9/PDIA3/TUSC3/HSP90B1/LMAN1/LMAN2/ATF6B/PPP1R15A/RRBP1	15	1
hsa04918	hsa04918	Thyroid hormone synthesis	9/323	75/8842	0.00155654	0.00155654	0.0573464	CGA/ATP1B1/TSHR/PDIA4/HSPA5/TG/GNAS/HSP90B1/ATF6B	9	1
hsa05216	hsa05216	Thyroid cancer	6/323	37/8842	0.00202358	0.00202358	0.0652338	CCND1/CDKN1A/RXRG/TCF7L1/CDH1/GADD45B	6	1
hsa05205	hsa05205	Proteoglycans in cancer	16/323	204/8842	0.00323461	0.00323461	0.0926878	CCND1/SDC2/HOXD10/PLAUR/THBS1/CDKN1A/EZR/MET/FZD7/TGFB1/SDC4/PDCD4/STAT3/CD63/DDX5/FN1	16	1
hsa04530	hsa04530	Tight junction	14/323	170/8842	0.00370885	0.00370885	0.0956492	CLDN16/CCND1/CLDN1/CGNL1/TUBA1A/CLDN4/CLDN3/EZR/BVES/OCLN/MARVELD2/ARHGEF2/CLDN9/CLDN7	14	1
hsa04610	hsa04610	Complement and coagulation cascades	9/323	88/8842	0.00468391	0.00468391	0.109814	SERPINA1/PLAUR/TFPI/F3/CD55/CFI/F5/CLU/SERPINA5	9	1
hsa04928	hsa04928	Parathyroid hormone synthesis, secretion and action	10/323	115/8842	0.00922349	0.00922349	0.171908	SLC34A2/GATA3/CDKN1A/RXRG/MMP14/PDE4D/LRP5/GNAS/ATF6B/MMP15	10	1
hsa05144	hsa05144	Malaria	6/323	50/8842	0.009307	0.009307	0.171908	SDC2/THBS1/THBS4/MET/TGFB1/ICAM1	6	1
hsa05225	hsa05225	Hepatocellular carcinoma	13/323	170/8842	0.00933214	0.00933214	0.171908	CCND1/CDKN1A/TCF7L1/MET/FZD7/TGFA/TGFB1/LRP5/SMARCE1/GSTP1/MGST3/GADD45B/TXNRD1	13	1
hsa05160	hsa05160	Hepatitis C	12/323	159/8842	0.0135001	0.0135001	0.232107	CLDN16/CCND1/CLDN1/CLDN4/CLDN3/CDKN1A/OCLN/CLDN9/STAT3/TICAM1/CLDN7/LDLR	12	1
hsa04512	hsa04512	ECM-receptor interaction	8/323	89/8842	0.0157736	0.0157736	0.236008	THBS1/THBS4/NPNT/LAMB1/FREM2/SDC4/LAMB2/FN1	8	1
hsa00604	hsa00604	Glycosphingolipid biosynthesis - ganglio series	3/323	15/8842	0.015851	0.015851	0.236008	B4GALNT1/ST3GAL5/GLB1	3	1
hsa05223	hsa05223	Non-small cell lung cancer	7/323	73/8842	0.0168421	0.0168421	0.236008	CCND1/CDKN1A/RXRG/MET/TGFA/STAT3/GADD45B	7	1
hsa04216	hsa04216	Ferroptosis	5/323	42/8842	0.0177188	0.0177188	0.236008	ACSL4/SAT1/SLC39A8/SAT2/MAP1LC3B	5	1
hsa00430	hsa00430	Taurine and hypotaurine metabolism	3/323	16/8842	0.0189909	0.0189909	0.236008	GGT5/GGT1/GGT7	3	1
hsa05222	hsa05222	Small cell lung cancer	8/323	93/8842	0.0200869	0.0200869	0.236008	CCND1/CDKN1A/RXRG/TRAF4/LAMB1/LAMB2/GADD45B/FN1	8	1
hsa05212	hsa05212	Pancreatic cancer	7/323	77/8842	0.0219904	0.0219904	0.236008	CCND1/CDKN1A/TGFA/TGFB1/ARHGEF6/STAT3/GADD45B	7	1
hsa00910	hsa00910	Nitrogen metabolism	3/323	17/8842	0.0224493	0.0224493	0.236008	GLUL/CA14/CA8	3	1
hsa04068	hsa04068	FoxO signaling pathway	10/323	133/8842	0.0235933	0.0235933	0.236008	CCND1/CDKN1A/CAT/IRS2/TGFB1/KLF2/G6PC3/STAT3/HOMER1/GADD45B	10	1
hsa04670	hsa04670	Leukocyte transendothelial migration	9/323	116/8842	0.0258692	0.0258692	0.236008	CLDN16/CLDN1/CLDN4/CLDN3/EZR/OCLN/ICAM1/CLDN9/CLDN7	9	1
hsa00511	hsa00511	Other glycan degradation	3/323	18/8842	0.0262266	0.0262266	0.236008	MAN2B1/NEU1/GLB1	3	1
hsa04980	hsa04980	Cobalamin transport and metabolism	3/323	18/8842	0.0262266	0.0262266	0.236008	TCN2/CD320/LMBRD1	3	1
hsa05215	hsa05215	Prostate cancer	8/323	98/8842	0.0265828	0.0265828	0.236008	CCND1/ETV5/CDKN1A/TCF7L1/TMPRSS2/TGFA/HSP90B1/GSTP1	8	1
hsa05167	hsa05167	Kaposi sarcoma-associated herpesvirus infection	13/323	196/8842	0.0273496	0.0273496	0.236008	CCND1/RCAN1/CDKN1A/IL6ST/TCF7L1/UBB/CCR1/MAP2K6/ICAM1/STAT3/TICAM1/ZFP36/MAP1LC3B	13	1
hsa00052	hsa00052	Galactose metabolism	4/323	32/8842	0.0280723	0.0280723	0.236008	AKR1B15/G6PC3/GAA/GLB1	4	1
hsa04668	hsa04668	TNF signaling pathway	9/323	119/8842	0.0298829	0.0298829	0.236008	CX3CL1/MAP3K14/LIF/MMP14/JAG1/MAP2K6/ICAM1/ATF6B/JUNB	9	1
hsa00531	hsa00531	Glycosaminoglycan degradation	3/323	19/8842	0.030322	0.030322	0.236008	IDUA/GUSB/GLB1	3	1
hsa05321	hsa05321	Inflammatory bowel disease	6/323	65/8842	0.0307839	0.0307839	0.236008	HLA-DMB/GATA3/MAF/TGFB1/STAT3/IFNGR2	6	1
hsa04933	hsa04933	AGE-RAGE signaling pathway in diabetic complications	8/323	101/8842	0.0311146	0.0311146	0.236008	CCND1/F3/AGER/PIM1/TGFB1/ICAM1/STAT3/FN1	8	1
hsa05210	hsa05210	Colorectal cancer	7/323	87/8842	0.0393925	0.0393925	0.285625	CCND1/CDKN1A/TCF7L1/TGFA/TGFB1/GADD45B/PMAIP1	7	1
hsa00512	hsa00512	Mucin type O-glycan biosynthesis	4/323	36/8842	0.0410812	0.0410812	0.285625	GALNT10/GCNT1/GALNT14/B4GALT5	4	1
hsa04920	hsa04920	Adipocytokine signaling pathway	6/323	70/8842	0.0420859	0.0420859	0.285625	NPY/RXRG/ACSL4/IRS2/G6PC3/STAT3	6	1
hsa05211	hsa05211	Renal cell carcinoma	6/323	70/8842	0.0420859	0.0420859	0.285625	CDKN1A/EPAS1/MET/ARNT2/TGFA/TGFB1	6	1
hsa04350	hsa04350	TGF-beta signaling pathway	8/323	108/8842	0.0436805	0.0436805	0.286832	IGSF1/THBS1/CHRD/TGFB1/SMAD7/TGIF1/SKIL/NCOR1	8	1
hsa00340	hsa00340	Histidine metabolism	3/323	22/8842	0.0444882	0.0444882	0.286832	ALDH3A2/MAOA/HDC	3	1
hsa05226	hsa05226	Gastric cancer	10/323	150/8842	0.0478982	0.0478982	0.29972	CCND1/CDKN1A/RXRG/TCF7L1/MET/FZD7/TGFB1/LRP5/CDH1/GADD45B	10	1
hsa05145	hsa05145	Toxoplasmosis	8/323	111/8842	0.0499628	0.0499628	0.29972	HLA-DMB/TGFB1/LAMB1/MAP2K6/STAT3/LAMB2/IFNGR2/LDLR	8	1
hsa05218	hsa05218	Melanoma	6/323	73/8842	0.0499737	0.0499737	0.29972	CCND1/CDKN1A/MET/MITF/CDH1/GADD45B	6	1
hsa041421	hsa04142	Lysosome	19/323	132/8842	2.78595e-07	2.78595e-07	5.12213e-05	ASAH1/CTSC/NPC2/PSAP/AP1S2/LAMP1/CTSH/IDUA/MAN2B1/GUSB/NEU1/GNPTG/GAA/CD63/LGMN/SUMF1/GLB1/AP1S1/CTSA	19	1
hsa006001	hsa00600	Sphingolipid metabolism	12/323	54/8842	3.97226e-07	3.97226e-07	5.12213e-05	ASAH1/PSAP/B4GALNT1/PLPP2/CERS4/SPTLC2/DEGS1/NEU1/CERS2/GLB1/KDSR/B4GALT5	12	1
hsa045141	hsa04514	Cell adhesion molecules	16/323	157/8842	0.000191228	0.000191228	0.015325	CLDN16/HLA-DMB/SDC2/CDH3/CLDN1/CLDN4/CLDN3/GLG1/CDH2/IGSF11/SDC4/OCLN/ICAM1/CLDN9/CDH1/CLDN7	16	1
hsa052021	hsa05202	Transcriptional misregulation in cancer	18/323	193/8842	0.000237694	0.000237694	0.015325	DUSP6/ETV5/PBX3/CDKN1A/EYA1/RXRG/ETV4/TMPRSS2/MET/MAF/ARNT2/AFF1/MITF/MLLT3/KDM6A/DDX5/GADD45B/NCOR1	18	1
hsa003301	hsa00330	Arginine and proline metabolism	8/323	50/8842	0.000408501	0.000408501	0.02107	ALDH3A2/ARG2/SMOX/MAOA/SAT1/GAMT/SAT2/CKB	8	1
hsa041411	hsa04141	Protein processing in endoplasmic reticulum	15/323	170/8842	0.00137129	0.00137129	0.0573464	RPN2/ERP29/PDIA4/CKAP4/HSPA5/SSR2/OS9/PDIA3/TUSC3/HSP90B1/LMAN1/LMAN2/ATF6B/PPP1R15A/RRBP1	15	1
hsa049181	hsa04918	Thyroid hormone synthesis	9/323	75/8842	0.00155654	0.00155654	0.0573464	CGA/ATP1B1/TSHR/PDIA4/HSPA5/TG/GNAS/HSP90B1/ATF6B	9	1
hsa052161	hsa05216	Thyroid cancer	6/323	37/8842	0.00202358	0.00202358	0.0652338	CCND1/CDKN1A/RXRG/TCF7L1/CDH1/GADD45B	6	1
hsa052051	hsa05205	Proteoglycans in cancer	16/323	204/8842	0.00323461	0.00323461	0.0926878	CCND1/SDC2/HOXD10/PLAUR/THBS1/CDKN1A/EZR/MET/FZD7/TGFB1/SDC4/PDCD4/STAT3/CD63/DDX5/FN1	16	1
hsa045301	hsa04530	Tight junction	14/323	170/8842	0.00370885	0.00370885	0.0956492	CLDN16/CCND1/CLDN1/CGNL1/TUBA1A/CLDN4/CLDN3/EZR/BVES/OCLN/MARVELD2/ARHGEF2/CLDN9/CLDN7	14	1
hsa046101	hsa04610	Complement and coagulation cascades	9/323	88/8842	0.00468391	0.00468391	0.109814	SERPINA1/PLAUR/TFPI/F3/CD55/CFI/F5/CLU/SERPINA5	9	1
hsa049281	hsa04928	Parathyroid hormone synthesis, secretion and action	10/323	115/8842	0.00922349	0.00922349	0.171908	SLC34A2/GATA3/CDKN1A/RXRG/MMP14/PDE4D/LRP5/GNAS/ATF6B/MMP15	10	1
hsa051441	hsa05144	Malaria	6/323	50/8842	0.009307	0.009307	0.171908	SDC2/THBS1/THBS4/MET/TGFB1/ICAM1	6	1
hsa052251	hsa05225	Hepatocellular carcinoma	13/323	170/8842	0.00933214	0.00933214	0.171908	CCND1/CDKN1A/TCF7L1/MET/FZD7/TGFA/TGFB1/LRP5/SMARCE1/GSTP1/MGST3/GADD45B/TXNRD1	13	1
hsa051601	hsa05160	Hepatitis C	12/323	159/8842	0.0135001	0.0135001	0.232107	CLDN16/CCND1/CLDN1/CLDN4/CLDN3/CDKN1A/OCLN/CLDN9/STAT3/TICAM1/CLDN7/LDLR	12	1
hsa045121	hsa04512	ECM-receptor interaction	8/323	89/8842	0.0157736	0.0157736	0.236008	THBS1/THBS4/NPNT/LAMB1/FREM2/SDC4/LAMB2/FN1	8	1
hsa006041	hsa00604	Glycosphingolipid biosynthesis - ganglio series	3/323	15/8842	0.015851	0.015851	0.236008	B4GALNT1/ST3GAL5/GLB1	3	1
hsa052231	hsa05223	Non-small cell lung cancer	7/323	73/8842	0.0168421	0.0168421	0.236008	CCND1/CDKN1A/RXRG/MET/TGFA/STAT3/GADD45B	7	1
hsa042161	hsa04216	Ferroptosis	5/323	42/8842	0.0177188	0.0177188	0.236008	ACSL4/SAT1/SLC39A8/SAT2/MAP1LC3B	5	1
hsa004301	hsa00430	Taurine and hypotaurine metabolism	3/323	16/8842	0.0189909	0.0189909	0.236008	GGT5/GGT1/GGT7	3	1
hsa052221	hsa05222	Small cell lung cancer	8/323	93/8842	0.0200869	0.0200869	0.236008	CCND1/CDKN1A/RXRG/TRAF4/LAMB1/LAMB2/GADD45B/FN1	8	1
hsa052121	hsa05212	Pancreatic cancer	7/323	77/8842	0.0219904	0.0219904	0.236008	CCND1/CDKN1A/TGFA/TGFB1/ARHGEF6/STAT3/GADD45B	7	1
hsa009101	hsa00910	Nitrogen metabolism	3/323	17/8842	0.0224493	0.0224493	0.236008	GLUL/CA14/CA8	3	1
hsa040681	hsa04068	FoxO signaling pathway	10/323	133/8842	0.0235933	0.0235933	0.236008	CCND1/CDKN1A/CAT/IRS2/TGFB1/KLF2/G6PC3/STAT3/HOMER1/GADD45B	10	1
hsa046701	hsa04670	Leukocyte transendothelial migration	9/323	116/8842	0.0258692	0.0258692	0.236008	CLDN16/CLDN1/CLDN4/CLDN3/EZR/OCLN/ICAM1/CLDN9/CLDN7	9	1
hsa005111	hsa00511	Other glycan degradation	3/323	18/8842	0.0262266	0.0262266	0.236008	MAN2B1/NEU1/GLB1	3	1
hsa049801	hsa04980	Cobalamin transport and metabolism	3/323	18/8842	0.0262266	0.0262266	0.236008	TCN2/CD320/LMBRD1	3	1
hsa052151	hsa05215	Prostate cancer	8/323	98/8842	0.0265828	0.0265828	0.236008	CCND1/ETV5/CDKN1A/TCF7L1/TMPRSS2/TGFA/HSP90B1/GSTP1	8	1
hsa051671	hsa05167	Kaposi sarcoma-associated herpesvirus infection	13/323	196/8842	0.0273496	0.0273496	0.236008	CCND1/RCAN1/CDKN1A/IL6ST/TCF7L1/UBB/CCR1/MAP2K6/ICAM1/STAT3/TICAM1/ZFP36/MAP1LC3B	13	1
hsa000521	hsa00052	Galactose metabolism	4/323	32/8842	0.0280723	0.0280723	0.236008	AKR1B15/G6PC3/GAA/GLB1	4	1
hsa046681	hsa04668	TNF signaling pathway	9/323	119/8842	0.0298829	0.0298829	0.236008	CX3CL1/MAP3K14/LIF/MMP14/JAG1/MAP2K6/ICAM1/ATF6B/JUNB	9	1
hsa005311	hsa00531	Glycosaminoglycan degradation	3/323	19/8842	0.030322	0.030322	0.236008	IDUA/GUSB/GLB1	3	1
hsa053211	hsa05321	Inflammatory bowel disease	6/323	65/8842	0.0307839	0.0307839	0.236008	HLA-DMB/GATA3/MAF/TGFB1/STAT3/IFNGR2	6	1
hsa049331	hsa04933	AGE-RAGE signaling pathway in diabetic complications	8/323	101/8842	0.0311146	0.0311146	0.236008	CCND1/F3/AGER/PIM1/TGFB1/ICAM1/STAT3/FN1	8	1
hsa052101	hsa05210	Colorectal cancer	7/323	87/8842	0.0393925	0.0393925	0.285625	CCND1/CDKN1A/TCF7L1/TGFA/TGFB1/GADD45B/PMAIP1	7	1
hsa005121	hsa00512	Mucin type O-glycan biosynthesis	4/323	36/8842	0.0410812	0.0410812	0.285625	GALNT10/GCNT1/GALNT14/B4GALT5	4	1
hsa049201	hsa04920	Adipocytokine signaling pathway	6/323	70/8842	0.0420859	0.0420859	0.285625	NPY/RXRG/ACSL4/IRS2/G6PC3/STAT3	6	1
hsa052111	hsa05211	Renal cell carcinoma	6/323	70/8842	0.0420859	0.0420859	0.285625	CDKN1A/EPAS1/MET/ARNT2/TGFA/TGFB1	6	1
hsa043501	hsa04350	TGF-beta signaling pathway	8/323	108/8842	0.0436805	0.0436805	0.286832	IGSF1/THBS1/CHRD/TGFB1/SMAD7/TGIF1/SKIL/NCOR1	8	1
hsa003401	hsa00340	Histidine metabolism	3/323	22/8842	0.0444882	0.0444882	0.286832	ALDH3A2/MAOA/HDC	3	1
hsa052261	hsa05226	Gastric cancer	10/323	150/8842	0.0478982	0.0478982	0.29972	CCND1/CDKN1A/RXRG/TCF7L1/MET/FZD7/TGFB1/LRP5/CDH1/GADD45B	10	1
hsa051451	hsa05145	Toxoplasmosis	8/323	111/8842	0.0499628	0.0499628	0.29972	HLA-DMB/TGFB1/LAMB1/MAP2K6/STAT3/LAMB2/IFNGR2/LDLR	8	1
hsa052181	hsa05218	Melanoma	6/323	73/8842	0.0499737	0.0499737	0.29972	CCND1/CDKN1A/MET/MITF/CDH1/GADD45B	6	1
hsa041412	hsa04141	Protein processing in endoplasmic reticulum	36/762	170/8842	2.85377e-07	2.85377e-07	3.80002e-05	ERN1/HERPUD1/SEC61G/BAG1/DNAJA1/SEC13/FBXO2/BCL2/VCP/STT3B/BCAP31/SSR4/STUB1/PLAA/SEC61B/LMAN1/HSPA1B/UBE2D4/BAX/UBE2J1/DNAJB1/XBP1/DAD1/PDIA3/HSP90AA1/PPP1R15A/TMEM258/MAN1A2/EIF2S1/CALR/TRAM1/UBE2G1/SSR2/DNAJB11/DNAJC1/HSPA1A	36	2
hsa052252	hsa05225	Hepatocellular carcinoma	36/762	170/8842	2.85377e-07	2.85377e-07	3.80002e-05	WNT16/GADD45G/SMARCB1/FZD1/WNT11/LEF1/AXIN2/AKT3/GSTT2B/TGFB1/FZD10/WNT6/CTNNB1/GSTM3/CCND1/GADD45B/MGST1/SMAD3/GSTO1/SMARCC1/IGF1R/DVL3/MAP2K1/CDK4/GSTA4/BAX/SMARCA4/MGST3/ACTL6A/GSTO2/HRAS/SMAD2/BRD7/ACTB/KEAP1/MYC	36	2
hsa052102	hsa05210	Colorectal cancer	21/762	87/8842	1.06042e-05	1.06042e-05	0.000941354	GADD45G/RALA/LEF1/AXIN2/AKT3/TGFB1/BCL2/CTNNB1/CCND1/RHOA/GADD45B/SMAD3/MAP2K1/BAX/CYCS/PMAIP1/APPL1/HRAS/SMAD2/FOS/MYC	21	2
hsa03050	hsa03050	Proteasome	14/762	46/8842	1.94505e-05	1.94505e-05	0.001295	PSMD7/PSMA3/PSMA4/PSMD9/PSMD14/PSMB5/PSME2/PSMD6/PSMA6/PSMC1/PSME1/PSMC2/PSMC6/PSMB6	14	2
hsa00620	hsa00620	Pyruvate metabolism	14/762	47/8842	2.55357e-05	2.55357e-05	0.00136011	ALDH2/ACAT2/ALDH3A2/ME2/ME1/GRHPR/LDHB/ACSS2/PCK2/MDH2/FH/ACYP2/ALDH1B1/HAGH	14	2
hsa03040	hsa03040	Spliceosome	37/762	218/8842	4.44301e-05	4.44301e-05	0.00184711	SRSF9/TXNL4A/MAGOHB/PCBP1/RP9/LSM5/HNRNPK/LSM3/HNRNPU/LSM6/SNRPE/SNRPD1/RBMX/HSPA1B/HNRNPA1/SNRPG/PRPF38B/BCAS2/SNRPD3/PRPF40A/SF3B5/HNRNPM/SNRNP70/SRSF3/WBP11/USP39/HNRNPC/LSM2/SF3B6/SNRPA1/THOC2/PLRG1/SRSF10/SNRPF/PRPF19/FUS/HSPA1A	37	2
hsa04115	hsa04115	p53 signaling pathway	18/762	75/8842	4.8673e-05	4.8673e-05	0.00184711	CCND2/GADD45G/BCL2/IGF1/CCND1/GADD45B/ZNF385A/SESN3/CDK4/TP53I3/CDK1/BAX/GORAB/CYCS/PMAIP1/EI24/SIVA1/CCNB2	18	2
hsa05418	hsa05418	Fluid shear stress and atherosclerosis	27/762	141/8842	5.82668e-05	5.82668e-05	0.00184711	BMP4/MMP2/AKT3/GSTT2B/MAP2K6/PDGFA/SDC2/BCL2/PIAS4/CTNNB1/GSTM3/RHOA/MGST1/GSTO1/GSTA4/MGST3/SUMO2/CALM3/EDN1/CCL2/MEF2A/GSTO2/HSP90AA1/MAP3K7/FOS/ACTB/KEAP1	27	2
hsa04390	hsa04390	Hippo signaling pathway	29/762	157/8842	6.24221e-05	6.24221e-05	0.00184711	ID1/NKD1/ID2/CCND2/BMP4/WNT16/CTNNA2/FZD1/WNT11/LEF1/NKD2/AXIN2/TGFB1/BMP5/FZD10/PPP2R2C/WNT6/CTNNB1/CCND1/SMAD3/DVL3/PPP2CB/PPP1CC/RASSF1/YWHAE/SMAD2/TEAD4/ACTB/MYC	29	2
hsa04310	hsa04310	Wnt signaling pathway	31/762	174/8842	7.19695e-05	7.19695e-05	0.00191666	NOTUM/WIF1/NKD1/CCND2/SOX17/WNT16/DKK2/BAMBI/FZD1/WNT11/APCDD1/LEF1/NKD2/AXIN2/NFATC4/FZD10/WNT6/CACYBP/ROR1/CTNNB1/PLCB4/SFRP4/CCND1/RHOA/SERPINF1/SMAD3/PPP3CB/DVL3/ZNRF3/MAP3K7/MYC	31	2
hsa04110	hsa04110	Cell cycle	28/762	158/8842	0.000174571	0.000174571	0.00422645	CCND2/HDAC2/GADD45G/CDKN1B/TGFB1/TRIP13/CCND1/GADD45B/CDT1/SMAD3/ORC3/ORC6/CDKN2C/ANAPC5/ANAPC10/CDK4/PPP2CB/ANAPC13/CDK1/MCM7/YWHAE/SMAD2/ANAPC16/RAD21/ATRX/BUB3/MYC/CCNB2	28	2
hsa049332	hsa04933	AGE-RAGE signaling pathway in diabetic complications	20/762	101/8842	0.000326	0.000326	0.00655676	COL3A1/MMP2/CDKN1B/NOX4/AKT3/TGFB1/BCL2/PLCB4/CCND1/COL1A2/PIM1/SMAD3/FN1/CDK4/BAX/EDN1/CCL2/HRAS/SMAD2/COL1A1	20	2
hsa05224	hsa05224	Breast cancer	26/762	148/8842	0.000339198	0.000339198	0.00655676	WNT16/GADD45G/PGR/FZD1/WNT11/LEF1/AXIN2/AKT3/FGF19/FZD10/FGF3/WNT6/IGF1/CTNNB1/CCND1/GADD45B/ESR1/IGF1R/DVL3/MAP2K1/CDK4/BAX/HES1/HRAS/FOS/MYC	26	2
hsa05166	hsa05166	Human T-cell leukemia virus 1 infection	35/762	223/8842	0.000344684	0.000344684	0.00655676	CCND2/AKT3/TGFB1/NFATC4/ADCY1/MSX2/RANBP1/RAN/HLA-DQA2/CCND1/TBPL1/SLC25A4/SMAD3/PPP3CB/CDKN2C/ANAPC5/ANAPC10/MAP2K1/CDK4/ANAPC13/B2M/HLA-A/BAX/LTBR/CRTC3/CREB3L2/HRAS/SMAD2/CALR/ANAPC16/FOS/BUB3/MYC/CCNB2/HLA-DRB5	35	2
hsa05132	hsa05132	Salmonella infection	38/762	251/8842	0.000408747	0.000408747	0.00725705	RHOB/TUBA3D/TUBA1A/RALA/LEF1/DYNLT3/AKT3/MAP2K6/BCL2/DCTN3/BRK1/CTNNB1/KIF5B/PFN2/RHOA/M6PR/ARL8B/PODXL/MAP2K1/ANXA2/BAX/DYNLT1/ARPC5/CYCS/DYNC1LI1/ARPC1A/ACTR10/ARPC3/HSP90AA1/MAP3K7/TUBA1B/HRAS/FBXO22/FOS/DYNC1LI2/RAB5A/ACTB/MYC	38	2
hsa05010	hsa05010	Alzheimer disease	53/762	391/8842	0.000556002	0.000556002	0.00925451	ERN1/WNT16/DKK2/TUBA3D/TUBA1A/FZD1/NDUFB6/WNT11/NOX4/AXIN2/AKT3/PSEN2/IRS1/SNCA/FZD10/WNT6/PSMD7/PSMA3/PSMA4/CTNNB1/KIF5B/NDUFB9/PLCB4/PSMD9/BACE2/SLC25A4/PPID/PPP3CB/PSMD14/HSD17B10/SLC39A6/DVL3/SLC39A4/INSR/MAP2K1/PSMB5/NAE1/PSMD6/CALM3/PSMA6/NDUFA5/CYCS/PSMC1/PSMC2/NDUFA11/XBP1/PSMC6/TUBA1B/HRAS/PSMB6/EIF2S1/NDUFA4/APOE	53	2
hsa03030	hsa03030	DNA replication	10/762	36/8842	0.00068214	0.00068214	0.0106862	POLD2/RNASEH2A/SSBP1/RFC2/RFC5/MCM7/RNASEH2B/RNASEH2C/RPA3/FEN1	10	2
hsa05022	hsa05022	Pathways of neurodegeneration - multiple diseases	62/762	483/8842	0.000829662	0.000829662	0.0120583	ERN1/WNT16/DKK2/TUBA3D/TUBA1A/FZD1/NDUFB6/WNT11/NOX4/PRNP/AXIN2/PSEN2/MAP2K6/SNCA/BDNF/FZD10/BCL2/WNT6/VCP/PSMD7/DCTN3/PSMA3/PSMA4/RYR2/CTNNB1/KIF5B/NDUFB9/PLCB4/UCHL1/MAP1LC3A/PSMD9/SLC25A4/PPID/PPP3CB/PSMD14/HSD17B10/DVL3/MAP2K1/PSMB5/BAX/PSMD6/SIGMAR1/UBE2J1/MAP1LC3B/CALM3/PSMA6/NDUFA5/CYCS/PSMC1/PSMC2/NDUFA11/XBP1/ACTR10/PSMC6/TUBA1B/HRAS/PSMB6/EIF2S1/NDUFA4/UBE2G1/RAB5A/FUS	62	2
hsa04218	hsa04218	Cellular senescence	26/762	157/8842	0.000860283	0.000860283	0.0120583	CCND2/RHEB/GADD45G/AKT3/MAP2K6/TGFB1/NFATC4/TRAF3IP2/CCND1/GADD45B/SLC25A4/SMAD3/PPID/PPP3CB/MAP2K1/CDK4/HLA-A/CDK1/CALM3/PPP1CC/HRAS/SMAD2/RBBP4/FOXM1/MYC/CCNB2	26	2
hsa052262	hsa05226	Gastric cancer	25/762	150/8842	0.000976499	0.000976499	0.0130029	WNT16/GADD45G/CTNNA2/FZD1/CDKN1B/WNT11/LEF1/AXIN2/AKT3/TGFB1/FGF19/FZD10/FGF3/BCL2/WNT6/CTNNB1/CCND1/GADD45B/SMAD3/DVL3/MAP2K1/BAX/HRAS/SMAD2/MYC	25	2
hsa052052	hsa05205	Proteoglycans in cancer	31/762	204/8842	0.00127287	0.00127287	0.0161421	WNT16/MMP2/FZD1/TWIST1/PDCD4/WNT11/TWIST2/AKT3/IHH/SDC2/TGFB1/VAV3/GPC3/FZD10/WNT6/IGF1/CTNNB1/CCND1/RHOA/COL1A2/ESR1/FN1/IGF1R/MAP2K1/TIMP3/PPP1CC/HRAS/SMAD2/ACTB/MYC/COL1A1	31	2
hsa040682	hsa04068	FoxO signaling pathway	22/762	133/8842	0.0021204	0.0021204	0.025668	CCND2/GADD45G/HOMER2/CDKN1B/AKT3/IRS1/TGFB1/IL7R/IGF1/GABARAPL1/CCND1/GADD45B/SGK3/SMAD3/IGF1R/HOMER3/INSR/MAP2K1/PCK2/PRKAG2/HRAS/CCNB2	22	2
hsa05169	hsa05169	Epstein-Barr virus infection	30/762	203/8842	0.00235115	0.00235115	0.0264112	CCND2/VIM/HDAC2/GADD45G/CDKN1B/SAP30/AKT3/MAP2K6/BCL2/PSMD7/HLA-DQA2/CCND1/GADD45B/PSMD14/CDK4/B2M/HLA-A/BAX/PSMD6/CYCS/PSMC1/PSMC2/PDIA3/PSMC6/MAP3K7/HES1/CALR/SYK/MYC/HLA-DRB5	30	2
hsa05217	hsa05217	Basal cell carcinoma	13/762	63/8842	0.00238014	0.00238014	0.0264112	BMP4/WNT16/GADD45G/FZD1/WNT11/LEF1/AXIN2/FZD10/WNT6/CTNNB1/GADD45B/DVL3/BAX	13	2
hsa04550	hsa04550	Signaling pathways regulating pluripotency of stem cells	23/762	144/8842	0.00271172	0.00271172	0.028887	ID1/ID3/ID2/BMP4/WNT16/FZD1/WNT11/TBX3/AXIN2/AKT3/FZD10/WNT6/IGF1/CTNNB1/SMAD3/IGF1R/DVL3/ZFHX3/MAP2K1/ID4/HRAS/SMAD2/MYC	23	2
hsa052182	hsa05218	Melanoma	14/762	73/8842	0.00337385	0.00337385	0.0326295	GADD45G/AKT3/PDGFA/FGF19/FGF3/IGF1/CCND1/GADD45B/IGF1R/MAP2K1/CDK4/BAX/HRAS/PDGFC	14	2
hsa00480	hsa00480	Glutathione metabolism	12/762	58/8842	0.00337571	0.00337571	0.0326295	GSTT2B/GSTM3/MGST1/GSTO1/GSTA4/GGT7/MGST3/PRDX6/GSTO2/GGCT/SMS/RRM1	12	2
hsa052162	hsa05216	Thyroid cancer	9/762	37/8842	0.00343062	0.00343062	0.0326295	GADD45G/LEF1/CTNNB1/CCND1/GADD45B/MAP2K1/BAX/HRAS/MYC	9	2
hsa05213	hsa05213	Endometrial cancer	12/762	59/8842	0.00391381	0.00391381	0.0359417	GADD45G/CTNNA2/LEF1/AXIN2/AKT3/CTNNB1/CCND1/GADD45B/MAP2K1/BAX/HRAS/MYC	12	2
hsa043502	hsa04350	TGF-beta signaling pathway	18/762	108/8842	0.00477056	0.00477056	0.0412431	ID1/ID3/ID2/BMP4/LTBP1/HDAC2/BAMBI/TGFB1/BMP5/GREM2/RHOA/SMAD3/PPP2CB/RGMA/ID4/TGIF1/SMAD2/MYC	18	2
hsa00100	hsa00100	Steroid biosynthesis	6/762	20/8842	0.0054332	0.0054332	0.0412431	SQLE/LIPA/CYP51A1/HSD17B7/NSDHL/MSMO1	6	2
hsa052222	hsa05222	Small cell lung cancer	16/762	93/8842	0.00553144	0.00553144	0.0412431	GADD45G/CDKN1B/AKT3/LAMB1/BCL2/LAMA2/CKS2/CCND1/GADD45B/FN1/CDK4/BAX/MAX/CYCS/MYC/CKS1B	16	2
hsa05220	hsa05220	Chronic myeloid leukemia	14/762	77/8842	0.0055618	0.0055618	0.0412431	HDAC2/GADD45G/CDKN1B/AKT3/TGFB1/CCND1/MECOM/GADD45B/SMAD3/MAP2K1/CDK4/BAX/HRAS/MYC	14	2
hsa01232	hsa01232	Nucleotide metabolism	15/762	85/8842	0.00558445	0.00558445	0.0412431	HPRT1/DUT/DCTD/NTPCR/NME4/DGUOK/NME7/PNP/IMPDH2/AK3/NT5C3A/UCK2/AK6/TYMS/RRM1	15	2
hsa04144	hsa04144	Endocytosis	34/762	252/8842	0.00560962	0.00560962	0.0412431	AP2M1/SNF8/RAB4A/SH3GL3/ARF4/SPG21/CHMP1B/CHMP5/KIF5B/CLTA/SNX3/RHOA/VPS29/RAB31/SMAD3/ASAP1/IGF1R/RAB11B/HSPA1B/HLA-A/ARPC5/RAB11A/VPS28/IGF2R/ARPC1A/ARPC3/VPS35/HRAS/RAB11FIP1/IQSEC2/SMAD2/ARF5/RAB5A/HSPA1A	34	2
hsa05012	hsa05012	Parkinson disease	36/762	271/8842	0.00572102	0.00572102	0.0412431	ERN1/TUBA3D/TUBA1A/NDUFB6/GNAI1/SNCA/PSMD7/PSMA3/PSMA4/KIF5B/NDUFB9/UCHL1/PSMD9/SLC25A4/PSMD14/SLC39A6/SLC39A4/PSMB5/BAX/PSMD6/UBE2J1/CALM3/PSMA6/NDUFA5/CYCS/PSMC1/PSMC2/NDUFA11/XBP1/PSMC6/TUBA1B/PSMB6/EIF2S1/NDUFA4/UBE2G1/KEAP1	36	2
hsa05017	hsa05017	Spinocerebellar ataxia	22/762	144/8842	0.00573002	0.00573002	0.0412431	ERN1/AKT3/PSMD7/PSMA3/PSMA4/PLCB4/TBPL1/PSMD9/SLC25A4/PSMD14/CACNA1A/PSMB5/PSMD6/PSMA6/RORA/CYCS/PSMC1/PSMC2/XBP1/ATXN10/PSMC6/PSMB6	22	2
hsa04213	hsa04213	Longevity regulating pathway - multiple species	12/762	62/8842	0.00595216	0.00595216	0.0417146	HDAC2/FOXA2/AKT3/IRS1/ADCY1/IGF1/IGF1R/INSR/HSPA1B/PRKAG2/HRAS/HSPA1A	12	2
hsa04934	hsa04934	Cushing syndrome	23/762	155/8842	0.0068641	0.0068641	0.0468723	NR4A1/WNT16/FZD1/CDKN1B/WNT11/LEF1/AXIN2/GNAI1/ADCY1/FZD10/WNT6/CTNNB1/RAP1A/PLCB4/CCND1/CDKN2C/SCARB1/DVL3/MAP2K1/CDK4/FH/CREB3L2/RAP1B	23	2
hsa042162	hsa04216	Ferroptosis	9/762	42/8842	0.00834406	0.00834406	0.0555539	PCBP2/PCBP1/ACSL5/FTL/PRNP/SLC3A2/MAP1LC3A/LPCAT3/MAP1LC3B	9	2
hsa04150	hsa04150	mTOR signaling pathway	23/762	158/8842	0.00863473	0.00863473	0.0555939	RHEB/WNT16/SEC13/FZD1/WNT11/AKT3/IRS1/FZD10/WNT6/IGF1/SLC3A2/LAMTOR5/RHOA/IGF1R/DVL3/INSR/MAP2K1/RRAGA/ATP6V1F/NPRL2/HRAS/TBC1D7/DDIT4	23	2
hsa00983	hsa00983	Drug metabolism - other enzymes	14/762	81/8842	0.00876757	0.00876757	0.0555939	HPRT1/GSTT2B/DUT/GSTM3/NME4/MGST1/NME7/GSTO1/GSTA4/MGST3/IMPDH2/GSTO2/UCK2/RRM1	14	2
hsa04120	hsa04120	Ubiquitin mediated proteolysis	21/762	142/8842	0.00988734	0.00988734	0.0609403	FBXO2/RHOBTB1/PIAS4/UBE2Q2/STUB1/PIAS3/ANAPC5/ANAPC10/ANAPC13/UBE2D4/UBE2J1/UBE2E3/UBA3/UBE2I/UBE2G1/ANAPC16/UBE2R2/UBE2S/PRPF19/KEAP1/UBE2C	21	2
hsa01200	hsa01200	Carbon metabolism	18/762	116/8842	0.0100684	0.0100684	0.0609403	ACAT2/PSPH/ME2/ENO2/RPIA/ME1/IDH3G/ESD/ACSS2/GCSH/PRPS2/MDH2/TPI1/PHGDH/FH/PFKM/TKT/SDSL	18	2
hsa03082	hsa03082	ATP-dependent chromatin remodeling	18/762	117/8842	0.0109744	0.0109744	0.0640244	HDAC2/SMARCB1/MORF4L1/BCL7B/SMARCC1/SMARCA5/SMARCA4/INO80C/MORF4L2/MTA3/SMARCA1/ACTL6A/BRD9/RBBP4/BAZ1B/BRD7/ACTB/VPS72	18	2
hsa01524	hsa01524	Platinum drug resistance	13/762	75/8842	0.0110588	0.0110588	0.0640244	AKT3/GSTT2B/BCL2/GSTM3/REV3L/MGST1/GSTO1/GSTA4/BAX/MGST3/CYCS/GSTO2/PMAIP1	13	2
hsa05014	hsa05014	Amyotrophic lateral sclerosis	45/762	371/8842	0.0114565	0.0114565	0.0649158	ERN1/TUBA3D/TUBA1A/SEC13/NDUFB6/MAP2K6/BCL2/VCP/PSMD7/DCTN3/PSMA3/PSMA4/KIF5B/NDUFB9/PFN2/MAP1LC3A/PSMD9/PPP3CB/PSMD14/HNRNPA2B1/PSMB5/HNRNPA1/BAX/PSMD6/SIGMAR1/MAP1LC3B/PSMA6/NDUFA5/CYCS/PSMC1/PSMC2/NDUFA11/XBP1/ACTR10/NUP93/PSMC6/TUBA1B/SRSF3/PSMB6/POM121C/EIF2S1/NDUFA4/RAB5A/ACTB/FUS	45	2
hsa04916	hsa04916	Melanogenesis	16/762	101/8842	0.0121994	0.0121994	0.0669779	WNT16/FZD1/WNT11/LEF1/GNAI1/ADCY1/FZD10/WNT6/CTNNB1/PLCB4/DVL3/MAP2K1/CALM3/EDN1/CREB3L2/HRAS	16	2
hsa05214	hsa05214	Glioma	13/762	76/8842	0.0123234	0.0123234	0.0669779	GADD45G/AKT3/PDGFA/IGF1/CCND1/GADD45B/IGF1R/MAP2K1/CDK4/BAX/CALM3/CAMK1/HRAS	13	2
hsa03060	hsa03060	Protein export	7/762	31/8842	0.0144393	0.0144393	0.076908	SEC11C/SEC61G/SEC61B/SPCS1/SPCS3/IMMP2L/TMEM208	7	2
hsa03018	hsa03018	RNA degradation	13/762	78/8842	0.0151848	0.0151848	0.0789763	LSM5/ENO2/LSM3/EXOSC7/LSM6/C1D/EXOSC3/BTG2/PABPC1/ZCCHC7/PFKM/EXOSC8/LSM2	13	2
hsa04926	hsa04926	Relaxin signaling pathway	19/762	130/8842	0.0154207	0.0154207	0.0789763	COL3A1/MMP2/AKT3/GNAI1/TGFB1/GNG11/ADCY1/GNG4/GNB5/GNB2/PLCB4/COL1A2/MAP2K1/EDN1/CREB3L2/HRAS/SMAD2/FOS/COL1A1	19	2
hsa05016	hsa05016	Huntington disease	38/762	311/8842	0.0171868	0.0171868	0.0863607	ERN1/HDAC2/AP2M1/TUBA3D/TUBA1A/NDUFB6/BDNF/PSMD7/DCTN3/POLR2J3/PSMA3/PSMA4/KIF5B/NDUFB9/PLCB4/CLTA/POLR2K/TBPL1/PSMD9/SLC25A4/PSMD14/PSMB5/BAX/PSMD6/PSMA6/NDUFA5/CYCS/PSMC1/PSMC2/NDUFA11/CREB3L2/ACTR10/PSMC6/POLR2J/TUBA1B/PSMB6/POLR2G/NDUFA4	38	2
hsa03420	hsa03420	Nucleotide excision repair	11/762	63/8842	0.017679	0.017679	0.0871889	POLD2/POLR2J3/GTF2H5/POLR2K/CETN2/MNAT1/RFC2/RFC5/POLR2J/RPA3/POLR2G	11	2
hsa04612	hsa04612	Antigen processing and presentation	13/762	80/8842	0.0185272	0.0185272	0.0897109	CD8B/HLA-DQA2/PSME2/HSPA1B/B2M/HLA-A/PSME1/PDIA3/HSPA2/HSP90AA1/CALR/HSPA1A/HLA-DRB5	13	2
hsa04211	hsa04211	Longevity regulating pathway	14/762	90/8842	0.0212338	0.0212338	0.0984323	RHEB/AKT3/IRS1/ADCY1/IGF1/SESN3/IGF1R/INSR/BAX/PRKAG2/ADIPOR1/CREB3L2/APPL1/HRAS	14	2
hsa00260	hsa00260	Glycine, serine and threonine metabolism	8/762	41/8842	0.0217989	0.0217989	0.0984323	PSPH/CHDH/GATM/GRHPR/GCSH/GAMT/PHGDH/SDSL	8	2
hsa05219	hsa05219	Bladder cancer	8/762	41/8842	0.0217989	0.0217989	0.0984323	MMP2/CCND1/MAP2K1/CDK4/RPS6KA5/RASSF1/HRAS/MYC	8	2
hsa01522	hsa01522	Endocrine resistance	15/762	99/8842	0.0218068	0.0218068	0.0984323	MMP2/CDKN1B/AKT3/ADCY1/BCL2/IGF1/CCND1/ESR1/CDKN2C/IGF1R/MAP2K1/CDK4/BAX/HRAS/FOS	15	2
hsa03010	hsa03010	Ribosome	23/762	172/8842	0.0223958	0.0223958	0.099406	RPSA/RPLP0/RPS20/RPLP1/RPS2/RPS28/MRPL23/RSL24D1/MRPL13/MRPL32/RPS3A/RPS29/RPS27L/MRPL28/MRPS11/RPL4/MRPL18/RPL10/RPL32/MRPL19/RPL36A/RPL14/RPL13	23	2
hsa04210	hsa04210	Apoptosis	19/762	136/8842	0.0238634	0.0238634	0.104184	CTSH/ERN1/TUBA3D/GADD45G/TUBA1A/AKT3/BCL2/GADD45B/MAP2K1/BAX/CYCS/PMAIP1/TUBA1B/HRAS/EIF2S1/PARP1/FOS/DIABLO/ACTB	19	2
hsa00513	hsa00513	Various types of N-glycan biosynthesis	8/762	42/8842	0.0249647	0.0249647	0.106967	STT3B/B4GALT1/ALG13/HEXB/DAD1/ALG3/TMEM258/MAN1A2	8	2
hsa04010	hsa04010	MAPK signaling pathway	36/762	300/8842	0.0256334	0.0256334	0.106967	HSPB1/NR4A1/DUSP2/RASGRF1/GADD45G/AKT3/MAP2K6/PDGFA/TGFB1/BDNF/FGF19/FGF3/IGF1/RAP1A/MECOM/GADD45B/PPP3CB/STMN1/IGF1R/CACNA1A/INSR/MAP2K1/DUSP16/HSPA1B/MAPK8IP3/MAPKAPK5/MAX/MAPKAPK3/RPS6KA5/MAP3K7/HRAS/RAP1B/PDGFC/FOS/MYC/HSPA1A	36	2
hsa01230	hsa01230	Biosynthesis of amino acids	12/762	75/8842	0.0258416	0.0258416	0.106967	PSPH/ENO2/RPIA/GLUL/PYCR1/IDH3G/PRPS2/TPI1/PHGDH/PFKM/TKT/SDSL	12	2
hsa04510	hsa04510	Focal adhesion	26/762	203/8842	0.0261075	0.0261075	0.106967	CCND2/RASGRF1/AKT3/PDGFA/LAMB1/VAV3/BCL2/LAMA2/IGF1/CTNNB1/RAP1A/CCND1/RHOA/COL1A2/FN1/COL6A2/FYN/IGF1R/MAP2K1/PPP1CC/COL6A1/HRAS/RAP1B/PDGFC/ACTB/COL1A1	26	2
hsa00010	hsa00010	Glycolysis / Gluconeogenesis	11/762	67/8842	0.0270125	0.0270125	0.108998	ALDH2/ALDH3A2/ALDH3A1/ENO2/LDHB/ACSS2/PCK2/TPI1/PFKM/ALDH1B1/GALM	11	2
hsa04151	hsa04151	PI3K-Akt signaling pathway	42/762	362/8842	0.0280318	0.0280318	0.111422	CCND2/RHEB/NR4A1/CDKN1B/AKT3/IRS1/PDGFA/GNG11/BDNF/FGF19/LAMB1/FGF3/BCL2/LAMA2/PPP2R2C/GNG4/IL7R/GNB5/IGF1/GNB2/CCND1/COL1A2/SGK3/CDC37/FN1/COL6A2/IGF1R/INSR/MAP2K1/PCK2/CDK4/PPP2CB/COL6A1/CREB3L2/HSP90AA1/YWHAE/HRAS/PDGFC/SYK/MYC/DDIT4/COL1A1	42	2
hsa04915	hsa04915	Estrogen signaling pathway	19/762	139/8842	0.0292244	0.0292244	0.114455	EBAG9/MMP2/PGR/FKBP4/AKT3/GNAI1/ADCY1/BCL2/PLCB4/GREB1/ESR1/MAP2K1/HSPA1B/CALM3/CREB3L2/HSP90AA1/HRAS/FOS/HSPA1A	19	2
hsa051672	hsa05167	Kaposi sarcoma-associated herpesvirus infection	25/762	196/8842	0.0300492	0.0300492	0.115979	LEF1/AKT3/MAP2K6/GNG11/NFATC4/GNG4/GNB5/CTNNB1/GNB2/CCND1/MAP1LC3A/PPP3CB/MAP2K1/CDK4/HLA-A/BAX/MAP1LC3B/MICA/CALM3/CYCS/ATG3/HRAS/FOS/SYK/MYC	25	2
hsa04371	hsa04371	Apelin signaling pathway	19/762	140/8842	0.0311982	0.0311982	0.118694	AKT3/GNAI1/GNG11/ADCY1/GNG4/GNB5/RYR2/GNB2/PLCB4/CCND1/MAP1LC3A/SMAD3/MAP2K1/PRKAG2/MAP1LC3B/CALM3/MEF2A/HRAS/SMAD2	19	2
hsa05163	hsa05163	Human cytomegalovirus infection	28/762	226/8842	0.0317166	0.0317166	0.118803	RHEB/AKT3/GNAI1/MAP2K6/GNG11/NFATC4/ADCY1/GNG4/GNB5/CTNNB1/GNB2/PLCB4/CCND1/RHOA/PPP3CB/MAP2K1/CDK4/B2M/HLA-A/BAX/CALM3/CYCS/CCL2/CREB3L2/PDIA3/HRAS/CALR/MYC	28	2
hsa04152	hsa04152	AMPK signaling pathway	17/762	122/8842	0.032119	0.032119	0.118803	RHEB/AKT3/IRS1/PPP2R2C/IGF1/CCND1/ELAVL1/IGF1R/INSR/PCK2/RAB11B/PPP2CB/PRKAG2/ADIPOR1/CREB3L2/PFKM/MAP3K7	17	2
hsa041422	hsa04142	Lysosome	18/762	132/8842	0.0338911	0.0338911	0.12364	CTSH/LAPTM4A/IDS/LAMP2/CLTA/AP3S1/M6PR/ATP6AP1/LIPA/AGA/FUCA2/SUMF1/CD164/IGF2R/HEXB/AP1S1/GAA/AP1M2	18	2
hsa052152	hsa05215	Prostate cancer	14/762	98/8842	0.0407232	0.0407232	0.146473	CDKN1B/LEF1/AKT3/PDGFA/BCL2/IGF1/CTNNB1/CCND1/IGF1R/MAP2K1/CREB3L2/HSP90AA1/HRAS/PDGFC	14	2
hsa04015	hsa04015	Rap1 signaling pathway	26/762	212/8842	0.0416637	0.0416637	0.146473	ID1/RALA/SKAP1/AKT3/GNAI1/MAP2K6/PDGFA/FGF19/VAV3/ADCY1/FGF3/PRKD1/IGF1/CTNNB1/RAP1A/PLCB4/PFN2/RHOA/IGF1R/INSR/MAP2K1/CALM3/HRAS/RAP1B/PDGFC/ACTB	26	2
hsa00310	hsa00310	Lysine degradation	10/762	63/8842	0.0417997	0.0417997	0.146473	ALDH2/SMYD3/SMYD2/ACAT2/ALDH3A2/PLOD3/MECOM/PLOD2/ALDH1B1/EZH2	10	2
hsa03430	hsa03430	Mismatch repair	5/762	23/8842	0.042806	0.042806	0.147249	POLD2/SSBP1/RFC2/RFC5/RPA3	5	2
hsa004302	hsa00430	Taurine and hypotaurine metabolism	4/762	16/8842	0.0431271	0.0431271	0.147249	CDO1/GAD1/GAD2/GGT7	4	2
hsa05165	hsa05165	Human papillomavirus infection	38/762	333/8842	0.0439054	0.0439054	0.148009	CCND2/RHEB/HDAC2/WNT16/HES6/FZD1/CDKN1B/WNT11/AXIN2/AKT3/LAMB1/FZD10/LAMA2/PPP2R2C/WNT6/BCAP31/CTNNB1/TADA3/CCND1/TBPL1/COL1A2/ATP6AP1/FN1/COL6A2/DVL3/MAP2K1/CDK4/PPP2CB/HLA-A/BAX/ATP6V1F/PSMC1/COL6A1/CREB3L2/HES1/NFX1/HRAS/COL1A1	38	2
hsa00030	hsa00030	Pentose phosphate pathway	6/762	31/8842	0.046	0.046	0.149397	RPIA/PRPS2/DERA/PFKM/TKT/RBKS	6	2
hsa00410	hsa00410	beta-Alanine metabolism	6/762	31/8842	0.046	0.046	0.149397	ALDH2/ALDH3A2/ALDH3A1/GAD1/GAD2/ALDH1B1	6	2
hsa00630	hsa00630	Glyoxylate and dicarboxylate metabolism	6/762	31/8842	0.046	0.046	0.149397	ACAT2/GRHPR/GLUL/ACSS2/GCSH/MDH2	6	2
hsa030101	hsa03010	Ribosome	109/1342	172/8842	6.58025e-48	6.58025e-48	1.78013e-45	RPS29/RPS23/RPS18/RPL36AL/RPL24/RPL37A/MRPL14/RPL35A/RPL30/MRPS18A/MRPL3/RPL8/MRPL27/RPL22L1/MRPS5/MRPS7/RPL27A/RPLP2/RPS25/RPL19/MRPL33/RPL38/MRPS16/MRPL11/MRPL15/RPS27/RPL23A/MRPS15/RPS24/RPLP1/RPL4/RPL31/RPL27/MRPS10/RPL36/RPS10/RPS8/RPL41/RPL23/RPL11/RPS15A/MRPL2/RPS20/RPS13/RPL5/RPS28/FAU/RPL28/RPL34/RSL24D1/RPL6/RPL36A/RPS2/RPS5/RPS9/RPS12/RPL18/RPL10A/RPLP0/RPS11/RPS3A/RPS15/RPL18A/RPS16/R…	109	3
hsa00190	hsa00190	Oxidative phosphorylation	80/1342	138/8842	2.22403e-31	2.22403e-31	3.0083e-29	COX8C/UQCRB/COX7C/NDUFB4/COX4I1/CYC1/COX8A/COX17/COX5A/NDUFB2/COX5B/NDUFB5/COX6C/NDUFB9/COX6A1/PPA1/NDUFS7/NDUFB7/NDUFV2/UQCR11/COX7A1/NDUFA1/NDUFA10/COX7B/UQCRQ/NDUFC1/NDUFA12/NDUFA3/COX7A2L/NDUFB3/SDHC/UQCRFS1/NDUFV3/ATP6V0B/NDUFA4L2/COX11/NDUFAB1/SDHD/ATP6V1D/ATP6V1C1/ATP6V1A/NDUFA11/NDUFA2/NDUFA13/NDUFA8/ATP6V0E1/NDUFS8/NDUFB1/CYCS/COX7A2/ATP6V1G1/NDUFC2/COX6B1/NDUFV1/SDHB/NDUFS6/NDUFS5/PPA2/…	80	3
hsa050161	hsa05016	Huntington disease	124/1342	311/8842	3.56077e-27	3.56077e-27	3.21094e-25	ATG13/COX8C/UQCRB/COX7C/NDUFB4/COX4I1/CYC1/COX8A/COX5A/NDUFB2/COX5B/NDUFB5/COX6C/NDUFB9/COX6A1/NDUFS7/NDUFB7/NDUFV2/PSMB5/UQCR11/POLR2J3/COX7A1/NDUFA1/NDUFA10/COX7B/UQCRQ/VDAC2/POLR2H/POLR2K/NDUFC1/NDUFA12/NDUFA3/COX7A2L/AP2S1/NDUFB3/SDHC/REST/UQCRFS1/NDUFV3/GPX1/PSMC6/NDUFA4L2/GPX3/AP2M1/NDUFAB1/SDHD/NDUFA11/NDUFA2/PSMA6/NDUFA13/NDUFA8/NDUFS8/NDUFB1/CYCS/PSMB6/RB1CC1/COX7A2/NDUFC2/SLC25A4/COX6B1…	124	3
hsa04932	hsa04932	Non-alcoholic fatty liver disease	76/1342	157/8842	3.74475e-23	3.74475e-23	2.53263e-21	COX8C/UQCRB/COX7C/NDUFB4/TNF/COX4I1/CYC1/COX8A/COX5A/NDUFB2/COX5B/NDUFB5/COX6C/NDUFB9/COX6A1/NDUFS7/NDUFB7/NDUFV2/UQCR11/PIK3CB/COX7A1/NDUFA1/NDUFA10/COX7B/GSK3B/UQCRQ/ADIPOR1/NDUFC1/NDUFA12/NDUFA3/COX7A2L/NDUFB3/SDHC/UQCRFS1/NDUFV3/NDUFA4L2/NDUFAB1/SDHD/NDUFA11/NDUFA2/NDUFA13/NDUFA8/NDUFS8/NDUFB1/CYCS/MAPK14/COX7A2/NDUFC2/COX6B1/NDUFV1/SDHB/NDUFS6/BAX/NDUFS5/NDUFA6/UQCR10/UQCRH/NDUFS3/MLX/NDUFB8…	76	3
hsa05208	hsa05208	Chemical carcinogenesis - reactive oxygen species	95/1342	226/8842	5.72893e-23	5.72893e-23	3.09966e-21	CYP1B1/COX8C/UQCRB/COX7C/NDUFB4/CYBA/COX4I1/CYC1/COX8A/COX5A/NDUFB2/COX5B/NDUFB5/COX6C/NDUFB9/COX6A1/NDUFS7/NDUFB7/NDUFV2/UQCR11/PIK3CB/COX7A1/NDUFA1/NDUFA10/COX7B/UQCRQ/VDAC2/NDUFC1/NDUFA12/NDUFA3/ACP1/COX7A2L/NDUFB3/SDHC/UQCRFS1/NDUFV3/NDUFA4L2/NDUFAB1/SDHD/NDUFA11/NDUFA2/NDUFA13/NDUFA8/NDUFS8/NDUFB1/MAPK14/COX7A2/NDUFC2/SLC25A4/COX6B1/NDUFV1/SDHB/NFKBIA/NDUFS6/PTK2/GSTM4/NDUFS5/NDUFA6/UQCR10/G…	95	3
hsa050121	hsa05012	Parkinson disease	104/1342	271/8842	2.16302e-21	2.16302e-21	9.75258e-20	COX8C/UQCRB/COX7C/NDUFB4/COX4I1/CYC1/COX8A/COX5A/NDUFB2/COX5B/NDUFB5/COX6C/NDUFB9/COX6A1/NDUFS7/NDUFB7/NDUFV2/PSMB5/UQCR11/COX7A1/ADCY5/NDUFA1/NDUFA10/COX7B/UQCRQ/VDAC2/NDUFC1/NDUFA12/NDUFA3/COX7A2L/NDUFB3/SLC39A4/SDHC/UQCRFS1/NDUFV3/PSMC6/NDUFA4L2/NDUFAB1/SDHD/NDUFA11/NDUFA2/PSMA6/NDUFA13/CALM3/NDUFA8/MFN1/NDUFS8/NDUFB1/CYCS/PSMB6/COX7A2/NDUFC2/SLC25A4/COX6B1/PARK7/NDUFV1/PSMB1/SDHB/NDUFS6/BAX/N…	104	3
hsa05020	hsa05020	Prion disease	104/1342	278/8842	2.05075e-20	2.05075e-20	7.92546e-19	COX8C/UQCRB/COX7C/NDUFB4/TNF/CYBA/COX4I1/CYC1/COX8A/COX5A/NDUFB2/COX5B/NDUFB5/COX6C/NDUFB9/COX6A1/NDUFS7/NDUFB7/NDUFV2/PSMB5/UQCR11/PIK3CB/COX7A1/NDUFA1/NDUFA10/COX7B/GSK3B/UQCRQ/VDAC2/NDUFC1/NDUFA12/NDUFA3/COX7A2L/NDUFB3/SDHC/UQCRFS1/NDUFV3/PSMC6/NDUFA4L2/NDUFAB1/SDHD/NDUFA11/NDUFA2/PSMA6/HSPA1A/NDUFA13/NDUFA8/NDUFS8/NDUFB1/CYCS/PSMB6/MAPK14/COX7A2/NDUFC2/SLC25A4/COX6B1/NDUFV1/PSMB1/SDHB/NDUFS6/…	104	3
hsa04714	hsa04714	Thermogenesis	93/1342	235/8842	2.64553e-20	2.64553e-20	8.94606e-19	COX8C/UQCRB/COX7C/NDUFB4/COX4I1/CYC1/COX8A/COX17/COX5A/NDUFB2/COX5B/NDUFB5/COX6C/NDUFB9/COX6A1/NDUFS7/NDUFB7/NDUFV2/UQCR11/COX7A1/ADCY5/NDUFA1/NDUFA10/COX7B/UQCRQ/NDUFC1/COA3/NDUFA12/NDUFA3/COX7A2L/NDUFB3/SDHC/RHEB/UQCRFS1/NDUFV3/NDUFA4L2/COX11/COX20/NDUFAF6/NDUFAB1/SDHD/NDUFA11/NDUFA2/COX16/NDUFA13/AKT1S1/COA5/ACTG1/NDUFAF3/NDUFA8/NDUFS8/NDUFB1/COX14/COA4/FGFR1/MAPK14/COX7A2/NDUFC2/COX6B1/NDUFV1…	93	3
hsa05415	hsa05415	Diabetic cardiomyopathy	84/1342	205/8842	1.43361e-19	1.43361e-19	4.01469e-18	COX8C/UQCRB/COX7C/NDUFB4/CYBA/COX4I1/CYC1/COX8A/COX5A/NDUFB2/COX5B/NDUFB5/COX6C/NDUFB9/COX6A1/NDUFS7/NDUFB7/NDUFV2/UQCR11/COL1A1/PIK3CB/COL1A2/COL3A1/COX7A1/NDUFA1/NDUFA10/COX7B/GSK3B/UQCRQ/VDAC2/NDUFC1/NDUFA12/PPP1CC/NDUFA3/COX7A2L/NDUFB3/SDHC/TGFB2/UQCRFS1/NDUFV3/NDUFA4L2/NDUFAB1/SDHD/NDUFA11/NDUFA2/PPP1CA/NDUFA13/NDUFA8/NDUFS8/NDUFB1/MAPK14/COX7A2/NDUFC2/SLC25A4/COX6B1/NDUFV1/SDHB/NDUFS6/MPC2/…	84	3
hsa050101	hsa05010	Alzheimer disease	129/1342	391/8842	1.48403e-19	1.48403e-19	4.01469e-18	ATG13/COX8C/UQCRB/COX7C/NDUFB4/TNF/COX4I1/CYC1/COX8A/COX5A/NDUFB2/COX5B/NDUFB5/COX6C/NDUFB9/COX6A1/WNT7A/NDUFS7/NDUFB7/NDUFV2/PSMB5/UQCR11/FZD3/PIK3CB/FZD5/COX7A1/NDUFA1/NDUFA10/COX7B/GSK3B/UQCRQ/VDAC2/NDUFC1/NDUFA12/NDUFA3/COX7A2L/NDUFB3/SLC39A4/SDHC/UQCRFS1/NDUFV3/PSMC6/NDUFA4L2/NDUFAB1/SDHD/NDUFA11/NDUFA2/PSMA6/NDUFA13/CALM3/NDUFA8/NDUFS8/NDUFB1/CYCS/PSMB6/RB1CC1/COX7A2/NDUFC2/SLC25A4/COX6B1/A…	129	3
hsa050141	hsa05014	Amyotrophic lateral sclerosis	124/1342	371/8842	2.38534e-19	2.38534e-19	5.86633e-18	ATG13/COX8C/UQCRB/CHCHD10/COX7C/NDUFB4/TNF/COX4I1/CYC1/COX8A/COX5A/NDUFB2/COX5B/ERBB4/NDUFB5/COX6C/NDUFB9/COX6A1/NDUFS7/NDUFB7/NDUFV2/PSMB5/UQCR11/COX7A1/NDUFA1/NDUFA10/COX7B/UQCRQ/NDUFC1/NDUFA12/NDUFA3/COX7A2L/NDUFB3/SDHC/UQCRFS1/NDUFV3/GPX1/PSMC6/NDUFA4L2/GPX3/NDUFAB1/SDHD/NDUFA11/NDUFA2/MAP1LC3B/PSMA6/TOMM40/NDUFA13/ACTG1/NDUFA8/NDUFS8/NDUFB1/CYCS/PSMB6/RB1CC1/MAPK14/COX7A2/NDUFC2/COX6B1/ATG14…	124	3
hsa050221	hsa05022	Pathways of neurodegeneration - multiple diseases	147/1342	483/8842	1.68684e-18	1.68684e-18	3.80278e-17	ATG13/COX8C/UQCRB/COX7C/NDUFB4/TNF/COX4I1/CYC1/COX8A/COX5A/NDUFB2/COX5B/NDUFB5/COX6C/NDUFB9/COX6A1/WNT7A/NDUFS7/NDUFB7/NDUFV2/PSMB5/UQCR11/FZD3/FZD5/COX7A1/NDUFA1/NDUFA10/COX7B/GSK3B/UQCRQ/VDAC2/NDUFC1/NDUFA12/NDUFA3/COX7A2L/NDUFB3/SDHC/UQCRFS1/NDUFV3/GPX1/PSMC6/NDUFA4L2/GPX3/NDUFAB1/SDHD/NDUFA11/NDUFA2/MAP1LC3B/PSMA6/TOMM40/NDUFA13/CALM3/NDUFA8/MFN1/NDUFS8/NDUFB1/CYCS/PSMB6/RB1CC1/MAPK14/COX7A2/…	147	3
hsa05171	hsa05171	Coronavirus disease - COVID-19	90/1342	238/8842	3.77142e-18	3.77142e-18	7.84821e-17	RPS29/RPS23/RPS18/TNF/RPL36AL/RPL24/RPL37A/RPL35A/RPL30/RPL8/RPL22L1/PIK3CB/RPL27A/RPLP2/RPS25/RPL19/RPL38/RPS27/RPL23A/RPS24/RPLP1/RPL4/RPL31/RPL27/RPL36/RPS10/RPS8/RPL41/RPL23/RPL11/RPS15A/RPS20/RPS13/RPL5/RPS28/FAU/RPL28/RPL34/RSL24D1/RPL6/RPL36A/RPS2/RPS5/RPS9/MAPK14/RPS12/RPL18/RPL10A/RPLP0/RPS11/RPS3A/RPS15/RPL18A/RPS16/NFKBIA/RPL26/RPL35/RPS14/RPS26/RPS21/RPL26L1/RPL37/RPS27A/RPL15/RPS17/R…	90	3
hsa04140	hsa04140	Autophagy - animal	56/1342	169/8842	3.21956e-09	3.21956e-09	6.22126e-08	ATG13/GABARAPL2/RAB7A/PIK3CB/BNIP3/RHEB/CTSB/ATG3/WDR45B/MAP1LC3B/AKT1S1/EIF2AK4/RB1CC1/ATG4D/ATG14/GABARAP/CALCOCO2/RPS27A/VMP1/RPS6KB2/HIF1A/GORASP2/HRAS/SH3GLB1/AMBRA1/VAMP8/UBB/UBA52/PRKAA2/ATG12/WDR45/UVRAG/MAP2K1/MAP2K2/RRAS2/MTMR4/BCL2L1/PIK3R4/RRAGC/BECN1/RAB1A/NRAS/WIPI2/PPP2CB/HMGB1/PTEN/LAMP1/WIPI1/IRS2/PIK3R3/IGBP1/CFLAR/PPP2CA/EIF2S1/SNAP29/SQSTM1	56	3
hsa041413	hsa04141	Protein processing in endoplasmic reticulum	52/1342	170/8842	2.25566e-07	2.25566e-07	4.0681e-06	SEC62/SSR3/TMEM258/RPN1/HSPA1A/DAD1/ERO1A/DNAJB11/UBXN8/UBXN1/RNF5/DNAJB2/BAX/UBE2D2/CALR/OSTC/HSP90AB1/LMAN2/SSR1/UBE2D3/ERLEC1/ATF6B/MBTPS1/ERP29/BAG1/SAR1A/SKP1/SEC61A1/PDIA6/P4HB/HSP90B1/DERL1/BAK1/STUB1/PDIA4/CAPN2/RBX1/UBE2G1/HSPA8/SEL1L/SAR1B/MAN1A2/CANX/DNAJC3/CRYAB/PDIA3/XBP1/EIF2S1/HSPA5/STT3A/CKAP4/DDIT3	52	3
hsa04137	hsa04137	Mitophagy - animal	37/1342	105/8842	2.65308e-07	2.65308e-07	4.48581e-06	GABARAPL2/TOMM20/RAB7A/BNIP3/MAP1LC3B/TOMM40/MFN1/BNIP3L/OPA1/RAB5B/GABARAP/TBC1D17/CALCOCO2/MTX2/RPS27A/FKBP8/USP8/MTX1/HIF1A/HRAS/AMBRA1/UBB/JUN/UBA52/RRAS2/ARIH1/BCL2L1/FOXO3/CSNK2A1/RAB5C/CITED2/FIS1/BECN1/NRAS/FUNDC1/EIF2S1/SQSTM1	37	3
hsa030501	hsa03050	Proteasome	21/1342	46/8842	8.31845e-07	8.31845e-07	1.32374e-05	PSMB5/PSMC6/PSMA6/PSMB6/PSME1/PSMB1/PSMC5/PSME2/PSMD2/PSMB7/PSMF1/PSMA3/PSMB10/PSMD7/PSMB3/PSMD12/PSMA5/PSMD11/POMP/PSMD1/ADRM1	21	3
hsa012321	hsa01232	Nucleotide metabolism	29/1342	85/8842	1.06088e-05	1.06088e-05	0.000159442	AK4/NUDT16/APRT/NME2/NME1/GMPS/RRM2B/CMPK1/PNP/GMPR2/GUK1/ENTPD5/ADSL/DUT/ADA/GMPR/HDDC2/NT5C/DTYMK/NT5C3B/DCTPP1/UCKL1/DCTD/HPRT1/IMPDH2/AK1/TK1/TYMS/RRM2	29	3
hsa04723	hsa04723	Retrograde endocannabinoid signaling	43/1342	149/8842	1.29376e-05	1.29376e-05	0.000176863	NDUFB4/NDUFB2/NDUFB5/NDUFB9/NDUFS7/NDUFB7/NDUFV2/ADCY5/NDUFA1/NDUFA10/NDUFC1/NDUFA12/NDUFA3/NDUFB3/GNG5/NDUFV3/NDUFA4L2/NDUFAB1/NDUFA11/NDUFA2/NDUFA13/NDUFA8/NDUFS8/NDUFB1/MAPK14/NDUFC2/NDUFV1/NDUFS6/NDUFS5/PLCB1/NDUFA6/GNG10/NDUFS3/NDUFB8/CACNA1A/NDUFB10/GNG12/NDUFA5/NDUFA4/NDUFS1/NDUFB11/NDUFB6/NDUFS2	43	3
hsa030601	hsa03060	Protein export	15/1342	31/8842	1.30755e-05	1.30755e-05	0.000176863	OXA1L/SEC62/IMMP1L/SRP14/SEC11A/SRP9/SRPRB/SRPRA/SEC61A1/SRP54/TMEM208/SPCS1/BAG6/SRP68/HSPA5	15	3
hsa05110	hsa05110	Vibrio cholerae infection	20/1342	51/8842	2.50647e-05	2.50647e-05	0.000312821	ATP6V0B/ATP6V1D/ATP6V1C1/ATP6V1A/ACTG1/ATP6V0E1/ERO1A/ATP6V1G1/ATP6V1F/ATP6V1H/ATP6V1B2/SEC61A1/ATP6V0E2/KDELR1/KDELR2/PDIA4/ATP6V0C/ARF1/ATP6V0D1/ATP6V1E1	20	3
hsa041441	hsa04144	Endocytosis	63/1342	252/8842	2.54395e-05	2.54395e-05	0.000312821	SNF8/ARF6/ACAP2/RAB7A/RAB11FIP4/PRKCI/ARPC2/AP2S1/SPG21/CBLB/AP2M1/VPS28/SNX6/TFRC/HSPA1A/SNX3/VPS26B/RAB22A/EPN3/CHMP1B/ARPC3/RAB5B/MVB12A/SH3KBP1/ARPC5L/FOLR1/CLTB/CHMP3/SNX4/CHMP2A/USP8/STAMBP/CLTC/HRAS/EPN1/SH3GLB1/VPS4A/TSG101/CAPZA1/ARPC5/VPS37A/VPS25/RAB10/FGFR2/SNX2/AP2A1/RAB11B/SNX5/RAB4A/VPS26A/RAB5C/WWP1/VPS29/RAB11A/HSPA8/ARF1/EPN2/GRK6/EHD4/FOLR3/CXCR4/CYTH2/VPS36	63	3
hsa041501	hsa04150	mTOR signaling pathway	44/1342	158/8842	2.73866e-05	2.73866e-05	0.000322122	TNF/WNT7A/FZD3/PIK3CB/FZD5/GSK3B/RHEB/EIF4E2/LAMTOR5/ATP6V1D/ATP6V1C1/ATP6V1A/AKT1S1/LAMTOR1/ATP6V1G1/LAMTOR3/MAPKAP1/GRB2/RPS6KB2/ATP6V1F/HRAS/ATP6V1H/CHUK/ATP6V1B2/PRKAA2/EIF4EBP1/TBC1D7/EIF4B/MAP2K1/LAMTOR2/MAP2K2/LPIN2/EIF4E/RPS6/RRAGC/NRAS/BRAF/SEH1L/PTEN/FZD6/FNIP1/PIK3R3/SOS1/ATP6V1E1	44	3
hsa050171	hsa05017	Spinocerebellar ataxia	41/1342	144/8842	2.90031e-05	2.90031e-05	0.00032692	ATG13/PSMB5/PIK3CB/VDAC2/AFG3L2/PSMC6/PSMA6/CYCS/PSMB6/RB1CC1/SLC25A4/ATG14/OPA1/PSMB1/PLCB1/PSMC5/SLC25A5/VDAC1/CACNA1A/AMBRA1/PSMD2/PSMB7/PSMA3/SLC25A6/TBPL1/PIK3R4/PSMD7/BECN1/WIPI2/PSMB3/ATXN1/PSMD12/PSMA5/WIPI1/PSMD11/PPIF/PSMD1/GTF2B/PIK3R3/ADRM1/XBP1	41	3
hsa05131	hsa05131	Shigellosis	61/1342	249/8842	6.45942e-05	6.45942e-05	0.000698978	TNF/ARF6/PIK3CB/HCLS1/UBE2V2/GSK3B/ARPC2/BNIP3/FNBP1/RIPK2/MAP1LC3B/AKT1S1/ACTG1/CYCS/SHARPIN/MAPK14/ATG14/ARPC3/NFKBIA/MYL12B/PTK2/ARPC5L/BAX/VCL/CALCOCO2/UBE2D2/RBCK1/PLCB1/ROCK1/RPS27A/UBE2D3/RPS6KB2/IL1R1/ACTN1/VDAC1/MYL12A/CRK/CHUK/UBE2N/SKP1/ARPC5/UBB/JUN/UBA52/FNBP1L/ATG12/WASF2/BCL2L1/FOXO3/PIK3R4/CAPN2/RRAGC/RBX1/BECN1/WIPI2/ARF1/WIPI1/PIK3R3/ILK/CYTH2/SQSTM1	61	3
hsa030401	hsa03040	Spliceosome	54/1342	218/8842	0.000122838	0.000122838	0.00127811	U2SURP/SRSF9/SNRPC/SNRPD2/NCBP2/HSPA1A/SNRPD1/RBM8A/LSM2/PUF60/ZMAT2/DDX46/SNRPF/CWC15/SNRNP27/SF3B5/SRSF2/DHX16/MAGOH/CCDC12/TXNL4A/PRPF6/HNRNPC/PCBP1/SF3B2/LSM4/PRPF38A/SNRPE/TRA2B/SF3B6/SNW1/SNRPG/HNRNPA3/SRSF8/SART1/LSM7/SMNDC1/SNRPA1/SNRPB/BCAS2/SYF2/DDX42/PPIL1/HSPA8/SF3B1/RBM25/SNRPB2/SRSF5/SRSF1/PRPF31/FUS/PRPF8/PRPF38B/CDC5L	54	3
hsa012001	hsa01200	Carbon metabolism	33/1342	116/8842	0.000172447	0.000172447	0.00172783	PKM/PSAT1/PCCB/ECHS1/GCSH/SDHC/ALDOA/PGAM1/SDHD/SUCLG1/IDH2/SDHB/PGLS/GPT2/RPIA/ACO2/PDHA1/GOT1/TALDO1/ACOX1/CAT/ADH5/MDH1/IDH3B/ACAT2/HIBCH/IDH3A/SUCLA2/RPE/CS/PFKM/SHMT2/PGK1	33	3
hsa05120	hsa05120	Epithelial cell signaling in Helicobacter pylori infection	23/1342	71/8842	0.000207386	0.000207386	0.00200369	ATP6V0B/ATP6V1D/ATP6V1C1/ATP6V1A/ATP6V0E1/MAPK14/ATP6V1G1/NFKBIA/ATP6V1F/ATP6V1H/CHUK/ATP6V1B2/JUN/LYN/PTPN11/ATP6V0E2/ADAM10/ATP6V0C/CSK/HBEGF/ADAM17/ATP6V0D1/ATP6V1E1	23	3
hsa03020	hsa03020	RNA polymerase	14/1342	34/8842	0.000224329	0.000224329	0.00209266	POLR2J3/POLR2H/POLR2K/POLR1D/POLR2L/POLR2E/POLR2J/POLR2C/POLR1C/POLR2G/POLR2I/POLR3GL/POLR2M/POLR3D	14	3
hsa041101	hsa04110	Cell cycle	41/1342	158/8842	0.000276302	0.000276302	0.00249157	TFDP2/ANAPC11/CDKN2A/ANAPC13/GSK3B/RBL1/TGFB2/CCNE1/ANAPC16/YWHAZ/CDKN2D/ATR/PRKDC/ESCO1/RAD21/TFDP1/ANAPC5/SKP1/E2F4/SMC3/PPP2R5A/STAG1/E2F3/MAD2L1BP/CDC16/CDKN2B/RBX1/CDC23/YWHAQ/PPP2CB/CCNH/YWHAE/GADD45A/PPP2R1A/YWHAB/PPP2CA/MCM4/BUB3/CDT1/SMC1A/CDC25B	41	3
hsa052201	hsa05220	Chronic myeloid leukemia	24/1342	77/8842	0.000294375	0.000294375	0.00256891	CDKN2A/PIK3CB/TGFB2/NFKBIA/BAX/GRB2/HRAS/CRK/CHUK/PTPN11/MAP2K1/MAP2K2/GAB2/BAK1/E2F3/BCL2L1/ARAF/NRAS/BRAF/CTBP2/GADD45A/PIK3R3/SOS1/MECOM	24	3
hsa04136	hsa04136	Autophagy - other	13/1342	32/8842	0.000439088	0.000439088	0.00371202	ATG13/GABARAPL2/ATG3/ATG4D/GABARAP/ATG12/PIK3R4/BECN1/WIPI2/PPP2CB/WIPI1/IGBP1/PPP2CA	13	3
hsa052112	hsa05211	Renal cell carcinoma	22/1342	70/8842	0.000456374	0.000456374	0.00374125	EGLN3/PIK3CB/TGFB2/PAK2/GRB2/HIF1A/HRAS/CRK/JUN/PTPN11/EGLN1/SLC2A1/MAP2K1/MAP2K2/PRCC/ARAF/RBX1/NRAS/BRAF/PIK3R3/RAP1B/SOS1	22	3
hsa00020	hsa00020	Citrate cycle (TCA cycle)	12/1342	30/8842	0.000857741	0.000857741	0.00682475	SDHC/SDHD/SUCLG1/IDH2/SDHB/ACO2/PDHA1/MDH1/IDH3B/IDH3A/SUCLA2/CS	12	3
hsa030181	hsa03018	RNA degradation	23/1342	78/8842	0.000931296	0.000931296	0.00719829	NUDT16/CNOT7/DHX36/BTG1/PABPC1/PABPC4/LSM1/TOB1/LSM2/EXOSC4/HSPD1/EXOSC1/XRN1/HSPA9/LSM4/BTG3/LSM7/CNOT4/EXOSC5/MPHOSPH6/DCPS/C1D/PFKM	23	3
hsa041201	hsa04120	Ubiquitin mediated proteolysis	36/1342	142/8842	0.00100796	0.00100796	0.00757442	RNF7/ANAPC11/ANAPC13/SOCS1/CBLB/UBE3A/UBE2B/ANAPC16/TRIM37/UBE2Z/UBE2D2/UBE2F/RPS27A/UBE2D3/ANAPC5/HERC2/UBE2N/CUL5/SKP1/UBB/UBA52/UBE3C/UBR5/UBE2H/UBE2S/STUB1/CDC16/UBE2E3/WWP1/RBX1/CDC23/UBE2G1/UBE2Q2/UBA2/UBE2L3/CUL4A	36	3
hsa03015	hsa03015	mRNA surveillance pathway	28/1342	103/8842	0.00114039	0.00114039	0.00833797	GSPT1/PPP1CC/PABPC1/MSI2/PABPC4/NCBP2/RNMT/PPP1CA/PPP2R3C/PAPOLA/PNN/RBM8A/MAGOH/UPF3A/SSU72/NUDT21/SMG7/PPP2R5A/SAP18/PPP2R3A/PPP2CB/PABPN1/HBS1L/FUS/PPP2R1A/ETF1/PPP2CA/PPP2R2B	28	3
hsa012301	hsa01230	Biosynthesis of amino acids	22/1342	75/8842	0.00128635	0.00128635	0.00915764	PKM/PSAT1/ALDOA/PGAM1/IDH2/ASS1/GPT2/RPIA/ACO2/GOT1/TALDO1/BCAT2/IDH3B/BCAT1/MTR/IDH3A/RPE/CS/PFKM/MAT2B/SHMT2/PGK1	22	3
hsa01521	hsa01521	EGFR tyrosine kinase inhibitor resistance	23/1342	80/8842	0.00136143	0.00136143	0.00944363	PIK3CB/GSK3B/EIF4E2/BAX/GRB2/RPS6KB2/HRAS/EIF4EBP1/MAP2K1/FGFR2/MAP2K2/JAK1/EIF4E/BCL2L1/FOXO3/RPS6/ARAF/NRAS/BRAF/PTEN/PDGFC/PIK3R3/SOS1	23	3
hsa042111	hsa04211	Longevity regulating pathway	25/1342	90/8842	0.00147566	0.00147566	0.00998014	ATG13/PIK3CB/ADCY5/ADIPOR1/RHEB/EIF4E2/AKT1S1/RB1CC1/BAX/RPS6KB2/ATF6B/HRAS/EHMT2/APPL1/PRKAA2/EIF4EBP1/CAT/SOD2/EIF4E/FOXO3/NRAS/CREB1/IRS2/PIK3R3/PRKAG2	25	3
hsa04966	hsa04966	Collecting duct acid secretion	11/1342	28/8842	0.0016715	0.0016715	0.0110289	ATP6V1D/ATP6V1C1/ATP6V1A/ATP6V0E1/ATP6V1G1/ATP6V1F/ATP6V1B2/ATP6V0E2/ATP6V0C/ATP6V0D1/ATP6V1E1	11	3
hsa04260	hsa04260	Cardiac muscle contraction	24/1342	87/8842	0.0020142	0.0020142	0.0129737	COX8C/UQCRB/COX7C/COX4I1/CYC1/COX8A/COX5A/COX5B/COX6C/COX6A1/SLC8A1/UQCR11/COX7A1/COX7B/UQCRQ/COX7A2L/UQCRFS1/COX7A2/COX6B1/ATP1B3/TPM2/UQCR10/UQCRH/UQCRC2	24	3
hsa005131	hsa00513	Various types of N-glycan biosynthesis	14/1342	42/8842	0.00260286	0.00260286	0.0163754	ALG3/TMEM258/RPN1/MGAT2/MGAT4A/DAD1/B4GALT3/OSTC/MGAT1/FUT8/ALG14/MAN1A2/HEXB/STT3A	14	3
hsa05134	hsa05134	Legionellosis	17/1342	56/8842	0.00296583	0.00296583	0.0182349	TNF/BNIP3/HSF1/HSPA1A/EEF1G/CYCS/HSPD1/NFKBIA/RAB1B/SAR1A/EEF1A1/RAB1A/HSPA8/ARF1/SAR1B/HBS1L/SEC22B	17	3
hsa042181	hsa04218	Cellular senescence	37/1342	157/8842	0.00345467	0.00345467	0.0207684	CDKN2A/PIK3CB/VDAC2/PPP1CC/RBL1/RHEB/TGFB2/NBN/CCNE1/PPP1CA/CALM3/MAPK14/SLC25A4/HIPK3/ATR/PPP3CC/SLC25A5/HRAS/VDAC1/LIN52/E2F4/EIF4EBP1/MAP2K1/SLC25A6/MAP2K2/MYBL2/RRAS2/E2F3/FOXO3/CDKN2B/CAPN2/NRAS/TRPM7/PTEN/GADD45A/PIK3R3/SQSTM1	37	3
hsa00280	hsa00280	Valine, leucine and isoleucine degradation	15/1342	48/8842	0.00376709	0.00376709	0.0221543	PCCB/ECHS1/IL4I1/ACADSB/HSD17B10/HADHA/BCAT2/MCCC1/HMGCS1/ACAT2/BCAT1/HIBCH/HADHB/AUH/ALDH7A1	15	3
hsa03022	hsa03022	Basal transcription factors	14/1342	44/8842	0.00421574	0.00421574	0.0242653	TAF11/GTF2E2/GTF2H5/GTF2A2/TAF10/MNAT1/TAF4B/TAF8/TBPL1/GTF2F2/CCNH/TAF2/GTF2B/TAF7	14	3
hsa00240	hsa00240	Pyrimidine metabolism	17/1342	58/8842	0.00443867	0.00443867	0.0250162	NME2/NME1/RRM2B/CMPK1/UMPS/ENTPD5/DUT/HDDC2/NT5C/DTYMK/NT5C3B/DCTPP1/UCKL1/DCTD/TK1/TYMS/RRM2	17	3
hsa034201	hsa03420	Nucleotide excision repair	18/1342	63/8842	0.00468036	0.00468036	0.02584	POLR2J3/POLR2H/POLR2K/GTF2H5/POLR2L/POLD4/MNAT1/POLR2E/POLR2J/POLR2C/POLR2G/RFC4/POLR2I/RBX1/ERCC1/POLR2M/CCNH/CUL4A	18	3
hsa052131	hsa05213	Endometrial cancer	17/1342	59/8842	0.00537373	0.00537373	0.0290747	PIK3CB/GSK3B/BAX/GRB2/HRAS/MAP2K1/MAP2K2/BAK1/FOXO3/ARAF/NRAS/BRAF/PTEN/GADD45A/PIK3R3/ILK/SOS1	17	3
hsa04721	hsa04721	Synaptic vesicle cycle	21/1342	79/8842	0.00597273	0.00597273	0.031682	AP2S1/ATP6V0B/AP2M1/ATP6V1D/ATP6V1C1/ATP6V1A/ATP6V0E1/ATP6V1G1/CLTB/CLTC/ATP6V1F/ATP6V1H/CACNA1A/ATP6V1B2/ATP6V0E2/AP2A1/NAPA/ATP6V0C/STX3/ATP6V0D1/ATP6V1E1	21	3
hsa00670	hsa00670	One carbon pool by folate	8/1342	20/8842	0.0063085	0.0063085	0.0328195	ALDH1L1/DHFR/MTHFD2/MTHFD1L/MTHFS/MTR/SHMT2/TYMS	8	3
hsa052163	hsa05216	Thyroid cancer	12/1342	37/8842	0.00660994	0.00660994	0.0337389	PAX8/TFG/BAX/CCDC6/HRAS/RXRB/MAP2K1/MAP2K2/BAK1/NRAS/BRAF/GADD45A	12	3
hsa01240	hsa01240	Biosynthesis of cofactors	35/1342	153/8842	0.0071768	0.0071768	0.0358449	UGT2B7/AK4/PSAT1/NMNAT3/NME2/PTS/UROS/DHFR/QPRT/NME1/PPCS/CMPK1/UMPS/NMNAT2/MTHFD2/ADSL/COX10/RDH13/COQ5/ALAS1/BCAT2/MMAB/COASY/NFS1/MTHFD1L/BCAT1/PANK2/GGCX/PMM2/RFK/ALPL/UROD/MAT2B/SHMT2/AK1	35	3
[truncated: 233 more rows]
