# Supplementary material for: Integration of scRNA-seq and bulk RNA-seq to reveal the association and potential molecular mechanisms of metabolic reprogramming regulated by lactylation and chemotherapy resistance in ovarian cancer
Source: Front Immunol. 2025 Feb 28;16:1513806. doi: 10.3389/fimmu.2025.1513806 (PMC11907005; doi:10.3389/fimmu.2025.1513806)
Supplement: Supplementary Table 9 — The GO and KEGG enrichment analysis result for resistance subgroup and non-resistance subgroup. [file Table9.xlsx]

## Sheet: GO
	ONTOLOGY	ID	Description	GeneRatio	BgRatio	pvalue	p.adjust	qvalue	geneID	Count
GO:0002181	BP	GO:0002181	cytoplasmic translation	62/1966	159/18614	3.91091e-21	3.91091e-21	1.8019e-17	YBX1/RPL22L1/RPL34/YBX3/RPSA/RPL10/RPL22/SYNCRIP/EIF3B/CSDE1/MCTS1/FAU/RPS13/FMR1/RPL37A/RPS16/RPL18A/RPS8/RPS17/CNBP/RPS27A/RPS3A/RPL15/RPL8/HNRNPD/RPS15/RPS2/RPS29/RPS23/FTSJ1/RPL23A/RPL38/RPS21/EIF5/SLBP/UBA52/RPS18/RPL14/RPS25/RPL23/RPS19/RPS7/RPS28/RPLP2/RPL10A/EIF3E/RPS20/RPL12/RPL28/RPS27/RPS12/RPL5/RPL29/RPL9/RPL39/RPLP1/EIF3I/RPS26/PKM/RPL17/RPL24/RPLP0	62
GO:0016032	BP	GO:0016032	viral process	106/1966	426/18614	1.47197e-17	1.47197e-17	3.39096e-14	ISG15/CD55/EIF2AK2/CLDN1/IFITM1/IFITM3/RSF1/LAMP1/IFI27/INPP5K/BSG/BST2/MX1/TMPRSS2/VPS37B/RPSA/HLA-DRB1/STAT1/IFIT1/IFI16/RCC1/PPIH/LEF1/BANF1/OAS1/CHD1/TNFRSF14/ZDHHC9/EIF3B/CSDE1/PPIB/LY6E/MGAT1/ICAM1/PPIE/LGALS1/MCTS1/CTBP1/CHMP4B/SLPI/RSAD2/ITGB1/SNX3/CD74/BICD1/IFIT5/LDLR/IFIH1/FMR1/TP53/TARDBP/CFL1/LGALS9/PRMT1/OAS3/UBP1/TRIM38/TMEM39A/LAMTOR5/IFITM2/TMPRSS4/CDK1/HSP90AB1/PDCD6IP/APOE/HDAC…	106
GO:0019058	BP	GO:0019058	viral life cycle	78/1966	320/18614	9.21352e-13	9.21352e-13	1.415e-09	ISG15/CD55/EIF2AK2/CLDN1/IFITM1/IFITM3/LAMP1/IFI27/INPP5K/BSG/BST2/MX1/TMPRSS2/VPS37B/RPSA/HLA-DRB1/IFIT1/IFI16/PPIH/BANF1/OAS1/TNFRSF14/PPIB/LY6E/ICAM1/PPIE/LGALS1/CTBP1/CHMP4B/SLPI/RSAD2/ITGB1/SNX3/CD74/IFIT5/LDLR/IFIH1/FMR1/LGALS9/OAS3/TRIM38/TMEM39A/LAMTOR5/IFITM2/TMPRSS4/CDK1/HSP90AB1/PDCD6IP/APOE/GSN/EPHA2/ATG5/RAD23A/CAV1/DDB1/PPID/PPIA/ITGAV/HTATSF1/ZC3HAV1/TOP2B/DEK/SCARB2/CXCL8/RAB1B/PC…	78
GO:2001233	BP	GO:2001233	regulation of apoptotic signaling pathway	87/1966	381/18614	2.18686e-12	2.18686e-12	2.51892e-09	ENO1/IFI6/S100A9/MAL/SP100/ITM2C/IER3/TPD52L1/AR/CLU/EYA1/CTSC/YBX3/ERP29/PDIA3/NUPR1/CX3CL1/UBB/HIF1A/THBS1/TPT1/SKIL/SFPQ/CTNNA1/ARMC10/YAP1/ICAM1/LTBR/EYA2/PLAUR/CD74/CTSH/CD44/BAD/TMEM14A/GNAI3/TP53/ARHGEF2/MSX1/PEA15/GSTP1/BAG5/GCLM/GNAI2/STYXL1/AATF/NOC2L/HMGB2/HDAC1/PTEN/BID/PSMD10/SLC25A5/PARK7/LGALS3/CAV1/BCAP31/PPIA/ITGAV/RPS7/TRAP1/SOD2/FAIM/HSPB1/NDUFS3/URI1/MAZ/GHITM/NR4A2/TNFAIP3/PM…	87
GO:0019079	BP	GO:0019079	viral genome replication	42/1966	129/18614	1.05608e-11	1.05608e-11	9.73154e-09	ISG15/EIF2AK2/IFITM1/IFITM3/IFI27/INPP5K/BST2/MX1/IFIT1/IFI16/PPIH/BANF1/OAS1/PPIB/PPIE/CTBP1/SLPI/RSAD2/IFIT5/IFIH1/FMR1/OAS3/TRIM38/TMEM39A/LAMTOR5/IFITM2/ATG5/RAD23A/DDB1/PPID/PPIA/HTATSF1/ZC3HAV1/TOP2B/DEK/CXCL8/PCBP2/CCL2/SRPK2/LARP1/ZC3H12A/TNF	42
GO:0050792	BP	GO:0050792	regulation of viral process	47/1966	165/18614	1.21891e-10	1.21891e-10	9.35995e-08	ISG15/EIF2AK2/IFITM1/IFITM3/RSF1/INPP5K/BST2/MX1/TMPRSS2/VPS37B/HLA-DRB1/STAT1/IFIT1/IFI16/PPIH/BANF1/OAS1/LY6E/PPIE/LGALS1/SLPI/RSAD2/SNX3/CD74/IFIT5/IFIH1/FMR1/LGALS9/OAS3/UBP1/TRIM38/TMEM39A/IFITM2/TMPRSS4/GSN/ATG5/ZFP36/RAD23A/DDB1/PPID/PPIA/ZC3HAV1/TOP2B/CXCL8/SRPK2/LARP1/TNF	47
GO:0052548	BP	GO:0052548	regulation of endopeptidase activity	75/1966	336/18614	2.23632e-10	2.23632e-10	1.35772e-07	IFI6/F3/S100A9/NCSTN/EPHA4/SPOCK1/AGER/PSMB9/PCSK1N/DLC1/ASPH/SERPINH1/PAX2/CD27/GAPDH/SERPINA1/CST3/SERPINA5/CRYAB/IFI16/THBS1/CARD16/GPI/PDCD5/EFNA1/KLF4/STAT3/A2M/PLAUR/MT3/CTSH/CD44/POR/DHCR24/BAD/PRDX5/BIN1/LGALS9/BIRC3/BIRC2/LAMTOR5/RHOA/TIMP1/HDAC1/IGBP1/BID/SERPINE2/GSN/PARK7/TMED10/SPOCK2/AIFM1/UACA/BCAP31/AKIRIN2/HSF1/ROCK2/PSMB8/PMAIP1/PDCD6/GPX1/HTRA2/BIRC5/NDUFA13/TNFSF10/PML/HSPD1/F…	75
GO:0001666	BP	GO:0001666	response to hypoxia	68/1966	293/18614	2.66371e-10	2.66371e-10	1.35772e-07	ENO1/ATP1B1/EPAS1/EPHA4/SOD3/PAM/AGER/CLDN3/IRAK1/CAT/DDIT4/CDKN1B/HSP90B1/MMP14/ARNT2/ANGPTL4/PLOD2/HIF1A/CRYAB/CHCHD2/THBS1/CARD16/AGTRAP/PGK1/GATA6/PHB2/MT3/TGFBR3/BAD/ITPR2/TP53/MECP2/PLAT/CD24/HK2/TIGAR/SLC29A1/KCNMA1/NDRG1/BIRC2/ADAM15/SLC8A1/SDHD/STUB1/RHOA/ATM/SIRT2/VASN/AQP3/CAV1/SOD2/HSF1/TXN2/ROCK2/SLC2A1/NR4A2/PMAIP1/HP1BP3/RGCC/EGR1/MLST8/CYBA/PML/CITED2/TNF/ACTN4/MYC/VEGFA	68
GO:0036293	BP	GO:0036293	response to decreased oxygen levels	70/1966	306/18614	2.86887e-10	2.86887e-10	1.35772e-07	ENO1/ATP1B1/EPAS1/EPHA4/OXTR/SOD3/PAM/AGER/CLDN3/IRAK1/CAT/DDIT4/CDKN1B/HSP90B1/MMP14/ARNT2/ANGPTL4/PLOD2/HIF1A/CRYAB/CHCHD2/THBS1/CARD16/AGTRAP/PGK1/GATA6/PHB2/MT3/TGFBR3/BAD/ITPR2/TP53/MECP2/PLAT/CD24/HK2/TIGAR/SLC29A1/KCNMA1/NDRG1/BIRC2/ADAM15/SLC8A1/SDHD/STUB1/RHOA/ATM/SIRT2/VASN/AQP3/AIFM1/CAV1/SOD2/HSF1/TXN2/ROCK2/SLC2A1/NR4A2/PMAIP1/HP1BP3/RGCC/EGR1/MLST8/CYBA/PML/CITED2/TNF/ACTN4/MYC/VEGFA	70
GO:0045069	BP	GO:0045069	regulation of viral genome replication	31/1966	86/18614	2.98284e-10	2.98284e-10	1.35772e-07	ISG15/EIF2AK2/IFITM1/IFITM3/INPP5K/BST2/MX1/IFIT1/IFI16/PPIH/BANF1/OAS1/PPIE/SLPI/RSAD2/IFIT5/IFIH1/OAS3/TRIM38/TMEM39A/IFITM2/RAD23A/DDB1/PPID/PPIA/ZC3HAV1/TOP2B/CXCL8/SRPK2/LARP1/TNF	31
GO:0097193	BP	GO:0097193	intrinsic apoptotic signaling pathway	69/1966	301/18614	3.49038e-10	3.49038e-10	1.35772e-07	ENO1/IFI6/S100A9/IER3/CDKN1A/CLU/DDIT4/YBX3/ERP29/CRIP1/NUPR1/UBB/PPP1R15A/FNIP2/HIF1A/DDX5/IFI16/TPT1/SKIL/SFPQ/TNFRSF1A/ARMC10/BAG6/PLAUR/CD74/CD44/BAD/TP53/ARHGEF2/MSX1/CD24/BAG5/STYXL1/ATM/NOC2L/HDAC1/TP53BP2/BID/EPHA2/PARK7/HIPK1/MSH6/AIFM1/CAV1/BCAP31/PPIA/RPS7/TRAP1/SOD2/HSPB1/NDUFS3/URI1/TMEM109/PMAIP1/SOD1/TXNDC12/SHISA5/CEBPB/GPX1/HTRA2/PPIF/NDUFA13/MUC1/PML/FIS1/TNF/MIF/MYC/SFN	69
GO:0070482	BP	GO:0070482	response to oxygen levels	74/1966	333/18614	3.65276e-10	3.65276e-10	1.35772e-07	ENO1/ATP1B1/EPAS1/EPHA4/OXTR/SOD3/PAM/AGER/CLDN3/IRAK1/CAT/DDIT4/CDKN1B/HSP90B1/MMP14/ARNT2/COL1A1/ANGPTL4/PLOD2/HIF1A/CRYAB/CHCHD2/THBS1/CARD16/AGTRAP/PGK1/GATA6/PHB2/MT3/TGFBR3/BAD/ITPR2/TP53/MECP2/PLAT/CCDC115/CD24/HK2/TIGAR/SLC29A1/KCNMA1/NDRG1/ATP6V1G1/BIRC2/ADAM15/SLC8A1/SDHD/STUB1/RHOA/ATM/SIRT2/VASN/AQP3/AIFM1/CAV1/SOD2/HSF1/TXN2/ROCK2/SLC2A1/NR4A2/HDAC2/PMAIP1/HP1BP3/RGCC/EGR1/MLST8/CYBA…	74
GO:0052547	BP	GO:0052547	regulation of peptidase activity	88/1966	425/18614	3.87834e-10	3.87834e-10	1.35772e-07	IFI6/F3/S100A9/NCSTN/TFPI/EPHA4/SPOCK1/AGER/PSMB9/CLDN3/CLDN4/ANOS1/PCSK1N/DLC1/ASPH/SERPINH1/PAX2/CD27/GAPDH/SERPINA1/SPINT1/GRN/CST3/WFDC2/APP/SERPINA5/CRYAB/IFI16/THBS1/CARD16/GPI/PDCD5/EFNA1/KLF4/STAT3/A2M/SLPI/PLAUR/MT3/CTSH/CD44/POR/ITIH5/DHCR24/BAD/APLP2/PRDX5/BIN1/LGALS9/BIRC3/BIRC2/LAMTOR5/RHOA/TIMP1/HDAC1/IGBP1/BID/SERPINE2/GSN/PARK7/TMED10/SPOCK2/AIFM1/CAV1/UACA/BCAP31/AKIRIN2/HSF1/ROC…	88
GO:1903900	BP	GO:1903900	regulation of viral life cycle	42/1966	143/18614	4.12558e-10	4.12558e-10	1.35772e-07	ISG15/EIF2AK2/IFITM1/IFITM3/INPP5K/BST2/MX1/TMPRSS2/VPS37B/HLA-DRB1/IFIT1/IFI16/PPIH/BANF1/OAS1/LY6E/PPIE/LGALS1/SLPI/RSAD2/SNX3/CD74/IFIT5/IFIH1/FMR1/LGALS9/OAS3/TRIM38/TMEM39A/IFITM2/TMPRSS4/GSN/RAD23A/DDB1/PPID/PPIA/ZC3HAV1/TOP2B/CXCL8/SRPK2/LARP1/TNF	42
GO:0009141	BP	GO:0009141	nucleoside triphosphate metabolic process	63/1966	269/18614	8.15832e-10	8.15832e-10	2.50589e-07	ENO1/NDUFS5/ATP1B1/SLC4A4/IER3/DDIT4/GAPDH/TPI1/NUPR1/APP/HIF1A/LDHA/ENO2/NDUFA9/SAMHD1/GPI/TSPO/PGM1/RHOQ/NDUFA3/PGK1/UQCC3/ATP6V1B1/NCOR1/STAT3/CMPK2/TMSB4X/NADK/BAD/GNAI3/ARL2/AK2/SDHB/CTPS1/NUDT2/HK2/TIGAR/PFKP/SDHA/SDHD/RHOA/NDUFB4/ALDOA/NUDT5/NDUFC1/NDUFS3/DGUOK/DUT/NDUFB11/MLST8/NDUFAB1/IMPDH2/OLA1/TYMS/NDUFA13/RAN/FIS1/PKM/STOML2/NME2/DCTPP1/NME3/NDUFB2	63
GO:2001234	BP	GO:2001234	negative regulation of apoptotic signaling pathway	57/1966	233/18614	9.1808e-10	9.1808e-10	2.64371e-07	ENO1/IFI6/IER3/AR/CLU/EYA1/YBX3/CX3CL1/HIF1A/THBS1/TPT1/CTNNA1/ARMC10/YAP1/ICAM1/EYA2/PLAUR/CD74/CD44/TMEM14A/GNAI3/ARHGEF2/PEA15/GSTP1/BAG5/GCLM/GNAI2/AATF/NOC2L/HMGB2/HDAC1/BID/PSMD10/SLC25A5/PARK7/LGALS3/PPIA/ITGAV/TRAP1/SOD2/FAIM/HSPB1/NDUFS3/URI1/MAZ/GHITM/NR4A2/TNFAIP3/TXNDC12/GPX1/HTRA2/PPIF/NDUFA13/MUC1/TNF/MIF/SLC25A6	57
GO:0001667	BP	GO:0001667	ameboidal-type cell migration	97/1966	496/18614	1.24476e-09	1.24476e-09	3.37356e-07	S100A9/RAB25/FN1/SP100/HTR2B/SPARC/MET/GATA3/VSTM4/IRS2/EMP2/GRN/SDC4/EDN3/EMC10/SEMA6A/HIF1A/EGR3/SOX9/CDH2/PTN/THBS1/APOA1/GPI/LRP5/AMOTL2/EFNA1/GLIPR2/FERMT1/SEMA4B/CALR/KLF4/MESP1/ARHGAP4/GADD45A/NRP2/FGF18/PTP4A3/FOLR1/ITGB1/TMSB4X/CTSH/RCC2/GLUL/CAP1/JUP/MECP2/NR2F2/WNT7A/HDAC9/AMOT/WASF2/RRAS/SLC8A1/RTN4/PKN1/RHOA/TIMP1/SEMA3C/APOE/PTEN/ITGB1BP1/EPHA2/EDN2/PLK2/GIPC1/LGALS8/PLEC/HDAC7/TPBG…	97
GO:0045861	BP	GO:0045861	negative regulation of proteolysis	72/1966	330/18614	1.47526e-09	1.47526e-09	3.77616e-07	IFI6/TFPI/EPHA4/SPOCK1/ANOS1/PCSK1N/SERPINH1/PAX2/CD27/GAPDH/SERPINA1/SPINT1/TMEM98/CST3/WFDC2/APP/SERPINA5/CRYAB/GLG1/IFI16/THBS1/CARD16/GPI/EFNA1/BAG6/KLF4/A2M/SLPI/PLAUR/MT3/CD44/POR/ITIH5/DHCR24/TP53/APLP2/PRDX5/BIN1/PLAT/BIRC3/SMARCC1/NR1H2/BIRC2/LAMTOR5/BAG5/TIMP1/HSP90AB1/GABARAPL2/IGBP1/SERPINE2/PARK7/TMED10/PHF20L1/SPOCK2/GIPC1/PRNP/RPL23/SVIP/RPS7/SDCBP/WAC/GPX1/BIRC5/RPL5/PML/USP25/TNF…	72
GO:0044403	BP	GO:0044403	biological process involved in symbiotic interaction	69/1966	313/18614	2.04729e-09	2.04729e-09	4.96453e-07	CD55/FN1/CLDN1/IFITM1/IFITM3/GAPDH/LAMP1/IFI27/SCNN1B/INPP5K/BSG/TMPRSS2/VPS37B/RPSA/SFTPD/HLA-DRB1/IFIT1/APOL1/LEF1/CHD1/TNFRSF14/ZDHHC9/PPIB/LY6E/ICAM1/KRT6A/LGALS1/CHMP4B/ITGB1/SNX3/CD74/LDLR/FMR1/TARDBP/CFL1/THOC7/LGALS9/TRIM38/IFITM2/TMPRSS4/CDK1/HSP90AB1/APOE/HDAC1/GSN/EPHA2/PSMC3/CAV1/DDB1/PPID/PPIA/CDC42/ITGAV/SCARB2/ROCK2/TAF11/CXCL8/GPX1/TUSC2/SLC52A2/HSPD1/CD81/ZC3H12A/XPR1/CTSB/VAMP8/…	69
GO:0048732	BP	GO:0048732	gland development	88/1966	441/18614	2.65421e-09	2.65421e-09	6.11447e-07	IGSF3/KDM5B/PAX8/HOXD9/IGFBP5/OXTR/CLDN1/PAM/DDR1/CGA/MET/AR/TG/NFIB/MDK/CCND1/GATA3/PSAP/CDKN1B/IRS2/NKX2-1/CRIP1/ACAT1/WNT10A/HIF1A/SOX9/PTN/APOA1/LEF1/TSPO/LRP5/ASS1/GATA6/PHB2/CADM1/MESP1/CDH1/JARID2/FKBP4/TGFBR3/TGM2/MSX1/TGFA/NR3C1/WT1/HK2/SLC29A1/CEBPG/QDPR/CAPN1/RTN4/HNRNPD/RPS15/SEMA3C/ATM/TAF10/SERPINE2/EPHA2/FPGS/WDR77/CAV1/AREG/STAT6/RARG/FRZB/SOD2/PNPT1/DKK3/WLS/ANXA1/TNFAIP3/SOD1/MP…	88
GO:0010810	BP	GO:0010810	regulation of cell-substrate adhesion	54/1966	222/18614	3.14068e-09	3.14068e-09	6.89061e-07	S100A10/FN1/FAM107A/NPNT/SPOCK1/DDR1/NPY/DLC1/MDK/MMP14/EMP2/CX3CL1/COL1A1/ACTG1/JAG1/SDC4/AGR2/SKAP1/THBS1/APOA1/CDK6/FERMT1/EGFL6/CALR/FZD7/PKP2/GBP1/RCC2/JUP/NEDD9/ARL2/CDKN2A/FZD4/FERMT2/VCL/THY1/ADAM15/RRAS/MYADM/LIMS1/RHOA/PTEN/ITGB1BP1/SPOCK2/CDC42/TACSTD2/ROCK2/C1QBP/FLNA/CSF1/RAC1/CIB1/ACTN4/VEGFA	54
GO:0009144	BP	GO:0009144	purine nucleoside triphosphate metabolic process	58/1966	249/18614	4.70089e-09	4.70089e-09	9.72476e-07	ENO1/NDUFS5/ATP1B1/SLC4A4/IER3/DDIT4/GAPDH/TPI1/NUPR1/APP/HIF1A/LDHA/ENO2/NDUFA9/SAMHD1/GPI/TSPO/PGM1/RHOQ/NDUFA3/PGK1/UQCC3/ATP6V1B1/NCOR1/STAT3/TMSB4X/NADK/BAD/GNAI3/ARL2/AK2/SDHB/NUDT2/HK2/TIGAR/PFKP/SDHA/SDHD/RHOA/NDUFB4/ALDOA/NUDT5/NDUFC1/NDUFS3/DGUOK/NDUFB11/MLST8/NDUFAB1/IMPDH2/OLA1/NDUFA13/RAN/FIS1/PKM/STOML2/NME2/NME3/NDUFB2	58
GO:0045333	BP	GO:0045333	cellular respiration	57/1966	243/18614	4.8546e-09	4.8546e-09	9.72476e-07	NDUFS5/CAT/COX8C/NUPR1/UQCR11/HIF1A/CHCHD2/NDUFA9/IDH3G/NDUFA3/MRPS36/COX6A1/UQCC3/IDH2/COX7C/CISD1/GPD2/ARL2/SDHB/UQCRC1/DLD/SDHA/SDHD/CDK1/RHOA/BID/PARK7/DLAT/NDUFB4/NDUFA4/PLEC/OPN3/NDUFC1/TRAP1/COX7A2L/SOD2/PNPT1/NDUFS3/UQCRH/DGUOK/GHITM/ETFA/MDH2/OXA1L/SUCLG2/NDUFB11/PDHB/PPIF/FH/NDUFAB1/NDUFA13/CHCHD10/UQCRC2/TNF/STOML2/COX4I1/NDUFB2	57
GO:0009205	BP	GO:0009205	purine ribonucleoside triphosphate metabolic process	57/1966	244/18614	5.69379e-09	5.69379e-09	1.09306e-06	ENO1/NDUFS5/ATP1B1/SLC4A4/IER3/DDIT4/GAPDH/TPI1/NUPR1/APP/HIF1A/LDHA/ENO2/NDUFA9/GPI/TSPO/PGM1/RHOQ/NDUFA3/PGK1/UQCC3/ATP6V1B1/NCOR1/STAT3/TMSB4X/NADK/BAD/GNAI3/ARL2/AK2/SDHB/NUDT2/HK2/TIGAR/PFKP/SDHA/SDHD/RHOA/NDUFB4/ALDOA/NUDT5/NDUFC1/NDUFS3/DGUOK/NDUFB11/MLST8/NDUFAB1/IMPDH2/OLA1/NDUFA13/RAN/FIS1/PKM/STOML2/NME2/NME3/NDUFB2	57
GO:0006457	BP	GO:0006457	protein folding	53/1966	220/18614	6.27398e-09	6.27398e-09	1.09752e-06	QSOX1/CCT6A/PDIA4/CLU/HSPA5/HSP90B1/ERP29/PDIA3/SDF2/GRN/CRYAB/LMAN1/DFFA/PPIH/FKBP5/VBP1/FKBP1A/PDCD5/PTGES3/PPIB/CALR/PPIE/NUDC/FKBP4/CD74/PEX5/ARL2/TBCA/CHORDC1/BAG5/NGLY1/DNAJC3/HSP90AB1/CCT5/LTBP4/NFYC/DNAJA3/PPID/PPIA/CCT4/TRAP1/ERP27/HSPB1/DNAJC2/PPIF/CCT2/DNAJA2/GRPEL1/HSPD1/FKBP2/B2M/CCT7/TCP1	53
GO:0009060	BP	GO:0009060	aerobic respiration	49/1966	196/18614	6.38103e-09	6.38103e-09	1.09752e-06	NDUFS5/CAT/COX8C/NUPR1/UQCR11/HIF1A/CHCHD2/NDUFA9/IDH3G/NDUFA3/MRPS36/COX6A1/UQCC3/IDH2/COX7C/ARL2/SDHB/UQCRC1/DLD/SDHA/SDHD/CDK1/RHOA/BID/PARK7/DLAT/NDUFB4/NDUFA4/NDUFC1/COX7A2L/NDUFS3/UQCRH/DGUOK/GHITM/MDH2/OXA1L/SUCLG2/NDUFB11/PDHB/PPIF/FH/NDUFAB1/NDUFA13/CHCHD10/UQCRC2/TNF/STOML2/COX4I1/NDUFB2	49
GO:0009199	BP	GO:0009199	ribonucleoside triphosphate metabolic process	58/1966	251/18614	6.43166e-09	6.43166e-09	1.09752e-06	ENO1/NDUFS5/ATP1B1/SLC4A4/IER3/DDIT4/GAPDH/TPI1/NUPR1/APP/HIF1A/LDHA/ENO2/NDUFA9/GPI/TSPO/PGM1/RHOQ/NDUFA3/PGK1/UQCC3/ATP6V1B1/NCOR1/STAT3/TMSB4X/NADK/BAD/GNAI3/ARL2/AK2/SDHB/CTPS1/NUDT2/HK2/TIGAR/PFKP/SDHA/SDHD/RHOA/NDUFB4/ALDOA/NUDT5/NDUFC1/NDUFS3/DGUOK/NDUFB11/MLST8/NDUFAB1/IMPDH2/OLA1/NDUFA13/RAN/FIS1/PKM/STOML2/NME2/NME3/NDUFB2	58
GO:2001242	BP	GO:2001242	regulation of intrinsic apoptotic signaling pathway	45/1966	173/18614	7.06291e-09	7.06291e-09	1.14189e-06	ENO1/S100A9/CLU/YBX3/ERP29/NUPR1/UBB/HIF1A/TPT1/SKIL/SFPQ/ARMC10/PLAUR/CD74/CD44/BAD/TP53/ARHGEF2/MSX1/BAG5/STYXL1/NOC2L/HDAC1/BID/PARK7/CAV1/BCAP31/PPIA/RPS7/TRAP1/SOD2/HSPB1/NDUFS3/URI1/PMAIP1/SOD1/TXNDC12/GPX1/HTRA2/PPIF/NDUFA13/MUC1/FIS1/MIF/MYC	45
GO:0002396	BP	GO:0002396	MHC protein complex assembly	13/1966	20/18614	7.43521e-09	7.43521e-09	1.14189e-06	HLA-DQA1/HLA-DMB/HLA-DPA1/HLA-DPB1/PDIA3/HLA-DQB1/HLA-DRB1/HLA-DOA/TAPBPL/CALR/HLA-DRB5/HLA-DRA/B2M	13
GO:0002501	BP	GO:0002501	peptide antigen assembly with MHC protein complex	13/1966	20/18614	7.43521e-09	7.43521e-09	1.14189e-06	HLA-DQA1/HLA-DMB/HLA-DPA1/HLA-DPB1/PDIA3/HLA-DQB1/HLA-DRB1/HLA-DOA/TAPBPL/CALR/HLA-DRB5/HLA-DRA/B2M	13
GO:0002064	BP	GO:0002064	epithelial cell development	51/1966	210/18614	9.0376e-09	9.0376e-09	1.34321e-06	RAB25/EPAS1/SLC4A5/CLDN1/PALLD/PDE4D/EZR/CLDN3/MET/AR/VIM/JAG1/HIF1A/SOX9/CDH2/SPDEF/RAP1A/IL6ST/CDK6/FAT1/TNFRSF1A/GSTM3/SIPA1/YAP1/ICAM1/BAD/MARVELD2/WNT7A/TIGAR/VCL/MYADM/ARID4B/FOSL2/EPHA2/CLIC4/PLEC/KLF5/RARG/FOXJ1/FRZB/RDX/ROCK2/FLNB/RAP1B/GPX1/TYMS/TMOD1/RHEB/TNF/SFN/VEGFA	51
GO:0051346	BP	GO:0051346	negative regulation of hydrolase activity	72/1966	345/18614	1.08257e-08	1.08257e-08	1.55869e-06	IFI6/TFPI/SPRY1/SPOCK1/ANOS1/PCSK1N/SERPINH1/PAX2/CD27/GAPDH/SERPINA1/SPINT1/CST3/WFDC2/ANGPTL4/APP/PPP1R15A/SERPINA5/CRYAB/IFI16/DFFA/THBS1/CARD16/APOA1/GPI/FKBP1A/KLF4/A2M/SLPI/PLAUR/MT3/BICD1/RCC2/CD44/POR/ITIH5/DHCR24/ARL2/APLP2/PRDX5/BIN1/WNK1/BIRC3/HDAC9/BIRC2/AMOT/LAMTOR5/GNAI2/STYXL1/TIMP1/IGBP1/SERPINE2/PARK7/TMED10/PPP1R1B/LGALS3/SPOCK2/PPP1R35/LPIN1/ABCE1/RDX/URI1/ROCK2/ANXA1/GPX1/BIRC…	72
GO:0045785	BP	GO:0045785	positive regulation of cell adhesion	92/1966	482/18614	1.159e-08	1.159e-08	1.61817e-06	S100A10/CD55/FN1/EPHA4/CHST2/CHRD/NPNT/SOX4/AGER/HLA-DQA1/HLA-DMB/HLA-DPA1/HLA-DPB1/NPY/IRAK1/MDK/GATA3/CD27/EMP2/CX3CL1/ADGRG1/SDC4/AGR2/HLA-DQB1/SMARCE1/SKAP1/HLA-DRB1/EGR3/GCNT1/APOA1/LEF1/IL6ST/CDK6/FLOT1/HLA-DOA/TPM1/TNFRSF14/FERMT1/EGFL6/ZP3/CALR/LIF/HLA-DRB5/LGALS1/SAA1/MYO10/PLAUR/CD74/CD44/HLA-DRA/JUP/BAD/TGM2/NEDD9/NFKBIZ/ARL2/CD24/LGALS9/FERMT2/SMARCC1/THY1/RRAS/PTPN6/MYADM/LIMS1/RHOA/…	92
GO:0042063	BP	GO:0042063	gliogenesis	68/1966	320/18614	1.29601e-08	1.29601e-08	1.75623e-06	S100A9/NCSTN/MAL/EPHA4/SOX4/AGER/CLU/NFIB/NTRK2/MDK/VIM/PAX2/MMP14/NKX2-1/SPINT1/MT1X/CX3CL1/ADGRG1/TMEM98/GRN/APP/SOX9/CDH2/PTN/LEF1/IL6ST/CDK6/TSPO/TUBA1A/RNF10/ANO1/LIF/CD9/CDKN2C/STAT3/MBOAT7/ORC3/NAB2/MT3/LDLR/TP53/MECP2/BIN1/SUN1/NR3C1/NDRG1/RRAS/RTN4/CDK1/RHOA/PRPF19/HDAC1/PTEN/SIRT2/SERPINE2/UFL1/AREG/PLEC/KRAS/EGR2/ANXA1/HDAC2/PHGDH/SOD1/CSF1/CCL2/RHEB/TNF	68
GO:0031647	BP	GO:0031647	regulation of protein stability	68/1966	322/18614	1.68398e-08	1.68398e-08	2.21678e-06	TSPAN1/ATP1B1/EPHA4/FAM107A/SOX4/CCT6A/CLU/ASPH/GAPDH/TESC/LAMP1/GRN/CRYAB/APOA1/VBP1/FLOT1/PTGES3/EFNA1/PPIB/CTSA/PHB2/CALR/BAG6/PARVA/GET4/DVL1/MT3/CTSH/UBL4A/LAMP2/TP53/CREBL2/MSX1/TARDBP/BAG5/PIM1/RTN4/STUB1/UXT/HSP90AB1/USP4/DPM3/CCT5/PTEN/GSN/PARK7/GIPC1/RAD23A/PRNP/DERL1/RPL23/SERF2/CCT4/SOX17/RPS7/SH3GLB1/VPS35/URI1/CMTM6/FLNA/CCT2/RPL5/PFN1/USP25/HSPD1/CD81/CCT7/TCP1	68
GO:0015980	BP	GO:0015980	energy derivation by oxidation of organic compounds	70/1966	337/18614	2.11019e-08	2.11019e-08	2.70067e-06	NDUFS5/CAT/IRS2/COX8C/NUPR1/INPP5K/UQCR11/HIF1A/CHCHD2/NDUFA9/IL6ST/IDH3G/NDUFA3/MRPS36/COX6A1/PTGES3/UQCC3/IDH2/COX7C/MT3/CISD1/GPD2/ARL2/TP53/SDHB/PHLDA2/UQCRC1/TIGAR/DLD/SDHA/SDHD/CDK1/RHOA/BID/PARK7/DLAT/NDUFB4/NDUFA4/PLEC/OPN3/NDUFC1/TRAP1/UGP2/COX7A2L/SOD2/GFPT1/PNPT1/NDUFS3/UQCRH/DGUOK/GHITM/PPP1CB/ETFA/MDH2/OXA1L/SUCLG2/NDUFB11/PDHB/PPIF/FH/NDUFAB1/NDUFA13/CHCHD10/IGF2/UQCRC2/TNF/STOML2/C…	70
GO:0031330	BP	GO:0031330	negative regulation of cellular catabolic process	56/1966	251/18614	4.29114e-08	4.29114e-08	5.34347e-06	YBX1/QSOX1/DAPL1/HTR2B/MET/YBX3/NUPR1/CST3/CIRBP/HNRNPA0/DKC1/DFFA/TSPO/SYNCRIP/CSDE1/TOB1/CTSA/BAG6/CPTP/STAT3/NRBP2/CHMP4B/MT3/UPF3A/SECISBP2/FMR1/TP53/SLIRP/TARDBP/HP/SMARCC1/TIGAR/TMEM39A/BAG5/HNRNPD/PKP3/TIMP1/RBM38/HSP90AB1/SEC22B/SIRT2/PARK7/PHF20L1/GIPC1/ZFP36/RPL23/SVIP/RPS7/SDCBP/WAC/HNRNPC/MLST8/RPL5/LARP1/PML/TIMP3	56
GO:0022613	BP	GO:0022613	ribonucleoprotein complex biogenesis	89/1966	475/18614	4.91214e-08	4.91214e-08	5.85911e-06	MRPL20/CELF2/RPSA/NOP2/WBP11/DKC1/RPL10/LSM4/STRAP/SF3A3/EBNA1BP2/XAB2/PTGES3/ERI3/LYAR/EIF3B/XPO1/GNL2/MCTS1/GLUL/LSM6/SF3B2/PA2G4/RPS16/RPF2/RPS8/EXOSC10/RPS17/MRTO4/TSR2/SNRPB2/CPSF7/TSR3/AATF/SF3B6/GTF2H5/RPS15/SRSF10/ATM/HSP90AB1/PRPF19/RPP30/USP4/RPL23A/NOC2L/DDX17/RPL38/RPS21/EIF5/NSA2/GTF3A/EXOSC7/AGO3/WDR77/RPL14/TMA16/RPS25/BOP1/SNRPA1/RPS19/ZNF593/HTATSF1/PSIP1/RPUSD1/RPS7/EIF2A/EXOSC4…	89
GO:0045926	BP	GO:0045926	negative regulation of growth	56/1966	252/18614	4.95956e-08	4.95956e-08	5.85911e-06	ENO1/MAP2/IGFBP5/CDKN1A/CGA/CCDC85B/CDKN1B/MT2A/MT1E/MT1M/MT1A/MT1F/MT1G/MT1H/MT1X/BST2/SEMA6A/HIF1A/CRYAB/FHL1/GDF15/RERG/PPT1/SEMA4B/SIPA1/NKD1/ARHGAP4/CDKN2C/CDH1/JADE1/JARID2/MT3/BCL11A/ING4/CDKN2A/TP53/MSX1/PLXNA3/WT1/ADAM15/TMPRSS4/RTN4/NPR1/SEMA3C/PTEN/BTG1/SERPINE2/SOX17/FRZB/PNPT1/NDUFS3/SEMA3B/NDUFA13/PML/VGLL4/CITED2	56
GO:0009615	BP	GO:0009615	response to virus	79/1966	408/18614	6.6687e-08	6.6687e-08	7.68129e-06	ISG15/ENO1/IFI6/IFI44L/EIF2AK2/CLU/IFITM1/IFITM3/GATA3/DDIT4/NPC2/IFI27/BST2/MX1/HIF1A/MAP3K14/NDUFAF4/IFI44/STAT1/IFIT1/IFI16/SAMHD1/IFIT3/BANF1/IFNGR2/EEF1G/OAS1/TPT1/CDK6/ATAD3A/DDX60/NMI/PHB2/CALR/MX2/RSAD2/GBP1/IFIT5/IFIH1/FMR1/ITGB8/CFL1/LGALS9/PSMA2/TICAM1/OAS3/TRIM38/CREBZF/LAMTOR5/RTP4/IFITM2/DNAJC3/GBP3/CCT5/DDX17/CXCL10/AP1S1/IFIT2/NMB/ATG5/LGALS8/SETD2/EXOSC4/ZC3HAV1/PARP9/HSPB1/URI1/…	79
GO:0043281	BP	GO:0043281	regulation of cysteine-type endopeptidase activity involved in apoptotic process	48/1966	204/18614	7.02774e-08	7.02774e-08	7.89741e-06	IFI6/F3/S100A9/DLC1/PAX2/CD27/CRYAB/THBS1/CARD16/GPI/PDCD5/KLF4/PLAUR/MT3/CTSH/CD44/POR/DHCR24/BAD/PRDX5/LGALS9/BIRC3/BIRC2/LAMTOR5/RHOA/IGBP1/BID/GSN/PARK7/AIFM1/UACA/BCAP31/HSF1/PMAIP1/PDCD6/GPX1/HTRA2/BIRC5/NDUFA13/TNFSF10/PML/HSPD1/FIS1/TNF/NR4A1/MYC/SFN/VEGFA	48
GO:0046688	BP	GO:0046688	response to copper ion	18/1966	42/18614	7.24434e-08	7.24434e-08	7.94699e-06	SOD3/PAM/MT2A/MT1E/MT1M/MT1A/MT1F/MT1G/MT1H/MT1X/APP/MT3/CDK1/MAP1LC3A/PARK7/PRNP/HSF1/SOD1	18
GO:0048762	BP	GO:0048762	mesenchymal cell differentiation	56/1966	255/18614	7.60575e-08	7.60575e-08	8.14942e-06	FN1/EPHA4/HTR2B/SPRY1/HEY1/MDK/GATA3/PAX2/NKX2-1/EMP2/COL1A1/JAG1/EDN3/SEMA6A/WNT10A/HIF1A/STAT1/SOX9/DDX5/CDH2/LEF1/DLG5/EFNA1/GLIPR2/SEMA4B/NRP2/FOLR1/MAD2L2/TGFBR3/FBXL17/MSX1/FERMT2/ADAM15/RTN4/PEF1/SEMA3C/S100A4/DDX17/PTEN/VASN/LRP6/CDC42/RPS7/FRZB/SDCBP/TCOF1/FAM83D/ROCK2/HDAC2/PDCD6/FLNA/SEMA3B/RGCC/CITED2/ERBB4/FGFR1	56
GO:0008380	BP	GO:0008380	RNA splicing	87/1966	466/18614	8.20771e-08	8.20771e-08	8.59453e-06	YBX1/CELF2/SNRPN/CIRBP/FAM50A/HNRNPA0/DDX5/PPIH/SRRM1/LSM4/STRAP/SON/SF3A3/CCNL2/SYNCRIP/XAB2/SFPQ/USP22/AHNAK/PPIE/CCNL1/RPS13/FMR1/SNRNP40/UBL5/PNN/LSM6/TARDBP/SF3B2/SRSF7/THOC7/BCAS2/WT1/PRMT1/CWC15/LSM7/KHDRBS3/MAGOHB/SNRPB2/LSM8/TAF12/SF3B6/ZCRB1/SRSF10/RBM38/PRPF19/USP4/ZPR1/TAF10/DDX17/RBM17/PRPF38B/LSM10/ZRANB2/LGALS3/ENY2/WDR77/WTAP/SRRM2/SRSF4/SNRPA1/HTATSF1/PSIP1/PCBP4/SRSF11/LSM5/C1QB…	87
GO:0072594	BP	GO:0072594	establishment of protein localization to organelle	85/1966	453/18614	9.18499e-08	9.18499e-08	9.20429e-06	RHOU/SSR3/SEC62/CDKN1A/CCT6A/CLU/HSPA5/LAMP1/VPS37B/NFKBIA/UBE2J2/LMAN1/TIMM10/DKC1/SPCS2/ZIC1/TSPO/PDCD5/FERMT1/PHB2/BAG6/UBAP1/CDH1/STAT3/GNPTG/CHMP4B/GET4/UBL4A/M6PR/JUP/PEX5/LAMP2/TP53/SEC61G/PKIG/UBL5/TARDBP/ATG13/PEX10/CBLB/HK2/SRP14/RPAIN/CDK1/ZPR1/CCT5/BID/RALA/TOMM5/SPCS3/AIFM1/ARIH2/BCAP31/RPL23/CCT4/PMPCB/SRP72/AKIRIN2/NABP2/SH3GLB1/SCARB2/APPL1/TNFAIP3/FLNA/SEC63/OXA1L/PEX16/ZFAND2A/P…	85
GO:0070972	BP	GO:0070972	protein localization to endoplasmic reticulum	26/1966	80/18614	9.18957e-08	9.18957e-08	9.20429e-06	SSR3/SEC62/HSPA5/KDELR1/PPP1R15A/SPCS2/KDELR3/BAG6/UBAC2/BCAP29/CHMP4B/GET4/UBL4A/RER1/SEC61G/OS9/SRP14/RTN4/GABARAPL2/KDELR2/SPCS3/INSIG1/BCAP31/SRP72/SEC63/ZFAND2A	26
GO:0046034	BP	GO:0046034	ATP metabolic process	50/1966	219/18614	1.04522e-07	1.04522e-07	1.02462e-05	ENO1/NDUFS5/ATP1B1/SLC4A4/IER3/DDIT4/GAPDH/TPI1/NUPR1/APP/HIF1A/LDHA/ENO2/NDUFA9/GPI/TSPO/PGM1/NDUFA3/PGK1/UQCC3/ATP6V1B1/NCOR1/STAT3/TMSB4X/NADK/BAD/ARL2/AK2/SDHB/NUDT2/HK2/TIGAR/PFKP/SDHA/SDHD/NDUFB4/ALDOA/NUDT5/NDUFC1/NDUFS3/DGUOK/NDUFB11/MLST8/NDUFAB1/OLA1/NDUFA13/FIS1/PKM/STOML2/NDUFB2	50
GO:0009895	BP	GO:0009895	negative regulation of catabolic process	68/1966	337/18614	1.08358e-07	1.08358e-07	1.0401e-05	YBX1/QSOX1/DAPL1/HTR2B/IER3/MET/DDIT4/YBX3/NUPR1/CST3/CIRBP/HNRNPA0/DKC1/DFFA/TSPO/SYNCRIP/CSDE1/TOB1/CTSA/NCOR1/BAG6/CPTP/STAT3/NRBP2/CHMP4B/SNX3/MT3/MAD2L2/UPF3A/SECISBP2/FMR1/TP53/SLIRP/TARDBP/HP/SMARCC1/TIGAR/TMEM39A/BAG5/HNRNPD/PKP3/TIMP1/RBM38/HSP90AB1/GABARAPL2/SEC22B/SIRT2/SERPINE2/PARK7/PHF20L1/GIPC1/ZFP36/RPL23/SVIP/RPS7/SDCBP/VPS35/LAPTM4B/WAC/FLNA/HNRNPC/MLST8/RPL5/LARP1/PML/USP25/TNF…	68
GO:0045185	BP	GO:0045185	maintenance of protein location	28/1966	92/18614	1.43833e-07	1.43833e-07	1.3401e-05	SP100/IGSF11/DBN1/HSPA5/KDELR1/NFKBIA/TSPO/KDELR3/TMSB4X/GET4/RER1/ARL2/SUN1/HK2/LTBP1/OS9/PSMD10/GSN/PARK7/KDELR2/INSIG1/CAV1/TWF1/TXN/FLNA/PML/CHCHD10/TMSB10	28
GO:2000116	BP	GO:2000116	regulation of cysteine-type endopeptidase activity	52/1966	234/18614	1.47459e-07	1.47459e-07	1.3401e-05	IFI6/F3/S100A9/PSMB9/DLC1/ASPH/PAX2/CD27/CST3/CRYAB/IFI16/THBS1/CARD16/GPI/PDCD5/KLF4/PLAUR/MT3/CTSH/CD44/POR/DHCR24/BAD/PRDX5/LGALS9/BIRC3/BIRC2/LAMTOR5/RHOA/IGBP1/BID/GSN/PARK7/AIFM1/UACA/BCAP31/HSF1/PMAIP1/PDCD6/GPX1/HTRA2/BIRC5/NDUFA13/TNFSF10/PML/HSPD1/FIS1/TNF/NR4A1/MYC/SFN/VEGFA	52
GO:0010038	BP	GO:0010038	response to metal ion	72/1966	367/18614	1.48339e-07	1.48339e-07	1.3401e-05	S100A16/NCSTN/CLDN1/SOD3/PAM/HSPA5/CAT/CCND1/CDKN1B/CRIP1/MT2A/MT1E/MT1M/MT1A/MT1F/MT1G/MT1H/MT1X/ACTG1/BSG/FOSB/APP/HIF1A/THBS1/SLC40A1/GPI/TSPO/TUBA1A/ASS1/MAOB/CALR/CALM2/HOMER1/SLC39A8/CDH1/JUNB/CALM1/MT3/TFAP2A/BAD/SLC30A1/TIGAR/KCNMA1/NDRG1/QDPR/ATF1/PEF1/ALG2/HNRNPD/CDK1/AHCYL1/GDI1/UROS/MAP1LC3A/PARK7/CLIC4/AQP3/NUDT1/ATG5/CAV1/PRNP/SOD2/HSF1/PDCD6/SOD1/PPIF/ANXA11/IGFBP2/B2M/TNNC1/ITPKC/…	72
GO:0010951	BP	GO:0010951	negative regulation of endopeptidase activity	40/1966	160/18614	1.52731e-07	1.52731e-07	1.34588e-05	IFI6/SPOCK1/PCSK1N/SERPINH1/PAX2/CD27/GAPDH/SERPINA1/CST3/SERPINA5/CRYAB/IFI16/THBS1/CARD16/GPI/KLF4/A2M/PLAUR/MT3/CD44/POR/DHCR24/PRDX5/BIN1/BIRC3/BIRC2/LAMTOR5/TIMP1/IGBP1/SERPINE2/PARK7/TMED10/SPOCK2/GPX1/BIRC5/TNF/NR4A1/SFN/TIMP3/VEGFA	40
GO:0008630	BP	GO:0008630	intrinsic apoptotic signaling pathway in response to DNA damage	30/1966	103/18614	1.54821e-07	1.54821e-07	1.34588e-05	IER3/CDKN1A/CLU/DDIT4/CRIP1/NUPR1/FNIP2/IFI16/TPT1/SKIL/TNFRSF1A/BAG6/CD74/CD44/BAD/TP53/ATM/BID/EPHA2/HIPK1/MSH6/SOD2/TMEM109/SHISA5/HTRA2/MUC1/PML/TNF/MIF/SFN	30
GO:0042176	BP	GO:0042176	regulation of protein catabolic process	71/1966	361/18614	1.63386e-07	1.63386e-07	1.39404e-05	RNF144B/IER3/EZR/CLU/CDKN1B/NUPR1/UBB/CST3/FBXO2/SOX9/TRIB1/USP5/PACSIN3/XPO1/CTSA/NKD1/BAG6/CDH1/SNX3/DVL1/MAD2L2/LDLR/FMR1/CBLB/SMARCC1/BAG5/HECTD1/RNF19B/STUB1/TIMP1/HSP90AB1/APOE/GABARAPL2/SEC22B/SIRT2/PSMD10/SERPINE2/UFL1/PSMC2/PARK7/PHF20L1/PLK2/GIPC1/PSMC3/RAD23A/CAV1/ARIH2/DDB1/BCAP31/SVIP/SOX17/RDX/SDCBP/CDC20/VPS35/FAM83D/LAPTM4B/TNFAIP3/SUMO2/WAC/FLNA/PSMD14/GPX1/ZFAND2A/NDUFA13/USP25/…	71
GO:0009150	BP	GO:0009150	purine ribonucleotide metabolic process	83/1966	445/18614	1.69571e-07	1.69571e-07	1.4205e-05	ENO1/NDUFS5/ATP1B1/SLC4A4/PDE4D/IER3/ACSL4/GDA/DDIT4/GAPDH/TPI1/NUDT4/SLC27A2/NUPR1/APP/ACAT1/HIF1A/ELOVL5/LDHA/ENO2/HPRT1/NDUFA9/PPCS/PDK4/GPI/TSPO/PGM1/RHOQ/NDUFA3/PGK1/UQCC3/ATP6V1B1/PPT1/NCOR1/ELOVL1/STAT3/TMSB4X/NADK/BAD/GNAI3/ARL2/AK2/SDHB/NUDT2/HK2/TIGAR/PDE4C/PFKP/PAICS/GMPR2/NPR1/DLD/SDHA/SDHD/RHOA/EPHA2/NUDT3/DLAT/NDUFB4/PDE9A/ALDOA/PRPS2/SLC25A1/NUDT5/NDUFC1/NDUFS3/DGUOK/SUCLG2/NDUFB11…	83
GO:0050673	BP	GO:0050673	epithelial cell proliferation	89/1966	488/18614	1.74244e-07	1.74244e-07	1.43358e-05	F3/NCSTN/KDM5B/IGFBP5/HTR2B/CLDN1/THBS4/SPARC/DLX5/AR/EYA1/NFIB/EGFL7/MDK/CCND1/GATA3/VSTM4/PAX2/CDKN1B/LGR5/IRS2/MMP14/NUPR1/CDH3/GRN/JAG1/MYDGF/EMC10/KLK8/HIF1A/EGR3/STAT1/SOX9/PTN/THBS1/APOA1/CDK6/FERMT1/PHB2/FZD7/C6orf89/YAP1/NRP2/STAT3/ERRFI1/GLUL/TGFBR3/BAD/NFKBIZ/TGFA/NR2F2/WNT7A/NRAS/RTN4/IFT172/HMGB2/APOE/BID/ITGB1BP1/EPHA2/NEAT1/ZFP36/WDR77/CAV1/AREG/STAT6/CDC42/TACSTD2/PRKX/TNFAIP3/PDC…	89
GO:0072331	BP	GO:0072331	signal transduction by p53 class mediator	42/1966	173/18614	1.81514e-07	1.81514e-07	1.4672e-05	SP100/SOX4/CDKN1A/DDIT4/CDKN1B/NUPR1/UBB/DDX5/NOP2/IFI16/ARMC10/BAG6/CD74/CD44/MAP2K6/ING4/TP53/MSX1/TP53RK/NDRG1/RPF2/MYO6/RPS15/ATM/TP53BP2/PSMD10/HIPK1/PLK2/RPL23/BOP1/RPS7/RPS20/TMEM109/FOXM1/PMAIP1/SHISA5/RPL5/MUC1/PML/ZNHIT1/MIF/MYC	42
GO:0043154	BP	GO:0043154	negative regulation of cysteine-type endopeptidase activity involved in apoptotic process	25/1966	78/18614	2.1898e-07	2.1898e-07	1.73952e-05	IFI6/PAX2/CD27/CRYAB/THBS1/CARD16/GPI/KLF4/PLAUR/MT3/CD44/POR/DHCR24/PRDX5/BIRC3/BIRC2/LAMTOR5/IGBP1/PARK7/GPX1/BIRC5/TNF/NR4A1/SFN/VEGFA	25
GO:0072593	BP	GO:0072593	reactive oxygen species metabolic process	52/1966	237/18614	2.26096e-07	2.26096e-07	1.76561e-05	IFI6/SOD3/GPX3/IER3/CDKN1A/CAT/DDIT4/PAX2/SFTPD/HIF1A/CRYAB/PRDX1/THBS1/ARG2/PDK4/TSPO/RAB27A/MAOB/GADD45A/MT3/TFAP2A/GNAI3/TP53/PRDX5/HP/HK2/TIGAR/GSTP1/BIRC2/GNAI2/AATF/RHOA/PXDN/SIRT2/PARK7/ATG5/CBR1/TRAP1/SOD2/NDUFS3/FOXM1/PMAIP1/SOD1/GPX1/RAC1/CYBA/NDUFA13/TUSC2/ZC3H12A/TNF/VDAC1/ARF4	52
GO:0006979	BP	GO:0006979	response to oxidative stress	81/1966	434/18614	2.31829e-07	2.31829e-07	1.7802e-05	EPAS1/ETV5/SOD3/GPX3/MET/TP53INP1/CAT/PAX2/MMP14/COL1A1/APP/HIF1A/PTGS1/CRYAB/PRDX1/STAT1/CHCHD2/BANF1/SFPQ/TPM1/RCAN1/MSRB2/KDM6B/MT3/DHCR24/GGT7/BAD/TP53/PRDX5/PPP1R15B/NUDT2/HP/GSTP1/GPX7/MAPK13/BAG5/GCLM/SLC8A1/KLF2/CDK1/SESN3/PXDN/OXR1/VRK2/PSMB5/APOE/SIRT2/BTG1/MAP1LC3A/PARK7/NDUFB4/NUDT1/AIFM1/PRNP/AREG/PPIA/STAT6/PSIP1/TRAP1/SOD2/PNPT1/TXN/HSPB1/HSF1/TXN2/ANXA1/NR4A2/HDAC2/TNFAIP3/SOD1/GP…	81
GO:0045862	BP	GO:0045862	positive regulation of proteolysis	71/1966	365/18614	2.54333e-07	2.54333e-07	1.921e-05	AURKAIP1/ENO1/F3/S100A10/S100A9/NCSTN/EPHA4/RNF144B/AGER/CLDN3/CLDN4/DLC1/CLU/ASPH/CTSC/MMP14/NUPR1/GRN/TRIB1/IFI16/USP5/PDCD5/EFNA1/PACSIN3/BAG6/STAT3/DVL1/CTSH/BAD/FMR1/LGALS9/HECTD1/RNF19B/STUB1/RHOA/APOE/PTEN/SIRT2/BID/PSMD10/GSN/LPCAT3/PSMC2/MAGEF1/PSMC3/AIFM1/RAD23A/CAV1/UACA/ARIH2/BCAP31/AKIRIN2/CDC20/HSF1/ROCK2/HDAC2/SUMO2/PMAIP1/PDCD6/ZFAND2A/HTRA2/NDUFA13/TNFSF10/PML/HSPD1/FIS1/MYH9/ZC3…	71
GO:0008637	BP	GO:0008637	apoptotic mitochondrial changes	31/1966	111/18614	2.74299e-07	2.74299e-07	2.00935e-05	IFI6/IER3/CLU/BIK/PDCD5/EYA2/PLAUR/BAD/TMEM14A/TP53/HK2/GCLM/BID/PSMD10/SLC25A5/IFIT2/SOD2/VPS35/GHITM/PMAIP1/GGCT/GPX1/PPIF/TNFSF10/CHCHD10/HSPD1/FIS1/TIMM50/ERBB4/SFN/SLC25A6	31
GO:0034446	BP	GO:0034446	substrate adhesion-dependent cell spreading	29/1966	100/18614	2.74753e-07	2.74753e-07	2.00935e-05	S100A10/FN1/BVES/MDK/APOA1/EFNA1/CALR/FZD7/PKP2/GBP1/PARVA/RCC2/NEDD9/FZD4/FERMT2/MYADM/LIMS1/RHOA/ITGB1BP1/CDC42/ITGAV/VAMP3/TACSTD2/C1QBP/FLNA/RAC1/RAB1A/CIB1/ACTN4	29
GO:0070997	BP	GO:0070997	neuron death	72/1966	373/18614	2.8597e-07	2.8597e-07	2.0587e-05	NCSTN/TRIM2/NPY/CITED1/CLU/NTRK2/HSPA5/MDK/CCND1/GATA3/DDIT4/SNCG/GAPDH/NUPR1/CX3CL1/UBB/GRN/PIGT/APP/HIF1A/BTG2/ENO2/ATN1/IL6ST/GPI/TUBA1A/USP53/PPT1/CRLF1/NRBP2/CHMP4B/MT3/TFAP2A/DHCR24/BAD/TP53/MECP2/NR3C1/TIGAR/HLA-F/BAG5/GCLM/RHOA/ATM/OXR1/ZPR1/APOE/HDGF/BID/PARK7/AIFM1/AIMP2/PRNP/KRAS/SOD2/HSF1/NENF/VPS35/NR4A2/SOD1/CSF1/EGR1/TMBIM4/CEBPB/GPX1/CCL2/HTRA2/SRPK2/SET/SIGMAR1/TNF/JUN	72
GO:0048524	BP	GO:0048524	positive regulation of viral process	22/1966	64/18614	2.93193e-07	2.93193e-07	2.07823e-05	RSF1/TMPRSS2/VPS37B/HLA-DRB1/IFIT1/PPIH/PPIE/LGALS1/CD74/FMR1/LGALS9/TRIM38/TMEM39A/TMPRSS4/ATG5/RAD23A/DDB1/PPID/PPIA/TOP2B/SRPK2/LARP1	22
GO:0048525	BP	GO:0048525	negative regulation of viral process	27/1966	90/18614	3.30639e-07	3.30639e-07	2.30815e-05	ISG15/EIF2AK2/IFITM1/IFITM3/INPP5K/BST2/MX1/STAT1/IFIT1/IFI16/BANF1/OAS1/LY6E/SLPI/RSAD2/SNX3/IFIT5/IFIH1/OAS3/UBP1/IFITM2/GSN/ZFP36/PPIA/ZC3HAV1/SRPK2/TNF	27
GO:0022900	BP	GO:0022900	electron transport chain	42/1966	177/18614	3.54632e-07	3.54632e-07	2.43869e-05	NDUFS5/ASPH/COX8C/UQCR11/CHCHD2/NDUFA9/NDUFA3/FDX1/COX6A1/UQCC3/MAOB/DEGS1/COX7C/POR/GPD2/SDHB/UQCRC1/QDPR/DLD/SDHA/SDHD/CDK1/BID/PARK7/NDUFB4/NDUFA4/AKR7A2/PLEC/NDUFC1/COX7A2L/SOD2/NDUFS3/UQCRH/DGUOK/GHITM/ETFA/PHGDH/CYBA/NDUFAB1/UQCRC2/COX4I1/NDUFB2	42
GO:0043161	BP	GO:0043161	proteasome-mediated ubiquitin-dependent protein catabolic process	81/1966	439/18614	3.78932e-07	3.78932e-07	2.56747e-05	PSMB2/PELI1/UCHL1/TRIM2/RNF144B/CLU/HSPA5/HSP90B1/IFI27/TRAF4/FBXO17/PRAME/FBXO2/UBE2J2/TRIB1/USP5/UBE2J1/FBXL4/PSMA5/XPO1/CALR/BAG6/DVL1/PSMA4/FBXL17/JKAMP/PSMA1/FBXO6/ANAPC15/PSMA2/SMARCC1/OS9/TRIM38/BIRC2/BAG5/KLHL42/HECTD1/KLHDC2/RNF19B/STUB1/HSP90AB1/ASCC3/FBXO9/PSMB5/SIRT2/PSMD10/UFL1/PSMC2/PARK7/PSMD6/PHF20L1/GIPC1/PSMC3/ANAPC16/RAD23A/CAV1/ARIH2/DERL1/DDB1/BCAP31/SVIP/FBXW5/AKIRIN2/SDCBP/…	81
GO:0022904	BP	GO:0022904	respiratory electron transport chain	33/1966	124/18614	3.92358e-07	3.92358e-07	2.61991e-05	NDUFS5/COX8C/UQCR11/CHCHD2/NDUFA9/NDUFA3/COX6A1/UQCC3/COX7C/GPD2/SDHB/UQCRC1/DLD/SDHA/SDHD/CDK1/BID/PARK7/NDUFB4/NDUFA4/PLEC/NDUFC1/COX7A2L/SOD2/NDUFS3/UQCRH/DGUOK/GHITM/ETFA/NDUFAB1/UQCRC2/COX4I1/NDUFB2	33
GO:0032507	BP	GO:0032507	maintenance of protein location in cell	22/1966	65/18614	3.99252e-07	3.99252e-07	2.62786e-05	SP100/DBN1/HSPA5/KDELR1/TSPO/KDELR3/TMSB4X/RER1/ARL2/SUN1/HK2/OS9/GSN/PARK7/KDELR2/INSIG1/CAV1/TWF1/TXN/PML/CHCHD10/TMSB10	22
GO:2000117	BP	GO:2000117	negative regulation of cysteine-type endopeptidase activity	27/1966	91/18614	4.2323e-07	4.2323e-07	2.74378e-05	IFI6/PAX2/CD27/CST3/CRYAB/IFI16/THBS1/CARD16/GPI/KLF4/PLAUR/MT3/CD44/POR/DHCR24/PRDX5/BIRC3/BIRC2/LAMTOR5/IGBP1/PARK7/GPX1/BIRC5/TNF/NR4A1/SFN/VEGFA	27
GO:0042773	BP	GO:0042773	ATP synthesis coupled electron transport	29/1966	102/18614	4.36265e-07	4.36265e-07	2.74378e-05	NDUFS5/COX8C/UQCR11/CHCHD2/NDUFA9/NDUFA3/COX6A1/UQCC3/COX7C/SDHB/UQCRC1/DLD/SDHA/SDHD/CDK1/BID/PARK7/NDUFB4/NDUFA4/NDUFC1/COX7A2L/NDUFS3/UQCRH/DGUOK/GHITM/NDUFAB1/UQCRC2/COX4I1/NDUFB2	29
GO:0042775	BP	GO:0042775	mitochondrial ATP synthesis coupled electron transport	29/1966	102/18614	4.36265e-07	4.36265e-07	2.74378e-05	NDUFS5/COX8C/UQCR11/CHCHD2/NDUFA9/NDUFA3/COX6A1/UQCC3/COX7C/SDHB/UQCRC1/DLD/SDHA/SDHD/CDK1/BID/PARK7/NDUFB4/NDUFA4/NDUFC1/COX7A2L/NDUFS3/UQCRH/DGUOK/GHITM/NDUFAB1/UQCRC2/COX4I1/NDUFB2	29
GO:0006119	BP	GO:0006119	oxidative phosphorylation	37/1966	148/18614	4.40686e-07	4.40686e-07	2.74378e-05	NDUFS5/COX8C/NUPR1/UQCR11/CHCHD2/NDUFA9/NDUFA3/COX6A1/UQCC3/COX7C/SDHB/UQCRC1/DLD/SDHA/SDHD/CDK1/RHOA/BID/PARK7/NDUFB4/NDUFA4/NDUFC1/COX7A2L/NDUFS3/UQCRH/DGUOK/GHITM/NDUFB11/PPIF/NDUFAB1/NDUFA13/CHCHD10/UQCRC2/TNF/STOML2/COX4I1/NDUFB2	37
GO:0045071	BP	GO:0045071	negative regulation of viral genome replication	20/1966	56/18614	4.98633e-07	4.98633e-07	3.06318e-05	ISG15/EIF2AK2/IFITM1/IFITM3/INPP5K/BST2/MX1/IFIT1/IFI16/BANF1/OAS1/SLPI/RSAD2/IFIT5/IFIH1/OAS3/IFITM2/ZC3HAV1/SRPK2/TNF	20
GO:0009259	BP	GO:0009259	ribonucleotide metabolic process	84/1966	464/18614	5.3004e-07	5.3004e-07	3.20606e-05	ENO1/NDUFS5/ATP1B1/SLC4A4/PDE4D/IER3/ACSL4/GDA/DDIT4/GAPDH/TPI1/NUDT4/SLC27A2/NUPR1/APP/ACAT1/HIF1A/ELOVL5/LDHA/ENO2/HPRT1/NDUFA9/PPCS/PDK4/GPI/TSPO/PGM1/RHOQ/NDUFA3/PGK1/UQCC3/ATP6V1B1/PPT1/NCOR1/ELOVL1/STAT3/TMSB4X/NADK/BAD/GNAI3/ARL2/AK2/SDHB/CTPS1/NUDT2/HK2/TIGAR/PDE4C/PFKP/PAICS/GMPR2/NPR1/DLD/SDHA/SDHD/RHOA/EPHA2/NUDT3/DLAT/NDUFB4/PDE9A/ALDOA/PRPS2/SLC25A1/NUDT5/NDUFC1/NDUFS3/DGUOK/SUCLG2/N…	84
GO:0043542	BP	GO:0043542	endothelial cell migration	58/1966	283/18614	5.35809e-07	5.35809e-07	3.20606e-05	S100A9/SP100/SPARC/MET/GATA3/VSTM4/EMP2/GRN/EMC10/HIF1A/EGR3/PTN/THBS1/APOA1/GPI/EFNA1/CALR/KLF4/GADD45A/NRP2/FGF18/PTP4A3/ITGB1/TMSB4X/GLUL/JUP/MECP2/NR2F2/WNT7A/HDAC9/AMOT/RRAS/RHOA/APOE/ITGB1BP1/EPHA2/EDN2/PLK2/GIPC1/LGALS8/HDAC7/HSPB1/ROCK2/PRKX/ANXA1/PDCD6/RGCC/GPX1/RAC1/FGFBP1/MYH9/ZC3H12A/TNF/NR4A1/CIB1/CSNK2B/FGFR1/VEGFA	58
GO:2000377	BP	GO:2000377	regulation of reactive oxygen species metabolic process	37/1966	150/18614	6.29768e-07	6.29768e-07	3.71997e-05	IER3/CDKN1A/PAX2/HIF1A/CRYAB/THBS1/ARG2/TSPO/RAB27A/GADD45A/MT3/TFAP2A/GNAI3/TP53/HP/HK2/TIGAR/GSTP1/BIRC2/GNAI2/AATF/RHOA/SIRT2/PARK7/ATG5/CBR1/TRAP1/SOD2/FOXM1/SOD1/RAC1/CYBA/TUSC2/ZC3H12A/TNF/VDAC1/ARF4	37
GO:0016049	BP	GO:0016049	cell growth	88/1966	495/18614	6.40298e-07	6.40298e-07	3.73429e-05	ENO1/S100A9/ITSN2/MAP2/FN1/IGFBP5/FAM107A/SPOCK1/DDR1/CDKN1A/CCDC85B/CDKN1B/MMP14/EDN3/BST2/APP/SEMA6A/CRYAB/FHL1/SOX9/CLSTN1/MEAF6/ATAD3A/RERG/PPT1/SEMA4B/SIPA1/YAP1/ARHGAP4/CDKN2C/ADAM10/NRP2/CDH1/JADE1/LAMTOR1/ITGB1/DVL1/MT3/BCL11A/MAD2L2/EBAG9/ING4/CDKN2A/TP53/MSX1/PLXNA3/SLC44A4/CISH/DCUN1D5/WT1/VCL/ADAM15/RTN4/NPR1/AUTS2/RHOA/GDI1/SEMA3C/HSP90AB1/APOE/LTBP4/PSMD10/BTG1/SERPINE2/EDN2/LLPH/RI…	88
GO:0050821	BP	GO:0050821	protein stabilization	47/1966	213/18614	7.13984e-07	7.13984e-07	4.11198e-05	TSPAN1/ATP1B1/EPHA4/SOX4/CCT6A/CLU/GAPDH/TESC/LAMP1/GRN/CRYAB/APOA1/VBP1/FLOT1/PTGES3/EFNA1/PPIB/PHB2/CALR/BAG6/PARVA/DVL1/MT3/LAMP2/TP53/CREBL2/MSX1/BAG5/PIM1/RTN4/UXT/HSP90AB1/CCT5/PTEN/PARK7/RPL23/CCT4/SOX17/RPS7/URI1/FLNA/CCT2/RPL5/PFN1/HSPD1/CCT7/TCP1	47
GO:0002399	BP	GO:0002399	MHC class II protein complex assembly	10/1966	16/18614	7.42779e-07	7.42779e-07	4.16202e-05	HLA-DQA1/HLA-DMB/HLA-DPA1/HLA-DPB1/HLA-DQB1/HLA-DRB1/HLA-DOA/HLA-DRB5/HLA-DRA/B2M	10
GO:0002503	BP	GO:0002503	peptide antigen assembly with MHC class II protein complex	10/1966	16/18614	7.42779e-07	7.42779e-07	4.16202e-05	HLA-DQA1/HLA-DMB/HLA-DPA1/HLA-DPB1/HLA-DQB1/HLA-DRB1/HLA-DOA/HLA-DRB5/HLA-DRA/B2M	10
GO:0045936	BP	GO:0045936	negative regulation of phosphate metabolic process	80/1966	439/18614	7.49772e-07	7.49772e-07	4.16202e-05	UCHL1/SPRY1/PDE4D/IER3/CDKN1A/DMD/DDIT4/CDKN1B/GPRC5A/DUSP6/IRS2/NUPR1/INPP5K/PPP1R15A/PRKAR1A/TRIB1/TSPO/FKBP1A/PTPN13/LRP5/PRKAR2A/NCOR1/CADM1/CALM2/PRKAR1B/CDKN2C/GADD45A/OCLN/STAT3/CALM1/SH3BP5/DVL1/MIDN/ERRFI1/CDKN2A/TP53/PPP1R15B/PKIG/DUSP16/TARDBP/NR2F2/CBLB/CHORDC1/TIGAR/GSTP1/THY1/GNAI2/STYXL1/PTPN6/SLC8A1/MYADM/DNAJC3/PKN1/APOE/PTEN/SIRT2/ITGB1BP1/PARK7/PPP1R1B/TERF2IP/LRP6/LGALS3/PPP1R…	80
GO:2001243	BP	GO:2001243	negative regulation of intrinsic apoptotic signaling pathway	28/1966	99/18614	7.70964e-07	7.70964e-07	4.18573e-05	ENO1/CLU/YBX3/HIF1A/TPT1/ARMC10/PLAUR/CD74/CD44/ARHGEF2/BAG5/NOC2L/HDAC1/BID/PARK7/PPIA/TRAP1/SOD2/HSPB1/NDUFS3/URI1/TXNDC12/GPX1/HTRA2/PPIF/NDUFA13/MUC1/MIF	28
GO:0060485	BP	GO:0060485	mesenchyme development	63/1966	320/18614	7.72214e-07	7.72214e-07	4.18573e-05	FN1/EPHA4/HTR2B/SPRY1/HEY1/MDK/GATA3/PAX2/NKX2-1/EMP2/COL1A1/JAG1/EDN3/SEMA6A/WNT10A/HIF1A/STAT1/SOX9/DDX5/CDH2/LEF1/DLG5/EFNA1/GLIPR2/SEMA4B/YAP1/MESP1/NRP2/FOLR1/MAD2L2/TGFBR3/FBXL17/MSX1/WT1/FERMT2/ADAM15/PTK7/RTN4/PEF1/SEMA3C/S100A4/TAF10/TEAD2/DDX17/PTEN/VASN/LRP6/CDC42/RPS7/FRZB/SDCBP/TCOF1/FAM83D/ROCK2/HDAC2/PDCD6/FLNA/SEMA3B/RGCC/CITED2/ERBB4/MYC/FGFR1	63
GO:0060562	BP	GO:0060562	epithelial tube morphogenesis	65/1966	334/18614	7.93752e-07	7.93752e-07	4.25245e-05	KDM5B/PAX8/EPHA4/NPNT/SPRY1/SOX4/DDR1/MET/AR/CITED1/DLC1/EYA1/MDK/GATA3/PAX2/LGR5/MMP14/NKX2-1/SPINT1/LHX1/SDC4/TMEM59L/HIF1A/SOX9/LEF1/CTNNBIP1/BRD2/LRP5/DLG5/PHB2/YAP1/MESP1/FOLR1/DVL1/CTSH/TCTN1/NR3C1/WT1/HECTD1/PTK7/RHOA/IFT172/TEAD2/CXCL10/EPHA2/RALA/CLIC4/SETD2/AREG/RARG/KRAS/SOX17/RPS7/CTHRC1/TACSTD2/PRKX/CSF1/FZD3/PML/PFN1/CITED2/TNF/MYC/CSNK2B/VEGFA	65
GO:0010563	BP	GO:0010563	negative regulation of phosphorus metabolic process	80/1966	440/18614	8.2363e-07	8.2363e-07	4.3618e-05	UCHL1/SPRY1/PDE4D/IER3/CDKN1A/DMD/DDIT4/CDKN1B/GPRC5A/DUSP6/IRS2/NUPR1/INPP5K/PPP1R15A/PRKAR1A/TRIB1/TSPO/FKBP1A/PTPN13/LRP5/PRKAR2A/NCOR1/CADM1/CALM2/PRKAR1B/CDKN2C/GADD45A/OCLN/STAT3/CALM1/SH3BP5/DVL1/MIDN/ERRFI1/CDKN2A/TP53/PPP1R15B/PKIG/DUSP16/TARDBP/NR2F2/CBLB/CHORDC1/TIGAR/GSTP1/THY1/GNAI2/STYXL1/PTPN6/SLC8A1/MYADM/DNAJC3/PKN1/APOE/PTEN/SIRT2/ITGB1BP1/PARK7/PPP1R1B/TERF2IP/LRP6/LGALS3/PPP1R…	80
GO:0048863	BP	GO:0048863	stem cell differentiation	52/1966	247/18614	8.72153e-07	8.72153e-07	4.56629e-05	EIF2AK2/FN1/HTR2B/PAX2/JAG1/EDN3/SEMA6A/WNT10A/HIF1A/SOX9/CDH2/ZFP36L2/PTN/CDK6/GATA6/SEMA4B/LIF/YAP1/NRP2/STAT3/MTCH2/A2M/JARID2/FOLR1/ITGB1/FBXL17/TP53/MSX1/WNT7A/PEF1/SEMA3C/TEAD2/HDAC1/UFL1/LRP6/LTBP3/ZFP36/SETD2/CDC42/SOX17/RPS7/FRZB/TACSTD2/TCOF1/NUDT21/HDAC2/PDCD6/SEMA3B/LBH/CHD4/CITED2/ERBB4	52
GO:0071280	BP	GO:0071280	cellular response to copper ion	13/1966	27/18614	9.42085e-07	9.42085e-07	4.877e-05	MT2A/MT1E/MT1M/MT1A/MT1F/MT1G/MT1H/MT1X/APP/MT3/MAP1LC3A/PRNP/HSF1	13
GO:0010631	BP	GO:0010631	epithelial cell migration	70/1966	371/18614	1.00088e-06	1.00088e-06	5.12383e-05	S100A9/RAB25/SP100/SPARC/MET/GATA3/VSTM4/IRS2/EMP2/GRN/EMC10/HIF1A/EGR3/SOX9/PTN/THBS1/APOA1/GPI/EFNA1/GLIPR2/FERMT1/CALR/KLF4/GADD45A/NRP2/FGF18/PTP4A3/ITGB1/TMSB4X/CTSH/GLUL/JUP/MECP2/NR2F2/WNT7A/HDAC9/AMOT/RRAS/RTN4/PKN1/RHOA/APOE/PTEN/ITGB1BP1/EPHA2/EDN2/PLK2/GIPC1/LGALS8/HDAC7/HSPB1/TACSTD2/ROCK2/PRKX/ANXA1/PDCD6/RGCC/GPX1/RAC1/FGFBP1/PFN1/MYH9/ZC3H12A/TNF/NR4A1/CIB1/CSNK2B/JUN/FGFR1/VEGFA	70
GO:0010001	BP	GO:0010001	glial cell differentiation	50/1966	235/18614	1.01302e-06	1.01302e-06	5.12897e-05	S100A9/NCSTN/MAL/EPHA4/SOX4/AGER/CLU/NFIB/NTRK2/MDK/VIM/PAX2/NKX2-1/SPINT1/MT1X/TMEM98/GRN/APP/SOX9/CDH2/PTN/LEF1/IL6ST/CDK6/TUBA1A/ANO1/LIF/CDKN2C/STAT3/NAB2/MT3/LDLR/BIN1/NR3C1/NDRG1/CDK1/RHOA/PRPF19/HDAC1/PTEN/SIRT2/SERPINE2/PLEC/KRAS/EGR2/HDAC2/PHGDH/SOD1/RHEB/TNF	50
GO:1903320	BP	GO:1903320	regulation of protein modification by small protein conjugation or removal	53/1966	255/18614	1.04078e-06	1.04078e-06	5.21223e-05	ISG15/EPAS1/PELI1/FAM107A/SOX4/HSPA5/CDKN1B/UBB/HIF1A/FBXO2/TSPO/FKBP1A/NMI/TSPYL5/MAD2L2/COPS7A/BIRC3/CBLB/DCUN1D5/TICAM1/BIRC2/BAG5/PEF1/COPS6/STUB1/RPS15/RPS2/HSP90AB1/USP4/PTEN/PARP10/GNL3/PSMD10/UFL1/PARK7/ATG5/AIMP2/CAV1/DERL1/RPL23/PPIA/RPS7/CDC20/RPS20/TNFAIP3/PDCD6/UBA2/EGR1/UBE2C/RPL5/UBE2L3/VPS28/ZC3H12A	53
GO:0071634	BP	GO:0071634	regulation of transforming growth factor beta production	16/1966	40/18614	1.19199e-06	1.19199e-06	5.87322e-05	FN1/TSKU/CX3CL1/CDH3/HIF1A/ATP6AP2/THBS1/FERMT1/GATA6/ITGB8/CD24/LGALS9/LTBP1/HSP90AB1/ITGAV/LAPTM4B	16
GO:0019693	BP	GO:0019693	ribose phosphate metabolic process	84/1966	473/18614	1.19826e-06	1.19826e-06	5.87322e-05	ENO1/NDUFS5/ATP1B1/SLC4A4/PDE4D/IER3/ACSL4/GDA/DDIT4/GAPDH/TPI1/NUDT4/SLC27A2/NUPR1/APP/ACAT1/HIF1A/ELOVL5/LDHA/ENO2/HPRT1/NDUFA9/PPCS/PDK4/GPI/TSPO/PGM1/RHOQ/NDUFA3/PGK1/UQCC3/ATP6V1B1/PPT1/NCOR1/ELOVL1/STAT3/TMSB4X/NADK/BAD/GNAI3/ARL2/AK2/SDHB/CTPS1/NUDT2/HK2/TIGAR/PDE4C/PFKP/PAICS/GMPR2/NPR1/DLD/SDHA/SDHD/RHOA/EPHA2/NUDT3/DLAT/NDUFB4/PDE9A/ALDOA/PRPS2/SLC25A1/NUDT5/NDUFC1/NDUFS3/DGUOK/SUCLG2/N…	84
GO:0031589	BP	GO:0031589	cell-substrate adhesion	68/1966	359/18614	1.2323e-06	1.2323e-06	5.97647e-05	S100A10/FN1/FAM107A/NPNT/SPOCK1/DDR1/BVES/NPY/DLC1/MDK/MMP14/MSLN/EMP2/CX3CL1/COL1A1/ACTG1/JAG1/SDC4/BCAM/TTYH1/AGR2/SKAP1/THBS1/APOA1/CDK6/EFNA1/FERMT1/EGFL6/CALR/FZD7/PKP2/GBP1/ITGB1/PARVA/RCC2/CD44/JUP/NEDD9/ARL2/CDKN2A/ITGB8/FZD4/FERMT2/VCL/THY1/ADAM15/RRAS/CD63/MYADM/LIMS1/RHOA/PTEN/ITGB1BP1/SPOCK2/CDC42/ITGAV/VAMP3/TACSTD2/ROCK2/PRKX/C1QBP/FLNA/CSF1/RAC1/RAB1A/CIB1/ACTN4/VEGFA	68
GO:0061077	BP	GO:0061077	chaperone-mediated protein folding	22/1966	69/18614	1.27474e-06	1.27474e-06	6.1179e-05	CCT6A/PDIA4/CLU/HSPA5/SDF2/DFFA/FKBP5/PDCD5/PTGES3/PPIB/FKBP4/CD74/CHORDC1/CCT5/PPID/CCT4/TRAP1/HSPB1/CCT2/FKBP2/CCT7/TCP1	22
GO:0090132	BP	GO:0090132	epithelium migration	70/1966	374/18614	1.35596e-06	1.35596e-06	6.44062e-05	S100A9/RAB25/SP100/SPARC/MET/GATA3/VSTM4/IRS2/EMP2/GRN/EMC10/HIF1A/EGR3/SOX9/PTN/THBS1/APOA1/GPI/EFNA1/GLIPR2/FERMT1/CALR/KLF4/GADD45A/NRP2/FGF18/PTP4A3/ITGB1/TMSB4X/CTSH/GLUL/JUP/MECP2/NR2F2/WNT7A/HDAC9/AMOT/RRAS/RTN4/PKN1/RHOA/APOE/PTEN/ITGB1BP1/EPHA2/EDN2/PLK2/GIPC1/LGALS8/HDAC7/HSPB1/TACSTD2/ROCK2/PRKX/ANXA1/PDCD6/RGCC/GPX1/RAC1/FGFBP1/PFN1/MYH9/ZC3H12A/TNF/NR4A1/CIB1/CSNK2B/JUN/FGFR1/VEGFA	70
GO:0042254	BP	GO:0042254	ribosome biogenesis	59/1966	298/18614	1.41599e-06	1.41599e-06	6.65712e-05	MRPL20/RPSA/NOP2/WBP11/DKC1/RPL10/EBNA1BP2/ERI3/LYAR/XPO1/GNL2/GLUL/LSM6/PA2G4/RPS16/RPF2/RPS8/EXOSC10/RPS17/MRTO4/TSR2/TSR3/AATF/GTF2H5/RPS15/RPP30/RPL23A/NOC2L/DDX17/RPL38/RPS21/NSA2/GTF3A/EXOSC7/RPL14/TMA16/RPS25/BOP1/RPS19/ZNF593/RPUSD1/RPS7/EIF2A/EXOSC4/RPS28/ABCE1/DDX49/IMP3/POP7/NIFK/C1QBP/IMP4/RPS27/MRPL36/RPL5/RAN/SBDS/FBL/RPLP0	59
GO:0010811	BP	GO:0010811	positive regulation of cell-substrate adhesion	32/1966	125/18614	1.48428e-06	1.48428e-06	6.86426e-05	S100A10/FN1/NPNT/NPY/MDK/EMP2/CX3CL1/SDC4/AGR2/SKAP1/APOA1/CDK6/FERMT1/EGFL6/CALR/JUP/NEDD9/ARL2/FERMT2/THY1/RRAS/MYADM/LIMS1/ITGB1BP1/SPOCK2/CDC42/C1QBP/FLNA/CSF1/RAC1/CIB1/VEGFA	32
GO:0051960	BP	GO:0051960	regulation of nervous system development	82/1966	461/18614	1.49969e-06	1.49969e-06	6.86426e-05	S100A10/RXRG/MAP2/FN1/EPHA4/OXTR/DBN1/HEY1/TG/NTRK2/MDK/LRP4/CTSC/SPINT1/CX3CL1/TMEM98/KLK8/SEMA6A/HIF1A/BTG2/CLSTN1/PTN/LEF1/IL6ST/LRRTM1/TSPO/SKIL/PTPN13/RNF10/DLG5/CUX1/CTNNA1/SEMA4B/LIF/YAP1/ARHGAP4/CDH1/ITGB1/MT3/LDLR/TGM2/TP53/MECP2/BIN1/PLXNA3/FZD4/WNT7A/THY1/TYMP/NAP1L1/RTN4/GDI1/SEMA3C/PRPF19/HES6/ZPR1/HMGB2/HDAC1/PTEN/SIRT2/SERPINE2/UFL1/SMARCD3/AGRN/LPIN1/TPBG/RARG/KRAS/EGR2/FAIM/HDAC2…	82
GO:0006605	BP	GO:0006605	protein targeting	64/1966	333/18614	1.50474e-06	1.50474e-06	6.86426e-05	SSR2/RHOU/SSR3/SEC62/CLU/KIF13B/HSPA5/INPP5K/VPS37B/UBE2J2/LMAN1/TIMM10/SPCS2/TSPO/PDCD5/ZDHHC9/BAG6/GNPTG/CHMP4B/GET4/UBL4A/M6PR/PEX5/LAMP2/SEC61G/UBL5/ATG13/PEX10/AP1M2/OS9/ICMT/SRP14/RTP4/GDI1/BID/ITGB1BP1/TOMM5/SPCS3/GIPC1/AIFM1/PRNP/ARIH2/BCAP31/PMPCB/YWHAZ/SRP72/SH3GLB1/NACA/SDCBP/SCARB2/SEC63/PEX16/ZFAND2A/PAM16/HTRA2/NDUFA13/UBE2L3/TIMM17B/GRPEL1/HSPD1/FIS1/TIMM50/CIB1/TIMM13	64
GO:0051701	BP	GO:0051701	biological process involved in interaction with host	45/1966	206/18614	1.63283e-06	1.63283e-06	7.37554e-05	CD55/CLDN1/IFITM1/IFITM3/LAMP1/BSG/TMPRSS2/VPS37B/RPSA/SFTPD/HLA-DRB1/IFIT1/TNFRSF14/LY6E/ICAM1/KRT6A/LGALS1/CHMP4B/ITGB1/SNX3/CD74/LDLR/THOC7/LGALS9/TRIM38/IFITM2/TMPRSS4/CDK1/HSP90AB1/GSN/EPHA2/CAV1/DDB1/PPID/PPIA/ITGAV/SCARB2/CXCL8/SLC52A2/CD81/XPR1/CTSB/VAMP8/TCP1/THOC3	45
GO:0051098	BP	GO:0051098	regulation of binding	69/1966	369/18614	1.66594e-06	1.66594e-06	7.43148e-05	S100A10/MAP2/EPHA4/SP100/HOPX/AGER/CDKN1A/MET/HEY1/RSF1/GATA3/CCPG1/APP/NFKBIA/IFIT1/IFI16/CARD16/PTPRF/LEF1/CTNNBIP1/FKBP1A/FLOT1/SUB1/LIF/KLF4/CALM2/CALM1/SLPI/TMSB4X/PLAUR/DVL1/MAD2L2/TGFBR3/FMR1/LRPAP1/MSX1/PHLDA2/CBLB/TICAM1/CEBPG/ADAM15/LAMTOR5/STUB1/LARP6/TAF10/HMGB2/APOE/SIRT2/ITGB1BP1/PARK7/SMARCD3/IFIT2/CAV1/DERL1/CDC42/ZNF593/PARP9/TXN/CTHRC1/HSF1/EIF3E/HDAC2/ACTB/LDOC1/RAN/C4orf3/B2M/…	69
GO:0016052	BP	GO:0016052	carbohydrate catabolic process	38/1966	162/18614	1.70045e-06	1.70045e-06	7.43148e-05	ENO1/IDUA/SLC4A4/IER3/NEU1/DDIT4/GAPDH/TPI1/NUPR1/MAN2B1/APP/HIF1A/LDHA/ENO2/DERA/GPI/PGM1/LRP5/PGK1/NCOR1/STAT3/BAD/GPD2/ARL2/CTBS/TP53/HK2/TIGAR/GALM/PGD/ENOSF1/PFKP/ALDOA/NUDT5/SCARB2/IDS/MLST8/PKM	38
GO:0034976	BP	GO:0034976	response to endoplasmic reticulum stress	53/1966	259/18614	1.70973e-06	1.70973e-06	7.43148e-05	EIF2AK2/THBS4/ATF6B/PDIA4/CLU/HSPA5/CCND1/HSP90B1/ERP29/PDIA3/NUPR1/FBXO17/PPP1R15A/AGR2/FBXO2/UBE2J2/THBS1/UBE2J1/FLOT1/CALR/BAG6/UBAC2/GET4/TMCO1/JKAMP/TP53/FBXO6/PPP1R15B/MBTPS1/NR1H2/OS9/CREBZF/NGLY1/DNAJC3/STUB1/LPCAT3/UFL1/PARK7/AIFM1/CAV1/DERL1/BCAP31/SVIP/ERP27/PMAIP1/CXCL8/TXNDC12/CEBPB/PML/MARCKS/USP25/AUP1/JUN	53
GO:0051402	BP	GO:0051402	neuron apoptotic process	53/1966	259/18614	1.70973e-06	1.70973e-06	7.43148e-05	NCSTN/TRIM2/CITED1/NTRK2/HSPA5/MDK/CCND1/GATA3/GAPDH/NUPR1/CX3CL1/GRN/PIGT/APP/HIF1A/BTG2/ATN1/IL6ST/GPI/TUBA1A/USP53/PPT1/CRLF1/NRBP2/MT3/TFAP2A/TP53/MECP2/NR3C1/GCLM/RHOA/ATM/OXR1/ZPR1/APOE/HDGF/BID/PARK7/AIFM1/PRNP/KRAS/SOD2/NR4A2/SOD1/TMBIM4/CEBPB/GPX1/CCL2/SRPK2/SET/SIGMAR1/TNF/JUN	53
GO:0072595	BP	GO:0072595	maintenance of protein localization in organelle	16/1966	41/18614	1.76373e-06	1.76373e-06	7.59453e-05	SP100/HSPA5/KDELR1/TSPO/KDELR3/RER1/ARL2/SUN1/HK2/OS9/PARK7/KDELR2/INSIG1/TXN/PML/CHCHD10	16
GO:0090130	BP	GO:0090130	tissue migration	70/1966	379/18614	2.22193e-06	2.22193e-06	9.47893e-05	S100A9/RAB25/SP100/SPARC/MET/GATA3/VSTM4/IRS2/EMP2/GRN/EMC10/HIF1A/EGR3/SOX9/PTN/THBS1/APOA1/GPI/EFNA1/GLIPR2/FERMT1/CALR/KLF4/GADD45A/NRP2/FGF18/PTP4A3/ITGB1/TMSB4X/CTSH/GLUL/JUP/MECP2/NR2F2/WNT7A/HDAC9/AMOT/RRAS/RTN4/PKN1/RHOA/APOE/PTEN/ITGB1BP1/EPHA2/EDN2/PLK2/GIPC1/LGALS8/HDAC7/HSPB1/TACSTD2/ROCK2/PRKX/ANXA1/PDCD6/RGCC/GPX1/RAC1/FGFBP1/PFN1/MYH9/ZC3H12A/TNF/NR4A1/CIB1/CSNK2B/JUN/FGFR1/VEGFA	70
GO:2001235	BP	GO:2001235	positive regulation of apoptotic signaling pathway	34/1966	140/18614	2.57558e-06	2.57558e-06	0.000108868	S100A9/MAL/ITM2C/TPD52L1/CTSC/PDIA3/NUPR1/UBB/THBS1/SKIL/SFPQ/CTNNA1/LTBR/CTSH/BAD/TP53/MSX1/PEA15/STYXL1/PTEN/BID/PARK7/CAV1/BCAP31/RPS7/PMAIP1/SOD1/HTRA2/TNFSF10/PML/FIS1/TNF/MYC/TIMP3	34
GO:0010466	BP	GO:0010466	negative regulation of peptidase activity	49/1966	236/18614	2.70221e-06	2.70221e-06	0.000113182	IFI6/TFPI/SPOCK1/ANOS1/PCSK1N/SERPINH1/PAX2/CD27/GAPDH/SERPINA1/SPINT1/CST3/WFDC2/APP/SERPINA5/CRYAB/IFI16/THBS1/CARD16/GPI/KLF4/A2M/SLPI/PLAUR/MT3/CD44/POR/ITIH5/DHCR24/APLP2/PRDX5/BIN1/BIRC3/BIRC2/LAMTOR5/TIMP1/IGBP1/SERPINE2/PARK7/TMED10/SPOCK2/GPX1/BIRC5/TNF/NR4A1/CTSB/SFN/TIMP3/VEGFA	49
GO:1903829	BP	GO:1903829	positive regulation of protein localization	82/1966	468/18614	2.76295e-06	2.76295e-06	0.000114684	RHOU/SOX4/EZR/CCT6A/ACSL4/EMD/LRP4/IRS2/ORMDL3/AGR2/HIF1A/PRKAR1A/UBE2J2/HLA-DRB1/FRMD4A/DKC1/ATP2C1/ZIC1/TM7SF3/PDCD5/ANO1/LIF/YAP1/CDH1/PTP4A3/OXCT1/ITGB1/DVL1/BICD1/RER1/GLUL/JUP/BAD/NEDD9/UBL5/TARDBP/ATG13/WNT7A/FERMT2/NR1H2/LAMTOR5/RTN4/CDK1/HSP90AB1/ZPR1/CCT5/GNL3/ITGB1BP1/EPHA2/PARK7/NUMA1/TMED10/LGALS3/B3GAT3/PRNP/ARIH2/BCAP31/PPID/PPIA/CCT4/PARP9/SH3GLB1/GLUD1/RDX/VPS35/ROCK2/WLS/FLNA/HT…	82
GO:0000377	BP	GO:0000377	RNA splicing, via transesterification reactions with bulged adenosine as nucleophile	62/1966	325/18614	2.81332e-06	2.81332e-06	0.000114708	CELF2/SNRPN/CIRBP/HNRNPA0/DDX5/PPIH/SRRM1/LSM4/STRAP/SON/SF3A3/SYNCRIP/XAB2/SFPQ/PPIE/FMR1/SNRNP40/UBL5/PNN/LSM6/SF3B2/SRSF7/BCAS2/CWC15/LSM7/KHDRBS3/MAGOHB/SNRPB2/LSM8/SF3B6/SRSF10/RBM38/PRPF19/USP4/DDX17/RBM17/WDR77/WTAP/SRRM2/SRSF4/SNRPA1/HTATSF1/PSIP1/PCBP4/LSM5/C1QBP/RBM3/SRSF8/BUD31/HNRNPC/PQBP1/HNRNPR/SNRPD1/SRSF3/SRPK2/HNRNPA2B1/DDX39A/SNRPA/SNRPG/RNPS1/RBM42/PUF60	62
GO:0000398	BP	GO:0000398	mRNA splicing, via spliceosome	62/1966	325/18614	2.81332e-06	2.81332e-06	0.000114708	CELF2/SNRPN/CIRBP/HNRNPA0/DDX5/PPIH/SRRM1/LSM4/STRAP/SON/SF3A3/SYNCRIP/XAB2/SFPQ/PPIE/FMR1/SNRNP40/UBL5/PNN/LSM6/SF3B2/SRSF7/BCAS2/CWC15/LSM7/KHDRBS3/MAGOHB/SNRPB2/LSM8/SF3B6/SRSF10/RBM38/PRPF19/USP4/DDX17/RBM17/WDR77/WTAP/SRRM2/SRSF4/SNRPA1/HTATSF1/PSIP1/PCBP4/LSM5/C1QBP/RBM3/SRSF8/BUD31/HNRNPC/PQBP1/HNRNPR/SNRPD1/SRSF3/SRPK2/HNRNPA2B1/DDX39A/SNRPA/SNRPG/RNPS1/RBM42/PUF60	62
GO:1903050	BP	GO:1903050	regulation of proteolysis involved in protein catabolic process	48/1966	230/18614	2.92828e-06	2.92828e-06	0.000118348	EPHA4/RNF144B/CLU/CTSC/NUPR1/UBB/TRIB1/USP5/EFNA1/XPO1/BAG6/DVL1/FMR1/SMARCC1/BAG5/HECTD1/RNF19B/STUB1/HSP90AB1/APOE/GABARAPL2/PTEN/SIRT2/PSMD10/UFL1/PSMC2/PARK7/PHF20L1/MAGEF1/GIPC1/PSMC3/RAD23A/CAV1/ARIH2/BCAP31/RPL23/SVIP/RPS7/SDCBP/CDC20/SUMO2/WAC/PSMD14/GPX1/ZFAND2A/RPL5/PML/USP25	48
GO:0002687	BP	GO:0002687	positive regulation of leukocyte migration	35/1966	147/18614	2.9982e-06	2.9982e-06	0.00012012	S100A14/THBS4/AGER/MDK/MMP14/CX3CL1/EDN3/APP/CAMK1D/PTN/THBS1/CXCL17/TNFRSF14/ZP3/CALR/ICAM1/ADAM10/CD74/NEDD9/WNK1/LGALS9/THY1/RHOA/CXCL10/EDN2/LGALS3/RARRES2/CCL20/C1QBP/CXCL8/ANO6/CSF1/RAC1/TNF/VEGFA	35
GO:0001570	BP	GO:0001570	vasculogenesis	24/1966	83/18614	3.03283e-06	3.03283e-06	0.00012046	CITED1/HEY1/NTRK2/EGFL7/EMP2/RAP1A/YAP1/JUNB/TGFBR3/ITGB8/FZD4/WNT7A/WT1/AMOT/RRAS/TEAD2/EPHA2/CAV1/SETD2/HDAC7/ITGAV/SOX17/CITED2/VEGFA	24
GO:0007162	BP	GO:0007162	negative regulation of cell adhesion	60/1966	312/18614	3.10041e-06	3.10041e-06	0.000122092	PELI1/EPHA4/FAM107A/TGFBI/SPOCK1/DLC1/MDK/MMP14/CX3CL1/COL1A1/JAG1/SDC4/FXYD5/SEMA6A/SFTPD/PRKAR1A/HLA-DRB1/THBS1/APOA1/CLDN7/ARG2/TNFRSF14/DLG5/ASS1/FZD7/SIPA1/CD9/KLF4/ADAM10/CDH1/GBP1/CD74/RCC2/MAD2L2/CDKN2A/PLXNA3/WNK1/FZD4/LGALS9/CBLB/CD164/ADAM15/PTPN6/MYADM/RHOA/PTEN/SERPINE2/ITGB1BP1/LGALS3/PRNP/FOXJ1/RDX/TACSTD2/ANXA1/RGCC/CEBPB/MUC1/ZC3H12A/ACTN4/VEGFA	60
GO:0010332	BP	GO:0010332	response to gamma radiation	19/1966	57/18614	3.1705e-06	3.1705e-06	0.000123794	CDKN1A/HSPA5/GATA3/CRYAB/TSPYL5/YAP1/TP53/TIGAR/GTF2H5/ATM/CXCL10/SOD2/HSF1/TMEM109/EGR1/GPX1/CYBA/PML/MYC	19
GO:0072659	BP	GO:0072659	protein localization to plasma membrane	56/1966	285/18614	3.31255e-06	3.31255e-06	0.000128253	S100A10/ATP1B1/EZR/AR/OPTN/TESC/MMP14/EMP2/INPP5K/BSG/AGR2/SKAP1/RAB34/CDH2/RAP1A/EHD4/ATP2C1/CRB3/RHOQ/FLOT1/TNFRSF1A/NSG1/CDH1/PKP2/GBP1/ITGB1/RER1/JUP/RAMP1/TSPAN15/HECTD1/PKP3/RAB8A/PSMD10/ITGB1BP1/EFR3A/EPHA2/LRP6/LGALS3/LYPLA1/PRNP/TPBG/VAMP3/RDX/VPS35/ROCK2/APPL1/GOLGA4/FLNA/ACTB/KRT18/CD81/TNF/TMEM59/CIB1/VAMP8	56
GO:0051591	BP	GO:0051591	response to cAMP	25/1966	89/18614	3.39693e-06	3.39693e-06	0.000130424	IGFBP5/EZR/VGF/CITED1/HSPA5/INPP5K/COL1A1/BSG/FOSB/APP/STAT1/RAP1A/FDX1/ASS1/GATA6/AKAP9/ITPR2/PLAT/WT1/BIRC2/SLC8A1/AHR/AREG/PNPT1/RAP1B	25
GO:0010506	BP	GO:0010506	regulation of autophagy	65/1966	348/18614	3.4331e-06	3.4331e-06	0.000130724	QSOX1/DAPL1/HTR2B/UCHL1/MET/TP53INP1/OPTN/PSAP/GAPDH/SPTLC2/NUPR1/ORMDL3/HIF1A/IFI16/SNX7/TSPO/DHRSX/ATP6V1B1/CTSA/CPTP/STAT3/NRBP2/CHMP4B/MT3/RRAGD/CISD1/BAD/GNAI3/TP53/ATG13/CDK16/TICAM1/TIGAR/TRIM38/TMEM39A/ATP6V1G1/MAPK15/CAPN1/SESN3/CAPNS1/ATM/RAB8A/ATP6V0B/SEC22B/SIRT2/SLC25A5/UFL1/PARK7/PLK2/ATG5/SVIP/ATP6V0E2/SH3GLB1/CCNY/HSPB1/VPS35/WAC/MLST8/HTRA2/LARP1/RHEB/ZC3H12A/TMEM59/MTDH/VDAC1	65
GO:0006090	BP	GO:0006090	pyruvate metabolic process	29/1966	112/18614	3.54566e-06	3.54566e-06	0.000133903	ENO1/SLC4A4/IER3/DDIT4/GAPDH/TPI1/NUPR1/APP/HIF1A/LDHA/ENO2/PDK4/GPI/PGM1/PGK1/NCOR1/STAT3/LDHB/ARL2/HK2/TIGAR/PFKP/DLD/DLAT/ALDOA/MLST8/PDHB/PKM/VDAC1	29
GO:0050679	BP	GO:0050679	positive regulation of epithelial cell proliferation	47/1966	225/18614	3.60112e-06	3.60112e-06	0.000134892	F3/KDM5B/HTR2B/CLDN1/THBS4/DLX5/AR/EYA1/EGFL7/MDK/CCND1/PAX2/IRS2/CDH3/GRN/MYDGF/EMC10/HIF1A/EGR3/SOX9/PTN/FZD7/YAP1/NRP2/STAT3/GLUL/BAD/TGFA/WNT7A/NRAS/RTN4/HMGB2/NEAT1/AREG/CDC42/TNFAIP3/PDCD6/CYBA/FGFBP1/IGF2/TNF/NR4A1/NME2/MYC/JUN/FGFR1/VEGFA	47
GO:0030879	BP	GO:0030879	mammary gland development	33/1966	136/18614	3.6685e-06	3.6685e-06	0.00013616	KDM5B/HOXD9/IGFBP5/OXTR/PAM/DDR1/AR/CCND1/GATA3/IRS2/HIF1A/SOX9/LEF1/LRP5/PHB2/MSX1/TGFA/NR3C1/HK2/SLC29A1/CAPN1/RTN4/EPHA2/CAV1/AREG/STAT6/CSF1/CEBPB/GPX1/LBH/PML/ERBB4/VEGFA	33
GO:0071604	BP	GO:0071604	transforming growth factor beta production	16/1966	43/18614	3.69409e-06	3.69409e-06	0.00013616	FN1/TSKU/CX3CL1/CDH3/HIF1A/ATP6AP2/THBS1/FERMT1/GATA6/ITGB8/CD24/LGALS9/LTBP1/HSP90AB1/ITGAV/LAPTM4B	16
GO:1901798	BP	GO:1901798	positive regulation of signal transduction by p53 class mediator	13/1966	30/18614	4.14602e-06	4.14602e-06	0.000151605	UBB/DDX5/ING4/MSX1/RPS15/ATM/RPL23/RPS7/RPS20/PMAIP1/PML/ZNHIT1/MYC	13
GO:0031396	BP	GO:0031396	regulation of protein ubiquitination	45/1966	213/18614	4.20402e-06	4.20402e-06	0.000151939	ISG15/PELI1/FAM107A/SOX4/HSPA5/CDKN1B/UBB/FBXO2/TSPO/FKBP1A/NMI/TSPYL5/MAD2L2/BIRC3/CBLB/DCUN1D5/TICAM1/BIRC2/BAG5/PEF1/STUB1/RPS15/RPS2/HSP90AB1/USP4/PTEN/PARP10/PSMD10/UFL1/PARK7/ATG5/AIMP2/CAV1/DERL1/RPL23/PPIA/RPS7/CDC20/RPS20/TNFAIP3/PDCD6/UBE2C/RPL5/UBE2L3/VPS28	45
GO:0001836	BP	GO:0001836	release of cytochrome c from mitochondria	19/1966	58/18614	4.25116e-06	4.25116e-06	0.000151939	IFI6/CLU/BIK/PDCD5/PLAUR/BAD/TP53/BID/PSMD10/SOD2/GHITM/PMAIP1/GGCT/GPX1/PPIF/TNFSF10/FIS1/TIMM50/SFN	19
GO:0000375	BP	GO:0000375	RNA splicing, via transesterification reactions	62/1966	329/18614	4.25408e-06	4.25408e-06	0.000151939	CELF2/SNRPN/CIRBP/HNRNPA0/DDX5/PPIH/SRRM1/LSM4/STRAP/SON/SF3A3/SYNCRIP/XAB2/SFPQ/PPIE/FMR1/SNRNP40/UBL5/PNN/LSM6/SF3B2/SRSF7/BCAS2/CWC15/LSM7/KHDRBS3/MAGOHB/SNRPB2/LSM8/SF3B6/SRSF10/RBM38/PRPF19/USP4/DDX17/RBM17/WDR77/WTAP/SRRM2/SRSF4/SNRPA1/HTATSF1/PSIP1/PCBP4/LSM5/C1QBP/RBM3/SRSF8/BUD31/HNRNPC/PQBP1/HNRNPR/SNRPD1/SRSF3/SRPK2/HNRNPA2B1/DDX39A/SNRPA/SNRPG/RNPS1/RBM42/PUF60	62
GO:0001952	BP	GO:0001952	regulation of cell-matrix adhesion	31/1966	125/18614	4.41023e-06	4.41023e-06	0.000156304	S100A10/FAM107A/DDR1/DLC1/MMP14/EMP2/CX3CL1/ACTG1/JAG1/SDC4/SKAP1/THBS1/CDK6/FERMT1/RCC2/JUP/CDKN2A/FERMT2/VCL/THY1/ADAM15/RRAS/LIMS1/RHOA/PTEN/ITGB1BP1/ROCK2/CSF1/RAC1/CIB1/VEGFA	31
GO:2001236	BP	GO:2001236	regulation of extrinsic apoptotic signaling pathway	36/1966	156/18614	4.70559e-06	4.70559e-06	0.000165499	IFI6/MAL/SP100/ITM2C/AR/EYA1/PDIA3/CX3CL1/THBS1/SKIL/CTNNA1/YAP1/ICAM1/LTBR/EYA2/ARHGEF2/PEA15/GSTP1/GCLM/HMGB2/PTEN/BID/PARK7/LGALS3/CAV1/ITGAV/FAIM/TNFAIP3/PMAIP1/GPX1/HTRA2/TNFSF10/PML/TNF/TIMP3/FGFR1	36
GO:0043254	BP	GO:0043254	regulation of protein-containing complex assembly	73/1966	409/18614	4.9037e-06	4.9037e-06	0.00017116	ISG15/EIF2AK2/MAP2/MET/BRCC3/CLU/HSPA5/CDKN1B/BIK/FNIP2/SKAP1/CRYAB/SOX9/CLDN7/CTNNBIP1/CAPZB/TPPP3/FERMT1/AKAP9/OCLN/CPTP/TMSB4X/FKBP4/PEX5/ADD3/ARL2/TP53/MECP2/CAPZA1/BIN1/FERMT2/TICAM1/NR1H2/RHOC/BIRC2/MPP7/MAPK15/MYADM/STUB1/PREB/RHOA/ATM/APOE/SIRT2/BID/GSN/PARK7/NUMA1/LGALS3/CAPZA2/CDC42/SVIP/TWF1/SH3GLB1/RDX/HSF1/VPS35/RNF4/STXBP6/COTL1/NCKAP1/DUT/RAP1B/MLST8/RAC1/PFN1/TMOD1/BRK1/KIF9/TNF/T…	73
GO:0061614	BP	GO:0061614	miRNA transcription	21/1966	69/18614	5.09018e-06	5.09018e-06	0.000173742	AR/NFIB/GATA3/HIF1A/SOX9/DDX5/GATA6/NCOR1/KLF4/STAT3/TP53/NR3C1/WT1/NR1H2/GNL3/SMAD1/KLF5/EGR1/TNF/MYC/JUN	21
GO:0072182	BP	GO:0072182	regulation of nephron tubule epithelial cell differentiation	8/1966	12/18614	5.11381e-06	5.11381e-06	0.000173742	PAX8/GATA3/PAX2/LHX1/STAT1/LIF/YAP1/CD24	8
GO:1904816	BP	GO:1904816	positive regulation of protein localization to chromosome, telomeric region	8/1966	12/18614	5.11381e-06	5.11381e-06	0.000173742	CCT6A/DKC1/CCT5/GNL3/CCT4/CCT2/CCT7/TCP1	8
GO:1990778	BP	GO:1990778	protein localization to cell periphery	64/1966	345/18614	5.14044e-06	5.14044e-06	0.000173742	S100A10/ATP1B1/MAL/EZR/AR/OPTN/TESC/MMP14/EMP2/INPP5K/BSG/AGR2/SKAP1/RAB34/CDH2/CLSTN1/RAP1A/EHD4/ATP2C1/CRB3/RHOQ/FLOT1/TNFRSF1A/NSG1/ADAM10/CDH1/PKP2/GBP1/ITGB1/RER1/JUP/RAMP1/TSPAN15/HECTD1/MYADM/PKP3/RAB8A/PSMD10/ITGB1BP1/EFR3A/EPHA2/NUMA1/LRP6/LGALS3/LYPLA1/CAV1/PRNP/TPBG/VAMP3/RDX/VPS35/ROCK2/PDZD11/APPL1/GOLGA4/FLNA/ACTB/KRT18/CD81/TNF/TMEM59/CIB1/ERBB4/VAMP8	64
GO:1901654	BP	GO:1901654	response to ketone	44/1966	208/18614	5.16622e-06	5.16622e-06	0.000173742	F5/OXTR/CLDN1/CLDN4/AR/CCND1/DDIT4/SCNN1B/FOSB/THBS1/GNB1/P2RY6/GPI/TSPO/SCNN1A/FDX1/ASS1/MAOB/CALR/YAP1/PSPH/A2M/POR/ERRFI1/TGFBR3/BAD/PLAT/NR3C1/ADAM15/CKB/KLF2/HNRNPD/PARK7/FBXO32/AHR/AIFM1/CAV1/HSF1/ROCK2/CYBA/TYMS/LARP1/CDK4/ABHD2	44
GO:0048545	BP	GO:0048545	response to steroid hormone	63/1966	339/18614	5.71914e-06	5.71914e-06	0.000189994	RXRG/TFPI/OXTR/FAM107A/CLDN1/PAM/CLDN4/AR/MDK/SCGB2A1/CCND1/DDIT4/LMO3/SCNN1B/COL1A1/FOSB/DDX5/ZFP36L2/PTGDS/THBS1/GPI/TSPO/SCNN1A/PTGES3/ASS1/MAOB/PHB2/CALR/NCOR1/YAP1/A2M/FKBP4/POR/ERRFI1/BAD/PLAT/NR3C1/PKN1/RHOA/HMGB2/HDAC1/DDX17/UFL1/PARK7/FBXO32/ZFP36/AIFM1/CAV1/AREG/ALPL/URI1/ANXA1/CYBA/TYMS/UBE2L3/PAGR1/LBH/RAN/YWHAH/ATP1A1/IGFBP2/TNF/ABHD2	63
GO:0046686	BP	GO:0046686	response to cadmium ion	18/1966	54/18614	5.73195e-06	5.73195e-06	0.000189994	CAT/CDKN1B/MT1E/MT1A/MT1F/MT1G/MT1H/MT1X/GPI/MT3/SLC30A1/CDK1/NUDT1/PRNP/SOD2/HSF1/SOD1/JUN	18
GO:0061008	BP	GO:0061008	hepaticobiliary system development	34/1966	145/18614	5.90794e-06	5.90794e-06	0.000194429	CLDN1/MET/MDK/CCND1/ACAT1/SOX9/PTN/ASS1/GATA6/CADM1/MESP1/JARID2/TGFBR3/TGFA/CEBPG/QDPR/HNRNPD/RPS15/TAF10/FPGS/SOX17/FRZB/SOD2/PNPT1/ANXA1/TNFAIP3/MPST/SEC63/DUT/CEBPB/TYMS/CITED2/TNF/JUN	34
GO:0050678	BP	GO:0050678	regulation of epithelial cell proliferation	74/1966	419/18614	6.24818e-06	6.24818e-06	0.000204168	F3/KDM5B/HTR2B/CLDN1/THBS4/SPARC/DLX5/AR/EYA1/NFIB/EGFL7/MDK/CCND1/GATA3/PAX2/CDKN1B/IRS2/NUPR1/CDH3/GRN/JAG1/MYDGF/EMC10/HIF1A/EGR3/STAT1/SOX9/PTN/THBS1/CDK6/PHB2/FZD7/YAP1/NRP2/STAT3/ERRFI1/GLUL/TGFBR3/BAD/TGFA/NR2F2/WNT7A/NRAS/RTN4/IFT172/HMGB2/APOE/BID/NEAT1/ZFP36/WDR77/CAV1/AREG/CDC42/TACSTD2/TNFAIP3/PDCD6/RGCC/GPX1/WDR13/CYBA/CCL2/FGFBP1/CDK4/IGF2/TNF/NR4A1/B2M/NME2/MYC/SFN/JUN/FGFR1/VEGFA	74
GO:0031099	BP	GO:0031099	regeneration	41/1966	190/18614	6.40478e-06	6.40478e-06	0.000207811	EPHA4/CLDN1/HOPX/CDKN1A/MDK/CCND1/NNMT/CDKN1B/GRN/KLK8/PTN/PTPRF/TSPO/KLK6/CTNNA1/BCL9/FZD7/YAP1/CD9/KLF4/FOLR1/TGFBR3/WNT7A/THY1/ADAM15/CDK1/RPS15/FPGS/PRPS2/LPIN1/KLF5/PNPT1/ANXA1/FLNA/CEBPB/GPX1/TYMS/CD81/TNF/ERBB4/JUN	41
GO:0001558	BP	GO:0001558	regulation of cell growth	74/1966	420/18614	6.81741e-06	6.81741e-06	0.000219653	ENO1/S100A9/ITSN2/MAP2/FN1/IGFBP5/FAM107A/SPOCK1/DDR1/CDKN1A/CCDC85B/CDKN1B/MMP14/BST2/SEMA6A/CRYAB/FHL1/CLSTN1/MEAF6/ATAD3A/RERG/PPT1/SEMA4B/SIPA1/YAP1/ARHGAP4/CDKN2C/ADAM10/CDH1/JADE1/LAMTOR1/MT3/BCL11A/MAD2L2/EBAG9/ING4/CDKN2A/TP53/MSX1/PLXNA3/SLC44A4/CISH/DCUN1D5/WT1/ADAM15/RTN4/NPR1/RHOA/GDI1/SEMA3C/APOE/LTBP4/PSMD10/BTG1/SERPINE2/RIMS2/CDC42/SOX17/EXOSC4/DDX49/FRZB/SDCBP/NDUFS3/URI1/GOLGA4/…	74
GO:0090150	BP	GO:0090150	establishment of protein localization to membrane	53/1966	271/18614	6.91176e-06	6.91176e-06	0.000221146	SSR2/ATP1B1/MAL/SSR3/SEC62/HSPA5/OPTN/INPP5K/RAB11B/EMC10/VPS37B/RAB34/CLSTN1/TIMM10/ATP2C1/PDCD5/ZDHHC9/NSG1/BAG6/CHMP4B/GET4/UBL4A/PEX5/SEC61G/CD24/ICMT/SRP14/RTP4/EMC4/EMC7/GDI1/EMC6/RAB8A/BID/ITGB1BP1/TOMM5/LYPLA1/PRNP/VAMP3/SRP72/RDX/NACA/SDCBP/VPS35/GOLGA4/SEC63/OXA1L/PEX16/NDUFA13/KRT18/FIS1/CIB1/TIMM13	53
GO:1901214	BP	GO:1901214	regulation of neuron death	61/1966	327/18614	7.07325e-06	7.07325e-06	0.000224752	TRIM2/NPY/CITED1/CLU/NTRK2/MDK/CCND1/GATA3/DDIT4/SNCG/NUPR1/CX3CL1/UBB/GRN/HIF1A/BTG2/ENO2/IL6ST/GPI/PPT1/CRLF1/NRBP2/CHMP4B/MT3/TFAP2A/DHCR24/BAD/TP53/MECP2/NR3C1/TIGAR/HLA-F/GCLM/RHOA/ATM/OXR1/ZPR1/APOE/HDGF/PARK7/AIFM1/AIMP2/PRNP/KRAS/SOD2/HSF1/NENF/VPS35/NR4A2/SOD1/CSF1/EGR1/TMBIM4/CEBPB/CCL2/HTRA2/SRPK2/SET/SIGMAR1/TNF/JUN	61
GO:0009132	BP	GO:0009132	nucleoside diphosphate metabolic process	32/1966	134/18614	7.32441e-06	7.32441e-06	0.000229776	ENO1/SLC4A4/IER3/DDIT4/ENTPD1/GAPDH/TPI1/NUPR1/APP/HIF1A/LDHA/ENO2/GPI/PGM1/PGK1/NCOR1/STAT3/CMPK2/BAD/ARL2/AK2/HK2/TIGAR/PFKP/ALDOA/NUDT5/RRM2/MLST8/PKM/GUK1/NME2/NME3	32
GO:0000082	BP	GO:0000082	G1/S transition of mitotic cell cycle	50/1966	251/18614	7.3311e-06	7.3311e-06	0.000229776	RHOU/FAM107A/CDKN1A/CCND1/CCND2/CDKN1B/SMARCE1/FHL1/UBE2E2/RCC1/CDK2AP2/CDK6/KLF4/BACH1/CDKN2C/JADE1/ITGB1/CDKN2A/TP53/CDK16/SMARCC1/PTPN6/ATM/ZPR1/TAF10/PTEN/BID/RPA2/LSM10/SMARCD3/PLK2/EIF4EBP1/ADAMTS1/RDX/CTDSP2/APPL1/ANXA1/RRM2/WAC/RGCC/BRD4/CCND3/CCL2/ACTB/MUC1/PML/CDK4/KMT2E/MYC/BCAT1	50
GO:0051348	BP	GO:0051348	negative regulation of transferase activity	54/1966	279/18614	7.80097e-06	7.80097e-06	0.000242851	UCHL1/SPRY1/CDKN1A/CDKN1B/GPRC5A/IRS2/INPP5K/ORMDL3/PRKAR1A/TRIB1/BANF1/LRP5/PRKAR2A/PRKAR1B/CDKN2C/GADD45A/SH3BP5/DVL1/MIDN/ERRFI1/MAD2L2/CDKN2A/TP53/PKIG/DUSP16/NR2F2/CBLB/CHORDC1/GSTP1/THY1/BAG5/PTPN6/SLC8A1/PKN1/RPS15/APOE/PTEN/ITGB1BP1/PARK7/PPP1R1B/LRP6/ZFP36/CAV1/PLEC/RPL23/PPIA/RPS7/GADD45B/HSPB1/CDC20/RPS20/TNFAIP3/RPL5/SFN	54
GO:0044772	BP	GO:0044772	mitotic cell cycle phase transition	80/1966	467/18614	8.67767e-06	8.67767e-06	0.00026833	RHOU/FAM107A/IER3/CDKN1A/TPD52L1/BRCC3/CCND1/CCND2/CDKN1B/APP/SMARCE1/CCNA1/FHL1/ZFP36L2/UBE2E2/RCC1/CDK2AP2/CDK6/UBD/PHB2/KLF4/CALM2/BACH1/CDKN2C/JADE1/CALM1/CHMP4B/ITGB1/RCC2/MAD2L2/CDCA5/CDKN2A/TP53/MECP2/ANAPC15/CDK16/SMARCC1/PTPN6/CDK1/ATM/ZPR1/TAF10/PTEN/SIRT2/BID/DYNC1LI1/RPA2/LSM10/SMARCD3/PLK2/EIF4EBP1/ADAMTS1/DDB1/MIIP/NABP2/CCNY/RDX/CTDSP2/CDC20/APPL1/FOXM1/ANXA1/RRM2/WAC/RAD50/RGCC/RA…	80
GO:2000696	BP	GO:2000696	regulation of epithelial cell differentiation involved in kidney development	9/1966	16/18614	9.19684e-06	9.19684e-06	0.000282488	PAX8/GATA3/PAX2/LHX1/STAT1/LIF/YAP1/CD24/PRKX	9
GO:0044843	BP	GO:0044843	cell cycle G1/S phase transition	54/1966	281/18614	9.67305e-06	9.67305e-06	0.000291201	RHOU/FAM107A/CDKN1A/CCND1/CCND2/CDKN1B/SUSD2/SMARCE1/FHL1/UBE2E2/RCC1/CDK2AP2/CDK6/PHB2/KLF4/BACH1/CDKN2C/JADE1/ITGB1/CDKN2A/TP53/CDK16/SMARCC1/PTPN6/ATM/ZPR1/TAF10/PTEN/BID/RPA2/LSM10/SMARCD3/PLK2/EIF4EBP1/ADAMTS1/RDX/CTDSP2/FAM83D/APPL1/ANXA1/RRM2/WAC/RGCC/BRD4/CCND3/CCL2/PAGR1/ACTB/MUC1/PML/CDK4/KMT2E/MYC/BCAT1	54
GO:0016055	BP	GO:0016055	Wnt signaling pathway	79/1966	461/18614	9.72812e-06	9.72812e-06	0.000291201	PBXIP1/TCF7L1/SOX4/TBX18/DLX5/CITED1/EMD/MDK/LRP4/CCND1/TSKU/GATA3/LGR5/CDH3/COL1A1/APP/WNT10A/SOX9/CDH2/ATP6AP2/LEF1/CTNNBIP1/LRP5/AMOTL2/FERMT1/BCL9/PORCN/FZD7/YAP1/NKD1/KLF4/MESP1/NOTUM/UBAC2/HBP1/WIF1/JADE1/CPE/LZIC/FOLR1/SNX3/DVL1/DCDC2/MAD2L2/JUP/WNK1/FZD4/CD24/WNT7A/FERMT2/LRRFIP2/PTK7/RHOA/APOE/HDAC1/PTEN/LRP6/CAV1/DDB1/TPBG/CDC42/RARG/SOX17/FRZB/CCNY/CTHRC1/DKK3/VPS35/WLS/NR4A2/TNFAIP3/G…	79
GO:1900024	BP	GO:1900024	regulation of substrate adhesion-dependent cell spreading	19/1966	61/18614	9.77014e-06	9.77014e-06	0.000291201	S100A10/MDK/APOA1/CALR/PKP2/GBP1/RCC2/NEDD9/FERMT2/MYADM/LIMS1/ITGB1BP1/CDC42/TACSTD2/C1QBP/FLNA/RAC1/CIB1/ACTN4	19
GO:0046031	BP	GO:0046031	ADP metabolic process	25/1966	94/18614	9.83594e-06	9.83594e-06	0.000291201	ENO1/SLC4A4/IER3/DDIT4/GAPDH/TPI1/NUPR1/APP/HIF1A/LDHA/ENO2/GPI/PGM1/PGK1/NCOR1/STAT3/BAD/ARL2/AK2/HK2/TIGAR/PFKP/ALDOA/MLST8/PKM	25
GO:0001889	BP	GO:0001889	liver development	33/1966	142/18614	9.84927e-06	9.84927e-06	0.000291201	CLDN1/MET/MDK/CCND1/ACAT1/SOX9/PTN/ASS1/GATA6/CADM1/MESP1/JARID2/TGFBR3/TGFA/CEBPG/QDPR/HNRNPD/RPS15/TAF10/FPGS/FRZB/SOD2/PNPT1/ANXA1/TNFAIP3/MPST/SEC63/DUT/CEBPB/TYMS/CITED2/TNF/JUN	33
GO:0042060	BP	GO:0042060	wound healing	76/1966	439/18614	9.85973e-06	9.85973e-06	0.000291201	F3/S100A10/F5/CSRP1/TFPI/CLDN1/ANXA5/DSP/DDR1/CDKN1A/CLDN3/CLDN4/FUNDC2/TSKU/ENTPD1/SFTA3/SERPINA1/CX3CL1/CDH3/COL1A1/ACTG1/SDC4/HIF1A/LMAN1/PABPC4/THBS1/IL6ST/MYOF/CNN2/TPM1/FERMT1/RAB27A/FZD7/C6orf89/YAP1/AHNAK/CD9/KRT6A/OCLN/SAA1/CHMP4B/ITGB1/PLAUR/CD44/MYL12A/PPL/PLAT/TGFA/WNT7A/FERMT2/VCL/FGFR1OP2/RHOC/PTPN6/PTK7/RHOA/TIMP1/APOE/GNAS/PTEN/FIBP/SERPINE2/CAV1/PLEC/PPIA/HSPB1/DGKZ/ANXA1/TNFAIP3…	76
GO:2001238	BP	GO:2001238	positive regulation of extrinsic apoptotic signaling pathway	17/1966	51/18614	1.03746e-05	1.03746e-05	0.000304456	MAL/ITM2C/PDIA3/THBS1/SKIL/CTNNA1/LTBR/PEA15/PTEN/BID/CAV1/PMAIP1/HTRA2/TNFSF10/PML/TNF/TIMP3	17
GO:0097191	BP	GO:0097191	extrinsic apoptotic signaling pathway	46/1966	227/18614	1.0537e-05	1.0537e-05	0.00030568	IFI6/MAL/SP100/ITM2C/AR/EYA1/CD27/IFI27/PDIA3/CX3CL1/THBS1/SKIL/TNFRSF1A/CTNNA1/YAP1/ICAM1/LTBR/EYA2/BAD/NFKBIZ/ARHGEF2/PEA15/GSTP1/GCLM/HMGB2/PTEN/BID/PARK7/HIPK1/LGALS3/CAV1/ITGAV/FAIM/KRT8/TNFAIP3/PMAIP1/GPX1/HTRA2/NDUFA13/TNFSF10/PML/KRT18/TNF/CIB1/TIMP3/FGFR1	46
GO:1901796	BP	GO:1901796	regulation of signal transduction by p53 class mediator	27/1966	106/18614	1.0549e-05	1.0549e-05	0.00030568	SOX4/UBB/DDX5/NOP2/ARMC10/CD74/CD44/MAP2K6/ING4/TP53/MSX1/TP53RK/RPF2/RPS15/ATM/PSMD10/RPL23/BOP1/RPS7/RPS20/PMAIP1/RPL5/MUC1/PML/ZNHIT1/MIF/MYC	27
GO:0030330	BP	GO:0030330	DNA damage response, signal transduction by p53 class mediator	21/1966	72/18614	1.06738e-05	1.06738e-05	0.000307364	SP100/SOX4/CDKN1A/CDKN1B/DDX5/CD74/CD44/ING4/TP53/MSX1/NDRG1/MYO6/ATM/PSMD10/PLK2/FOXM1/PMAIP1/MUC1/PML/ZNHIT1/MIF	21
GO:0006397	BP	GO:0006397	mRNA processing	84/1966	500/18614	1.11676e-05	1.11676e-05	0.000319584	SSU72/YBX1/CELF2/SNRPN/CIRBP/APP/FAM50A/HNRNPA0/DDX5/PPIH/SRRM1/LSM4/STRAP/SON/SF3A3/SYNCRIP/XAB2/SFPQ/PPIE/FMR1/SNRNP40/UBL5/PNN/LSM6/TARDBP/SF3B2/SRSF7/THOC7/BCAS2/CWC15/LSM7/KHDRBS3/MAGOHB/SNRPB2/LSM8/CPSF7/SF3B6/RPRD1A/SRSF10/AHCYL1/RBM38/PRPF19/USP4/ZPR1/DDX17/RBM17/SLBP/PRPF38B/LSM10/ZRANB2/LGALS3/CSTF3/WDR77/WTAP/SRRM2/SRSF4/SNRPA1/HTATSF1/PSIP1/PCBP4/PNPT1/SRSF11/HSF1/LSM5/NUDT21/C1QBP/RB…	84
GO:0060537	BP	GO:0060537	muscle tissue development	74/1966	426/18614	1.13829e-05	1.13829e-05	0.000323107	IGSF8/RXRG/CSRP1/HOXD10/HOXD9/IGFBP5/HOPX/DSP/TBX18/BVES/POPDC3/DMD/EMD/EYA1/HEY1/YBX3/NUPR1/PRKAR1A/BTG2/MAFF/SOX9/DDX5/LEF1/FHL2/FKBP1A/FLOT1/TPM1/GATA6/BCL9/CALR/FZD7/YAP1/RCAN1/MESP1/HOMER1/EYA2/JARID2/PKP2/ITGB1/KDM6B/TGFBR3/MSX1/MYH14/NR2F2/HDAC9/WT1/PRMT1/SLC8A1/PIM1/CDK1/RHOA/SEMA3C/DDX17/SIRT2/SMAD1/ATG5/CAV1/PLEC/CDC42/KLF5/MYL6/KRAS/EGR2/FLNB/EGR1/GPX1/VGLL4/IGF2/CITED2/NR4A1/TNNC1/ERB…	74
GO:0198738	BP	GO:0198738	cell-cell signaling by wnt	79/1966	463/18614	1.14309e-05	1.14309e-05	0.000323107	PBXIP1/TCF7L1/SOX4/TBX18/DLX5/CITED1/EMD/MDK/LRP4/CCND1/TSKU/GATA3/LGR5/CDH3/COL1A1/APP/WNT10A/SOX9/CDH2/ATP6AP2/LEF1/CTNNBIP1/LRP5/AMOTL2/FERMT1/BCL9/PORCN/FZD7/YAP1/NKD1/KLF4/MESP1/NOTUM/UBAC2/HBP1/WIF1/JADE1/CPE/LZIC/FOLR1/SNX3/DVL1/DCDC2/MAD2L2/JUP/WNK1/FZD4/CD24/WNT7A/FERMT2/LRRFIP2/PTK7/RHOA/APOE/HDAC1/PTEN/LRP6/CAV1/DDB1/TPBG/CDC42/RARG/SOX17/FRZB/CCNY/CTHRC1/DKK3/VPS35/WLS/NR4A2/TNFAIP3/G…	79
GO:0010977	BP	GO:0010977	negative regulation of neuron projection development	33/1966	143/18614	1.15242e-05	1.15242e-05	0.000323759	MAP2/EPHA4/ITM2C/SPOCK1/DPYSL3/LRP4/TSKU/VIM/PMP22/KLK8/SEMA6A/EFNA1/SEMA4B/ARHGAP4/CDH1/FKBP4/MT3/BCL11A/PLXNA3/THY1/BAG5/RTN4/RHOA/GDI1/SEMA3C/APOE/PTEN/DGUOK/HDAC2/FLNA/SEMA3B/B2M/CIB1	33
GO:1902074	BP	GO:1902074	response to salt	68/1966	383/18614	1.22455e-05	1.22455e-05	0.000341938	S100A16/NCSTN/OXTR/CLDN1/HSPA5/CAT/CCND1/RGS10/CDKN1B/HSP90B1/SCNN1B/COL1A1/ACTG1/FOSB/THBS1/GNB1/GPI/TSPO/SCNN1A/TUBA1A/CALR/SIPA1/CALM2/HOMER1/CDH1/JUNB/CALM1/BCL11A/BAD/TGM2/PEA15/KCNMA1/MAPK13/GCLM/GNAI2/SLC8A1/PEF1/ALG2/HNRNPD/AHCYL1/GDI1/UFL1/MAP1LC3A/CLIC4/PPP1R1B/AQP3/ATG5/AIFM1/AGRN/CAV1/PLEC/ALPL/SOD2/HSF1/ROCK2/KRT8/HDAC2/PDCD6/SOD1/EGR1/PPIF/ANXA11/IGFBP2/ZC3H12A/TNF/B2M/ITPKC/JUN	68
GO:0051235	BP	GO:0051235	maintenance of location	63/1966	347/18614	1.23425e-05	1.23425e-05	0.000342569	S100A9/SP100/HTR2B/IGSF11/PDE4D/DBN1/DMD/HSPA5/B4GALNT1/HSP90B1/CX3CL1/ALKBH7/KDELR1/NFKBIA/LMAN1/APOA1/P2RY6/C3/TSPO/KDELR3/FKBP1A/FTH1/GSTM2/AKAP9/CALR/CALM2/CALM1/CDS2/TMSB4X/GET4/RER1/ARL2/ITPR2/SUN1/HK2/NR1H2/THY1/LTBP1/OS9/PTPN6/SLC8A1/APOE/CXCL10/PSMD10/GSN/PARK7/KDELR2/INSIG1/ATG5/CAV1/ITGAV/SMIM22/TWF1/TXN/ANXA1/FLNA/CYBA/PML/CHCHD10/ZC3H12A/TNF/TMSB10/AUP1	63
GO:0009636	BP	GO:0009636	response to toxic substance	48/1966	242/18614	1.24757e-05	1.24757e-05	0.000343917	GSTM1/S100A9/KDM5B/EPHX1/CLDN1/SOD3/GPX3/TP53INP1/CAT/NUPR1/PTGS1/PRDX1/PTPN13/GSTM2/ASS1/GSTM3/MAOB/GATA6/SLC7A8/SLC39A8/CDH1/MT3/RALBP1/PRDX5/SLC30A1/HP/GSTP1/GPX7/TXNRD1/PIM1/CDK1/PXDN/APOE/PARK7/AHR/AIFM1/SOD2/TXN/LTC4S/SLC22A18/SOD1/MPST/GPX1/HTRA2/TYMS/TXNDC17/TNF/PON2	48
GO:0009612	BP	GO:0009612	response to mechanical stimulus	44/1966	215/18614	1.25404e-05	1.25404e-05	0.000343917	CHI3L1/DMD/MDK/MMP14/MEIS2/COL1A1/ACTG1/FOSB/NFKBIA/MAP3K14/BTG2/STAT1/SOX9/CDH2/PTN/THBS1/GPI/TUBA1A/CNN2/TNFRSF1A/USP53/PSPH/LTBR/GADD45A/JUP/BAD/PPL/SLC8A1/ABHD12/RHOA/KRT5/CXCL10/SERPINE2/GSN/PLEC/SLC2A1/CSF1/TMEM120A/CYBA/IGFBP2/SLC38A2/CITED2/TNF/JUN	44
GO:1904851	BP	GO:1904851	positive regulation of establishment of protein localization to telomere	7/1966	10/18614	1.30474e-05	1.30474e-05	0.000355705	CCT6A/DKC1/CCT5/CCT4/CCT2/CCT7/TCP1	7
GO:0006839	BP	GO:0006839	mitochondrial transport	40/1966	189/18614	1.344e-05	1.344e-05	0.000364252	RHOU/IER3/ALKBH7/UBE2J2/LMAN1/TIMM10/TSPO/PDCD5/EYA2/HEBP2/BAD/TMEM14A/TP53/UBL5/ATG13/HK2/BID/SLC25A5/TOMM5/AIFM1/ARIH2/BCAP31/PMPCB/SH3GLB1/VPS35/PMAIP1/OXA1L/PAM16/HTRA2/PPIF/NDUFA13/UBE2L3/TIMM17B/CHCHD10/GRPEL1/HSPD1/FIS1/TIMM50/SLC25A6/TIMM13	40
GO:0045732	BP	GO:0045732	positive regulation of protein catabolic process	43/1966	209/18614	1.3651e-05	1.3651e-05	0.000367807	RNF144B/IER3/EZR/CLU/CDKN1B/NUPR1/SOX9/TRIB1/USP5/PACSIN3/NKD1/BAG6/DVL1/LDLR/FMR1/CBLB/HECTD1/RNF19B/STUB1/APOE/SEC22B/SIRT2/PSMD10/PSMC2/PLK2/PSMC3/RAD23A/CAV1/ARIH2/DDB1/BCAP31/SOX17/RDX/CDC20/VPS35/TNFAIP3/SUMO2/ZFAND2A/NDUFA13/VPS28/VGLL4/CD81/TNF	43
GO:0034612	BP	GO:0034612	response to tumor necrosis factor	50/1966	257/18614	1.44062e-05	1.44062e-05	0.000385898	CHI3L1/CLDN1/NPNT/ASAH1/GATA3/YBX3/CX3CL1/INPP5K/TRAF4/COL1A1/NFKBIA/STAT1/ZFP36L2/THBS1/CARD16/APOA1/CCDC3/TUBA1A/UBD/TNFRSF14/TNFRSF1A/ASS1/ADAM10/GBP1/TMSB4X/COMMD7/TP53/ARHGEF2/BIRC3/GSTP1/BIRC2/KLF2/LIMS1/GBP3/IGBP1/HIPK1/ZFP36/CCL20/KRT8/TNFAIP3/CXCL8/SHARPIN/CYBA/CCL2/KRT18/TXNDC17/ZC3H12A/TNF/CIB1/ACTN4	50
GO:1903312	BP	GO:1903312	negative regulation of mRNA metabolic process	25/1966	96/18614	1.46458e-05	1.46458e-05	0.000390048	YBX1/YBX3/CIRBP/HNRNPA0/SYNCRIP/CSDE1/TOB1/UPF3A/SECISBP2/FMR1/TARDBP/SRSF7/HNRNPD/PKP3/SRSF10/RBM38/ZFP36/SRSF4/PCBP4/C1QBP/HNRNPC/LARP1/HNRNPA2B1/RNPS1/RBM42	25
GO:0061180	BP	GO:0061180	mammary gland epithelium development	20/1966	68/18614	1.49958e-05	1.49958e-05	0.000394125	KDM5B/DDR1/AR/CCND1/GATA3/HIF1A/LRP5/PHB2/MSX1/NR3C1/RTN4/EPHA2/AREG/STAT6/CSF1/CEBPB/GPX1/LBH/PML/ERBB4	20
GO:1902893	BP	GO:1902893	regulation of miRNA transcription	20/1966	68/18614	1.49958e-05	1.49958e-05	0.000394125	AR/NFIB/GATA3/HIF1A/SOX9/GATA6/NCOR1/KLF4/STAT3/TP53/NR3C1/WT1/NR1H2/GNL3/SMAD1/KLF5/EGR1/TNF/MYC/JUN	20
GO:0006165	BP	GO:0006165	nucleoside diphosphate phosphorylation	26/1966	102/18614	1.50555e-05	1.50555e-05	0.000394125	ENO1/SLC4A4/IER3/DDIT4/GAPDH/TPI1/NUPR1/APP/HIF1A/LDHA/ENO2/GPI/PGM1/PGK1/NCOR1/STAT3/CMPK2/ARL2/HK2/TIGAR/PFKP/ALDOA/MLST8/PKM/NME2/NME3	26
GO:0043122	BP	GO:0043122	regulation of I-kappaB kinase/NF-kappaB signaling	50/1966	258/18614	1.607e-05	1.607e-05	0.000418306	PELI1/HTR2B/IRAK1/OPTN/GAPDH/CX3CL1/TRAF4/BST2/MAP3K14/HLA-DRB1/STAT1/CARD16/ATP2C1/FKBP1A/UBD/TNFRSF1A/LTBR/SLC39A8/LGALS1/CD74/IFIT5/LGALS9/BIRC3/TICAM1/EEF1D/GSTP1/RHOC/TRIM38/BIRC2/LAMTOR5/RHOA/LITAF/S100A4/HDAC1/GOLT1B/UFL1/TERF2IP/PLK2/SLC35B2/HSPB1/WLS/TNFAIP3/FLNA/BRD4/SHISA5/SHARPIN/TNFSF10/ZC3H12A/TNF/MTDH	50
GO:0006096	BP	GO:0006096	glycolytic process	23/1966	85/18614	1.62252e-05	1.62252e-05	0.000419974	ENO1/SLC4A4/IER3/DDIT4/GAPDH/TPI1/NUPR1/APP/HIF1A/LDHA/ENO2/GPI/PGM1/PGK1/NCOR1/STAT3/ARL2/HK2/TIGAR/PFKP/ALDOA/MLST8/PKM	23
GO:0001885	BP	GO:0001885	endothelial cell development	19/1966	63/18614	1.64022e-05	1.64022e-05	0.000422185	CLDN1/PDE4D/EZR/CLDN3/MET/RAP1A/TNFRSF1A/GSTM3/ICAM1/MARVELD2/VCL/MYADM/CLIC4/RDX/ROCK2/RAP1B/GPX1/TNF/VEGFA	19
GO:0022407	BP	GO:0022407	regulation of cell-cell adhesion	82/1966	491/18614	1.76747e-05	1.76747e-05	0.00045241	CD55/PELI1/CHST2/TENM3/SOX4/AGER/HLA-DQA1/HLA-DMB/HLA-DPA1/HLA-DPB1/IRAK1/MDK/GATA3/CD27/CX3CL1/JAG1/SDC4/FXYD5/SFTPD/HLA-DQB1/SMARCE1/SKAP1/PRKAR1A/HLA-DRB1/EGR3/GCNT1/APOA1/LEF1/IL6ST/ARG2/FLOT1/HLA-DOA/TNFRSF14/DLG5/ASS1/ZP3/CD9/KLF4/HLA-DRB5/CDH1/LGALS1/MYO10/PLAUR/CD74/CD44/HLA-DRA/MAD2L2/BAD/NFKBIZ/WNK1/CD24/LGALS9/CBLB/SMARCC1/THY1/PTPN6/MYADM/RHOA/SERPINE2/SMARCD3/LGALS3/DNAJA3/CAV1/PRNP/…	82
GO:0048144	BP	GO:0048144	fibroblast proliferation	26/1966	103/18614	1.81398e-05	1.81398e-05	0.000461749	FN1/CDKN1A/EMD/TP53INP1/NUPR1/PRDX1/CDK6/FTH1/PTGES3/LIF/CD74/TP53/GSTP1/CDK1/PARP10/FOSL2/CAV1/SOD2/MORF4L1/GPX1/PML/CDK4/BRK1/MIF/MYC/JUN	26
GO:0044000	BP	GO:0044000	movement in host	39/1966	185/18614	1.88352e-05	1.88352e-05	0.000476817	CD55/CLDN1/IFITM1/IFITM3/LAMP1/BSG/TMPRSS2/VPS37B/RPSA/HLA-DRB1/TNFRSF14/LY6E/ICAM1/KRT6A/LGALS1/CHMP4B/ITGB1/SNX3/CD74/LDLR/LGALS9/TRIM38/IFITM2/TMPRSS4/CDK1/GSN/EPHA2/CAV1/DDB1/PPID/PPIA/ITGAV/SCARB2/CXCL8/SLC52A2/CD81/XPR1/CTSB/VAMP8	39
GO:0001837	BP	GO:0001837	epithelial to mesenchymal transition	37/1966	172/18614	1.90807e-05	1.90807e-05	0.000480393	EPHA4/SPRY1/HEY1/MDK/GATA3/NKX2-1/EMP2/COL1A1/JAG1/HIF1A/SOX9/DDX5/LEF1/DLG5/EFNA1/GLIPR2/MAD2L2/TGFBR3/MSX1/FERMT2/ADAM15/RTN4/PEF1/S100A4/DDX17/PTEN/VASN/LRP6/SDCBP/TCOF1/FAM83D/ROCK2/HDAC2/PDCD6/FLNA/RGCC/FGFR1	37
GO:0006007	BP	GO:0006007	glucose catabolic process	11/1966	25/18614	1.93468e-05	1.93468e-05	0.000484445	ENO1/TPI1/ENO2/LRP5/PGK1/BAD/TP53/HK2/TIGAR/PFKP/PKM	11
GO:0050767	BP	GO:0050767	regulation of neurogenesis	67/1966	381/18614	1.94529e-05	1.94529e-05	0.000484469	S100A10/MAP2/FN1/EPHA4/DBN1/HEY1/NTRK2/MDK/LRP4/SPINT1/CX3CL1/TMEM98/SEMA6A/HIF1A/BTG2/PTN/LEF1/IL6ST/TSPO/SKIL/RNF10/CUX1/CTNNA1/SEMA4B/LIF/YAP1/ARHGAP4/CDH1/ITGB1/MT3/LDLR/TGM2/TP53/MECP2/BIN1/PLXNA3/FZD4/WNT7A/THY1/NAP1L1/RTN4/GDI1/SEMA3C/PRPF19/HES6/HMGB2/HDAC1/PTEN/SIRT2/SERPINE2/UFL1/SMARCD3/KRAS/EGR2/FAIM/HDAC2/GOLGA4/BHLHE41/SEMA3B/CHODL/HLTF/FZD3/YWHAH/RHEB/TNF/B2M/VEGFA	67
GO:0043123	BP	GO:0043123	positive regulation of I-kappaB kinase/NF-kappaB signaling	40/1966	192/18614	1.98083e-05	1.98083e-05	0.000489131	PELI1/HTR2B/IRAK1/GAPDH/CX3CL1/BST2/MAP3K14/HLA-DRB1/CARD16/ATP2C1/FKBP1A/UBD/TNFRSF1A/LTBR/LGALS1/CD74/IFIT5/LGALS9/BIRC3/TICAM1/EEF1D/RHOC/TRIM38/BIRC2/LAMTOR5/RHOA/LITAF/S100A4/GOLT1B/TERF2IP/PLK2/SLC35B2/WLS/FLNA/BRD4/SHISA5/SHARPIN/TNFSF10/TNF/MTDH	40
GO:0006757	BP	GO:0006757	ATP generation from ADP	23/1966	86/18614	1.99586e-05	1.99586e-05	0.000489131	ENO1/SLC4A4/IER3/DDIT4/GAPDH/TPI1/NUPR1/APP/HIF1A/LDHA/ENO2/GPI/PGM1/PGK1/NCOR1/STAT3/ARL2/HK2/TIGAR/PFKP/ALDOA/MLST8/PKM	23
GO:1900182	BP	GO:1900182	positive regulation of protein localization to nucleus	23/1966	86/18614	1.99586e-05	1.99586e-05	0.000489131	CCT6A/ORMDL3/DKC1/ZIC1/LIF/YAP1/CDH1/JUP/TARDBP/FERMT2/LAMTOR5/CDK1/ZPR1/CCT5/PARK7/CCT4/PARP9/FLNA/CCT2/RAN/ZC3H12A/CCT7/TCP1	23
GO:0009185	BP	GO:0009185	ribonucleoside diphosphate metabolic process	28/1966	116/18614	2.15845e-05	2.15845e-05	0.000526179	ENO1/SLC4A4/IER3/DDIT4/GAPDH/TPI1/NUPR1/APP/HIF1A/LDHA/ENO2/GPI/PGM1/PGK1/NCOR1/STAT3/BAD/ARL2/AK2/HK2/TIGAR/PFKP/ALDOA/NUDT5/RRM2/MLST8/PKM/GUK1	28
GO:0046939	BP	GO:0046939	nucleotide phosphorylation	26/1966	104/18614	2.17858e-05	2.17858e-05	0.00052829	ENO1/SLC4A4/IER3/DDIT4/GAPDH/TPI1/NUPR1/APP/HIF1A/LDHA/ENO2/GPI/PGM1/PGK1/NCOR1/STAT3/CMPK2/ARL2/HK2/TIGAR/PFKP/ALDOA/MLST8/PKM/NME2/NME3	26
GO:0032386	BP	GO:0032386	regulation of intracellular transport	60/1966	332/18614	2.26901e-05	2.26901e-05	0.000544487	RHOU/MAP2/SP100/IER3/BVES/EZR/EMD/LAMP1/IFI27/INPP5K/RAB11B/CRYAB/UBE2J2/LMAN1/UBE2J1/ZIC1/PDCD5/FERMT1/XPO1/BORCS5/NEFH/REEP5/CDH1/UBAC2/MX2/SNX3/JUP/PKIG/UBL5/TARDBP/ATG13/OS9/CDK1/GDI1/ZPR1/ITGB1BP1/PARK7/NUMA1/B3GAT3/INSIG1/PRNP/SETD2/ARIH2/BCAP31/SVIP/SH3GLB1/RDX/TXN/VPS35/SCP2/FLNA/HTRA2/UBE2L3/RAN/FIS1/CD81/ZC3H12A/CIB1/TNNC1/SFN	60
GO:0051604	BP	GO:0051604	protein maturation	60/1966	332/18614	2.26901e-05	2.26901e-05	0.000544487	ENO1/F3/S100A10/NCSTN/ECEL1/SOX4/PCSK1N/NAA10/ASPH/ASRGL1/SERPINH1/TESC/MMP14/SCG5/CPD/TMEM98/TMPRSS2/GLG1/IFI16/ATP6AP2/THBS1/CARD16/SPCS2/FKBP1A/KLK6/PGK1/CALR/ADAM10/CPE/BACE2/PLAUR/CTSH/DHCR24/CISD1/BAD/PLAT/MBTPS1/C1R/AASDHPPT/TSPAN15/TMPRSS4/STUB1/IFT172/SERPINE2/GSN/LPCAT3/MAGEF1/SPCS3/PRNP/CISD3/PMPCB/FLNA/YME1L1/HTRA2/NDUFAB1/C1RL/HSPD1/MYH9/STOML2/PSENEN	60
GO:2000628	BP	GO:2000628	regulation of miRNA metabolic process	22/1966	81/18614	2.30898e-05	2.30898e-05	0.000548792	AR/NFIB/GATA3/HIF1A/SOX9/GATA6/NCOR1/KLF4/STAT3/TP53/NR3C1/WT1/NR1H2/GNL3/SMAD1/KLF5/PNPT1/EGR1/ZC3H12A/TNF/MYC/JUN	22
GO:0042326	BP	GO:0042326	negative regulation of phosphorylation	67/1966	383/18614	2.31077e-05	2.31077e-05	0.000548792	UCHL1/SPRY1/PDE4D/IER3/CDKN1A/DMD/DDIT4/CDKN1B/GPRC5A/DUSP6/IRS2/NUPR1/INPP5K/PRKAR1A/TRIB1/PTPN13/LRP5/PRKAR2A/NCOR1/CADM1/CALM2/PRKAR1B/CDKN2C/GADD45A/OCLN/STAT3/CALM1/SH3BP5/DVL1/MIDN/ERRFI1/CDKN2A/PPP1R15B/PKIG/DUSP16/TARDBP/NR2F2/CBLB/CHORDC1/TIGAR/GSTP1/THY1/PTPN6/SLC8A1/MYADM/DNAJC3/PKN1/APOE/PTEN/SIRT2/ITGB1BP1/PARK7/PPP1R1B/TERF2IP/LRP6/CAV1/PRNP/PLEC/PPIA/GADD45B/HSPB1/CTDSP2/TNFAIP3/ZC…	67
GO:0042542	BP	GO:0042542	response to hydrogen peroxide	30/1966	129/18614	2.41638e-05	2.41638e-05	0.000570931	MET/CAT/PAX2/COL1A1/CRYAB/STAT1/KDM6B/BAD/PPP1R15B/HP/MAPK13/SLC8A1/KLF2/CDK1/MAP1LC3A/PARK7/AIFM1/AREG/STAT6/TRAP1/SOD2/TXN/HSF1/ANXA1/HDAC2/TNFAIP3/SOD1/GPX1/PPIF/SIGMAR1	30
GO:0072160	BP	GO:0072160	nephron tubule epithelial cell differentiation	8/1966	14/18614	2.55215e-05	2.55215e-05	0.000596888	PAX8/GATA3/PAX2/LHX1/STAT1/LIF/YAP1/CD24	8
GO:1904814	BP	GO:1904814	regulation of protein localization to chromosome, telomeric region	8/1966	14/18614	2.55215e-05	2.55215e-05	0.000596888	CCT6A/DKC1/CCT5/GNL3/CCT4/CCT2/CCT7/TCP1	8
GO:0071480	BP	GO:0071480	cellular response to gamma radiation	12/1966	30/18614	2.60672e-05	2.60672e-05	0.000606572	CDKN1A/HSPA5/CRYAB/TSPYL5/YAP1/TP53/GTF2H5/ATM/HSF1/TMEM109/EGR1/CYBA	12
GO:0071356	BP	GO:0071356	cellular response to tumor necrosis factor	46/1966	235/18614	2.65624e-05	2.65624e-05	0.000614989	CHI3L1/CLDN1/NPNT/ASAH1/GATA3/YBX3/CX3CL1/INPP5K/TRAF4/COL1A1/NFKBIA/STAT1/ZFP36L2/THBS1/CARD16/APOA1/CCDC3/TNFRSF14/TNFRSF1A/ASS1/GBP1/TMSB4X/COMMD7/TP53/ARHGEF2/BIRC3/GSTP1/BIRC2/KLF2/LIMS1/GBP3/HIPK1/ZFP36/CCL20/KRT8/TNFAIP3/CXCL8/SHARPIN/CYBA/CCL2/KRT18/TXNDC17/ZC3H12A/TNF/CIB1/ACTN4	46
GO:0070585	BP	GO:0070585	protein localization to mitochondrion	30/1966	130/18614	2.82837e-05	2.82837e-05	0.000651566	ISG15/RHOU/UBE2J2/LMAN1/TIMM10/TSPO/PDCD5/MTCH2/UBL5/ATG13/HK2/BID/RALA/TOMM5/AIFM1/ARIH2/BCAP31/PMPCB/SH3GLB1/OXA1L/PAM16/HTRA2/NDUFA13/UBE2L3/TIMM17B/GRPEL1/HSPD1/FIS1/TIMM50/TIMM13	30
GO:0007159	BP	GO:0007159	leukocyte cell-cell adhesion	71/1966	415/18614	2.85207e-05	2.85207e-05	0.000652491	S100A9/CD55/PELI1/CHST2/SOX4/AGER/HLA-DQA1/HLA-DMB/HLA-DPA1/HLA-DPB1/EZR/IRAK1/MDK/GATA3/CD27/SDC4/SFTPD/HLA-DQB1/SMARCE1/SKAP1/PRKAR1A/HLA-DRB1/EGR3/GCNT1/LEF1/IL6ST/ARG2/HLA-DOA/TNFRSF14/DLG5/ASS1/ZP3/ICAM1/KLF4/SLC39A8/HLA-DRB5/CERCAM/LGALS1/ITGB1/CD74/CD44/HLA-DRA/BAD/NFKBIZ/WNK1/CD24/LGALS9/CBLB/SMARCC1/THY1/PTPN6/RHOA/SMARCD3/LGALS3/DNAJA3/CAV1/PRNP/NKAP/FOXJ1/ANXA1/CEBPB/CCL2/ACTB/HSPD1/IG…	71
GO:0062197	BP	GO:0062197	cellular response to chemical stress	62/1966	349/18614	2.86071e-05	2.86071e-05	0.000652491	EPAS1/ETV5/SOD3/MET/TP53INP1/CAT/PAX2/YBX3/HIF1A/PRDX1/CHCHD2/TSPO/SFPQ/TPM1/KDM6B/MT3/ERRFI1/BAD/TP53/ARHGEF2/PRDX5/NUDT2/GPX7/MAPK13/BAG5/KLF2/CDK1/ATM/OXR1/VRK2/AQP5/SIRT2/MAP1LC3A/PARK7/ATG5/AIFM1/CAV1/PLEC/PPIA/STAT6/TRAP1/SOD2/PNPT1/TXN/HSPB1/HSF1/SLC2A1/ANXA1/NR4A2/HDAC2/TNFAIP3/SOD1/MLST8/EFHD1/GPX1/HTRA2/PPIF/PML/SIGMAR1/ZC3H12A/TNF/JUN	62
GO:0031345	BP	GO:0031345	negative regulation of cell projection organization	40/1966	195/18614	2.8842e-05	2.8842e-05	0.000654608	MAP2/EPHA4/ITM2C/SPOCK1/DPYSL3/LRP4/TSKU/VIM/PMP22/KLK8/SEMA6A/CAPZB/EFNA1/SEMA4B/YAP1/ARHGAP4/CDH1/FKBP4/MT3/BCL11A/PLXNA3/THY1/BAG5/RTN4/RHOA/GDI1/SEMA3C/APOE/PTEN/MAP4/PRNP/GDI2/TACSTD2/DGUOK/HDAC2/FLNA/SEMA3B/YWHAH/B2M/CIB1	40
GO:0042255	BP	GO:0042255	ribosome assembly	18/1966	60/18614	2.94614e-05	2.94614e-05	0.000662144	MRPL20/RPSA/NOP2/RPL10/RPF2/MRTO4/RPS15/RPL23A/RPL38/BOP1/RPS19/EIF2A/RPS28/C1QBP/RPS27/RPL5/SBDS/RPLP0	18
GO:2000630	BP	GO:2000630	positive regulation of miRNA metabolic process	18/1966	60/18614	2.94614e-05	2.94614e-05	0.000662144	AR/GATA3/HIF1A/KLF4/STAT3/TP53/NR3C1/WT1/NR1H2/GNL3/SMAD1/KLF5/PNPT1/EGR1/ZC3H12A/TNF/MYC/JUN	18
GO:0043484	BP	GO:0043484	regulation of RNA splicing	38/1966	182/18614	3.00039e-05	3.00039e-05	0.000671064	CELF2/CIRBP/FAM50A/HNRNPA0/DDX5/SRRM1/SON/CCNL2/USP22/AHNAK/CCNL1/RPS13/FMR1/SRSF7/KHDRBS3/TAF12/SRSF10/RBM38/PRPF19/ZPR1/TAF10/DDX17/ENY2/WDR77/WTAP/SRSF4/PCBP4/C1QBP/RBM3/PQBP1/SRSF3/SRPK2/HNRNPA2B1/RPS26/SLC38A2/RNPS1/RBM42/PUF60	38
GO:0019646	BP	GO:0019646	aerobic electron transport chain	24/1966	94/18614	3.07065e-05	3.07065e-05	0.000683008	NDUFS5/COX8C/UQCR11/NDUFA9/NDUFA3/COX6A1/UQCC3/COX7C/SDHB/UQCRC1/DLD/SDHA/SDHD/PARK7/NDUFB4/NDUFA4/NDUFC1/COX7A2L/NDUFS3/UQCRH/NDUFAB1/UQCRC2/COX4I1/NDUFB2	24
GO:0019080	BP	GO:0019080	viral gene expression	25/1966	100/18614	3.11213e-05	3.11213e-05	0.000683008	IFITM3/RSF1/INPP5K/LEF1/CHD1/EIF3B/CSDE1/MGAT1/MCTS1/TARDBP/PRMT1/UBP1/HDAC1/PARP10/SPCS3/MGAT4B/ATG5/PSMC3/ZFP36/PARP9/TAF11/SSB/PCBP2/ST3GAL1/JUN	25
GO:0009135	BP	GO:0009135	purine nucleoside diphosphate metabolic process	26/1966	106/18614	3.11309e-05	3.11309e-05	0.000683008	ENO1/SLC4A4/IER3/DDIT4/GAPDH/TPI1/NUPR1/APP/HIF1A/LDHA/ENO2/GPI/PGM1/PGK1/NCOR1/STAT3/BAD/ARL2/AK2/HK2/TIGAR/PFKP/ALDOA/MLST8/PKM/GUK1	26
GO:0009179	BP	GO:0009179	purine ribonucleoside diphosphate metabolic process	26/1966	106/18614	3.11309e-05	3.11309e-05	0.000683008	ENO1/SLC4A4/IER3/DDIT4/GAPDH/TPI1/NUPR1/APP/HIF1A/LDHA/ENO2/GPI/PGM1/PGK1/NCOR1/STAT3/BAD/ARL2/AK2/HK2/TIGAR/PFKP/ALDOA/MLST8/PKM/GUK1	26
GO:0052372	BP	GO:0052372	modulation by symbiont of entry into host	17/1966	55/18614	3.17719e-05	3.17719e-05	0.000693766	IFITM1/IFITM3/TMPRSS2/HLA-DRB1/LY6E/KRT6A/LGALS1/SNX3/CD74/LGALS9/TRIM38/IFITM2/TMPRSS4/GSN/CAV1/ITGAV/CXCL8	17
GO:0070203	BP	GO:0070203	regulation of establishment of protein localization to telomere	7/1966	11/18614	3.25907e-05	3.25907e-05	0.00070167	CCT6A/DKC1/CCT5/CCT4/CCT2/CCT7/TCP1	7
GO:1904869	BP	GO:1904869	regulation of protein localization to Cajal body	7/1966	11/18614	3.25907e-05	3.25907e-05	0.00070167	CCT6A/DKC1/CCT5/CCT4/CCT2/CCT7/TCP1	7
GO:1904871	BP	GO:1904871	positive regulation of protein localization to Cajal body	7/1966	11/18614	3.25907e-05	3.25907e-05	0.00070167	CCT6A/DKC1/CCT5/CCT4/CCT2/CCT7/TCP1	7
GO:1902041	BP	GO:1902041	regulation of extrinsic apoptotic signaling pathway via death domain receptors	16/1966	50/18614	3.34494e-05	3.34494e-05	0.000713489	MAL/SP100/THBS1/SKIL/ICAM1/ARHGEF2/PEA15/HMGB2/PTEN/PARK7/LGALS3/FAIM/TNFAIP3/PMAIP1/GPX1/TIMP3	16
GO:2000378	BP	GO:2000378	negative regulation of reactive oxygen species metabolic process	16/1966	50/18614	3.34494e-05	3.34494e-05	0.000713489	PAX2/HIF1A/CRYAB/MT3/TFAP2A/TP53/HP/HK2/TIGAR/AATF/RHOA/SIRT2/PARK7/ATG5/TRAP1/VDAC1	16
GO:0010812	BP	GO:0010812	negative regulation of cell-substrate adhesion	19/1966	66/18614	3.39544e-05	3.39544e-05	0.000720923	FAM107A/SPOCK1/DLC1/MMP14/CX3CL1/COL1A1/JAG1/THBS1/FZD7/GBP1/RCC2/CDKN2A/FZD4/ADAM15/RHOA/PTEN/ITGB1BP1/TACSTD2/ACTN4	19
GO:0072332	BP	GO:0072332	intrinsic apoptotic signaling pathway by p53 class mediator	22/1966	83/18614	3.48825e-05	3.48825e-05	0.000737232	CDKN1A/DDIT4/NUPR1/UBB/DDX5/IFI16/ARMC10/BAG6/CD74/CD44/TP53/MSX1/TP53BP2/HIPK1/RPS7/TMEM109/PMAIP1/SHISA5/MUC1/PML/MIF/MYC	22
GO:0009410	BP	GO:0009410	response to xenobiotic stimulus	74/1966	440/18614	3.51889e-05	3.51889e-05	0.000739358	GSTM1/EPHX1/HTR2B/OXTR/UCHL1/PAM/ADCYAP1R1/HSPA5/CAT/MDK/CCND1/NNMT/GATA3/EMX2/CDKN1B/DUSP6/SCNN1B/CDH3/TP53I13/COL1A1/SMOX/RPN2/FOSB/TOP1/STAT1/ENO2/THBS1/CMBL/TSPO/GSTM2/ASS1/GSTM3/MAOB/GATA6/CALR/CDH1/OXCT1/POR/MAP2K6/BAD/NFKBIZ/TP53/CTPS1/TGFA/TIGAR/SLC29A1/GSTP1/QDPR/GCLM/ACAA1/SLC8A1/CDK1/RHOA/SEMA3C/ATG5/AHR/CBR1/PRNP/SOD2/HSF1/TXN2/HDAC2/SOD1/GPX1/CYBA/TYMS/FZD3/CDK4/ATP1A1/IGFBP2/TNF/GUK…	74
GO:0048754	BP	GO:0048754	branching morphogenesis of an epithelial tube	34/1966	157/18614	3.5304e-05	3.5304e-05	0.000739358	KDM5B/PAX8/NPNT/SPRY1/DDR1/MET/AR/CITED1/EYA1/MDK/PAX2/MMP14/NKX2-1/LHX1/TMEM59L/SOX9/LEF1/CTNNBIP1/LRP5/DLG5/PHB2/YAP1/CTSH/WT1/EPHA2/CLIC4/AREG/KRAS/TACSTD2/CSF1/PML/TNF/MYC/VEGFA	34
GO:0022618	BP	GO:0022618	ribonucleoprotein complex assembly	45/1966	231/18614	3.65537e-05	3.65537e-05	0.000761482	MRPL20/CELF2/RPSA/NOP2/RPL10/LSM4/STRAP/SF3A3/XAB2/PTGES3/EIF3B/MCTS1/SF3B2/RPF2/MRTO4/SNRPB2/CPSF7/SF3B6/RPS15/SRSF10/ATM/HSP90AB1/PRPF19/USP4/RPL23A/RPL38/EIF5/AGO3/WDR77/BOP1/SNRPA1/RPS19/HTATSF1/PSIP1/RPS28/EIF3E/NUDT21/RPS27/RPL5/SNRPD1/SRPK2/EIF3I/SNRPG/PUF60/RPLP0	45
GO:0071559	BP	GO:0071559	response to transforming growth factor beta	52/1966	280/18614	3.68904e-05	3.68904e-05	0.000761482	CLDN1/NPNT/SPRY1/CITED1/HSPA5/NKX2-1/COL1A1/WNT10A/SOX9/GLG1/ZFP36L2/THBS1/STRAP/HPGD/SKIL/FKBP1A/GDF15/PDCD5/MXRA5/FERMT1/FMOD/STAT3/FOLR1/TGFBR3/NFKBIZ/TP53/ITGB8/WNT7A/NR3C1/FERMT2/LTBP1/LIMS1/STUB1/PEG10/HSP90AB1/ARID4B/HDAC1/LTBP4/VASN/FNTA/SMAD1/GIPC1/LTBP3/CAV1/SDCBP/DKK3/ROCK2/APPL1/HDAC2/PML/CITED2/JUN	52
GO:0014033	BP	GO:0014033	neural crest cell differentiation	24/1966	95/18614	3.70216e-05	3.70216e-05	0.000761482	FN1/HTR2B/JAG1/EDN3/SEMA6A/WNT10A/HIF1A/SOX9/CDH2/SEMA4B/NRP2/FOLR1/FBXL17/PEF1/SEMA3C/LRP6/CDC42/RPS7/FRZB/TCOF1/PDCD6/SEMA3B/CITED2/ERBB4	24
GO:0042982	BP	GO:0042982	amyloid precursor protein metabolic process	24/1966	95/18614	3.70216e-05	3.70216e-05	0.000761482	NCSTN/EPHA4/ITM2C/AGER/CLU/NTRK2/ITM2B/FKBP1A/KLK6/EFNA1/NSG1/ADAM10/BACE2/DHCR24/RTN3/BIN1/RTN4/AATF/APOE/TMED10/PRNP/ROCK2/TNF/PSENEN	24
GO:0043903	BP	GO:0043903	regulation of biological process involved in symbiotic interaction	18/1966	61/18614	3.77042e-05	3.77042e-05	0.000772077	IFITM1/IFITM3/TMPRSS2/SFTPD/HLA-DRB1/LY6E/KRT6A/LGALS1/SNX3/CD74/LGALS9/TRIM38/IFITM2/TMPRSS4/GSN/CAV1/ITGAV/CXCL8	18
GO:0010632	BP	GO:0010632	regulation of epithelial cell migration	54/1966	295/18614	3.98176e-05	3.98176e-05	0.000811745	RAB25/SP100/SPARC/MET/GATA3/IRS2/EMP2/GRN/EMC10/HIF1A/SOX9/PTN/THBS1/GPI/EFNA1/GLIPR2/CALR/KLF4/GADD45A/NRP2/FGF18/TMSB4X/CTSH/GLUL/JUP/MECP2/NR2F2/WNT7A/HDAC9/RRAS/RTN4/RHOA/APOE/PTEN/ITGB1BP1/EPHA2/PLK2/HDAC7/HSPB1/TACSTD2/ROCK2/ANXA1/PDCD6/RGCC/RAC1/FGFBP1/PFN1/ZC3H12A/TNF/CIB1/CSNK2B/JUN/FGFR1/VEGFA	54
GO:0016064	BP	GO:0016064	immunoglobulin mediated immune response	32/1966	145/18614	4.00814e-05	4.00814e-05	0.000813524	CD55/CFI/HLA-DQA1/HLA-DMB/HLA-DPA1/HLA-DPB1/RNF8/CLU/CD27/HLA-DQB1/C2/HLA-DRB1/C3/C1S/HLA-DOA/ZP3/HLA-DRB5/CD74/HLA-DRA/MAD2L2/NFKBIZ/C1R/PTPN6/MSH6/STAT6/FOXJ1/C1QBP/C1RL/HSPD1/CD81/TNF/B2M	32
GO:0001954	BP	GO:0001954	positive regulation of cell-matrix adhesion	17/1966	56/18614	4.11688e-05	4.11688e-05	0.000831929	S100A10/EMP2/CX3CL1/SDC4/SKAP1/CDK6/FERMT1/JUP/FERMT2/THY1/RRAS/LIMS1/ITGB1BP1/CSF1/RAC1/CIB1/VEGFA	17
GO:0051101	BP	GO:0051101	regulation of DNA binding	28/1966	120/18614	4.17428e-05	4.17428e-05	0.000839846	SP100/AGER/HEY1/RSF1/GATA3/NFKBIA/IFI16/LEF1/CTNNBIP1/LIF/KLF4/CALM2/CALM1/TMSB4X/PLAUR/MAD2L2/MSX1/CEBPG/LAMTOR5/TAF10/HMGB2/SIRT2/PARK7/ZNF593/TXN/HDAC2/CSNK2B/JUN	28
GO:0034341	BP	GO:0034341	response to type II interferon	31/1966	139/18614	4.24516e-05	4.24516e-05	0.00084671	SP100/CLDN1/HLA-DPA1/CITED1/IFITM1/IFITM3/VIM/GAPDH/CX3CL1/ACTG1/BST2/STAT1/IFNGR2/SYNCRIP/UBD/ASS1/GBP1/CD74/TP53/LGALS9/NR1H2/IFITM2/GSN/CDC42/VAMP3/PARP9/CCL20/ACTR2/FLNB/CCL2/TNF	31
GO:0050684	BP	GO:0050684	regulation of mRNA processing	31/1966	139/18614	4.24516e-05	4.24516e-05	0.00084671	CELF2/CIRBP/HNRNPA0/DDX5/SRRM1/SON/FMR1/SRSF7/KHDRBS3/MAGOHB/CPSF7/SRSF10/AHCYL1/RBM38/PRPF19/DDX17/WDR77/WTAP/SRSF4/PCBP4/HSF1/NUDT21/C1QBP/RBM3/SRSF3/SRPK2/HNRNPA2B1/SNRPA/RNPS1/RBM42/PUF60	31
GO:1902895	BP	GO:1902895	positive regulation of miRNA transcription	16/1966	51/18614	4.39979e-05	4.39979e-05	0.000873769	AR/GATA3/HIF1A/KLF4/STAT3/TP53/NR3C1/WT1/NR1H2/GNL3/SMAD1/KLF5/EGR1/TNF/MYC/JUN	16
GO:0043523	BP	GO:0043523	regulation of neuron apoptotic process	43/1966	219/18614	4.44101e-05	4.44101e-05	0.00087817	TRIM2/CITED1/NTRK2/MDK/CCND1/GATA3/NUPR1/CX3CL1/GRN/HIF1A/BTG2/IL6ST/GPI/PPT1/CRLF1/NRBP2/MT3/TFAP2A/TP53/MECP2/NR3C1/GCLM/RHOA/ATM/OXR1/ZPR1/APOE/HDGF/PARK7/AIFM1/PRNP/KRAS/SOD2/NR4A2/SOD1/TMBIM4/CEBPB/CCL2/SRPK2/SET/SIGMAR1/TNF/JUN	43
GO:1904951	BP	GO:1904951	positive regulation of establishment of protein localization	58/1966	325/18614	4.47043e-05	4.47043e-05	0.00088021	RHOU/SOX4/EZR/CCT6A/ACSL4/EMD/IRS2/HIF1A/PRKAR1A/UBE2J2/HLA-DRB1/FRMD4A/DKC1/ATP2C1/ZIC1/TM7SF3/PDCD5/ANO1/CDH1/PTP4A3/OXCT1/GLUL/JUP/BAD/UBL5/TARDBP/ATG13/NR1H2/CDK1/ZPR1/CCT5/ITGB1BP1/TMED10/B3GAT3/PRNP/ARIH2/BCAP31/PPID/PPIA/CCT4/SH3GLB1/GLUD1/VPS35/WLS/FLNA/HTRA2/CCT2/UBE2L3/RAN/VPS28/FIS1/CD81/ZC3H12A/TNF/CIB1/CCT7/TCP1/SFN	58
GO:0071453	BP	GO:0071453	cellular response to oxygen levels	36/1966	172/18614	4.54593e-05	4.54593e-05	0.000887928	ENO1/EPAS1/EPHA4/IRAK1/CDKN1B/HIF1A/CHCHD2/CARD16/PGK1/GATA6/PHB2/MT3/BAD/TP53/CCDC115/TIGAR/SLC29A1/NDRG1/ATP6V1G1/SLC8A1/SDHD/STUB1/SIRT2/VASN/AQP3/AIFM1/CAV1/ROCK2/PMAIP1/HP1BP3/RGCC/EGR1/MLST8/CITED2/MYC/VEGFA	36
GO:0051651	BP	GO:0051651	maintenance of location in cell	45/1966	233/18614	4.54817e-05	4.54817e-05	0.000887928	S100A9/SP100/HTR2B/PDE4D/DBN1/DMD/HSPA5/HSP90B1/CX3CL1/KDELR1/P2RY6/TSPO/KDELR3/FKBP1A/FTH1/GSTM2/AKAP9/CALR/CALM2/CALM1/TMSB4X/RER1/ARL2/ITPR2/SUN1/HK2/THY1/OS9/PTPN6/SLC8A1/APOE/CXCL10/GSN/PARK7/KDELR2/INSIG1/ATG5/CAV1/TWF1/TXN/FLNA/CYBA/PML/CHCHD10/TMSB10	45
GO:0030856	BP	GO:0030856	regulation of epithelial cell differentiation	35/1966	166/18614	4.91435e-05	4.91435e-05	0.000955367	PAX8/SPRY1/CCND1/GATA3/PAX2/CDKN1B/LHX1/ETV4/JAG1/MAFF/STAT1/SOX9/TNFRSF1A/LIF/YAP1/MESP1/ERRFI1/BAD/CD24/VCL/BTG1/NUMA1/AQP3/ZFP36/CAV1/FOXJ1/KRAS/FRZB/ROCK2/PRKX/CEBPB/TNF/NME2/SFN/VEGFA	35
GO:0001933	BP	GO:0001933	negative regulation of protein phosphorylation	60/1966	341/18614	5.08925e-05	5.08925e-05	0.000985212	UCHL1/SPRY1/PDE4D/CDKN1A/DMD/DDIT4/CDKN1B/GPRC5A/DUSP6/INPP5K/PRKAR1A/TRIB1/PTPN13/LRP5/PRKAR2A/CADM1/CALM2/PRKAR1B/CDKN2C/GADD45A/OCLN/CALM1/SH3BP5/DVL1/ERRFI1/CDKN2A/PPP1R15B/PKIG/DUSP16/TARDBP/NR2F2/CBLB/CHORDC1/GSTP1/THY1/PTPN6/SLC8A1/MYADM/DNAJC3/PKN1/APOE/PTEN/SIRT2/ITGB1BP1/PARK7/PPP1R1B/TERF2IP/LRP6/CAV1/PRNP/PLEC/PPIA/GADD45B/HSPB1/CTDSP2/TNFAIP3/ZC3H12A/CIB1/SFN/JUN	60
GO:1903037	BP	GO:1903037	regulation of leukocyte cell-cell adhesion	65/1966	378/18614	5.21254e-05	5.21254e-05	0.00100486	CD55/PELI1/CHST2/SOX4/AGER/HLA-DQA1/HLA-DMB/HLA-DPA1/HLA-DPB1/IRAK1/MDK/GATA3/CD27/SDC4/SFTPD/HLA-DQB1/SMARCE1/SKAP1/PRKAR1A/HLA-DRB1/EGR3/GCNT1/LEF1/IL6ST/ARG2/HLA-DOA/TNFRSF14/DLG5/ASS1/ZP3/KLF4/HLA-DRB5/LGALS1/CD74/CD44/HLA-DRA/BAD/NFKBIZ/WNK1/CD24/LGALS9/CBLB/SMARCC1/THY1/PTPN6/RHOA/SMARCD3/LGALS3/DNAJA3/CAV1/PRNP/NKAP/FOXJ1/ANXA1/CEBPB/CCL2/ACTB/HSPD1/IGF2/IGFBP2/CD81/ZC3H12A/TNF/B2M/NFKBID	65
GO:0044409	BP	GO:0044409	entry into host	34/1966	160/18614	5.29934e-05	5.29934e-05	0.00101733	CD55/CLDN1/IFITM1/IFITM3/LAMP1/BSG/TMPRSS2/RPSA/HLA-DRB1/TNFRSF14/LY6E/ICAM1/KRT6A/LGALS1/ITGB1/SNX3/CD74/LDLR/LGALS9/TRIM38/IFITM2/TMPRSS4/CDK1/GSN/EPHA2/CAV1/ITGAV/SCARB2/CXCL8/SLC52A2/CD81/XPR1/CTSB/VAMP8	34
GO:0010586	BP	GO:0010586	miRNA metabolic process	24/1966	97/18614	5.32601e-05	5.32601e-05	0.00101821	AR/NFIB/GATA3/HIF1A/SOX9/DDX5/GATA6/NCOR1/KLF4/STAT3/TP53/NR3C1/WT1/NR1H2/DDX17/GNL3/SMAD1/KLF5/PNPT1/EGR1/ZC3H12A/TNF/MYC/JUN	24
GO:1902176	BP	GO:1902176	negative regulation of oxidative stress-induced intrinsic apoptotic signaling pathway	9/1966	19/18614	5.52546e-05	5.52546e-05	0.00105198	HIF1A/BAG5/PARK7/PPIA/TRAP1/SOD2/HSPB1/GPX1/HTRA2	9
GO:0045070	BP	GO:0045070	positive regulation of viral genome replication	12/1966	32/18614	5.56405e-05	5.56405e-05	0.00105496	IFIT1/PPIH/PPIE/TRIM38/TMEM39A/RAD23A/DDB1/PPID/PPIA/TOP2B/SRPK2/LARP1	12
GO:1901990	BP	GO:1901990	regulation of mitotic cell cycle phase transition	62/1966	357/18614	5.71481e-05	5.71481e-05	0.00107911	FAM107A/IER3/CDKN1A/BRCC3/CCND1/CCND2/CDKN1B/APP/SMARCE1/FHL1/ZFP36L2/UBE2E2/CDK2AP2/CDK6/UBD/PHB2/KLF4/CDKN2C/JADE1/RCC2/MAD2L2/CDCA5/CDKN2A/TP53/MECP2/ANAPC15/SMARCC1/PTPN6/CDK1/ATM/PTEN/SIRT2/BID/DYNC1LI1/RPA2/LSM10/SMARCD3/PLK2/ADAMTS1/DDB1/MIIP/NABP2/RDX/CTDSP2/CDC20/APPL1/ANXA1/RRM2/WAC/RAD50/RGCC/RAD21/BRD4/UBE2C/CCND3/CCL2/BIRC5/ACTB/MUC1/PML/CDK4/KMT2E	62
GO:0061136	BP	GO:0061136	regulation of proteasomal protein catabolic process	39/1966	194/18614	5.76129e-05	5.76129e-05	0.00108344	RNF144B/CLU/NUPR1/UBB/TRIB1/USP5/XPO1/BAG6/DVL1/FMR1/SMARCC1/BAG5/HECTD1/RNF19B/STUB1/HSP90AB1/APOE/GABARAPL2/SIRT2/PSMD10/UFL1/PSMC2/PARK7/PHF20L1/GIPC1/PSMC3/RAD23A/CAV1/ARIH2/BCAP31/SVIP/SDCBP/CDC20/SUMO2/WAC/PSMD14/GPX1/ZFAND2A/USP25	39
GO:0031667	BP	GO:0031667	response to nutrient levels	78/1966	477/18614	5.85508e-05	5.85508e-05	0.00109661	F5/EIF2AK2/DAPL1/FAM107A/CDKN1A/NPY/VGF/PCSK1N/HSPA5/CAT/CCND1/PAX2/SCNN1B/COL1A1/ACAT1/MAP1LC3B/STAT1/IFI16/ATN1/PDK4/TSPO/GDF15/DSC2/ASS1/PSPH/A2M/FOLR1/OXCT1/MT3/RRAGD/POR/GLUL/LDLR/NFKBIZ/LAMP2/TP53/NR1H2/TMEM126B/GCLM/GNAI2/SLC8A1/PIM1/NUPR2/SESN3/APOE/GABARAPL2/CXCL10/SIRT2/ITFG2/EIF2AK1/MAP1LC3A/AQP3/ATG5/ZFP36/AIFM1/PLEC/ALPL/WIPI2/EIF2A/SOD2/SH3GLB1/HSF1/NENF/TXN2/SLC2A1/PMAIP1/SOD1/MLST…	78
GO:0043467	BP	GO:0043467	regulation of generation of precursor metabolites and energy	30/1966	135/18614	6.01136e-05	6.01136e-05	0.00112132	SLC4A4/IER3/DDIT4/IRS2/NUPR1/INPP5K/APP/HIF1A/CHCHD2/PHB2/NCOR1/STAT3/CISD1/ARL2/TP53/PHLDA2/TIGAR/CDK1/RHOA/PARK7/NDUFA4/OPN3/TRAP1/COX7A2L/PNPT1/GHITM/MLST8/PPIF/IGF2/TNF	30
GO:2001244	BP	GO:2001244	positive regulation of intrinsic apoptotic signaling pathway	18/1966	63/18614	6.05439e-05	6.05439e-05	0.00112479	S100A9/NUPR1/UBB/SKIL/SFPQ/BAD/TP53/MSX1/STYXL1/BID/PARK7/CAV1/BCAP31/RPS7/PMAIP1/SOD1/FIS1/MYC	18
GO:0019724	BP	GO:0019724	B cell mediated immunity	32/1966	148/18614	6.10911e-05	6.10911e-05	0.0011304	CD55/CFI/HLA-DQA1/HLA-DMB/HLA-DPA1/HLA-DPB1/RNF8/CLU/CD27/HLA-DQB1/C2/HLA-DRB1/C3/C1S/HLA-DOA/ZP3/HLA-DRB5/CD74/HLA-DRA/MAD2L2/NFKBIZ/C1R/PTPN6/MSH6/STAT6/FOXJ1/C1QBP/C1RL/HSPD1/CD81/TNF/B2M	32
GO:0006626	BP	GO:0006626	protein targeting to mitochondrion	25/1966	104/18614	6.27611e-05	6.27611e-05	0.00115665	RHOU/UBE2J2/LMAN1/TIMM10/TSPO/PDCD5/UBL5/ATG13/BID/TOMM5/AIFM1/ARIH2/BCAP31/PMPCB/SH3GLB1/PAM16/HTRA2/NDUFA13/UBE2L3/TIMM17B/GRPEL1/HSPD1/FIS1/TIMM50/TIMM13	25
GO:0046683	BP	GO:0046683	response to organophosphorus	29/1966	129/18614	6.34801e-05	6.34801e-05	0.00116355	IGFBP5/EZR/VGF/CITED1/HSPA5/HSP90B1/INPP5K/COL1A1/BSG/FOSB/APP/STAT1/RAP1A/P2RY6/FDX1/ASS1/GATA6/AKAP9/ITPR2/PLAT/WT1/BIRC2/SLC8A1/AHR/AREG/PNPT1/SOD1/RAP1B/TYMS	29
GO:0002449	BP	GO:0002449	lymphocyte mediated immunity	54/1966	300/18614	6.36406e-05	6.36406e-05	0.00116355	CD55/CFI/AGER/HLA-DQA1/HLA-DMB/HLA-DPA1/HLA-DPB1/RNF8/CLU/CTSC/GATA3/CD27/LAMP1/EMP2/JAG1/HLA-DQB1/C2/PRDX1/HLA-DRB1/HLA-B/HPRT1/C3/C1S/HLA-DOA/RAB27A/ZP3/CADM1/HLA-DRB5/RSAD2/CD74/CTSH/HLA-DRA/MAD2L2/TUBB/NFKBIZ/LGALS9/C1R/HLA-F/VAMP7/CEBPG/PTPN6/GNL1/RNF19B/MSH6/AHR/STAT6/FOXJ1/HLA-C/C1QBP/C1RL/HSPD1/CD81/TNF/B2M	54
GO:0044270	BP	GO:0044270	cellular nitrogen compound catabolic process	79/1966	486/18614	6.4636e-05	6.4636e-05	0.00117519	YBX1/PDE4D/GDA/VIM/ENTPD1/YBX3/NUDT4/CIRBP/ACAT1/BTG2/PABPC4/HNRNPA0/DDX5/HPRT1/DERA/DKC1/ZFP36L2/DFFA/SAMHD1/LSM4/BLVRB/SYNCRIP/BLVRA/CSDE1/TOB1/MGAT1/SERBP1/POLR2G/POR/UPF3A/SECISBP2/FMR1/SLIRP/LSM6/TARDBP/LSM7/EXOSC10/MAGOHB/TYMP/PDE4C/MRTO4/HNRNPD/PKP3/RBM38/ATM/ZPR1/CARHSP1/PNRC1/NUDT3/PDE9A/EXOSC7/NUDT1/AGO3/ZFP36/AIFM1/NUDT5/UROD/EXOSC4/ZC3HAV1/PCBP4/DDX49/RNASEH2C/PNPT1/HSF1/LSM5/EIF3E/RO…	79
GO:0007249	BP	GO:0007249	I-kappaB kinase/NF-kappaB signaling	53/1966	293/18614	6.47873e-05	6.47873e-05	0.00117519	PELI1/HTR2B/IRAK1/OPTN/GAPDH/CX3CL1/TRAF4/BST2/NFKBIA/MAP3K14/HLA-DRB1/STAT1/CARD16/ATP2C1/FKBP1A/UBD/TNFRSF1A/LTBR/SLC39A8/LGALS1/CD74/IFIT5/LGALS9/BIRC3/TICAM1/EEF1D/GSTP1/RHOC/TRIM38/BIRC2/LAMTOR5/RHOA/LITAF/S100A4/HDAC1/GOLT1B/UFL1/TERF2IP/PLK2/SLC35B2/FAIM/HSPB1/ROCK2/WLS/TNFAIP3/FLNA/BRD4/SHISA5/SHARPIN/TNFSF10/ZC3H12A/TNF/MTDH	53
GO:0072655	BP	GO:0072655	establishment of protein localization to mitochondrion	28/1966	123/18614	6.66795e-05	6.66795e-05	0.00120477	RHOU/UBE2J2/LMAN1/TIMM10/TSPO/PDCD5/UBL5/ATG13/HK2/BID/RALA/TOMM5/AIFM1/ARIH2/BCAP31/PMPCB/SH3GLB1/OXA1L/PAM16/HTRA2/NDUFA13/UBE2L3/TIMM17B/GRPEL1/HSPD1/FIS1/TIMM50/TIMM13	28
GO:0060479	BP	GO:0060479	lung cell differentiation	11/1966	28/18614	6.90373e-05	6.90373e-05	0.00123612	NFIB/NKX2-1/AGR2/SOX9/SPDEF/GATA6/YAP1/KLF2/AIMP2/FOXJ1/KRAS	11
GO:0060487	BP	GO:0060487	lung epithelial cell differentiation	11/1966	28/18614	6.90373e-05	6.90373e-05	0.00123612	NFIB/NKX2-1/AGR2/SOX9/SPDEF/GATA6/YAP1/KLF2/AIMP2/FOXJ1/KRAS	11
GO:0071456	BP	GO:0071456	cellular response to hypoxia	32/1966	149/18614	7.00462e-05	7.00462e-05	0.00123612	ENO1/EPAS1/EPHA4/IRAK1/CDKN1B/HIF1A/CHCHD2/CARD16/PGK1/GATA6/PHB2/MT3/BAD/TP53/TIGAR/SLC29A1/NDRG1/SLC8A1/SDHD/STUB1/SIRT2/VASN/AQP3/ROCK2/PMAIP1/HP1BP3/RGCC/EGR1/MLST8/CITED2/MYC/VEGFA	32
GO:0070202	BP	GO:0070202	regulation of establishment of protein localization to chromosome	7/1966	12/18614	7.10583e-05	7.10583e-05	0.00123612	CCT6A/DKC1/CCT5/CCT4/CCT2/CCT7/TCP1	7
GO:0071635	BP	GO:0071635	negative regulation of transforming growth factor beta production	7/1966	12/18614	7.10583e-05	7.10583e-05	0.00123612	FN1/TSKU/CDH3/GATA6/CD24/HSP90AB1/LAPTM4B	7
GO:1900272	BP	GO:1900272	negative regulation of long-term synaptic potentiation	7/1966	12/18614	7.10583e-05	7.10583e-05	0.00123612	EPHA4/FAM107A/AGER/APP/PTN/APOE/PRNP	7
GO:1903405	BP	GO:1903405	protein localization to nuclear body	7/1966	12/18614	7.10583e-05	7.10583e-05	0.00123612	CCT6A/DKC1/CCT5/CCT4/CCT2/CCT7/TCP1	7
GO:1904867	BP	GO:1904867	protein localization to Cajal body	7/1966	12/18614	7.10583e-05	7.10583e-05	0.00123612	CCT6A/DKC1/CCT5/CCT4/CCT2/CCT7/TCP1	7
GO:1905245	BP	GO:1905245	regulation of aspartic-type peptidase activity	7/1966	12/18614	7.10583e-05	7.10583e-05	0.00123612	EPHA4/AGER/GRN/EFNA1/BIN1/TMED10/ROCK2	7
GO:0071479	BP	GO:0071479	cellular response to ionizing radiation	20/1966	75/18614	7.10971e-05	7.10971e-05	0.00123612	CDKN1A/BRCC3/HSPA5/GATA3/CCND2/CRYAB/IFI16/TSPYL5/YAP1/GADD45A/TP53/EEF1D/RAD51AP1/GTF2H5/ATM/HSF1/TMEM109/RHNO1/EGR1/CYBA	20
GO:0001763	BP	GO:0001763	morphogenesis of a branching structure	40/1966	203/18614	7.42607e-05	7.42607e-05	0.0012734	KDM5B/PAX8/NPNT/SPRY1/DDR1/MET/AR/CITED1/EYA1/MDK/PAX2/MMP14/NKX2-1/SPINT1/LHX1/TMEM59L/SOX9/LEF1/CTNNBIP1/LRP5/DLG5/PHB2/YAP1/CTSH/BCL11A/TGM2/WT1/RTN4/SEMA3C/EPHA2/CLIC4/SETD2/AREG/KRAS/TACSTD2/CSF1/PML/TNF/MYC/VEGFA	40
GO:0022411	BP	GO:0022411	cellular component disassembly	79/1966	488/18614	7.4382e-05	7.4382e-05	0.0012734	PBXIP1/EPHA4/DDR1/FUNDC2/ASPH/OPTN/DDIT4/MMP14/CX3CL1/CST3/KLK5/KLK7/SMARCE1/HIF1A/MAP1LC3B/DFFA/SNX7/MMP7/C3/TSPO/FLOT1/CAPZB/FBXL4/PHB2/ADAM10/MCTS1/CALM1/CHMP4B/ITGB1/PEX5/NEDD9/ADD3/LAMP2/TP53/ARHGEF2/CAPZA1/CFL1/ATG13/HK2/SMARCC1/TIGAR/LIMA1/TMEM39A/ADAM15/CDK1/ASCC3/GABARAPL2/GSN/SLC25A5/UFL1/MAP1LC3A/PARK7/SMARCD3/ATG5/AIFM1/LPIN1/CAPZA2/MTIF2/RPL23/WIPI2/TWF1/ABCE1/RDX/HSF1/TPX2/TEX264/SH…	79
GO:1903039	BP	GO:1903039	positive regulation of leukocyte cell-cell adhesion	50/1966	273/18614	7.44765e-05	7.44765e-05	0.0012734	CD55/CHST2/SOX4/AGER/HLA-DQA1/HLA-DMB/HLA-DPA1/HLA-DPB1/IRAK1/MDK/GATA3/CD27/HLA-DQB1/SMARCE1/SKAP1/HLA-DRB1/EGR3/GCNT1/LEF1/IL6ST/HLA-DOA/TNFRSF14/ZP3/HLA-DRB5/LGALS1/CD74/CD44/HLA-DRA/BAD/NFKBIZ/CD24/LGALS9/SMARCC1/THY1/PTPN6/RHOA/SMARCD3/DNAJA3/CAV1/NKAP/ANXA1/CCL2/ACTB/HSPD1/IGF2/IGFBP2/CD81/TNF/B2M/NFKBID	50
GO:0010212	BP	GO:0010212	response to ionizing radiation	31/1966	143/18614	7.50324e-05	7.50324e-05	0.0012734	CDKN1A/RNF8/BRCC3/EYA1/HSPA5/CCND1/GATA3/CCND2/CRYAB/IFI16/TSPYL5/YAP1/GADD45A/TP53/TIGAR/EEF1D/RAD51AP1/GTF2H5/ATM/CXCL10/NABP2/SOD2/HSF1/TMEM109/ANXA1/RHNO1/EGR1/GPX1/CYBA/PML/MYC	31
GO:0014074	BP	GO:0014074	response to purine-containing compound	31/1966	143/18614	7.50324e-05	7.50324e-05	0.0012734	IGFBP5/EZR/VGF/CITED1/HSPA5/HSP90B1/INPP5K/COL1A1/BSG/FOSB/APP/STAT1/RAP1A/P2RY6/FDX1/GSTM2/ASS1/GATA6/AKAP9/ITPR2/PLAT/WT1/BIRC2/ATF1/SLC8A1/AHR/AREG/PNPT1/HDAC2/SOD1/RAP1B	31
GO:0050921	BP	GO:0050921	positive regulation of chemotaxis	31/1966	143/18614	7.50324e-05	7.50324e-05	0.0012734	F3/S100A14/THBS4/AGER/MET/MDK/EDN3/CAMK1D/PTN/THBS1/CXCL17/CALR/ADAM10/FGF18/TMSB4X/CD74/NEDD9/WNK1/LGALS9/CXCL10/EDN2/RARRES2/TPBG/HSPB1/C1QBP/CXCL8/ANO6/CSF1/RAC1/FGFR1/VEGFA	31
GO:0010634	BP	GO:0010634	positive regulation of epithelial cell migration	36/1966	176/18614	7.51764e-05	7.51764e-05	0.0012734	RAB25/SPARC/MET/GATA3/IRS2/GRN/EMC10/HIF1A/SOX9/THBS1/GPI/GLIPR2/CALR/NRP2/FGF18/TMSB4X/CTSH/WNT7A/HDAC9/RRAS/RTN4/ITGB1BP1/PLK2/HDAC7/HSPB1/ROCK2/ANXA1/PDCD6/RAC1/FGFBP1/PFN1/ZC3H12A/CIB1/JUN/FGFR1/VEGFA	36
GO:0051893	BP	GO:0051893	regulation of focal adhesion assembly	18/1966	64/18614	7.60029e-05	7.60029e-05	0.001278	S100A10/FAM107A/DLC1/MMP14/ACTG1/SDC4/THBS1/RCC2/FERMT2/VCL/THY1/LIMS1/RHOA/PTEN/ITGB1BP1/ROCK2/RAC1/VEGFA	18
GO:0090109	BP	GO:0090109	regulation of cell-substrate junction assembly	18/1966	64/18614	7.60029e-05	7.60029e-05	0.001278	S100A10/FAM107A/DLC1/MMP14/ACTG1/SDC4/THBS1/RCC2/FERMT2/VCL/THY1/LIMS1/RHOA/PTEN/ITGB1BP1/ROCK2/RAC1/VEGFA	18
GO:0097237	BP	GO:0097237	cellular response to toxic substance	28/1966	124/18614	7.75765e-05	7.75765e-05	0.00129972	GSTM1/S100A9/SOD3/GPX3/TP53INP1/CAT/PTGS1/PRDX1/PTPN13/GSTM2/GSTM3/MT3/PRDX5/HP/GSTP1/GPX7/TXNRD1/PIM1/PXDN/APOE/PARK7/SOD2/TXN/LTC4S/SOD1/GPX1/TXNDC17/TNF	28
GO:0003158	BP	GO:0003158	endothelium development	30/1966	137/18614	8.00804e-05	8.00804e-05	0.00133681	CLDN1/PDE4D/EZR/CLDN3/MET/HEY1/JAG1/RAP1A/SLC40A1/TNFRSF1A/GSTM3/ICAM1/MESP1/KDM6B/MARVELD2/NR2F2/VCL/MYADM/RHOA/CXCL10/BTG1/CLIC4/SOX17/RDX/ROCK2/RAP1B/GPX1/TNF/CSNK2B/VEGFA	30
GO:0006403	BP	GO:0006403	RNA localization	39/1966	197/18614	8.16893e-05	8.16893e-05	0.00135803	YBX1/CCT6A/DKC1/FLOT1/XPO1/MX2/BICD1/UPF3A/FMR1/SRSF7/THOC7/EXOSC10/MAGOHB/XPOT/PEG10/ATM/CCT5/SLBP/ZFP36/ENY2/SETD2/CCT4/ARC/PNPT1/HSF1/MRPL18/TST/SSB/CCT2/SRSF3/HNRNPA2B1/DDX39A/RAN/FYTTD1/CETN2/FBL/CCT7/TCP1/THOC3	39
GO:0071560	BP	GO:0071560	cellular response to transforming growth factor beta stimulus	50/1966	274/18614	8.19407e-05	8.19407e-05	0.00135803	CLDN1/NPNT/SPRY1/CITED1/HSPA5/NKX2-1/COL1A1/WNT10A/SOX9/GLG1/ZFP36L2/THBS1/STRAP/HPGD/SKIL/FKBP1A/GDF15/PDCD5/FERMT1/FMOD/STAT3/FOLR1/TGFBR3/NFKBIZ/TP53/ITGB8/WNT7A/NR3C1/FERMT2/LTBP1/LIMS1/STUB1/PEG10/HSP90AB1/ARID4B/HDAC1/LTBP4/VASN/FNTA/SMAD1/GIPC1/LTBP3/CAV1/SDCBP/DKK3/APPL1/HDAC2/PML/CITED2/JUN	50
GO:0043618	BP	GO:0043618	regulation of transcription from RNA polymerase II promoter in response to stress	13/1966	38/18614	8.3364e-05	8.3364e-05	0.00137662	EPAS1/ATF6B/HSPA5/HIF1A/TP53/KLF2/SIRT2/EGR1/CEBPB/MUC1/CITED2/JUN/VEGFA	13
GO:0034329	BP	GO:0034329	cell junction assembly	73/1966	444/18614	8.36602e-05	8.36602e-05	0.00137662	S100A10/FN1/OXTR/FAM107A/CLDN1/CLDN16/HOPX/PCDHB2/CLDN3/CLDN4/DLC1/NTRK2/LRP4/MMP14/CDH3/ACTG1/SDC4/APP/CDH2/CLSTN1/RAP1A/THBS1/CLDN7/LRRTM1/CRB3/PTPN13/FLOT1/DLG5/CTNNA1/CD9/OCLN/CDH1/PKP2/DVL1/RCC2/JUP/DBNL/MARVELD2/ARL2/MECP2/CAPZA1/WNT7A/FERMT2/VCL/RHOC/THY1/MPP7/LIMS1/PKP3/RHOA/PDCD6IP/PTEN/ITGB1BP1/EPHA2/HIPK1/SPOCK2/AGRN/CRIPT/CAV1/PLEC/HDAC7/TPBG/CDC42/SDCBP/VPS35/ROCK2/RAP1B/RAC1/ACTB/CH…	73
GO:0036294	BP	GO:0036294	cellular response to decreased oxygen levels	33/1966	157/18614	8.48325e-05	8.48325e-05	0.00138541	ENO1/EPAS1/EPHA4/IRAK1/CDKN1B/HIF1A/CHCHD2/CARD16/PGK1/GATA6/PHB2/MT3/BAD/TP53/TIGAR/SLC29A1/NDRG1/SLC8A1/SDHD/STUB1/SIRT2/VASN/AQP3/AIFM1/ROCK2/PMAIP1/HP1BP3/RGCC/EGR1/MLST8/CITED2/MYC/VEGFA	33
GO:0071826	BP	GO:0071826	ribonucleoprotein complex subunit organization	45/1966	239/18614	8.55381e-05	8.55381e-05	0.00138541	MRPL20/CELF2/RPSA/NOP2/RPL10/LSM4/STRAP/SF3A3/XAB2/PTGES3/EIF3B/MCTS1/SF3B2/RPF2/MRTO4/SNRPB2/CPSF7/SF3B6/RPS15/SRSF10/ATM/HSP90AB1/PRPF19/USP4/RPL23A/RPL38/EIF5/AGO3/WDR77/BOP1/SNRPA1/RPS19/HTATSF1/PSIP1/RPS28/EIF3E/NUDT21/RPS27/RPL5/SNRPD1/SRPK2/EIF3I/SNRPG/PUF60/RPLP0	45
GO:0010594	BP	GO:0010594	regulation of endothelial cell migration	44/1966	232/18614	8.56201e-05	8.56201e-05	0.00138541	SP100/SPARC/MET/GATA3/EMP2/GRN/EMC10/HIF1A/PTN/THBS1/GPI/EFNA1/CALR/KLF4/GADD45A/NRP2/FGF18/TMSB4X/GLUL/JUP/MECP2/NR2F2/WNT7A/HDAC9/RRAS/RHOA/APOE/ITGB1BP1/EPHA2/PLK2/HDAC7/HSPB1/ROCK2/ANXA1/PDCD6/RGCC/RAC1/FGFBP1/ZC3H12A/TNF/CIB1/CSNK2B/FGFR1/VEGFA	44
GO:0010257	BP	GO:0010257	NADH dehydrogenase complex assembly	17/1966	59/18614	8.56981e-05	8.56981e-05	0.00138541	NDUFS5/NDUFAF4/NDUFA9/NDUFA3/NDUFAF3/TMEM126B/NDUFB4/TMEM126A/COA1/NDUFC1/NDUFAF6/NDUFS3/OXA1L/NDUFB11/NDUFAB1/NDUFA13/NDUFB2	17
GO:0032981	BP	GO:0032981	mitochondrial respiratory chain complex I assembly	17/1966	59/18614	8.56981e-05	8.56981e-05	0.00138541	NDUFS5/NDUFAF4/NDUFA9/NDUFA3/NDUFAF3/TMEM126B/NDUFB4/TMEM126A/COA1/NDUFC1/NDUFAF6/NDUFS3/OXA1L/NDUFB11/NDUFAB1/NDUFA13/NDUFB2	17
GO:0010975	BP	GO:0010975	regulation of neuron projection development	74/1966	452/18614	8.62252e-05	8.62252e-05	0.00138906	S100A9/MAP2/FN1/EPHA4/ITM2C/TENM3/SPOCK1/DPYSL3/DBN1/DDR1/KIF13B/SDC2/NTRK2/HSPA5/MDK/LRP4/TSKU/GATA3/VIM/CX3CL1/PMP22/GRN/KLK8/SEMA6A/CAMK1D/CDH2/RAP1A/PTN/PTPRF/SKIL/KLK6/CUX1/EFNA1/SEMA4B/KLF4/ARHGAP4/CDH1/TMEM106B/FKBP4/SNX3/DVL1/MT3/BCL11A/PLXNA3/CFL1/FZD4/WNT7A/THY1/BAG5/ATF1/STYXL1/PTK7/ENC1/RTN4/RHOA/GDI1/SEMA3C/APOE/PTEN/TWF1/ARC/SCARB2/CDC20/DGUOK/HDAC2/GOLGA4/FLNA/SEMA3B/PQBP1/CHODL/YW…	74
GO:0002460	BP	GO:0002460	adaptive immune response based on somatic recombination of immune receptors built from immunoglobulin superfamily domains	55/1966	311/18614	8.9294e-05	8.9294e-05	0.00143349	CD55/CFI/AGER/HLA-DQA1/HLA-DMB/HLA-DPA1/HLA-DPB1/RNF8/CLU/CTSC/GATA3/CD27/EMP2/TMEM98/JAG1/HLA-DQB1/C2/HLA-DRB1/HLA-B/HPRT1/LEF1/C3/C1S/HLA-DOA/RAB27A/ZP3/HLA-DRB5/STAT3/JUNB/RSAD2/CD74/CTSH/HLA-DRA/MAD2L2/NFKBIZ/C1R/HLA-F/PTPN6/GNL1/PKN1/MSH6/AHR/STAT6/FOXJ1/ANXA1/HLA-C/TNFAIP3/C1QBP/C1RL/HSPD1/CD81/ZC3H12A/TNF/B2M/NFKBID	55
GO:0060749	BP	GO:0060749	mammary gland alveolus development	9/1966	20/18614	9.10555e-05	9.10555e-05	0.00144664	DDR1/AR/CCND1/HIF1A/PHB2/TGFA/AREG/ERBB4/VEGFA	9
GO:0061377	BP	GO:0061377	mammary gland lobule development	9/1966	20/18614	9.10555e-05	9.10555e-05	0.00144664	DDR1/AR/CCND1/HIF1A/PHB2/TGFA/AREG/ERBB4/VEGFA	9
GO:0071294	BP	GO:0071294	cellular response to zinc ion	9/1966	20/18614	9.10555e-05	9.10555e-05	0.00144664	MT2A/MT1E/MT1M/MT1A/MT1F/MT1G/MT1H/MT1X/TSPO	9
GO:0000302	BP	GO:0000302	response to reactive oxygen species	40/1966	205/18614	9.29325e-05	9.29325e-05	0.00147139	SOD3/MET/CAT/PAX2/COL1A1/HIF1A/CRYAB/PRDX1/STAT1/TPM1/KDM6B/MT3/BAD/PRDX5/PPP1R15B/HP/GSTP1/MAPK13/SLC8A1/KLF2/CDK1/SESN3/APOE/MAP1LC3A/PARK7/AIFM1/AREG/STAT6/TRAP1/SOD2/TXN/HSF1/ANXA1/HDAC2/TNFAIP3/SOD1/GPX1/PPIF/SIGMAR1/JUN	40
GO:0060538	BP	GO:0060538	skeletal muscle organ development	36/1966	178/18614	9.58389e-05	9.58389e-05	0.00151221	IGSF8/RXRG/HOXD10/HOXD9/BVES/POPDC3/DMD/EMD/YBX3/NUPR1/BTG2/MAFF/DDX5/FLOT1/ASS1/BCL9/RCAN1/HOMER1/MYH14/NR2F2/HDAC9/WT1/RHOA/DDX17/CAV1/PLEC/KLF5/MYL6/KRAS/EGR2/FLNB/EGR1/GPX1/IGF2/CITED2/NR4A1	36
GO:0010952	BP	GO:0010952	positive regulation of peptidase activity	37/1966	185/18614	9.85171e-05	9.85171e-05	0.00154916	F3/S100A9/NCSTN/EPHA4/AGER/CLDN3/CLDN4/DLC1/ASPH/GRN/IFI16/PDCD5/EFNA1/STAT3/CTSH/BAD/LGALS9/RHOA/BID/GSN/AIFM1/UACA/BCAP31/AKIRIN2/HSF1/ROCK2/PMAIP1/PDCD6/HTRA2/NDUFA13/TNFSF10/PML/HSPD1/FIS1/TNF/MYC/PSENEN	37
GO:1902175	BP	GO:1902175	regulation of oxidative stress-induced intrinsic apoptotic signaling pathway	11/1966	29/18614	0.000100655	0.000100655	0.00157617	HIF1A/SFPQ/BAG5/PARK7/PPIA/TRAP1/SOD2/HSPB1/SOD1/GPX1/HTRA2	11
GO:0007519	BP	GO:0007519	skeletal muscle tissue development	34/1966	165/18614	0.000100919	0.000100919	0.00157617	IGSF8/RXRG/HOXD10/HOXD9/BVES/POPDC3/DMD/EMD/YBX3/NUPR1/BTG2/MAFF/DDX5/FLOT1/BCL9/RCAN1/HOMER1/MYH14/NR2F2/HDAC9/RHOA/DDX17/CAV1/PLEC/KLF5/MYL6/KRAS/EGR2/FLNB/EGR1/GPX1/IGF2/CITED2/NR4A1	34
GO:0061028	BP	GO:0061028	establishment of endothelial barrier	15/1966	49/18614	0.000103708	0.000103708	0.00161198	CLDN1/PDE4D/EZR/CLDN3/RAP1A/TNFRSF1A/ICAM1/MARVELD2/VCL/MYADM/RDX/ROCK2/RAP1B/TNF/VEGFA	15
GO:0034655	BP	GO:0034655	nucleobase-containing compound catabolic process	73/1966	447/18614	0.000103911	0.000103911	0.00161198	YBX1/PDE4D/GDA/VIM/ENTPD1/YBX3/NUDT4/CIRBP/ACAT1/BTG2/PABPC4/HNRNPA0/DDX5/HPRT1/DERA/DKC1/ZFP36L2/DFFA/SAMHD1/LSM4/SYNCRIP/CSDE1/TOB1/MGAT1/SERBP1/POLR2G/UPF3A/SECISBP2/FMR1/SLIRP/LSM6/TARDBP/LSM7/EXOSC10/MAGOHB/TYMP/PDE4C/MRTO4/HNRNPD/PKP3/RBM38/ATM/ZPR1/CARHSP1/PNRC1/NUDT3/PDE9A/EXOSC7/NUDT1/AGO3/ZFP36/AIFM1/NUDT5/EXOSC4/ZC3HAV1/PCBP4/DDX49/RNASEH2C/PNPT1/HSF1/LSM5/EIF3E/ROCK2/NTHL1/DUT/SUCLG2/…	73
GO:0002685	BP	GO:0002685	regulation of leukocyte migration	43/1966	227/18614	0.00010538	0.00010538	0.00162928	S100A14/CHST2/THBS4/AGER/MDK/MMP14/CX3CL1/EDN3/APP/CAMK1D/GCNT1/PTN/THBS1/CXCL17/CNN2/TNFRSF14/ZP3/CALR/ICAM1/CD9/ADAM10/CD74/NEDD9/WNK1/LGALS9/THY1/RHOA/CXCL10/EDN2/LGALS3/RARRES2/CCL20/ANXA1/C1QBP/CXCL8/ANO6/CSF1/RAC1/CCL2/CD81/TNF/MIF/VEGFA	43
GO:0060070	BP	GO:0060070	canonical Wnt signaling pathway	55/1966	313/18614	0.000106367	0.000106367	0.00163903	TCF7L1/SOX4/TBX18/DLX5/EMD/MDK/LRP4/GATA3/LGR5/CDH3/COL1A1/WNT10A/SOX9/CDH2/ATP6AP2/LEF1/CTNNBIP1/LRP5/FERMT1/BCL9/FZD7/YAP1/NKD1/KLF4/MESP1/UBAC2/JADE1/FOLR1/DVL1/MAD2L2/JUP/WNK1/FZD4/WNT7A/PTK7/APOE/HDAC1/PTEN/LRP6/CAV1/TPBG/RARG/SOX17/FRZB/CCNY/CTHRC1/DKK3/VPS35/WLS/NR4A2/G3BP1/EGR1/RPS12/FZD3/IGFBP2	55
GO:0042771	BP	GO:0042771	intrinsic apoptotic signaling pathway in response to DNA damage by p53 class mediator	14/1966	44/18614	0.000110153	0.000110153	0.0016861	CDKN1A/DDIT4/NUPR1/IFI16/BAG6/CD74/CD44/TP53/HIPK1/TMEM109/SHISA5/MUC1/PML/MIF	14
GO:0090317	BP	GO:0090317	negative regulation of intracellular protein transport	14/1966	44/18614	0.000110153	0.000110153	0.0016861	SP100/INPP5K/LMAN1/UBE2J1/FERMT1/UBAC2/PKIG/OS9/GDI1/ITGB1BP1/PARK7/INSIG1/SVIP/TXN	14
GO:2000045	BP	GO:2000045	regulation of G1/S transition of mitotic cell cycle	37/1966	186/18614	0.00011069	0.00011069	0.00168871	FAM107A/CDKN1A/CCND1/CCND2/CDKN1B/SMARCE1/FHL1/UBE2E2/CDK2AP2/KLF4/CDKN2C/JADE1/CDKN2A/TP53/SMARCC1/PTPN6/ATM/PTEN/BID/RPA2/LSM10/SMARCD3/PLK2/ADAMTS1/RDX/CTDSP2/APPL1/ANXA1/RRM2/WAC/RGCC/CCND3/CCL2/ACTB/MUC1/PML/KMT2E	37
GO:0030522	BP	GO:0030522	intracellular receptor signaling pathway	53/1966	299/18614	0.000111763	0.000111763	0.00169945	RXRG/PELI1/AR/IRAK1/FABP5/SCGB2A1/LMO3/PRAME/NFKBIA/DDX5/OAS1/FLOT1/PTGES3/DDX60/PHB2/CALR/NCOR1/YAP1/STAT3/RSAD2/FKBP4/MAP2K6/IFIH1/NR2F2/BIRC3/NR3C1/NR1H2/OAS3/BIRC2/KLF2/PIM1/RTN4/PKN1/RHOA/HDAC1/DDX17/UFL1/PARK7/NR2F6/AHR/CAV1/RARG/NR4A2/TNFAIP3/C1QBP/PAGR1/LBH/PML/YWHAH/CITED2/TNF/NR4A1/ACTN4	53
GO:0019882	BP	GO:0019882	antigen processing and presentation	26/1966	114/18614	0.000115671	0.000115671	0.00174879	HLA-DQA1/HLA-DMB/HLA-DPA1/HLA-DPB1/PDIA3/HLA-DQB1/HLA-DRB1/RAB34/HLA-B/THBS1/HLA-DOA/TAPBPL/RAB27A/CALR/HLA-DRB5/CD74/CTSH/HLA-DRA/RAB32/HLA-F/RAB6A/ATG5/HLA-C/PSMB8/TAP1/B2M	26
GO:0045216	BP	GO:0045216	cell-cell junction organization	41/1966	214/18614	0.000116526	0.000116526	0.00174879	EPHA4/CLDN1/CLDN16/HOPX/DSP/CLDN3/CLDN4/CDH3/ACTG1/CDH2/CLDN7/DLG5/CTNNA1/CD9/ADAM10/OCLN/CDH1/PKP2/JUP/MARVELD2/ARL2/FERMT2/VCL/RHOC/MPP7/LIMS1/PKP3/RHOA/PDCD6IP/EPHA2/HIPK1/CAV1/PLEC/HDAC7/CDC42/RDX/ROCK2/FLNA/ACTB/TNF/VEGFA	41
GO:1901888	BP	GO:1901888	regulation of cell junction assembly	41/1966	214/18614	0.000116526	0.000116526	0.00174879	S100A10/OXTR/FAM107A/CLDN1/HOPX/CLDN3/DLC1/NTRK2/MMP14/ACTG1/SDC4/APP/CLSTN1/RAP1A/THBS1/LRRTM1/CRB3/PTPN13/FLOT1/DLG5/RCC2/WNT7A/FERMT2/VCL/THY1/LIMS1/RHOA/PTEN/ITGB1BP1/EPHA2/AGRN/CRIPT/CAV1/TPBG/VPS35/ROCK2/RAP1B/RAC1/CHD4/TNF/VEGFA	41
GO:1902806	BP	GO:1902806	regulation of cell cycle G1/S phase transition	41/1966	214/18614	0.000116526	0.000116526	0.00174879	FAM107A/CDKN1A/CCND1/CCND2/CDKN1B/SUSD2/SMARCE1/FHL1/UBE2E2/CDK2AP2/PHB2/KLF4/CDKN2C/JADE1/CDKN2A/TP53/SMARCC1/PTPN6/ATM/PTEN/BID/RPA2/LSM10/SMARCD3/PLK2/ADAMTS1/RDX/CTDSP2/FAM83D/APPL1/ANXA1/RRM2/WAC/RGCC/CCND3/CCL2/PAGR1/ACTB/MUC1/PML/KMT2E	41
GO:1903051	BP	GO:1903051	negative regulation of proteolysis involved in protein catabolic process	18/1966	66/18614	0.000117676	0.000117676	0.00176032	EPHA4/EFNA1/BAG6/SMARCC1/BAG5/HSP90AB1/GABARAPL2/PARK7/PHF20L1/GIPC1/RPL23/SVIP/RPS7/SDCBP/WAC/RPL5/PML/USP25	18
GO:2000058	BP	GO:2000058	regulation of ubiquitin-dependent protein catabolic process	35/1966	173/18614	0.00011819	0.00011819	0.00176228	RNF144B/CLU/TRIB1/USP5/XPO1/BAG6/DVL1/SMARCC1/BAG5/HECTD1/RNF19B/STUB1/HSP90AB1/PTEN/SIRT2/PSMD10/UFL1/PARK7/PHF20L1/MAGEF1/GIPC1/RAD23A/CAV1/ARIH2/BCAP31/RPL23/SVIP/RPS7/SDCBP/CDC20/SUMO2/WAC/ZFAND2A/RPL5/PML	35
GO:0046718	BP	GO:0046718	viral entry into host cell	32/1966	153/18614	0.000118936	0.000118936	0.00176768	CD55/CLDN1/IFITM1/IFITM3/LAMP1/BSG/TMPRSS2/RPSA/HLA-DRB1/TNFRSF14/LY6E/ICAM1/LGALS1/ITGB1/SNX3/CD74/LDLR/LGALS9/TRIM38/IFITM2/TMPRSS4/CDK1/GSN/EPHA2/CAV1/ITGAV/SCARB2/SLC52A2/CD81/XPR1/CTSB/VAMP8	32
GO:0048024	BP	GO:0048024	regulation of mRNA splicing, via spliceosome	25/1966	108/18614	0.000120672	0.000120672	0.00178771	CELF2/CIRBP/HNRNPA0/DDX5/SRRM1/SON/FMR1/SRSF7/KHDRBS3/SRSF10/RBM38/PRPF19/DDX17/WDR77/WTAP/SRSF4/PCBP4/C1QBP/RBM3/SRSF3/SRPK2/HNRNPA2B1/RNPS1/RBM42/PUF60	25
GO:0000027	BP	GO:0000027	ribosomal large subunit assembly	10/1966	25/18614	0.00012381	0.00012381	0.00182248	MRPL20/NOP2/RPL10/RPF2/MRTO4/RPL23A/RPL38/BOP1/RPL5/RPLP0	10
GO:0034114	BP	GO:0034114	regulation of heterotypic cell-cell adhesion	10/1966	25/18614	0.00012381	0.00012381	0.00182248	AGER/SKAP1/APOA1/FLOT1/KLF4/CD44/WNK1/THY1/MYADM/TNF	10
GO:0002690	BP	GO:0002690	positive regulation of leukocyte chemotaxis	23/1966	96/18614	0.000128158	0.000128158	0.00188049	S100A14/THBS4/MDK/EDN3/CAMK1D/PTN/THBS1/CXCL17/CALR/ADAM10/CD74/NEDD9/WNK1/LGALS9/CXCL10/EDN2/RARRES2/C1QBP/CXCL8/ANO6/CSF1/RAC1/VEGFA	23
GO:0046365	BP	GO:0046365	monosaccharide catabolic process	15/1966	50/18614	0.00013382	0.00013382	0.00195732	ENO1/IDUA/TPI1/ENO2/LRP5/PGK1/BAD/TP53/HK2/TIGAR/GALM/PFKP/NUDT5/IDS/PKM	15
GO:1990748	BP	GO:1990748	cellular detoxification	26/1966	115/18614	0.000134671	0.000134671	0.00196307	GSTM1/S100A9/SOD3/GPX3/TP53INP1/CAT/PTGS1/PRDX1/GSTM2/GSTM3/MT3/PRDX5/HP/GSTP1/GPX7/TXNRD1/PIM1/PXDN/APOE/PARK7/SOD2/TXN/LTC4S/SOD1/GPX1/TXNDC17	26
GO:0034113	BP	GO:0034113	heterotypic cell-cell adhesion	17/1966	61/18614	0.000135064	0.000135064	0.00196307	DSP/AGER/SKAP1/APOA1/FLOT1/DSC2/KLF4/PKP2/ITGB1/PARVA/CD44/JUP/WNK1/THY1/MYADM/ITGAV/TNF	17
GO:0061138	BP	GO:0061138	morphogenesis of a branching epithelium	37/1966	188/18614	0.00013919	0.00013919	0.00201666	KDM5B/PAX8/NPNT/SPRY1/DDR1/MET/AR/CITED1/EYA1/MDK/PAX2/MMP14/NKX2-1/SPINT1/LHX1/TMEM59L/SOX9/LEF1/CTNNBIP1/LRP5/DLG5/PHB2/YAP1/CTSH/TGM2/WT1/SEMA3C/EPHA2/CLIC4/AREG/KRAS/TACSTD2/CSF1/PML/TNF/MYC/VEGFA	37
GO:0035437	BP	GO:0035437	maintenance of protein localization in endoplasmic reticulum	7/1966	13/18614	0.000139891	0.000139891	0.00202048	HSPA5/KDELR1/KDELR3/RER1/OS9/KDELR2/INSIG1	7
GO:0060443	BP	GO:0060443	mammary gland morphogenesis	14/1966	45/18614	0.000144488	0.000144488	0.00207404	KDM5B/IGFBP5/DDR1/AR/LRP5/PHB2/NR3C1/CAPN1/EPHA2/CAV1/AREG/STAT6/CSF1/PML	14
GO:0050878	BP	GO:0050878	regulation of body fluid levels	61/1966	361/18614	0.000144501	0.000144501	0.00207404	F3/F5/CSRP1/SLC4A5/TFPI/OXTR/ANXA5/PAM/DDR1/FUNDC2/CCND1/ENTPD1/SERPINA1/EMP2/SCNN1B/INPP5K/ACTG1/AGR2/HIF1A/LMAN1/PABPC4/THBS1/IL6ST/GPI/SCNN1A/ATP6V1B1/ANO1/RAB27A/CD9/SAA1/PLAUR/MYL12A/PLAT/WNK1/EXT2/HK2/NR1H2/VCL/SLC29A1/GNAI2/PTPN6/NPR1/APOE/AQP5/GNAS/FIBP/SERPINE2/AQP3/ATG5/CAV1/PPIA/HSPB1/DGKZ/ANO6/FLNA/CYBA/ACTB/MYH9/ERBB4/VAMP8/VEGFA	61
GO:0045787	BP	GO:0045787	positive regulation of cell cycle	60/1966	354/18614	0.000149757	0.000149757	0.00214281	CCND1/CCND2/CDKN1B/MEIS2/CCPG1/NUPR1/EDN3/APP/UBE2E2/LRP5/USP22/PHB2/CALR/C6orf89/NCAPD2/RCC2/CDCA5/MECP2/RANBP1/MSX1/TGFA/MAPK15/RAD51AP1/CDK1/RHOA/ZPR1/SIRT2/PSMD10/DYNC1LI1/NUMA1/LSM10/LRP6/PPP1R35/EIF4EBP1/GIPC1/RAD23A/ADAMTS1/CDC42/CCNY/RDX/HSF1/FAM83D/ROCK2/BTC/ANXA1/RRM2/RHNO1/RGCC/RAD21/BRD4/UBE2C/CCND3/BIRC5/PAGR1/SRPK2/CDK4/IGF2/CITED2/TNF/KMT2E	60
GO:0006620	BP	GO:0006620	post-translational protein targeting to endoplasmic reticulum membrane	8/1966	17/18614	0.000154316	0.000154316	0.00219441	SEC62/HSPA5/BAG6/CHMP4B/GET4/UBL4A/SEC61G/SEC63	8
GO:0070200	BP	GO:0070200	establishment of protein localization to telomere	8/1966	17/18614	0.000154316	0.000154316	0.00219441	CCT6A/DKC1/CCT5/CCT4/NABP2/CCT2/CCT7/TCP1	8
GO:0033157	BP	GO:0033157	regulation of intracellular protein transport	42/1966	224/18614	0.000159259	0.000159259	0.00225773	RHOU/SP100/EMD/IFI27/INPP5K/UBE2J2/LMAN1/UBE2J1/ZIC1/PDCD5/FERMT1/XPO1/CDH1/UBAC2/JUP/PKIG/UBL5/TARDBP/ATG13/OS9/CDK1/GDI1/ZPR1/ITGB1BP1/PARK7/B3GAT3/INSIG1/PRNP/ARIH2/BCAP31/SVIP/SH3GLB1/TXN/FLNA/HTRA2/UBE2L3/RAN/FIS1/CD81/ZC3H12A/CIB1/SFN	42
GO:2000027	BP	GO:2000027	regulation of animal organ morphogenesis	28/1966	129/18614	0.000159872	0.000159872	0.00225948	PAX8/SPRY1/AR/GATA3/PAX2/PAX9/LHX1/WNT10A/SOX9/PHB2/FZD7/NKD1/MESP1/DVL1/MSX1/WNT7A/WT1/PTK7/RHOA/CDC42/CTHRC1/TACSTD2/CSF1/RAC1/FZD3/CITED2/TNF/VEGFA	28
GO:1901222	BP	GO:1901222	regulation of NIK/NF-kappaB signaling	25/1966	110/18614	0.00016457	0.00016457	0.00231876	EIF2AK2/AGER/IRAK1/CD27/APP/NFKBIA/PRDX1/NMI/PHB2/CALR/PTP4A3/TMSB4X/LGALS9/BIRC2/LIMS1/RHOA/LITAF/TERF2IP/AGO3/UACA/HDAC7/IFI35/ZC3H12A/TNF/ACTN4	25
GO:0070661	BP	GO:0070661	leukocyte proliferation	59/1966	348/18614	0.000167943	0.000167943	0.00235244	NCSTN/CD55/PELI1/AGER/HLA-DMB/HLA-DPA1/HLA-DPB1/CDKN1A/CLU/IRS2/EMP2/CX3CL1/IKZF3/SDC4/BST2/SFTPD/PRKAR1A/HLA-DRB1/HPRT1/LEF1/IL6ST/ARG2/CNN2/TNFRSF14/DLG5/TNFSF8/ZP3/JUNB/CD74/NFKBIZ/TP53/CTPS1/CD24/LGALS9/CBLB/TICAM1/GSTP1/PTPN6/PKN1/ATM/BID/LGALS3/NMB/AHR/DNAJA3/PRNP/STAT6/FOXJ1/ANXA1/TNFAIP3/CSF1/CCND3/CEBPB/IMPDH2/HSPD1/IGF2/IGFBP2/CD81/MIF	59
GO:0032387	BP	GO:0032387	negative regulation of intracellular transport	17/1966	62/18614	0.000167981	0.000167981	0.00235244	SP100/INPP5K/CRYAB/LMAN1/UBE2J1/FERMT1/UBAC2/SNX3/PKIG/OS9/GDI1/ITGB1BP1/PARK7/INSIG1/SVIP/TXN/VPS35	17
GO:0006413	BP	GO:0006413	translational initiation	27/1966	123/18614	0.000170597	0.000170597	0.00238183	EIF2AK2/EIF1/PPP1R15A/EIF3B/CSDE1/MCTS1/POLR2G/FMR1/PPP1R15B/EIF4G3/RPS17/RPS3A/DNAJC3/EIF4EBP3/EIF2AK1/EIF5/SLBP/EIF4EBP1/MTIF2/EIF2A/ABCE1/HSPB1/EIF3E/LARP1/EIF1B/EIF3I/TNF	27
GO:0035019	BP	GO:0035019	somatic stem cell population maintenance	18/1966	68/18614	0.00017821	0.00017821	0.00247314	PAX8/SOX4/PAX2/SOX9/ZFP36L2/MED21/LRP5/BCL9/LIF/YAP1/KLF4/STAT3/WNT7A/NKAP/MED30/LBH/MED28/MYC	18
GO:0042987	BP	GO:0042987	amyloid precursor protein catabolic process	18/1966	68/18614	0.00017821	0.00017821	0.00247314	NCSTN/EPHA4/AGER/CLU/NTRK2/FKBP1A/EFNA1/ADAM10/DHCR24/RTN3/BIN1/RTN4/APOE/TMED10/PRNP/ROCK2/TNF/PSENEN	18
GO:0033598	BP	GO:0033598	mammary gland epithelial cell proliferation	10/1966	26/18614	0.000182229	0.000182229	0.00251376	KDM5B/CCND1/GATA3/PHB2/RTN4/EPHA2/AREG/STAT6/CEBPB/GPX1	10
GO:0060575	BP	GO:0060575	intestinal epithelial cell differentiation	10/1966	26/18614	0.000182229	0.000182229	0.00251376	NPY/HIF1A/SOX9/SPDEF/IL6ST/GATA6/YAP1/TIGAR/KLF5/TYMS	10
GO:0002455	BP	GO:0002455	humoral immune response mediated by circulating immunoglobulin	14/1966	46/18614	0.000187695	0.000187695	0.00258144	CD55/CFI/CLU/C2/C3/C1S/ZP3/C1R/PTPN6/FOXJ1/C1QBP/C1RL/CD81/TNF	14
GO:0002931	BP	GO:0002931	response to ischemia	16/1966	57/18614	0.000192355	0.000192355	0.00263765	UCHL1/BVES/CX3CL1/RCAN1/MAP2K6/TP53/HK2/TIGAR/STUB1/AIFM1/CAV1/ROCK2/CSF1/EGR1/PPIF/CIB1	16
GO:0030308	BP	GO:0030308	negative regulation of cell growth	37/1966	191/18614	0.000194406	0.000194406	0.00265786	ENO1/MAP2/CDKN1A/CCDC85B/CDKN1B/BST2/SEMA6A/CRYAB/FHL1/RERG/PPT1/SEMA4B/SIPA1/ARHGAP4/CDKN2C/CDH1/JADE1/MT3/BCL11A/CDKN2A/TP53/MSX1/PLXNA3/WT1/ADAM15/RTN4/NPR1/SEMA3C/BTG1/SERPINE2/SOX17/FRZB/NDUFS3/SEMA3B/NDUFA13/PML/VGLL4	37
GO:1901215	BP	GO:1901215	negative regulation of neuron death	41/1966	219/18614	0.000195944	0.000195944	0.00267096	NPY/CITED1/NTRK2/MDK/CCND1/CX3CL1/GRN/HIF1A/BTG2/ENO2/IL6ST/GPI/PPT1/CRLF1/NRBP2/CHMP4B/MT3/MECP2/TIGAR/HLA-F/GCLM/RHOA/OXR1/ZPR1/APOE/HDGF/PARK7/KRAS/SOD2/HSF1/NENF/VPS35/NR4A2/SOD1/CSF1/TMBIM4/CEBPB/CCL2/HTRA2/SET/JUN	41
GO:1902959	BP	GO:1902959	regulation of aspartic-type endopeptidase activity involved in amyloid precursor protein catabolic process	6/1966	10/18614	0.000198549	0.000198549	0.0026985	EPHA4/AGER/EFNA1/BIN1/TMED10/ROCK2	6
GO:0019886	BP	GO:0019886	antigen processing and presentation of exogenous peptide antigen via MHC class II	11/1966	31/18614	0.000201798	0.000201798	0.00273458	HLA-DQA1/HLA-DMB/HLA-DPA1/HLA-DPB1/HLA-DQB1/HLA-DRB1/HLA-DOA/HLA-DRB5/CD74/HLA-DRA/B2M	11
GO:0035966	BP	GO:0035966	response to topologically incorrect protein	33/1966	164/18614	0.000202744	0.000202744	0.00273935	EIF2AK2/THBS4/ATF6B/CLU/HSPA5/CCND1/SERPINH1/OPTN/PPP1R15A/AGR2/UBE2J2/THBS1/TM7SF3/BAG6/JKAMP/FBXO6/PPP1R15B/MBTPS1/OS9/CREBZF/CREBRF/NGLY1/DNAJC3/STUB1/HSP90AB1/UFL1/DERL1/AKIRIN2/ERP27/HSPB1/HSF1/HSPD1/AUP1	33
GO:0042552	BP	GO:0042552	myelination	30/1966	144/18614	0.000205478	0.000205478	0.0027601	NCSTN/RXRG/MAL/CLU/TG/NTRK2/CTSC/PMP22/TMEM98/ORMDL3/KLK8/PTN/KLK6/RNF10/CD9/DEGS1/ZNF24/NAB2/NDRG1/TYMP/ZPR1/MAL2/PTEN/SIRT2/LPIN1/PLEC/RARG/EGR2/SOD1/TNF	30
GO:0098754	BP	GO:0098754	detoxification	30/1966	144/18614	0.000205478	0.000205478	0.0027601	GSTM1/S100A9/SOD3/GPX3/TP53INP1/CAT/PTGS1/PRDX1/GSTM2/GSTM3/SLC39A8/MT3/RALBP1/PRDX5/SLC30A1/HP/GSTP1/GPX7/TXNRD1/PIM1/PXDN/APOE/PARK7/SOD2/TXN/LTC4S/SLC22A18/SOD1/GPX1/TXNDC17	30
GO:0010950	BP	GO:0010950	positive regulation of endopeptidase activity	34/1966	171/18614	0.000207807	0.000207807	0.00277355	F3/S100A9/NCSTN/EPHA4/AGER/DLC1/ASPH/IFI16/PDCD5/EFNA1/STAT3/CTSH/BAD/LGALS9/RHOA/BID/GSN/AIFM1/UACA/BCAP31/AKIRIN2/HSF1/ROCK2/PMAIP1/PDCD6/HTRA2/NDUFA13/TNFSF10/PML/HSPD1/FIS1/TNF/MYC/PSENEN	34
GO:0022409	BP	GO:0022409	positive regulation of cell-cell adhesion	55/1966	321/18614	0.000208582	0.000208582	0.00277355	CD55/CHST2/SOX4/AGER/HLA-DQA1/HLA-DMB/HLA-DPA1/HLA-DPB1/IRAK1/MDK/GATA3/CD27/CX3CL1/HLA-DQB1/SMARCE1/SKAP1/HLA-DRB1/EGR3/GCNT1/LEF1/IL6ST/FLOT1/HLA-DOA/TNFRSF14/ZP3/HLA-DRB5/LGALS1/MYO10/PLAUR/CD74/CD44/HLA-DRA/BAD/NFKBIZ/CD24/LGALS9/SMARCC1/THY1/PTPN6/RHOA/SMARCD3/DNAJA3/CAV1/NKAP/ANXA1/CCL2/ACTB/HSPD1/IGF2/IGFBP2/CD81/CITED2/TNF/B2M/NFKBID	55
GO:0051702	BP	GO:0051702	biological process involved in interaction with symbiont	26/1966	118/18614	0.000209424	0.000209424	0.00277355	FN1/GAPDH/IFI27/SCNN1B/INPP5K/SFTPD/APOL1/LEF1/CHD1/ZDHHC9/PPIB/FMR1/TARDBP/CFL1/APOE/HDAC1/PSMC3/DDB1/CDC42/ROCK2/TAF11/GPX1/TUSC2/HSPD1/ZC3H12A/JUN	26
GO:0033108	BP	GO:0033108	mitochondrial respiratory chain complex assembly	23/1966	99/18614	0.000209489	0.000209489	0.00277355	NDUFS5/NDUFAF4/NDUFA9/CHCHD7/NDUFA3/UQCC3/NDUFAF3/PET100/TMEM126B/NDUFB4/TMEM126A/AIFM1/COA1/NDUFC1/NDUFAF6/SMIM20/NDUFS3/OXA1L/COX20/NDUFB11/NDUFAB1/NDUFA13/NDUFB2	23
GO:0098869	BP	GO:0098869	cellular oxidant detoxification	23/1966	99/18614	0.000209489	0.000209489	0.00277355	S100A9/SOD3/GPX3/TP53INP1/CAT/PTGS1/PRDX1/GSTM2/MT3/PRDX5/HP/GSTP1/GPX7/TXNRD1/PXDN/APOE/PARK7/SOD2/TXN/LTC4S/SOD1/GPX1/TXNDC17	23
GO:0010595	BP	GO:0010595	positive regulation of endothelial cell migration	28/1966	131/18614	0.00021032	0.00021032	0.00277656	SPARC/MET/GATA3/GRN/EMC10/HIF1A/THBS1/GPI/CALR/NRP2/FGF18/TMSB4X/WNT7A/HDAC9/RRAS/ITGB1BP1/PLK2/HDAC7/HSPB1/ROCK2/ANXA1/PDCD6/RAC1/FGFBP1/ZC3H12A/CIB1/FGFR1/VEGFA	28
GO:0150116	BP	GO:0150116	regulation of cell-substrate junction organization	18/1966	69/18614	0.0002176	0.0002176	0.00286447	S100A10/FAM107A/DLC1/MMP14/ACTG1/SDC4/THBS1/RCC2/FERMT2/VCL/THY1/LIMS1/RHOA/PTEN/ITGB1BP1/ROCK2/RAC1/VEGFA	18
GO:1903311	BP	GO:1903311	regulation of mRNA metabolic process	56/1966	329/18614	0.000218695	0.000218695	0.00287068	YBX1/CELF2/VIM/YBX3/CIRBP/BTG2/PABPC4/HNRNPA0/DDX5/ZFP36L2/SRRM1/SON/SYNCRIP/CSDE1/TOB1/SERBP1/POLR2G/UPF3A/SECISBP2/FMR1/TARDBP/SRSF7/KHDRBS3/MAGOHB/CPSF7/HNRNPD/PKP3/SRSF10/AHCYL1/RBM38/PRPF19/CARHSP1/DDX17/EXOSC7/ZFP36/WDR77/WTAP/SRSF4/ZC3HAV1/PCBP4/PNPT1/HSF1/ROCK2/NUDT21/C1QBP/RBM3/HNRNPC/SRSF3/SRPK2/LARP1/HNRNPA2B1/SNRPA/ZC3H12A/RNPS1/RBM42/PUF60	56
GO:0048145	BP	GO:0048145	regulation of fibroblast proliferation	21/1966	87/18614	0.000221451	0.000221451	0.0028824	FN1/CDKN1A/EMD/TP53INP1/NUPR1/CDK6/FTH1/LIF/CD74/TP53/GSTP1/PARP10/FOSL2/CAV1/SOD2/PML/CDK4/BRK1/MIF/MYC/JUN	21
GO:0051444	BP	GO:0051444	negative regulation of ubiquitin-protein transferase activity	9/1966	22/18614	0.000221609	0.000221609	0.0028824	MAD2L2/BAG5/RPS15/PARK7/RPL23/RPS7/CDC20/RPS20/RPL5	9
GO:0060444	BP	GO:0060444	branching involved in mammary gland duct morphogenesis	9/1966	22/18614	0.000221609	0.000221609	0.0028824	KDM5B/DDR1/AR/LRP5/PHB2/EPHA2/AREG/CSF1/PML	9
GO:0007229	BP	GO:0007229	integrin-mediated signaling pathway	25/1966	112/18614	0.000222102	0.000222102	0.0028824	ISG15/FN1/EMP2/PTN/APOA1/CTNNA1/FERMT1/ADAM10/ITGB1/RCC2/NEDD9/ITGB8/FERMT2/THY1/ADAM15/CD63/LIMS1/TIMP1/ITGB1BP1/ADAMTS1/CDC42/ITGAV/FLNA/MYH9/NME2	25
GO:0010822	BP	GO:0010822	positive regulation of mitochondrion organization	19/1966	75/18614	0.000222716	0.000222716	0.0028824	BIK/HIF1A/PDCD5/PLAUR/RALBP1/BAD/TP53/BID/SLC25A5/PARK7/RALA/VPS35/PMAIP1/HTRA2/PPIF/TNFSF10/CHCHD10/FIS1/VDAC1	19
GO:0045446	BP	GO:0045446	endothelial cell differentiation	26/1966	119/18614	0.000241483	0.000241483	0.00311652	CLDN1/PDE4D/EZR/CLDN3/MET/HEY1/JAG1/RAP1A/TNFRSF1A/GSTM3/ICAM1/MESP1/KDM6B/MARVELD2/NR2F2/VCL/MYADM/BTG1/CLIC4/SOX17/RDX/ROCK2/RAP1B/GPX1/TNF/VEGFA	26
GO:0016485	BP	GO:0016485	protein processing	45/1966	250/18614	0.000249438	0.000249438	0.0032102	ENO1/F3/S100A10/NCSTN/ECEL1/PCSK1N/ASPH/ASRGL1/MMP14/SCG5/CPD/TMEM98/TMPRSS2/GLG1/IFI16/ATP6AP2/THBS1/CARD16/SPCS2/KLK6/PGK1/ADAM10/CPE/BACE2/PLAUR/CTSH/DHCR24/BAD/PLAT/MBTPS1/C1R/TMPRSS4/IFT172/SERPINE2/GSN/LPCAT3/SPCS3/PRNP/PMPCB/YME1L1/HTRA2/C1RL/MYH9/STOML2/PSENEN	45
GO:0036003	BP	GO:0036003	positive regulation of transcription from RNA polymerase II promoter in response to stress	8/1966	18/18614	0.000252096	0.000252096	0.00321834	ATF6B/HSPA5/HIF1A/TP53/KLF2/CEBPB/MUC1/VEGFA	8
GO:1904872	BP	GO:1904872	regulation of telomerase RNA localization to Cajal body	8/1966	18/18614	0.000252096	0.000252096	0.00321834	CCT6A/DKC1/EXOSC10/CCT5/CCT4/CCT2/CCT7/TCP1	8
GO:0046598	BP	GO:0046598	positive regulation of viral entry into host cell	7/1966	14/18614	0.000254261	0.000254261	0.00321834	TMPRSS2/HLA-DRB1/LGALS1/CD74/LGALS9/TRIM38/TMPRSS4	7
GO:0075294	BP	GO:0075294	positive regulation by symbiont of entry into host	7/1966	14/18614	0.000254261	0.000254261	0.00321834	TMPRSS2/HLA-DRB1/LGALS1/CD74/LGALS9/TRIM38/TMPRSS4	7
GO:1902043	BP	GO:1902043	positive regulation of extrinsic apoptotic signaling pathway via death domain receptors	7/1966	14/18614	0.000254261	0.000254261	0.00321834	MAL/THBS1/SKIL/PEA15/PTEN/PMAIP1/TIMP3	7
GO:1990173	BP	GO:1990173	protein localization to nucleoplasm	7/1966	14/18614	0.000254261	0.000254261	0.00321834	CCT6A/DKC1/CCT5/CCT4/CCT2/CCT7/TCP1	7
GO:0031960	BP	GO:0031960	response to corticosteroid	33/1966	166/18614	0.000256473	0.000256473	0.00323744	FAM107A/CLDN1/PAM/MDK/CCND1/DDIT4/SCNN1B/COL1A1/FOSB/ZFP36L2/PTGDS/SCNN1A/ASS1/MAOB/A2M/POR/ERRFI1/BAD/PLAT/NR3C1/RHOA/FBXO32/ZFP36/AIFM1/AREG/ALPL/ANXA1/CYBA/TYMS/UBE2L3/RAN/IGFBP2/TNF	33
GO:0033119	BP	GO:0033119	negative regulation of RNA splicing	10/1966	27/18614	0.000262175	0.000262175	0.00328439	RPS13/SRSF7/SRSF10/SRSF4/PCBP4/C1QBP/HNRNPA2B1/RPS26/RNPS1/RBM42	10
GO:1904666	BP	GO:1904666	regulation of ubiquitin protein ligase activity	10/1966	27/18614	0.000262175	0.000262175	0.00328439	CDKN1B/MAD2L2/RPS15/PTEN/RPL23/RPS7/CDC20/RPS20/UBE2C/RPL5	10
GO:0048864	BP	GO:0048864	stem cell development	21/1966	88/18614	0.000262331	0.000262331	0.00328439	FN1/HTR2B/JAG1/EDN3/SEMA6A/HIF1A/SOX9/CDH2/SEMA4B/NRP2/FOLR1/WNT7A/PEF1/SEMA3C/SETD2/CDC42/TCOF1/PDCD6/SEMA3B/CITED2/ERBB4	21
GO:0007272	BP	GO:0007272	ensheathment of neurons	30/1966	146/18614	0.000264552	0.000264552	0.00329429	NCSTN/RXRG/MAL/CLU/TG/NTRK2/CTSC/PMP22/TMEM98/ORMDL3/KLK8/PTN/KLK6/RNF10/CD9/DEGS1/ZNF24/NAB2/NDRG1/TYMP/ZPR1/MAL2/PTEN/SIRT2/LPIN1/PLEC/RARG/EGR2/SOD1/TNF	30
GO:0008366	BP	GO:0008366	axon ensheathment	30/1966	146/18614	0.000264552	0.000264552	0.00329429	NCSTN/RXRG/MAL/CLU/TG/NTRK2/CTSC/PMP22/TMEM98/ORMDL3/KLK8/PTN/KLK6/RNF10/CD9/DEGS1/ZNF24/NAB2/NDRG1/TYMP/ZPR1/MAL2/PTEN/SIRT2/LPIN1/PLEC/RARG/EGR2/SOD1/TNF	30
GO:0006446	BP	GO:0006446	regulation of translational initiation	20/1966	82/18614	0.000266965	0.000266965	0.00331538	EIF2AK2/EIF1/PPP1R15A/EIF3B/CSDE1/POLR2G/FMR1/PPP1R15B/EIF4G3/DNAJC3/EIF4EBP3/EIF2AK1/EIF5/EIF4EBP1/MTIF2/HSPB1/EIF3E/LARP1/EIF1B/TNF	20
GO:0002504	BP	GO:0002504	antigen processing and presentation of peptide or polysaccharide antigen via MHC class II	12/1966	37/18614	0.000276376	0.000276376	0.00341088	HLA-DQA1/HLA-DMB/HLA-DPA1/HLA-DPB1/HLA-DQB1/HLA-DRB1/THBS1/HLA-DOA/HLA-DRB5/CD74/HLA-DRA/B2M	12
GO:0043516	BP	GO:0043516	regulation of DNA damage response, signal transduction by p53 class mediator	12/1966	37/18614	0.000276376	0.000276376	0.00341088	SOX4/DDX5/CD74/CD44/ING4/TP53/MSX1/ATM/PSMD10/PMAIP1/ZNHIT1/MIF	12
GO:0010639	BP	GO:0010639	negative regulation of organelle organization	60/1966	362/18614	0.00027729	0.00027729	0.00341088	AURKAIP1/MAP2/IER3/MET/NAA10/DLC1/CLU/CGNL1/NUPR1/INPP5K/RHPN2/TSPO/CAPZB/SUB1/LIF/YAP1/CHMP4B/TMSB4X/FKBP4/MAD2L2/TMEM14A/ADD3/TP53/ARHGEF2/CAPZA1/ANAPC15/TIGAR/LIMA1/EXOSC10/TMEM39A/WASF2/STYXL1/MYADM/ATM/SEC22B/MAP4/PSMD10/GSN/SLC25A5/DYNC1LI1/TERF2IP/CAPZA2/TWF1/GDI2/RDX/CDC20/TACSTD2/GHITM/TPX2/RAD50/RAD21/HNRNPC/GPX1/PPIF/BIRC5/PFN1/TMOD1/TMSB10/CIB1/SLC25A6	60
GO:0006099	BP	GO:0006099	tricarboxylic acid cycle	11/1966	32/18614	0.000278356	0.000278356	0.00341088	IDH3G/MRPS36/IDH2/SDHB/SDHA/SDHD/DLAT/MDH2/SUCLG2/PDHB/FH	11
GO:0035456	BP	GO:0035456	response to interferon-beta	11/1966	32/18614	0.000278356	0.000278356	0.00341088	IFITM1/IFITM3/XAF1/BST2/STAT1/IFI16/OAS1/IFITM2/PNPT1/HTRA2/NDUFA13	11
GO:0009165	BP	GO:0009165	nucleotide biosynthetic process	51/1966	295/18614	0.000279245	0.000279245	0.00341269	ENO1/NDUFS5/ACSL4/NNMT/SLC27A2/ACAT1/ELOVL5/HPRT1/NDUFA9/PPCS/PDK4/NDUFA3/UQCC3/PPT1/ELOVL1/CMPK2/TMSB4X/NADK/AK2/SDHB/CTPS1/NUDT2/PAICS/NPR1/DLD/SDHA/SDHD/PARP10/NAMPT/DLAT/NDUFB4/ALDOA/PRPS2/SLC25A1/NDUFC1/PARP9/NDUFS3/DGUOK/RRM2/DUT/NDUFB11/PDHB/NDUFAB1/IMPDH2/TYMS/NDUFA13/STOML2/GUK1/NME2/NME3/NDUFB2	51
GO:1903008	BP	GO:1903008	organelle disassembly	29/1966	140/18614	0.000287921	0.000287921	0.00350942	FUNDC2/OPTN/HIF1A/MAP1LC3B/SNX7/TSPO/FBXL4/PHB2/MCTS1/NEDD9/TP53/ATG13/HK2/TIGAR/CDK1/ASCC3/GABARAPL2/SLC25A5/UFL1/MAP1LC3A/PARK7/ATG5/MTIF2/WIPI2/TEX264/HTRA2/FIS1/KIF9/VDAC1	29
GO:0051607	BP	GO:0051607	defense response to virus	52/1966	303/18614	0.000293973	0.000293973	0.00357372	ISG15/IFI6/IFI44L/EIF2AK2/IFITM1/IFITM3/DDIT4/IFI27/BST2/MX1/MAP3K14/NDUFAF4/STAT1/IFIT1/IFI16/SAMHD1/IFIT3/IFNGR2/OAS1/ATAD3A/DDX60/PHB2/MX2/RSAD2/GBP1/IFIT5/IFIH1/TICAM1/OAS3/TRIM38/RTP4/IFITM2/DNAJC3/GBP3/DDX17/CXCL10/IFIT2/NMB/ATG5/SETD2/EXOSC4/ZC3HAV1/PARP9/TNFAIP3/G3BP1/C1QBP/PMAIP1/PQBP1/PCBP2/PML/ZC3H12A/VAMP8	52
GO:0071383	BP	GO:0071383	cellular response to steroid hormone stimulus	39/1966	209/18614	0.000296673	0.000296673	0.00358524	RXRG/TFPI/FAM107A/AR/SCGB2A1/DDIT4/LMO3/SCNN1B/DDX5/ZFP36L2/SCNN1A/PTGES3/ASS1/PHB2/CALR/NCOR1/YAP1/FKBP4/ERRFI1/PLAT/NR3C1/PKN1/RHOA/HDAC1/DDX17/UFL1/PARK7/FBXO32/ZFP36/AIFM1/URI1/ANXA1/UBE2L3/PAGR1/LBH/RAN/YWHAH/ATP1A1/ABHD2	39
GO:0033559	BP	GO:0033559	unsaturated fatty acid metabolic process	25/1966	114/18614	0.000296758	0.000296758	0.00358524	GSTM1/EPHX1/FABP5/PTGS1/ELOVL5/PTGDS/HPGD/PTGES3/GSTM2/TNFRSF1A/ATP6V1B1/ELOVL1/DEGS1/CD74/GSTP1/ACAA1/ABHD12/SCD5/FADS3/EDN2/CBR1/SCP2/ANXA1/GPX1/MIF	25
GO:0051438	BP	GO:0051438	regulation of ubiquitin-protein transferase activity	16/1966	59/18614	0.000297255	0.000297255	0.00358524	CDKN1B/MAD2L2/DCUN1D5/BAG5/STUB1/RPS15/RPS2/PTEN/PARK7/RPL23/RPS7/CDC20/RPS20/UBE2C/RPL5/UBE2L3	16
GO:0097305	BP	GO:0097305	response to alcohol	45/1966	252/18614	0.000299557	0.000299557	0.00360357	CLDN1/ADCYAP1R1/CLDN3/TP53INP1/CAT/CCND1/GATA3/CD27/SCNN1B/FOSB/GNB1/CLDN7/P2RY6/HPGD/TSPO/SCNN1A/FDX1/CTNNA1/MAOB/CDH1/A2M/OXCT1/TGFBR3/JUP/BAD/ITPR2/BIRC2/ADAM15/RPL15/KLF2/HNRNPD/CDK1/RHOA/LRP6/AHR/AIFM1/SOD2/HDAC2/SOD1/PSMD14/CYBA/TYMS/LARP1/CDK4/TNF	45
GO:0031641	BP	GO:0031641	regulation of myelination	14/1966	48/18614	0.000308265	0.000308265	0.00368685	RXRG/TG/CTSC/TMEM98/KLK8/PTN/RNF10/TYMP/ZPR1/SIRT2/LPIN1/RARG/EGR2/TNF	14
GO:0045047	BP	GO:0045047	protein targeting to ER	14/1966	48/18614	0.000308265	0.000308265	0.00368685	SSR3/SEC62/HSPA5/SPCS2/BAG6/CHMP4B/GET4/UBL4A/SEC61G/SRP14/SPCS3/SRP72/SEC63/ZFAND2A	14
GO:0035148	BP	GO:0035148	tube formation	31/1966	154/18614	0.000308937	0.000308937	0.00368685	PAX8/SOX4/DLC1/NFIB/GATA3/PAX2/SPINT1/SDC4/HIF1A/SOX9/BRD2/FOLR1/DVL1/TCTN1/TGM2/HECTD1/PTK7/IFT172/TEAD2/ITGB1BP1/SDCCAG8/RALA/SETD2/RARG/YWHAZ/RPS7/CTHRC1/FZD3/PFN1/CITED2/VEGFA	31
GO:0007589	BP	GO:0007589	body fluid secretion	21/1966	89/18614	0.00030968	0.00030968	0.00368685	SLC4A5/OXTR/PAM/DDR1/CCND1/SCNN1B/AGR2/HIF1A/ANO1/WNK1/HK2/NR1H2/SLC29A1/NPR1/AQP5/ATG5/CAV1/CYBA/ERBB4/VAMP8/VEGFA	21
GO:0070371	BP	GO:0070371	ERK1 and ERK2 cascade	57/1966	341/18614	0.000312042	0.000312042	0.00370231	CHI3L1/FN1/EPHA4/HTR2B/OXTR/NPNT/SPRY1/AGER/EZR/NPY/LMO3/DUSP6/CX3CL1/APP/SEMA6A/HLA-DRB1/SOX9/RAP1A/ZFP36L2/CXCL17/P2RY6/GLIPR2/PHB2/LIF/ICAM1/FGF18/GBP1/MT3/CD74/CTSH/CD44/ERRFI1/LGALS9/FERMT2/GSTP1/GNAI2/RRAS/PTPN6/CDK1/APOE/PTEN/ITGB1BP1/EPHA2/TPBG/ITGAV/YWHAZ/CCL20/FAM83D/RAP1B/CCL2/TNF/MIF/CIB1/ERBB4/MYC/JUN/TIMP3	57
GO:1900180	BP	GO:1900180	regulation of protein localization to nucleus	28/1966	134/18614	0.000312586	0.000312586	0.00370231	CCT6A/TMEM98/ORMDL3/DKC1/ZIC1/CTNNA1/FERMT1/LIF/YAP1/CDH1/GLUL/JUP/PKIG/TARDBP/FERMT2/LAMTOR5/CDK1/ZPR1/CCT5/PARK7/CCT4/PARP9/FLNA/CCT2/RAN/ZC3H12A/CCT7/TCP1	28
GO:0032231	BP	GO:0032231	regulation of actin filament bundle assembly	24/1966	108/18614	0.000315433	0.000315433	0.00372646	S100A10/MET/DLC1/CGNL1/CX3CL1/INPP5K/ACTG1/SDC4/APOA1/RHPN2/TPM1/FERMT2/RHOC/WASF2/RHOA/ITGB1BP1/CDC42/RDX/TACSTD2/ROCK2/FLNA/RGCC/RAC1/PFN1	24
GO:0051017	BP	GO:0051017	actin filament bundle assembly	32/1966	161/18614	0.00031662	0.00031662	0.00372868	S100A10/FAM107A/DPYSL3/EZR/MET/DLC1/HSP90B1/CGNL1/CX3CL1/INPP5K/ACTG1/SDC4/APOA1/RHPN2/TPM1/CALD1/NEDD9/FERMT2/RHOC/LIMA1/WASF2/RHOA/ITGB1BP1/CDC42/RDX/TACSTD2/ROCK2/FLNA/RGCC/RAC1/MARCKS/PFN1	32
GO:2000278	BP	GO:2000278	regulation of DNA biosynthetic process	26/1966	121/18614	0.000318883	0.000318883	0.00372868	CDKN1A/CCT6A/MEAF6/DKC1/PTGES3/KLF4/JADE1/ING4/TP53/EXOSC10/MAPK15/HNRNPD/ATM/HSP90AB1/CCT5/USP1/CCT4/DNAJC2/RGCC/HNRNPC/CCT2/HNRNPA2B1/TNF/CCT7/TCP1/MYC	26
GO:0034504	BP	GO:0034504	protein localization to nucleus	52/1966	304/18614	0.000319008	0.000319008	0.00372868	SP100/CDKN1A/CCT6A/TMEM98/ORMDL3/COL1A1/NFKBIA/SOX9/DKC1/ZIC1/CTNNA1/FERMT1/XPO1/PHB2/CALR/LIF/YAP1/CDH1/STAT3/DVL1/GLUL/JUP/ARL2/TP53/MSX1/PKIG/SUN1/TARDBP/CBLB/FERMT2/RPF2/LAMTOR5/RPAIN/CDK1/ZPR1/CCT5/HDGF/PARK7/RPL23/CCT4/AKIRIN2/PARP9/TXN/APPL1/FLNA/CCT2/PML/RAN/CHCHD10/ZC3H12A/CCT7/TCP1	52
GO:0140546	BP	GO:0140546	defense response to symbiont	52/1966	304/18614	0.000319008	0.000319008	0.00372868	ISG15/IFI6/IFI44L/EIF2AK2/IFITM1/IFITM3/DDIT4/IFI27/BST2/MX1/MAP3K14/NDUFAF4/STAT1/IFIT1/IFI16/SAMHD1/IFIT3/IFNGR2/OAS1/ATAD3A/DDX60/PHB2/MX2/RSAD2/GBP1/IFIT5/IFIH1/TICAM1/OAS3/TRIM38/RTP4/IFITM2/DNAJC3/GBP3/DDX17/CXCL10/IFIT2/NMB/ATG5/SETD2/EXOSC4/ZC3HAV1/PARP9/TNFAIP3/G3BP1/C1QBP/PMAIP1/PQBP1/PCBP2/PML/ZC3H12A/VAMP8	52
GO:0048002	BP	GO:0048002	antigen processing and presentation of peptide antigen	18/1966	71/18614	0.000319668	0.000319668	0.00372868	HLA-DQA1/HLA-DMB/HLA-DPA1/HLA-DPB1/PDIA3/HLA-DQB1/HLA-DRB1/HLA-B/HLA-DOA/TAPBPL/CALR/HLA-DRB5/CD74/HLA-DRA/HLA-F/HLA-C/TAP1/B2M	18
GO:0006469	BP	GO:0006469	negative regulation of protein kinase activity	40/1966	217/18614	0.000324933	0.000324933	0.00377099	UCHL1/SPRY1/CDKN1A/CDKN1B/GPRC5A/INPP5K/PRKAR1A/TRIB1/LRP5/PRKAR2A/PRKAR1B/CDKN2C/GADD45A/SH3BP5/DVL1/ERRFI1/CDKN2A/PKIG/DUSP16/NR2F2/CBLB/CHORDC1/GSTP1/THY1/PTPN6/SLC8A1/PKN1/APOE/PTEN/ITGB1BP1/PARK7/PPP1R1B/LRP6/CAV1/PLEC/PPIA/GADD45B/HSPB1/TNFAIP3/SFN	40
GO:0009152	BP	GO:0009152	purine ribonucleotide biosynthetic process	40/1966	217/18614	0.000324933	0.000324933	0.00377099	ENO1/NDUFS5/ACSL4/SLC27A2/ACAT1/ELOVL5/HPRT1/NDUFA9/PPCS/PDK4/NDUFA3/UQCC3/PPT1/ELOVL1/TMSB4X/AK2/SDHB/NUDT2/PAICS/NPR1/DLD/SDHA/SDHD/DLAT/NDUFB4/ALDOA/PRPS2/SLC25A1/NDUFC1/NDUFS3/DGUOK/NDUFB11/PDHB/NDUFAB1/IMPDH2/NDUFA13/STOML2/NME2/NME3/NDUFB2	40
GO:0032434	BP	GO:0032434	regulation of proteasomal ubiquitin-dependent protein catabolic process	29/1966	141/18614	0.000326541	0.000326541	0.00378014	RNF144B/CLU/TRIB1/USP5/XPO1/BAG6/DVL1/SMARCC1/BAG5/HECTD1/RNF19B/STUB1/HSP90AB1/SIRT2/PSMD10/UFL1/PARK7/PHF20L1/GIPC1/RAD23A/CAV1/ARIH2/BCAP31/SVIP/SDCBP/CDC20/SUMO2/WAC/ZFAND2A	29
GO:1901293	BP	GO:1901293	nucleoside phosphate biosynthetic process	51/1966	297/18614	0.000329614	0.000329614	0.00380228	ENO1/NDUFS5/ACSL4/NNMT/SLC27A2/ACAT1/ELOVL5/HPRT1/NDUFA9/PPCS/PDK4/NDUFA3/UQCC3/PPT1/ELOVL1/CMPK2/TMSB4X/NADK/AK2/SDHB/CTPS1/NUDT2/PAICS/NPR1/DLD/SDHA/SDHD/PARP10/NAMPT/DLAT/NDUFB4/ALDOA/PRPS2/SLC25A1/NDUFC1/PARP9/NDUFS3/DGUOK/RRM2/DUT/NDUFB11/PDHB/NDUFAB1/IMPDH2/TYMS/NDUFA13/STOML2/GUK1/NME2/NME3/NDUFB2	51
GO:0051131	BP	GO:0051131	chaperone-mediated protein complex assembly	9/1966	23/18614	0.000330104	0.000330104	0.00380228	HOPX/CLU/PTGES3/PSMG3/STUB1/HSP90AB1/CCT2/HSPD1/PSMG1	9
GO:0051251	BP	GO:0051251	positive regulation of lymphocyte activation	55/1966	327/18614	0.000336548	0.000336548	0.00386683	CD55/PELI1/SOX4/AGER/HLA-DQA1/HLA-DMB/HLA-DPA1/HLA-DPB1/CDKN1A/MDK/GATA3/CD27/IRS2/LAMP1/MMP14/HLA-DQB1/SMARCE1/HLA-DRB1/EGR3/LEF1/IL6ST/HLA-DOA/TNFRSF14/ZP3/HLA-DRB5/LGALS1/CD74/HLA-DRA/MAD2L2/BAD/NFKBIZ/CD24/LGALS9/TICAM1/SMARCC1/HLA-F/THY1/PTPN6/RHOA/SMARCD3/DNAJA3/CAV1/NKAP/STAT6/AKIRIN2/ANXA1/CCL2/ACTB/HSPD1/IGF2/IGFBP2/CD81/B2M/MIF/NFKBID	55
GO:0060428	BP	GO:0060428	lung epithelium development	13/1966	43/18614	0.000340166	0.000340166	0.00389869	NFIB/NKX2-1/AGR2/SOX9/SPDEF/GATA6/YAP1/ERRFI1/KLF2/AIMP2/CDC42/FOXJ1/KRAS	13
GO:0046700	BP	GO:0046700	heterocycle catabolic process	76/1966	488/18614	0.000344787	0.000344787	0.00394183	YBX1/PDE4D/GDA/VIM/ENTPD1/YBX3/NUDT4/CIRBP/ACAT1/BTG2/PABPC4/HNRNPA0/DDX5/HPRT1/DERA/DKC1/ZFP36L2/DFFA/SAMHD1/LSM4/BLVRB/SYNCRIP/BLVRA/CSDE1/TOB1/MGAT1/SERBP1/POLR2G/UPF3A/SECISBP2/FMR1/SLIRP/LSM6/TARDBP/LSM7/EXOSC10/MAGOHB/TYMP/PDE4C/MRTO4/HNRNPD/PKP3/RBM38/ATM/ZPR1/CARHSP1/PNRC1/NUDT3/PDE9A/EXOSC7/NUDT1/AGO3/ZFP36/AIFM1/NUDT5/UROD/EXOSC4/ZC3HAV1/PCBP4/DDX49/RNASEH2C/PNPT1/HSF1/LSM5/EIF3E/ROCK2/…	76
GO:0043524	BP	GO:0043524	negative regulation of neuron apoptotic process	31/1966	155/18614	0.000347822	0.000347822	0.00396669	CITED1/NTRK2/MDK/CCND1/CX3CL1/GRN/HIF1A/BTG2/IL6ST/GPI/PPT1/CRLF1/NRBP2/MT3/MECP2/GCLM/RHOA/OXR1/ZPR1/APOE/HDGF/PARK7/KRAS/SOD2/NR4A2/SOD1/TMBIM4/CEBPB/CCL2/SET/JUN	31
GO:0006364	BP	GO:0006364	rRNA processing	40/1966	218/18614	0.000358182	0.000358182	0.00406472	NOP2/WBP11/DKC1/EBNA1BP2/ERI3/LYAR/LSM6/PA2G4/RPS16/RPF2/RPS8/EXOSC10/RPS17/MRTO4/TSR2/TSR3/GTF2H5/RPS15/RPP30/DDX17/RPS21/NSA2/EXOSC7/RPL14/RPS25/BOP1/RPS19/RPUSD1/RPS7/EXOSC4/RPS28/DDX49/IMP3/POP7/NIFK/IMP4/RPS27/RPL5/SBDS/FBL	40
GO:0007179	BP	GO:0007179	transforming growth factor beta receptor signaling pathway	40/1966	218/18614	0.000358182	0.000358182	0.00406472	NPNT/SPRY1/CITED1/HSPA5/NKX2-1/GLG1/THBS1/STRAP/HPGD/SKIL/FKBP1A/GDF15/FERMT1/FMOD/STAT3/FOLR1/TGFBR3/TP53/ITGB8/FERMT2/LTBP1/STUB1/PEG10/HSP90AB1/ARID4B/HDAC1/LTBP4/VASN/FNTA/SMAD1/GIPC1/LTBP3/CAV1/SDCBP/DKK3/APPL1/HDAC2/PML/CITED2/JUN	40
GO:0060541	BP	GO:0060541	respiratory system development	39/1966	211/18614	0.00036212	0.00036212	0.00409931	CHI3L1/EPAS1/IGFBP5/HOPX/SPRY1/DLX5/NFIB/MMP14/NKX2-1/AGR2/SFTPD/SOX9/SPDEF/LEF1/PTGES3/DLG5/ASS1/GATA6/LIF/YAP1/BAG6/FGF18/CTSH/ERRFI1/WT1/PHF14/KLF2/PTK7/EDN2/MAN1A2/LTBP3/AIMP2/CDC42/RARG/FOXJ1/KRAS/YWHAZ/TNF/VEGFA	39
GO:0038061	BP	GO:0038061	NIK/NF-kappaB signaling	29/1966	142/18614	0.000369677	0.000369677	0.0041746	CHI3L1/EIF2AK2/AGER/IRAK1/CD27/TRAF4/APP/NFKBIA/MAP3K14/PRDX1/NMI/PHB2/CALR/PTP4A3/TMSB4X/LGALS9/BIRC3/BIRC2/LIMS1/RHOA/LITAF/TERF2IP/AGO3/UACA/HDAC7/IFI35/ZC3H12A/TNF/ACTN4	29
GO:0090596	BP	GO:0090596	sensory organ morphogenesis	47/1966	269/18614	0.000371701	0.000371701	0.00418719	EFEMP1/MEIS1/PAX8/TENM3/TBX18/DLX5/EYA1/NTRK2/TSKU/GATA3/PAX2/LHX1/TSHZ1/JAG1/HIF1A/SOX9/ZIC1/LRP5/FAT1/ATP6V1B1/NKD1/STAT3/DVL1/TFAP2A/MSX1/SLC44A4/THY1/MYO6/PTK7/RING1/IFT172/HDAC1/AQP5/RPL38/EPHA2/HIPK1/INSIG1/RARG/FRZB/CTHRC1/MFAP2/C12orf57/HDAC2/SOD1/FZD3/CITED2/VEGFA	47
GO:1903131	BP	GO:1903131	mononuclear cell differentiation	74/1966	474/18614	0.000380984	0.000380984	0.00428076	SOX4/AGER/TMEM176B/MDK/GATA3/CD27/MMP14/MT1G/TMEM98/IKZF3/KDELR1/SLC39A7/SMARCE1/HLA-DRB1/EGR3/HLA-B/IFI16/ZFP36L2/PKNOX1/LEF1/RPL22/CTNNBIP1/CDK6/TPD52/UBD/HLA-DOA/TNFSF8/FZD7/LTBR/LGALS1/STAT3/JUNB/RSAD2/ITGB1/CD74/HLA-DRA/BAD/NFKBIZ/TP53/ITGB8/LGALS9/HDAC9/SMARCC1/CEBPG/PHF14/PTPN6/HECTD1/RHOA/ATM/SLC25A5/ITFG2/SMARCD3/IRF2BP2/ATG5/DNAJA3/NKAP/STAT6/FOXJ1/TOP2B/ANXA1/SOD1/CSF1/EGR1/CEBPB/TUSC2…	74
GO:0006164	BP	GO:0006164	purine nucleotide biosynthetic process	46/1966	262/18614	0.000381865	0.000381865	0.00428076	ENO1/NDUFS5/ACSL4/NNMT/SLC27A2/ACAT1/ELOVL5/HPRT1/NDUFA9/PPCS/PDK4/NDUFA3/UQCC3/PPT1/ELOVL1/TMSB4X/NADK/AK2/SDHB/NUDT2/PAICS/NPR1/DLD/SDHA/SDHD/PARP10/NAMPT/DLAT/NDUFB4/ALDOA/PRPS2/SLC25A1/NDUFC1/PARP9/NDUFS3/DGUOK/NDUFB11/PDHB/NDUFAB1/IMPDH2/NDUFA13/STOML2/GUK1/NME2/NME3/NDUFB2	46
GO:0071677	BP	GO:0071677	positive regulation of mononuclear cell migration	18/1966	72/18614	0.000384728	0.000384728	0.00430239	S100A14/AGER/APP/CXCL17/TNFRSF14/CALR/ADAM10/NEDD9/WNK1/LGALS9/RHOA/CXCL10/LGALS3/CCL20/C1QBP/ANO6/CSF1/TNF	18
GO:0010043	BP	GO:0010043	response to zinc ion	14/1966	49/18614	0.000390087	0.000390087	0.00435176	PAM/CRIP1/MT2A/MT1E/MT1M/MT1A/MT1F/MT1G/MT1H/MT1X/TSPO/ASS1/SLC30A1/SOD2	14
GO:0042772	BP	GO:0042772	DNA damage response, signal transduction resulting in transcription	8/1966	19/18614	0.000395254	0.000395254	0.00435665	SP100/CDKN1A/MAD2L2/ING4/TP53/FOXM1/MUC1/ZNHIT1	8
GO:0090670	BP	GO:0090670	RNA localization to Cajal body	8/1966	19/18614	0.000395254	0.000395254	0.00435665	CCT6A/DKC1/EXOSC10/CCT5/CCT4/CCT2/CCT7/TCP1	8
GO:0090671	BP	GO:0090671	telomerase RNA localization to Cajal body	8/1966	19/18614	0.000395254	0.000395254	0.00435665	CCT6A/DKC1/EXOSC10/CCT5/CCT4/CCT2/CCT7/TCP1	8
GO:0090672	BP	GO:0090672	telomerase RNA localization	8/1966	19/18614	0.000395254	0.000395254	0.00435665	CCT6A/DKC1/EXOSC10/CCT5/CCT4/CCT2/CCT7/TCP1	8
GO:0090685	BP	GO:0090685	RNA localization to nucleus	8/1966	19/18614	0.000395254	0.000395254	0.00435665	CCT6A/DKC1/EXOSC10/CCT5/CCT4/CCT2/CCT7/TCP1	8
GO:0061140	BP	GO:0061140	lung secretory cell differentiation	6/1966	11/18614	0.0003977	0.0003977	0.00436274	NFIB/NKX2-1/AGR2/SPDEF/GATA6/AIMP2	6
GO:0061418	BP	GO:0061418	regulation of transcription from RNA polymerase II promoter in response to hypoxia	6/1966	11/18614	0.0003977	0.0003977	0.00436274	HIF1A/TP53/SIRT2/EGR1/CITED2/VEGFA	6
GO:0042770	BP	GO:0042770	signal transduction in response to DNA damage	35/1966	184/18614	0.000408021	0.000408021	0.00446533	SP100/SOX4/IER3/CDKN1A/BRCC3/CCND1/CDKN1B/DDX5/GADD45A/CD74/CD44/MAD2L2/MAP2K6/ING4/TP53/FBXO6/MSX1/NDRG1/MYO6/CDK1/ATM/PRPF19/BID/PSMD10/RPA2/PLK2/PARP9/FOXM1/PMAIP1/WAC/RHNO1/MUC1/PML/ZNHIT1/MIF	35
GO:0022612	BP	GO:0022612	gland morphogenesis	26/1966	123/18614	0.000417389	0.000417389	0.00455703	KDM5B/IGFBP5/DDR1/AR/NFIB/MDK/CRIP1/SOX9/PTN/LRP5/PHB2/TGM2/TGFA/NR3C1/CAPN1/SEMA3C/EPHA2/CAV1/AREG/STAT6/RARG/TNFAIP3/CSF1/CEBPB/PML/TNF	26
GO:0001503	BP	GO:0001503	ossification	68/1966	429/18614	0.000420742	0.000420742	0.00458277	ISG15/IGFBP5/CHRD/NPNT/SLC26A2/DLX5/CITED1/IFITM1/CAT/MDK/LRP4/MMP14/SMOC1/COL1A1/JAG1/RRBP1/HIF1A/SOX9/DDX5/PTN/LEF1/IL6ST/CTNNBIP1/FHL2/CDK6/SYNCRIP/LRP5/CRIM1/ATP6V1B1/TOB1/YAP1/CLEC11A/NOTUM/FGF18/JUNB/BCAP29/NAB2/TFAP2A/MAP2K6/EXT2/FERMT2/SLC8A1/EBP/TPM4/RHOA/RPS15/ID3/RPL38/UFL1/PSMC2/EPHA2/SMAD1/LTBP3/AREG/ALPL/HDAC7/EGR2/CTHRC1/ANO6/CSF1/HNRNPC/CEBPB/PAM16/IGF2/TNF/SBDS/FBL/MGP	68
GO:1904874	BP	GO:1904874	positive regulation of telomerase RNA localization to Cajal body	7/1966	15/18614	0.000433329	0.000433329	0.00469766	CCT6A/DKC1/CCT5/CCT4/CCT2/CCT7/TCP1	7
GO:2000767	BP	GO:2000767	positive regulation of cytoplasmic translation	7/1966	15/18614	0.000433329	0.000433329	0.00469766	YBX1/YBX3/SYNCRIP/CSDE1/CNBP/HNRNPD/PKM	7
GO:0043620	BP	GO:0043620	regulation of DNA-templated transcription in response to stress	13/1966	44/18614	0.000436623	0.000436623	0.00471121	EPAS1/ATF6B/HSPA5/HIF1A/TP53/KLF2/SIRT2/EGR1/CEBPB/MUC1/CITED2/JUN/VEGFA	13
GO:1900026	BP	GO:1900026	positive regulation of substrate adhesion-dependent cell spreading	13/1966	44/18614	0.000436623	0.000436623	0.00471121	S100A10/MDK/APOA1/CALR/NEDD9/FERMT2/MYADM/LIMS1/CDC42/C1QBP/FLNA/RAC1/CIB1	13
GO:0050870	BP	GO:0050870	positive regulation of T cell activation	44/1966	249/18614	0.000438624	0.000438624	0.00471285	CD55/SOX4/AGER/HLA-DQA1/HLA-DMB/HLA-DPA1/HLA-DPB1/MDK/GATA3/CD27/HLA-DQB1/SMARCE1/HLA-DRB1/EGR3/LEF1/IL6ST/HLA-DOA/TNFRSF14/ZP3/HLA-DRB5/LGALS1/CD74/HLA-DRA/BAD/NFKBIZ/CD24/LGALS9/SMARCC1/THY1/PTPN6/RHOA/SMARCD3/DNAJA3/CAV1/NKAP/ANXA1/CCL2/ACTB/HSPD1/IGF2/IGFBP2/CD81/B2M/NFKBID	44
GO:0007043	BP	GO:0007043	cell-cell junction assembly	31/1966	157/18614	0.000438822	0.000438822	0.00471285	CLDN1/CLDN16/HOPX/CLDN3/CLDN4/CDH3/ACTG1/CDH2/CLDN7/DLG5/CTNNA1/CD9/OCLN/CDH1/PKP2/JUP/MARVELD2/ARL2/VCL/RHOC/MPP7/PKP3/RHOA/PDCD6IP/EPHA2/HIPK1/CAV1/HDAC7/ROCK2/ACTB/TNF	31
GO:0031397	BP	GO:0031397	negative regulation of protein ubiquitination	20/1966	85/18614	0.000443295	0.000443295	0.00474983	ISG15/SOX4/TSPO/MAD2L2/BAG5/RPS15/USP4/PARP10/UFL1/PARK7/ATG5/CAV1/RPL23/PPIA/RPS7/CDC20/RPS20/TNFAIP3/RPL5/VPS28	20
GO:1905517	BP	GO:1905517	macrophage migration	16/1966	61/18614	0.000448246	0.000448246	0.00479173	MDK/MMP14/CX3CL1/SFTPD/THBS1/CXCL17/CNN2/CD9/SAA1/EDN2/LGALS3/RARRES2/CSF1/CCL2/CD81/MIF	16
GO:2000736	BP	GO:2000736	regulation of stem cell differentiation	19/1966	79/18614	0.000455031	0.000455031	0.004853	EIF2AK2/JAG1/SOX9/ZFP36L2/PTN/CDK6/YAP1/STAT3/MTCH2/TEAD2/HDAC1/LTBP3/ZFP36/SOX17/TACSTD2/NUDT21/HDAC2/LBH/CHD4	19
GO:1901224	BP	GO:1901224	positive regulation of NIK/NF-kappaB signaling	17/1966	67/18614	0.000459325	0.000459325	0.00488748	EIF2AK2/AGER/IRAK1/CD27/APP/NMI/PHB2/CALR/PTP4A3/LGALS9/LIMS1/RHOA/TERF2IP/AGO3/IFI35/TNF/ACTN4	17
GO:0032102	BP	GO:0032102	negative regulation of response to external stimulus	70/1966	446/18614	0.000464303	0.000464303	0.00492907	ISG15/CALCRL/TFPI/EPHA4/IER3/NPY/CLDN3/MDK/GATA3/CX3CL1/GRN/KLK8/SEMA6A/FAM3A/HLA-DRB1/HLA-B/TRIB1/IFI16/SAMHD1/THBS1/CARD16/CXCL17/APOA1/BANF1/ARG2/OAS1/TNFRSF1A/LYAR/NMI/SEMA4B/CD9/KLF4/SLC39A8/SAA1/A2M/PLAUR/DVL1/LDLR/PSMA1/PLAT/PLXNA3/LGALS9/NR1H2/OAS3/HLA-F/GSTP1/TRIM38/SEMA3C/APOE/PTEN/SIRT2/SERPINE2/LPCAT3/PLK2/ATG5/ZFP36/RPS19/NENF/VPS35/TNFAIP3/C1QBP/SOD1/SEMA3B/SHARPIN/GPX1/PCBP2/CCL2/P…	70
GO:0002696	BP	GO:0002696	positive regulation of leukocyte activation	61/1966	377/18614	0.000474468	0.000474468	0.0050254	CD55/PELI1/SOX4/AGER/HLA-DQA1/HLA-DMB/HLA-DPA1/HLA-DPB1/CDKN1A/MDK/GAB2/CTSC/GATA3/CD27/IRS2/LAMP1/MMP14/HLA-DQB1/SMARCE1/HLA-DRB1/EGR3/THBS1/LEF1/IL6ST/HLA-DOA/TNFRSF14/ZP3/HLA-DRB5/LGALS1/CD74/HLA-DRA/MAD2L2/BAD/NFKBIZ/CD24/LGALS9/TICAM1/SMARCC1/HLA-F/THY1/VAMP7/PTPN6/RHOA/SMARCD3/DNAJA3/CAV1/NKAP/STAT6/AKIRIN2/ANXA1/CCL2/ACTB/HSPD1/IGF2/IGFBP2/CD81/TNF/B2M/MIF/NFKBID/VAMP8	61
GO:1900543	BP	GO:1900543	negative regulation of purine nucleotide metabolic process	9/1966	24/18614	0.000478952	0.000478952	0.00504967	IER3/DDIT4/NUPR1/TSPO/NCOR1/STAT3/TP53/TIGAR/FIS1	9
GO:1903902	BP	GO:1903902	positive regulation of viral life cycle	9/1966	24/18614	0.000478952	0.000478952	0.00504967	TMPRSS2/VPS37B/HLA-DRB1/LGALS1/CD74/FMR1/LGALS9/TRIM38/TMPRSS4	9
GO:0006692	BP	GO:0006692	prostanoid metabolic process	14/1966	50/18614	0.000489747	0.000489747	0.00513996	GSTM1/FABP5/PTGS1/PTGDS/HPGD/PTGES3/TNFRSF1A/ATP6V1B1/CD74/GSTP1/EDN2/CBR1/ANXA1/MIF	14
GO:0006693	BP	GO:0006693	prostaglandin metabolic process	14/1966	50/18614	0.000489747	0.000489747	0.00513996	GSTM1/FABP5/PTGS1/PTGDS/HPGD/PTGES3/TNFRSF1A/ATP6V1B1/CD74/GSTP1/EDN2/CBR1/ANXA1/MIF	14
GO:0061572	BP	GO:0061572	actin filament bundle organization	32/1966	165/18614	0.000497899	0.000497899	0.00519389	S100A10/FAM107A/DPYSL3/EZR/MET/DLC1/HSP90B1/CGNL1/CX3CL1/INPP5K/ACTG1/SDC4/APOA1/RHPN2/TPM1/CALD1/NEDD9/FERMT2/RHOC/LIMA1/WASF2/RHOA/ITGB1BP1/CDC42/RDX/TACSTD2/ROCK2/FLNA/RGCC/RAC1/MARCKS/PFN1	32
GO:0006888	BP	GO:0006888	endoplasmic reticulum to Golgi vesicle-mediated transport	27/1966	131/18614	0.000497946	0.000497946	0.00519389	LMAN2/TMED9/KDELR1/LMAN1/KDELR3/TMED3/BCAP29/TRAPPC3/TMED1/VAMP7/MAPK15/PEF1/ERGIC2/PREB/COPB2/SEC22B/GOLT1B/TMED10/KDELR2/INSIG1/BCAP31/TRAPPC2L/PDCD6/BET1/RAB1B/RAB1A/ARF4	27
GO:0000422	BP	GO:0000422	autophagy of mitochondrion	21/1966	92/18614	0.000499395	0.000499395	0.00519389	FUNDC2/OPTN/HIF1A/MAP1LC3B/SNX7/TSPO/FBXL4/PHB2/TP53/ATG13/HK2/TIGAR/GABARAPL2/SLC25A5/MAP1LC3A/PARK7/ATG5/WIPI2/HTRA2/FIS1/VDAC1	21
GO:0061726	BP	GO:0061726	mitochondrion disassembly	21/1966	92/18614	0.000499395	0.000499395	0.00519389	FUNDC2/OPTN/HIF1A/MAP1LC3B/SNX7/TSPO/FBXL4/PHB2/TP53/ATG13/HK2/TIGAR/GABARAPL2/SLC25A5/MAP1LC3A/PARK7/ATG5/WIPI2/HTRA2/FIS1/VDAC1	21
GO:0018394	BP	GO:0018394	peptidyl-lysine acetylation	33/1966	172/18614	0.000501604	0.000501604	0.00520512	PBXIP1/SOX4/GATA3/MBIP/MEAF6/LEF1/USP22/LIF/BAG6/JADE1/CTBP1/POR/NFKBIZ/ING4/MECP2/TAF12/AUTS2/NOC2L/HINT2/TAF10/PARK7/PHF20L1/NFYC/ATG5/ENY2/DEK/HDAC2/MORF4L1/ACTB/MUC1/PML/MORF4L2/SET	33
GO:0031571	BP	GO:0031571	mitotic G1 DNA damage checkpoint signaling	10/1966	29/18614	0.000510956	0.000510956	0.00527839	CDKN1A/CCND1/CDKN1B/TP53/ATM/RPA2/PLK2/WAC/MUC1/PML	10
GO:0044819	BP	GO:0044819	mitotic G1/S transition checkpoint signaling	10/1966	29/18614	0.000510956	0.000510956	0.00527839	CDKN1A/CCND1/CDKN1B/TP53/ATM/RPA2/PLK2/WAC/MUC1/PML	10
GO:0002065	BP	GO:0002065	columnar/cuboidal epithelial cell differentiation	25/1966	118/18614	0.000514909	0.000514909	0.00529548	SOX4/NPY/NFIB/JAG1/AGR2/HIF1A/SOX9/CDH2/SPDEF/IL6ST/CDK6/DLG5/GATA6/YAP1/KLF4/TUBB/BAD/TIGAR/WDR77/CAV1/KLF5/RARG/CEBPB/TYMS/RHEB	25
GO:0051897	BP	GO:0051897	positive regulation of protein kinase B signaling	25/1966	118/18614	0.000514909	0.000514909	0.00529548	F3/CHI3L1/IGFBP5/GATA3/CX3CL1/MYDGF/THBS1/GDF15/TSPYL5/ITGB1/FERMT2/RTN4/HSP90AB1/ITGB1BP1/PARK7/TPBG/TXN/MAZ/C1QBP/GPX1/NTS/IGF2/TNF/MTDH/FGFR1	25
GO:0008625	BP	GO:0008625	extrinsic apoptotic signaling pathway via death domain receptors	20/1966	86/18614	0.00052118	0.00052118	0.00534804	MAL/SP100/THBS1/SKIL/TNFRSF1A/ICAM1/BAD/ARHGEF2/PEA15/HMGB2/PTEN/BID/PARK7/LGALS3/FAIM/TNFAIP3/PMAIP1/GPX1/TNF/TIMP3	20
GO:0002832	BP	GO:0002832	negative regulation of response to biotic stimulus	26/1966	125/18614	0.000541699	0.000541699	0.00554624	ISG15/GRN/FAM3A/HLA-B/TRIB1/IFI16/SAMHD1/CARD16/BANF1/ARG2/OAS1/LYAR/NMI/A2M/LGALS9/NR1H2/OAS3/HLA-F/TRIM38/SIRT2/ATG5/AHR/RPS19/TNFAIP3/C1QBP/PCBP2	26
GO:0070936	BP	GO:0070936	protein K48-linked ubiquitination	17/1966	68/18614	0.000553029	0.000553029	0.00564969	PELI1/RNF8/IFI27/UBE2E2/NMI/TTC3/UBE2E1/TRIM38/BIRC2/ARIH2/PPIA/RNF4/TNFAIP3/UBE2C/RNF187/UBE2A/UBE2H	17
GO:2001020	BP	GO:2001020	regulation of response to DNA damage stimulus	52/1966	311/18614	0.000555014	0.000555014	0.00565742	SOX4/IER3/RNF8/BRCC3/CLU/EYA1/SMARCE1/DDX5/MEAF6/TPT1/SKIL/USP22/EYA2/CD74/CD44/MAD2L2/ING4/FMR1/TP53/MSX1/SMARCC1/TIGAR/CEBPG/TAF12/RAD51AP1/ATM/TAF10/USP1/BID/PSMD10/RPA2/SMARCD3/TERF2IP/MAGEF1/NUDT16L1/ENY2/SETD2/PPP4R3B/DEK/ACTR2/HSF1/FOXM1/PMAIP1/MORF4L1/PPP4R2/ACTB/MUC1/PML/MORF4L2/ZNHIT1/MIF/MYC	52
GO:1901987	BP	GO:1901987	regulation of cell cycle phase transition	71/1966	457/18614	0.000569041	0.000569041	0.00578759	FAM107A/IER3/CDKN1A/BRCC3/CCND1/CCND2/CDKN1B/SUSD2/APP/SMARCE1/FHL1/ZFP36L2/UBE2E2/CDK2AP2/CDK6/UBD/PHB2/KLF4/CDKN2C/JADE1/RCC2/MAD2L2/CDCA5/ING4/CDKN2A/TP53/MECP2/FBXO6/ANAPC15/SMARCC1/PTPN6/MAPK15/CDK1/ATM/PRPF19/PTEN/SIRT2/BID/DYNC1LI1/RPA2/LSM10/SMARCD3/PLK2/ADAMTS1/DDB1/MIIP/NABP2/PARP9/RDX/CTDSP2/CDC20/FAM83D/APPL1/ANXA1/RRM2/WAC/RHNO1/RAD50/RGCC/RAD21/BRD4/UBE2C/CCND3/CCL2/BIRC5/PAGR1/ACTB…	71
GO:0048872	BP	GO:0048872	homeostasis of number of cells	51/1966	304/18614	0.000576568	0.000576568	0.00585123	ISG15/NCSTN/EPAS1/SOX4/GATA3/SCNN1B/ADGRG1/HIF1A/PRDX1/STAT1/SOX9/CDH2/PKNOX1/SLC40A1/CDK6/GPI/SKIL/TUBA1A/LYAR/STAT3/CD74/TGFBR3/NFKBIZ/LGALS9/PRMT1/RPS17/CEBPG/KLF2/PKN1/HMGB2/SLC25A5/LPCAT3/UFL1/ZFP36/DNAJA3/RPS19/SMAP1/KRAS/ANXA1/TNFAIP3/PMAIP1/SOD1/CSF1/FH/ZNHIT1/CCNB2/CITED2/B2M/MIF/KMT2E/VEGFA	51
GO:1903322	BP	GO:1903322	positive regulation of protein modification by small protein conjugation or removal	28/1966	139/18614	0.000582434	0.000582434	0.00589778	PELI1/FAM107A/HSPA5/CDKN1B/UBB/FKBP1A/NMI/TSPYL5/BIRC3/CBLB/DCUN1D5/TICAM1/BIRC2/PEF1/STUB1/RPS2/PTEN/GNL3/PSMD10/AIMP2/CAV1/DERL1/CDC20/PDCD6/UBA2/UBE2C/UBE2L3/ZC3H12A	28
GO:1901890	BP	GO:1901890	positive regulation of cell junction assembly	23/1966	106/18614	0.000595784	0.000595784	0.00601973	S100A10/OXTR/CLDN1/HOPX/CLDN3/NTRK2/SDC4/CLSTN1/LRRTM1/CRB3/FLOT1/DLG5/WNT7A/FERMT2/THY1/LIMS1/ITGB1BP1/EPHA2/AGRN/CAV1/TPBG/RAC1/VEGFA	23
GO:0060231	BP	GO:0060231	mesenchymal to epithelial transition	8/1966	20/18614	0.000598052	0.000598052	0.00602749	PAX8/CITED1/GATA3/PAX2/STAT1/LIF/FZD7/WT1	8
GO:0060326	BP	GO:0060326	cell chemotaxis	52/1966	312/18614	0.000599169	0.000599169	0.00602749	S100A9/S100A14/THBS4/MET/MDK/CX3CL1/EDN3/BSG/SFTPD/CAMK1D/EGR3/PTN/THBS1/CXCL17/LEF1/PPIB/CALR/ADAM10/FGF18/SAA1/TMSB4X/PARVA/CD74/NEDD9/WNK1/LGALS9/HMGB2/CXCL10/EPHA2/EDN2/LGALS3/RARRES2/PLEC/TPBG/PPIA/RPS19/CCL20/HSPB1/ANXA1/C1QBP/CXCL8/ANO6/CSF1/RAC1/CCL2/SBDS/CXCL3/NR4A1/MIF/CXCL14/FGFR1/VEGFA	52
GO:0010939	BP	GO:0010939	regulation of necrotic cell death	14/1966	51/18614	0.000610261	0.000610261	0.00607756	PELI1/ASAH1/YBX3/NUPR1/TSPO/HEBP2/MT3/TP53/ARHGEF2/BIRC3/BIRC2/AIFM1/CAV1/PPIF	14
GO:0043113	BP	GO:0043113	receptor clustering	14/1966	51/18614	0.000610261	0.000610261	0.00607756	LRP4/CDH2/PTN/DVL1/RER1/THY1/APOE/ITGB1BP1/GSN/FNTA/DNAJA3/AGRN/FLNA/CD81	14
GO:2000059	BP	GO:2000059	negative regulation of ubiquitin-dependent protein catabolic process	14/1966	51/18614	0.000610261	0.000610261	0.00607756	BAG6/SMARCC1/BAG5/HSP90AB1/PARK7/PHF20L1/GIPC1/RPL23/SVIP/RPS7/SDCBP/WAC/RPL5/PML	14
GO:0048708	BP	GO:0048708	astrocyte differentiation	20/1966	87/18614	0.000610652	0.000610652	0.00607756	S100A9/EPHA4/AGER/VIM/MT1X/GRN/APP/SOX9/IL6ST/CDK6/LIF/STAT3/MT3/LDLR/BIN1/NR3C1/PRPF19/SERPINE2/KRAS/TNF	20
GO:0031334	BP	GO:0031334	positive regulation of protein-containing complex assembly	36/1966	195/18614	0.000610741	0.000610741	0.00607756	ISG15/MET/BRCC3/CLU/CDKN1B/BIK/FNIP2/SKAP1/TPPP3/FERMT1/AKAP9/OCLN/ARL2/TP53/MECP2/BIN1/FERMT2/NR1H2/RHOC/MPP7/STUB1/RHOA/ATM/BID/PARK7/NUMA1/LGALS3/SH3GLB1/NCKAP1/RAP1B/MLST8/RAC1/PFN1/BRK1/TNF/VEGFA	36
GO:0009260	BP	GO:0009260	ribonucleotide biosynthetic process	41/1966	231/18614	0.000615536	0.000615536	0.00611208	ENO1/NDUFS5/ACSL4/SLC27A2/ACAT1/ELOVL5/HPRT1/NDUFA9/PPCS/PDK4/NDUFA3/UQCC3/PPT1/ELOVL1/TMSB4X/AK2/SDHB/CTPS1/NUDT2/PAICS/NPR1/DLD/SDHA/SDHD/DLAT/NDUFB4/ALDOA/PRPS2/SLC25A1/NDUFC1/NDUFS3/DGUOK/NDUFB11/PDHB/NDUFAB1/IMPDH2/NDUFA13/STOML2/NME2/NME3/NDUFB2	41
GO:0002478	BP	GO:0002478	antigen processing and presentation of exogenous peptide antigen	12/1966	40/18614	0.000617468	0.000617468	0.00611807	HLA-DQA1/HLA-DMB/HLA-DPA1/HLA-DPB1/HLA-DQB1/HLA-DRB1/HLA-DOA/HLA-DRB5/CD74/HLA-DRA/HLA-F/B2M	12
GO:0034599	BP	GO:0034599	cellular response to oxidative stress	49/1966	290/18614	0.000620817	0.000620817	0.00613805	EPAS1/ETV5/SOD3/MET/TP53INP1/CAT/PAX2/HIF1A/PRDX1/CHCHD2/SFPQ/TPM1/KDM6B/MT3/TP53/PRDX5/NUDT2/GPX7/MAPK13/BAG5/KLF2/CDK1/OXR1/VRK2/SIRT2/MAP1LC3A/PARK7/AIFM1/PPIA/STAT6/TRAP1/SOD2/PNPT1/TXN/HSPB1/HSF1/ANXA1/NR4A2/HDAC2/TNFAIP3/SOD1/GPX1/HTRA2/PPIF/PML/SIGMAR1/ZC3H12A/TNF/JUN	49
GO:0070663	BP	GO:0070663	regulation of leukocyte proliferation	46/1966	268/18614	0.000634881	0.000634881	0.00626366	CD55/PELI1/AGER/HLA-DMB/HLA-DPA1/HLA-DPB1/CDKN1A/IRS2/IKZF3/SDC4/BST2/SFTPD/PRKAR1A/HLA-DRB1/IL6ST/ARG2/CNN2/TNFRSF14/DLG5/TNFSF8/ZP3/CD74/CD24/LGALS9/CBLB/TICAM1/GSTP1/PTPN6/PKN1/ATM/BID/LGALS3/NMB/AHR/DNAJA3/PRNP/STAT6/FOXJ1/ANXA1/TNFAIP3/CSF1/CEBPB/IGF2/IGFBP2/CD81/MIF	46
GO:0034332	BP	GO:0034332	adherens junction organization	15/1966	57/18614	0.000644425	0.000644425	0.00633071	EPHA4/DSP/CDH3/CDH2/DLG5/ADAM10/CDH1/FERMT2/VCL/HIPK1/PLEC/CDC42/RDX/ACTB/VEGFA	15
GO:0043666	BP	GO:0043666	regulation of phosphoprotein phosphatase activity	15/1966	57/18614	0.000644425	0.000644425	0.00633071	HSP90B1/PPP1R15A/FKBP1A/RCAN1/CALM2/CALM1/PPP1R15B/GNAI2/STYXL1/HSP90AB1/PPP1R1B/LGALS3/ROCK2/TNF/CSNK2B	15
GO:0033673	BP	GO:0033673	negative regulation of kinase activity	42/1966	239/18614	0.000656154	0.000656154	0.00643222	UCHL1/SPRY1/CDKN1A/CDKN1B/GPRC5A/IRS2/INPP5K/PRKAR1A/TRIB1/LRP5/PRKAR2A/PRKAR1B/CDKN2C/GADD45A/SH3BP5/DVL1/MIDN/ERRFI1/CDKN2A/PKIG/DUSP16/NR2F2/CBLB/CHORDC1/GSTP1/THY1/PTPN6/SLC8A1/PKN1/APOE/PTEN/ITGB1BP1/PARK7/PPP1R1B/LRP6/CAV1/PLEC/PPIA/GADD45B/HSPB1/TNFAIP3/SFN	42
GO:0014015	BP	GO:0014015	positive regulation of gliogenesis	17/1966	69/18614	0.000662689	0.000662689	0.00646875	MDK/SPINT1/PTN/IL6ST/TSPO/LIF/MECP2/BIN1/PRPF19/HDAC1/SERPINE2/UFL1/KRAS/EGR2/HDAC2/RHEB/TNF	17
GO:0042273	BP	GO:0042273	ribosomal large subunit biogenesis	17/1966	69/18614	0.000662689	0.000662689	0.00646875	MRPL20/NOP2/RPL10/EBNA1BP2/RPF2/MRTO4/RPL23A/NOC2L/RPL38/NSA2/GTF3A/RPL14/TMA16/BOP1/NIFK/RPL5/RPLP0	17
GO:0002495	BP	GO:0002495	antigen processing and presentation of peptide antigen via MHC class II	11/1966	35/18614	0.000668076	0.000668076	0.00647704	HLA-DQA1/HLA-DMB/HLA-DPA1/HLA-DPB1/HLA-DQB1/HLA-DRB1/HLA-DOA/HLA-DRB5/CD74/HLA-DRA/B2M	11
GO:0010923	BP	GO:0010923	negative regulation of phosphatase activity	11/1966	35/18614	0.000668076	0.000668076	0.00647704	PPP1R15A/FKBP1A/GNAI2/STYXL1/PPP1R1B/LGALS3/PPP1R35/LPIN1/URI1/ROCK2/TNF	11
GO:0007006	BP	GO:0007006	mitochondrial membrane organization	25/1966	120/18614	0.000669161	0.000669161	0.00647704	IER3/ALKBH7/TIMM10/PDCD5/UQCC3/EYA2/HEBP2/BAD/PEX5/TMEM14A/TP53/HK2/BID/SLC25A5/CHCHD3/TOMM5/GHITM/PMAIP1/OXA1L/PPIF/NDUFA13/CHCHD10/TIMM50/SLC25A6/TIMM13	25
GO:0032355	BP	GO:0032355	response to estradiol	25/1966	120/18614	0.000669161	0.000669161	0.00647704	OXTR/PAM/ADCYAP1R1/CAT/CCND1/CDKN1B/COL1A1/CRYAB/ENO2/GPI/HPGD/ASS1/CALR/STAT3/BAD/NR2F2/WNT7A/HNRNPD/AIFM1/AREG/HSF1/ANXA1/ARPC1B/GPX1/IGFBP2	25
GO:0051492	BP	GO:0051492	regulation of stress fiber assembly	21/1966	94/18614	0.00067599	0.00067599	0.00652942	S100A10/MET/DLC1/CGNL1/INPP5K/ACTG1/SDC4/APOA1/RHPN2/TPM1/FERMT2/RHOC/WASF2/RHOA/ITGB1BP1/CDC42/TACSTD2/ROCK2/RGCC/RAC1/PFN1	21
GO:0045980	BP	GO:0045980	negative regulation of nucleotide metabolic process	9/1966	25/18614	0.000678719	0.000678719	0.00654207	IER3/DDIT4/NUPR1/TSPO/NCOR1/STAT3/TP53/TIGAR/FIS1	9
GO:0032526	BP	GO:0032526	response to retinoic acid	23/1966	107/18614	0.000684397	0.000684397	0.00657772	RXRG/PAX2/TESC/COL1A1/SOX9/GATA6/PHB2/FZD7/YAP1/KLF4/CTSH/FZD4/PTK7/SLC10A3/ATM/TEAD2/AQP3/RARG/HDAC2/HTRA2/NDUFA13/IGFBP2/TNF	23
GO:0030099	BP	GO:0030099	myeloid cell differentiation	66/1966	421/18614	0.000685273	0.000685273	0.00657772	ISG15/EPAS1/MEIS1/GAB2/GATA3/TESC/MEIS2/MT1G/MAF/JAG1/APP/NFKBIA/HIF1A/HLA-DRB1/PABPC4/STAT1/TRIB1/IFI16/PKNOX1/LEF1/CTNNBIP1/CDK6/UBD/LYAR/LIF/LTBR/STAT3/JUNB/CD74/TGFBR3/NEDD9/ITGB8/NR3C1/PRMT1/CEBPG/WASF2/PTPN6/KLF2/HMGB2/SLC25A5/EIF2AK1/UFL1/EPHA2/TCTA/ZFP36/NKAP/RPS19/SMAP1/CDC42/RARG/HSF1/PRKX/FLNA/CSF1/CEBPB/PML/MYH9/CD81/CITED2/TNF/B2M/CIB1/KMT2E/MYC/JUN/VEGFA	66
GO:0060603	BP	GO:0060603	mammary gland duct morphogenesis	10/1966	30/18614	0.000694515	0.000694515	0.00659862	KDM5B/DDR1/AR/LRP5/PHB2/NR3C1/EPHA2/AREG/CSF1/PML	10
GO:0070198	BP	GO:0070198	protein localization to chromosome, telomeric region	10/1966	30/18614	0.000694515	0.000694515	0.00659862	CCT6A/DKC1/CCT5/GNL3/TERF2IP/CCT4/NABP2/CCT2/CCT7/TCP1	10
GO:0001701	BP	GO:0001701	in utero embryonic development	63/1966	398/18614	0.000696235	0.000696235	0.00659862	YBX1/EPAS1/SLC34A2/HOPX/DBN1/AR/CITED1/HEY1/GATA3/YBX3/SPINT1/ARNT2/INPP5K/HIF1A/MAFF/MED21/LEF1/GPI/SKIL/XAB2/GATA6/ZP3/MGAT1/LIF/EPN1/YAP1/TEAD4/PSPH/KLF4/ADAM10/JUNB/SPECC1/ITGB1/TCTN1/UPF3A/TP53/MSX1/SLC30A1/PHLDA2/NR2F2/PRMT1/AMOT/KLF2/HECTD1/RTN4/SF3B6/ZPR1/TAF10/SETD2/PTPN18/SOX17/BPTF/KRT8/RRM2/CEBPB/IGF2/CCNB2/MYH9/BRK1/CITED2/SBDS/RCN1/VEGFA	63
GO:0031348	BP	GO:0031348	negative regulation of defense response	48/1966	284/18614	0.000696687	0.000696687	0.00659862	ISG15/CALCRL/IER3/NPY/MDK/GATA3/CX3CL1/GRN/FAM3A/HLA-DRB1/HLA-B/IFI16/SAMHD1/CXCL17/APOA1/BANF1/ARG2/OAS1/TNFRSF1A/LYAR/NMI/KLF4/SLC39A8/SAA1/A2M/LDLR/PSMA1/LGALS9/NR1H2/OAS3/HLA-F/GSTP1/TRIM38/APOE/SIRT2/LPCAT3/PLK2/ATG5/ZFP36/RPS19/VPS35/TNFAIP3/C1QBP/SOD1/SHARPIN/GPX1/PCBP2/PSMB4	48
GO:0006735	BP	GO:0006735	NADH regeneration	7/1966	16/18614	0.00070034	0.00070034	0.00659862	ENO1/TPI1/ENO2/PGK1/HK2/PFKP/PKM	7
GO:0042159	BP	GO:0042159	lipoprotein catabolic process	7/1966	16/18614	0.00070034	0.00070034	0.00659862	PPT1/NOTUM/LDLR/ABHD12/ATM/APOE/LYPLA1	7
GO:0060576	BP	GO:0060576	intestinal epithelial cell development	7/1966	16/18614	0.00070034	0.00070034	0.00659862	HIF1A/SPDEF/IL6ST/YAP1/TIGAR/KLF5/TYMS	7
GO:0061621	BP	GO:0061621	canonical glycolysis	7/1966	16/18614	0.00070034	0.00070034	0.00659862	ENO1/TPI1/ENO2/PGK1/HK2/PFKP/PKM	7
GO:0061718	BP	GO:0061718	glucose catabolic process to pyruvate	7/1966	16/18614	0.00070034	0.00070034	0.00659862	ENO1/TPI1/ENO2/PGK1/HK2/PFKP/PKM	7
GO:0016236	BP	GO:0016236	macroautophagy	53/1966	322/18614	0.000720598	0.000720598	0.00674203	QSOX1/UCHL1/TP53INP1/OPTN/GAPDH/SPTLC2/NUPR1/VPS37B/HIF1A/MAP1LC3B/SNX7/ATP6V1B1/PHB2/CALR/CALM1/NRBP2/CHMP4B/PEX5/GNAI3/LAMP2/TP53/ATG13/TIGAR/TMEM39A/ATP6V1G1/CAPN1/SESN3/CAPNS1/ATM/EMC6/ATP6V0B/GABARAPL2/SEC22B/SLC25A5/UFL1/MAP1LC3A/ATG5/LGALS8/WIPI2/ATP6V0E2/SH3GLB1/VPS35/WAC/TEX264/RAB1B/HTRA2/LARP1/RAB1A/VPS28/RHEB/VDAC1/AUP1/VAMP8	53
GO:0048568	BP	GO:0048568	embryonic organ development	70/1966	453/18614	0.000720716	0.000720716	0.00674203	EPAS1/EFEMP1/PAX8/HOXD10/HOXD9/TBX18/DLX5/CITED1/EYA1/HEY1/PBX3/GATA3/PAX2/MMP14/SPINT1/LHX1/TSHZ1/HIF1A/SOX9/RPL10/LEF1/ZIC1/EFNA1/ATP6V1B1/LIF/EPN1/YAP1/TEAD4/MESP1/JUNB/A2M/FOLR1/DVL1/TFAP2A/TP53/MSX1/PHLDA2/SLC44A4/NR2F2/MYO6/HECTD1/PTK7/PIFO/ID3/TAF10/IFT172/TEAD2/RPL38/EPHA2/HIPK1/PPP1R35/RARRES2/INSIG1/SETD2/CDC42/RARG/SOX17/FRZB/CTHRC1/BPTF/KRT8/MFAP2/CXCL8/SOD1/CEBPB/FZD3/IGF2/CITED2/TNF…	70
GO:0032908	BP	GO:0032908	regulation of transforming growth factor beta1 production	6/1966	12/18614	0.000724341	0.000724341	0.00674203	TSKU/CX3CL1/ATP6AP2/THBS1/GATA6/LAPTM4B	6
GO:0036363	BP	GO:0036363	transforming growth factor beta activation	6/1966	12/18614	0.000724341	0.000724341	0.00674203	GATA6/ITGB8/LTBP1/HSP90AB1/LTBP3/ITGAV	6
GO:0098911	BP	GO:0098911	regulation of ventricular cardiac muscle cell action potential	6/1966	12/18614	0.000724341	0.000724341	0.00674203	DSP/DSC2/PKP2/JUP/BIN1/CAV1	6
GO:1904667	BP	GO:1904667	negative regulation of ubiquitin protein ligase activity	6/1966	12/18614	0.000724341	0.000724341	0.00674203	MAD2L2/RPS15/RPL23/RPS7/RPS20/RPL5	6
GO:0010921	BP	GO:0010921	regulation of phosphatase activity	19/1966	82/18614	0.000746067	0.000746067	0.00690187	NPNT/HSP90B1/PPP1R15A/FKBP1A/RCAN1/CALM2/CALM1/PPP1R15B/GNAI2/STYXL1/HSP90AB1/PPP1R1B/LGALS3/PPP1R35/LPIN1/URI1/ROCK2/TNF/CSNK2B	19
GO:0014032	BP	GO:0014032	neural crest cell development	19/1966	82/18614	0.000746067	0.000746067	0.00690187	FN1/HTR2B/JAG1/EDN3/SEMA6A/HIF1A/SOX9/CDH2/SEMA4B/NRP2/FOLR1/PEF1/SEMA3C/CDC42/TCOF1/PDCD6/SEMA3B/CITED2/ERBB4	19
GO:1905897	BP	GO:1905897	regulation of response to endoplasmic reticulum stress	19/1966	82/18614	0.000746067	0.000746067	0.00690187	ATF6B/CLU/HSPA5/ERP29/NUPR1/PPP1R15A/AGR2/BAG6/PPP1R15B/NR1H2/LPCAT3/UFL1/PARK7/CAV1/BCAP31/SVIP/PMAIP1/TXNDC12/USP25	19
GO:0031333	BP	GO:0031333	negative regulation of protein-containing complex assembly	29/1966	148/18614	0.000750692	0.000750692	0.00690187	MAP2/CLU/HSPA5/CRYAB/SOX9/CLDN7/CTNNBIP1/CAPZB/CPTP/TMSB4X/FKBP4/PEX5/ADD3/CAPZA1/BIRC2/MYADM/SIRT2/GSN/PARK7/CAPZA2/CDC42/SVIP/TWF1/RDX/HSF1/VPS35/PFN1/TMOD1/TMSB10	29
GO:0030323	BP	GO:0030323	respiratory tube development	35/1966	190/18614	0.000751545	0.000751545	0.00690187	CHI3L1/EPAS1/IGFBP5/HOPX/SPRY1/NFIB/MMP14/NKX2-1/TRAF4/AGR2/SFTPD/SOX9/SPDEF/PTGES3/DLG5/GATA6/LIF/YAP1/BAG6/FGF18/CTSH/ERRFI1/PHF14/KLF2/PTK7/EDN2/MAN1A2/LTBP3/AIMP2/CDC42/FOXJ1/KRAS/YWHAZ/TNF/VEGFA	35
GO:0007163	BP	GO:0007163	establishment or maintenance of cell polarity	40/1966	226/18614	0.000753727	0.000753727	0.00690187	RHOU/SPRY1/GATA3/RAB11FIP2/FRMD4A/ATN1/CRB3/RHOQ/FAT1/DLG5/AMOTL2/CTNNA1/FERMT1/SIPA1/ITGB1/PARVA/CAP1/WNT7A/AMOT/MPP7/PTK7/RHOA/HSP90AB1/PDCD6IP/MAP4/GSN/SDCCAG8/NUMA1/CLIC4/CDC42/FOXJ1/ACTR2/ROCK2/PDZD11/RAP1B/RAC1/ACTB/MYH9/RHOV/ARF4	40
GO:0006636	BP	GO:0006636	unsaturated fatty acid biosynthetic process	14/1966	52/18614	0.000754996	0.000754996	0.00690187	FABP5/PTGS1/ELOVL5/PTGDS/PTGES3/ELOVL1/DEGS1/CD74/SCD5/FADS3/EDN2/CBR1/ANXA1/MIF	14
GO:0006890	BP	GO:0006890	retrograde vesicle-mediated transport, Golgi to endoplasmic reticulum	14/1966	52/18614	0.000754996	0.000754996	0.00690187	LMAN2/KDELR1/KDELR3/RER1/RAB6A/ERGIC2/COPB2/SEC22B/TMED10/KDELR2/ARF3/USE1/ARF5/ARF4	14
GO:0072599	BP	GO:0072599	establishment of protein localization to endoplasmic reticulum	14/1966	52/18614	0.000754996	0.000754996	0.00690187	SSR3/SEC62/HSPA5/SPCS2/BAG6/CHMP4B/GET4/UBL4A/SEC61G/SRP14/SPCS3/SRP72/SEC63/ZFAND2A	14
GO:0031398	BP	GO:0031398	positive regulation of protein ubiquitination	25/1966	121/18614	0.000760379	0.000760379	0.00693732	PELI1/FAM107A/HSPA5/CDKN1B/UBB/FKBP1A/NMI/TSPYL5/BIRC3/CBLB/DCUN1D5/TICAM1/BIRC2/PEF1/STUB1/RPS2/PTEN/PSMD10/AIMP2/CAV1/DERL1/CDC20/PDCD6/UBE2C/UBE2L3	25
GO:0007422	BP	GO:0007422	peripheral nervous system development	18/1966	76/18614	0.00077274	0.00077274	0.00703616	RXRG/HOXD10/HOXD9/CLDN1/NTRK2/PMP22/EGR3/GSTM3/ALDH3A2/NEFH/NAB2/NDRG1/CDK1/SIRT2/PLEC/EGR2/SOD1/CITED2	18
GO:0071900	BP	GO:0071900	regulation of protein serine/threonine kinase activity	59/1966	369/18614	0.000786814	0.000786814	0.00715018	EPHA4/HTR2B/UCHL1/SPRY1/AGER/CDKN1A/TPD52L1/IRAK1/CCND1/CCND2/CDKN1B/ERP29/INPP5K/EDN3/PRKAR1A/CCNA1/TRIB1/THBS1/LRP5/PRKAR2A/CALM2/PRKAR1B/CDKN2C/GADD45A/FGF18/CALM1/MAP2K6/CDKN2A/PKIG/DUSP16/TGFA/FZD4/CD24/NR2F2/FERMT2/CHORDC1/GSTP1/THY1/PTPN6/SLC8A1/RHOA/APOE/PTEN/PSMD10/PPP1R1B/LRP6/CAV1/CCNY/TNFAIP3/RGCC/CCND3/ACTB/CCNB2/TNF/MIF/CIB1/SFN/FGFR1/VEGFA	59
GO:0043627	BP	GO:0043627	response to estrogen	17/1966	70/18614	0.000790449	0.000790449	0.00716908	SLC34A2/AR/CITED1/CCND1/GATA3/MMP14/CTNNA1/GSTM3/GATA6/CITED4/CD24/WNT7A/CKB/CAV1/ARPC1B/IGFBP2/CITED2	17
GO:0071300	BP	GO:0071300	cellular response to retinoic acid	16/1966	64/18614	0.000795972	0.000795972	0.00720498	PAX2/TESC/COL1A1/SOX9/PHB2/FZD7/YAP1/FZD4/PTK7/ATM/TEAD2/RARG/HDAC2/HTRA2/NDUFA13/TNF	16
GO:0060560	BP	GO:0060560	developmental growth involved in morphogenesis	41/1966	234/18614	0.000802327	0.000802327	0.00724209	KDM5B/ITSN2/MAP2/FN1/SPRY1/DDR1/LHX1/EDN3/APP/SEMA6A/SOX9/SEMA4B/YAP1/NKD1/MESP1/ARHGAP4/NRP2/CDH1/ITGB1/DVL1/MT3/BCL11A/PLXNA3/VCL/PTK7/RTN4/AUTS2/GDI1/SEMA3C/HSP90AB1/APOE/EDN2/LLPH/RIMS2/AREG/RARG/GOLGA4/SEMA3B/CSF1/ALCAM/VEGFA	41
GO:0050863	BP	GO:0050863	regulation of T cell activation	60/1966	377/18614	0.000803215	0.000803215	0.00724209	CD55/PELI1/SOX4/AGER/HLA-DQA1/HLA-DMB/HLA-DPA1/HLA-DPB1/MDK/GATA3/CD27/SDC4/SFTPD/HLA-DQB1/SMARCE1/PRKAR1A/HLA-DRB1/EGR3/LEF1/IL6ST/ARG2/HLA-DOA/TNFRSF14/DLG5/TNFSF8/ZP3/HLA-DRB5/LGALS1/JUNB/CD74/HLA-DRA/BAD/NFKBIZ/CD24/LGALS9/CBLB/SMARCC1/THY1/PTPN6/RHOA/BID/SMARCD3/LGALS3/DNAJA3/CAV1/PRNP/NKAP/FOXJ1/ANXA1/SOD1/CEBPB/CCL2/ACTB/HSPD1/IGF2/IGFBP2/CD81/ZC3H12A/B2M/NFKBID	60
GO:0072522	BP	GO:0072522	purine-containing compound biosynthetic process	46/1966	271/18614	0.000810254	0.000810254	0.00729129	ENO1/NDUFS5/ACSL4/NNMT/SLC27A2/ACAT1/ELOVL5/HPRT1/NDUFA9/PPCS/PDK4/NDUFA3/UQCC3/PPT1/ELOVL1/TMSB4X/NADK/AK2/SDHB/NUDT2/PAICS/NPR1/DLD/SDHA/SDHD/PARP10/NAMPT/DLAT/NDUFB4/ALDOA/PRPS2/SLC25A1/NDUFC1/PARP9/NDUFS3/DGUOK/NDUFB11/PDHB/NDUFAB1/IMPDH2/NDUFA13/STOML2/GUK1/NME2/NME3/NDUFB2	46
GO:0006986	BP	GO:0006986	response to unfolded protein	28/1966	142/18614	0.000828109	0.000828109	0.00743743	EIF2AK2/THBS4/ATF6B/HSPA5/CCND1/SERPINH1/OPTN/PPP1R15A/AGR2/UBE2J2/THBS1/TM7SF3/JKAMP/FBXO6/PPP1R15B/MBTPS1/OS9/CREBZF/CREBRF/DNAJC3/STUB1/HSP90AB1/UFL1/DERL1/ERP27/HSPB1/HSF1/HSPD1	28
GO:0071229	BP	GO:0071229	cellular response to acid chemical	20/1966	89/18614	0.000830032	0.000830032	0.0074402	NTRK2/COL1A1/ASS1/SIPA1/LAMTOR1/RRAGD/BCL11A/LAMTOR4/LAMTOR5/GCLM/KLF2/HNRNPD/SESN3/PLEC/HSF1/CEBPB/CYBA/TNF/DNMT1/VEGFA	20
GO:0002443	BP	GO:0002443	leukocyte mediated immunity	63/1966	401/18614	0.000846937	0.000846937	0.00757699	CD55/CFI/AGER/HLA-DQA1/HLA-DMB/HLA-DPA1/HLA-DPB1/RNF8/CLU/GAB2/CTSC/GATA3/CD27/LAMP1/EMP2/SCNN1B/JAG1/BST2/HLA-DQB1/C2/PRDX1/HLA-DRB1/HLA-B/HPRT1/PTGDS/C3/C1S/HLA-DOA/RAB27A/ZP3/CADM1/ICAM1/HLA-DRB5/RSAD2/CD74/CTSH/HLA-DRA/MAD2L2/TUBB/NFKBIZ/LGALS9/C1R/TICAM1/HLA-F/VAMP7/CEBPG/PTPN6/GNL1/RNF19B/MSH6/AHR/STAT6/FOXJ1/HLA-C/C1QBP/TUSC2/C1RL/HSPD1/CD81/TNF/B2M/KMT2E/VAMP8	63
GO:0021915	BP	GO:0021915	neural tube development	31/1966	163/18614	0.000850047	0.000850047	0.00759008	CHRD/SOX4/DLC1/PAX2/SPINT1/SDC4/HIF1A/ATP6AP2/BRD2/FOLR1/DVL1/TCTN1/HECTD1/PTK7/SSBP3/SEMA3C/TMEM107/IFT172/TEAD2/EPHA2/RALA/SETD2/RARG/SOX17/RPS7/CTHRC1/PHGDH/FZD3/MARCKS/PFN1/CITED2	31
GO:1901342	BP	GO:1901342	regulation of vasculature development	57/1966	355/18614	0.000863109	0.000863109	0.0076918	F3/CHI3L1/SP100/THBS4/SPARC/HTATIP2/MDK/EMP2/GRN/MYDGF/ANGPTL4/EMC10/SEMA6A/HIF1A/STAT1/THBS1/C3/PGK1/EFNA1/GATA6/EPN1/KLF4/GADD45A/ADAM10/FGF18/STAT3/HSPG2/ITGB1/CTSH/GLUL/JUP/MECP2/ITGB8/HK2/AMOT/RRAS/KLF2/NPR1/CXCL10/BTG1/EPHA2/HIPK1/PLK2/SMAD1/ADAMTS1/HSPB1/ROCK2/TNFAIP3/CXCL8/PDCD6/RGCC/PML/PKM/ZC3H12A/TNF/MTDH/VEGFA	57
GO:0016072	BP	GO:0016072	rRNA metabolic process	44/1966	257/18614	0.000867581	0.000867581	0.00771672	NOP2/WBP11/DKC1/EBNA1BP2/ERI3/LYAR/TP53/LSM6/PA2G4/RPS16/RPF2/RPS8/EXOSC10/RPS17/MRTO4/TSR2/TSR3/GTF2H5/RPS15/RPP30/DDX17/RPS21/NSA2/GTF3A/EXOSC7/RPL14/RPS25/BOP1/GTF3C6/RPS19/RPUSD1/RPS7/EXOSC4/RPS28/DDX49/IMP3/POP7/TCOF1/NIFK/IMP4/RPS27/RPL5/SBDS/FBL	44
GO:0030224	BP	GO:0030224	monocyte differentiation	11/1966	36/18614	0.000871205	0.000871205	0.00773403	MT1G/HLA-DRB1/IFI16/CTNNBIP1/CDK6/CD74/CSF1/MYH9/MYC/JUN/VEGFA	11
GO:0090199	BP	GO:0090199	regulation of release of cytochrome c from mitochondria	13/1966	47/18614	0.000875438	0.000875438	0.00775666	CLU/BIK/PDCD5/PLAUR/BAD/TP53/BID/PSMD10/GHITM/PMAIP1/GPX1/PPIF/TNFSF10	13
GO:1903579	BP	GO:1903579	negative regulation of ATP metabolic process	8/1966	21/18614	0.000877196	0.000877196	0.00775732	IER3/DDIT4/NUPR1/TSPO/NCOR1/STAT3/TIGAR/FIS1	8
GO:0050867	BP	GO:0050867	positive regulation of cell activation	62/1966	394/18614	0.000889399	0.000889399	0.00785017	CD55/PELI1/SOX4/AGER/HLA-DQA1/HLA-DMB/HLA-DPA1/HLA-DPB1/CDKN1A/MDK/GAB2/CTSC/GATA3/CD27/IRS2/LAMP1/MMP14/HLA-DQB1/SMARCE1/HLA-DRB1/EGR3/THBS1/LEF1/IL6ST/HLA-DOA/TNFRSF14/ZP3/HLA-DRB5/LGALS1/CD74/HLA-DRA/MAD2L2/BAD/NFKBIZ/CD24/LGALS9/TICAM1/SMARCC1/HLA-F/THY1/VAMP7/PTPN6/RHOA/SMARCD3/DNAJA3/CAV1/NKAP/STAT6/AKIRIN2/ANXA1/FLNA/CCL2/ACTB/HSPD1/IGF2/IGFBP2/CD81/TNF/B2M/MIF/NFKBID/VAMP8	62
GO:0001649	BP	GO:0001649	osteoblast differentiation	43/1966	250/18614	0.000896305	0.000896305	0.00788218	IGFBP5/CHRD/NPNT/DLX5/CITED1/IFITM1/CAT/SMOC1/COL1A1/JAG1/RRBP1/SOX9/DDX5/LEF1/IL6ST/CTNNBIP1/FHL2/CDK6/SYNCRIP/LRP5/CRIM1/TOB1/YAP1/JUNB/BCAP29/MAP2K6/FERMT2/TPM4/RPS15/ID3/UFL1/PSMC2/EPHA2/SMAD1/AREG/ALPL/HDAC7/CTHRC1/HNRNPC/CEBPB/IGF2/TNF/FBL	43
GO:0033209	BP	GO:0033209	tumor necrosis factor-mediated signaling pathway	23/1966	109/18614	0.000896448	0.000896448	0.00788218	TRAF4/NFKBIA/STAT1/CARD16/APOA1/CCDC3/TNFRSF14/TNFRSF1A/TMSB4X/COMMD7/TP53/BIRC3/GSTP1/BIRC2/LIMS1/HIPK1/KRT8/TNFAIP3/SHARPIN/KRT18/TXNDC17/TNF/ACTN4	23
GO:0043297	BP	GO:0043297	apical junction assembly	18/1966	77/18614	0.000910562	0.000910562	0.00797579	CLDN1/CLDN16/CLDN3/CLDN4/CLDN7/DLG5/CTNNA1/OCLN/MARVELD2/ARL2/VCL/RHOC/MPP7/RHOA/PDCD6IP/EPHA2/ROCK2/TNF	18
GO:0090559	BP	GO:0090559	regulation of membrane permeability	18/1966	77/18614	0.000910562	0.000910562	0.00797579	IER3/CLDN3/ALKBH7/EYA2/HEBP2/MT3/BAD/TMEM14A/TP53/HK2/PDCD6IP/BID/SLC25A5/LAPTM4B/PMAIP1/PPIF/CHCHD10/SLC25A6	18
GO:0001101	BP	GO:0001101	response to acid chemical	27/1966	136/18614	0.000912287	0.000912287	0.00797579	NTRK2/CDKN1B/COL1A1/TUBA1A/ASS1/SIPA1/LAMTOR1/RRAGD/BCL11A/LAMTOR4/BAD/LAMTOR5/GCLM/KLF2/HNRNPD/SESN3/RHOA/UFL1/AIFM1/PLEC/HSF1/KRT8/CEBPB/CYBA/TNF/DNMT1/VEGFA	27
GO:0071276	BP	GO:0071276	cellular response to cadmium ion	10/1966	31/18614	0.000929142	0.000929142	0.00810777	MT1E/MT1A/MT1F/MT1G/MT1H/MT1X/MT3/HSF1/SOD1/JUN	10
GO:0070265	BP	GO:0070265	necrotic cell death	17/1966	71/18614	0.000938658	0.000938658	0.0081732	PELI1/ASAH1/YBX3/NUPR1/ALKBH7/TSPO/TMEM123/HEBP2/MT3/TP53/ARHGEF2/BIRC3/BIRC2/AIFM1/CAV1/PPIF/TNF	17
GO:0071346	BP	GO:0071346	cellular response to type II interferon	24/1966	116/18614	0.000940189	0.000940189	0.0081732	SP100/CLDN1/HLA-DPA1/VIM/GAPDH/CX3CL1/ACTG1/STAT1/IFNGR2/SYNCRIP/ASS1/GBP1/TP53/LGALS9/NR1H2/GSN/CDC42/VAMP3/PARP9/CCL20/ACTR2/FLNB/CCL2/TNF	24
GO:0048511	BP	GO:0048511	rhythmic process	50/1966	303/18614	0.000946302	0.000946302	0.00821085	KDM5B/OXTR/PAM/CGA/CLDN4/NTRK2/HSPA5/MDK/NKX2-1/EGR3/TOP1/DDX5/NDUFA9/PTN/PTGDS/SFPQ/ASS1/ZP3/NCOR1/HOMER1/A2M/MAP2K6/FBXL17/TP53/TARDBP/FZD4/HNRNPD/CDK1/ID3/HDAC1/HEBP1/PTEN/NAMPT/NR2F6/AHR/ADAMTS1/DDB1/OPN3/KDM5A/CBX3/GFPT1/ROCK2/PPP1CB/HDAC2/BHLHE41/EGR1/IMPDH2/TYMS/PML/TNF	50
GO:0050435	BP	GO:0050435	amyloid-beta metabolic process	16/1966	65/18614	0.000953954	0.000953954	0.00826169	NCSTN/EPHA4/CLU/NTRK2/EFNA1/BACE2/RTN3/BIN1/RTN4/APOE/TMED10/PRNP/ROCK2/APEH/TNF/PSENEN	16
GO:0031331	BP	GO:0031331	positive regulation of cellular catabolic process	69/1966	450/18614	0.000967341	0.000967341	0.0083377	YBX1/SLC4A4/RNF144B/CLU/TP53INP1/OPTN/IRS2/SPTLC2/ORMDL3/APP/HIF1A/BTG2/TRIB1/ZFP36L2/SNX7/USP5/SYNCRIP/DHRSX/CSDE1/TOB1/PACSIN3/POLR2G/DVL1/BAD/GNAI3/TARDBP/ATG13/CDK16/TICAM1/TRIM38/HECTD1/RNF19B/STUB1/HNRNPD/SESN3/ATM/APOE/PTEN/SIRT2/PSMD10/SLC25A5/UFL1/PARK7/PLK2/MAGEF1/EXOSC7/ZFP36/RAD23A/CAV1/ARIH2/BCAP31/SVIP/ZC3HAV1/SH3GLB1/PNPT1/CCNY/CDC20/HSF1/ROCK2/SUMO2/WAC/MLST8/ZFAND2A/LARP1/ZC3H12A…	69
GO:0006936	BP	GO:0006936	muscle contraction	56/1966	349/18614	0.00096816	0.00096816	0.0083377	ENO1/ATP1B1/CALCRL/HTR2B/OXTR/NPNT/PDE4D/DSP/DMD/EMD/ASPH/SCNN1B/ORMDL3/EDN3/CRYAB/MYOF/ARG2/DSC2/GSTM2/TPM1/CALD1/AKAP9/CALM2/HOMER1/SLC6A8/CALM1/PKP2/MAP2K6/JUP/BIN1/MYH14/KCNMA1/SLC8A1/TPM4/RHOA/KCNE3/GSN/SSPN/EDN2/ALDOA/CAV1/MYL6/TPM2/ROCK2/NMU/C12orf57/FLNA/SOD1/ATP1A1/TMOD1/ZC3H12A/TNF/NR4A1/TNNC1/TPM3/TNNT1	56
GO:0045765	BP	GO:0045765	regulation of angiogenesis	56/1966	349/18614	0.00096816	0.00096816	0.0083377	F3/CHI3L1/SP100/THBS4/SPARC/HTATIP2/MDK/EMP2/GRN/MYDGF/ANGPTL4/EMC10/SEMA6A/HIF1A/STAT1/THBS1/C3/PGK1/EFNA1/GATA6/EPN1/KLF4/GADD45A/FGF18/STAT3/HSPG2/ITGB1/CTSH/GLUL/JUP/MECP2/ITGB8/HK2/AMOT/RRAS/KLF2/NPR1/CXCL10/BTG1/EPHA2/HIPK1/PLK2/SMAD1/ADAMTS1/HSPB1/ROCK2/TNFAIP3/CXCL8/PDCD6/RGCC/PML/PKM/ZC3H12A/TNF/MTDH/VEGFA	56
GO:0071901	BP	GO:0071901	negative regulation of protein serine/threonine kinase activity	25/1966	123/18614	0.000975701	0.000975701	0.00838697	UCHL1/SPRY1/CDKN1A/CDKN1B/INPP5K/PRKAR1A/LRP5/PRKAR2A/PRKAR1B/CDKN2C/GADD45A/CDKN2A/PKIG/DUSP16/NR2F2/CHORDC1/GSTP1/PTPN6/SLC8A1/APOE/PTEN/PPP1R1B/LRP6/CAV1/TNFAIP3	25
GO:0019320	BP	GO:0019320	hexose catabolic process	12/1966	42/18614	0.00100107	0.00100107	0.00858901	ENO1/TPI1/ENO2/LRP5/PGK1/BAD/TP53/HK2/TIGAR/GALM/PFKP/PKM	12
GO:0030324	BP	GO:0030324	lung development	34/1966	186/18614	0.00101938	0.00101938	0.00872982	CHI3L1/EPAS1/IGFBP5/HOPX/SPRY1/NFIB/MMP14/NKX2-1/AGR2/SFTPD/SOX9/SPDEF/PTGES3/DLG5/GATA6/LIF/YAP1/BAG6/FGF18/CTSH/ERRFI1/PHF14/KLF2/PTK7/EDN2/MAN1A2/LTBP3/AIMP2/CDC42/FOXJ1/KRAS/YWHAZ/TNF/VEGFA	34
GO:0043534	BP	GO:0043534	blood vessel endothelial cell migration	33/1966	179/18614	0.00103209	0.00103209	0.00882178	EMP2/HIF1A/EGR3/THBS1/APOA1/EFNA1/KLF4/GADD45A/FGF18/ITGB1/TMSB4X/JUP/MECP2/HDAC9/AMOT/RHOA/APOE/ITGB1BP1/EPHA2/PLK2/HDAC7/HSPB1/ANXA1/RGCC/GPX1/FGFBP1/MYH9/TNF/NR4A1/CIB1/CSNK2B/FGFR1/VEGFA	33
GO:0043491	BP	GO:0043491	protein kinase B signaling	38/1966	215/18614	0.00103394	0.00103394	0.00882178	F3/CHI3L1/IGFBP5/NTRK2/GATA3/PAX2/CX3CL1/INPP5K/MYDGF/SOX9/THBS1/GDF15/TSPYL5/ITGB1/MT3/FERMT2/RRAS/RTN4/SESN3/HSP90AB1/PTEN/SIRT2/ITGB1BP1/EPHA2/PARK7/TPBG/TXN/MAZ/C1QBP/PDCD6/GPX1/CCL2/NTS/IGF2/TNF/CIB1/MTDH/FGFR1	38
GO:0001657	BP	GO:0001657	ureteric bud development	21/1966	97/18614	0.00104127	0.00104127	0.0088352	PAX8/NPNT/SPRY1/CITED1/EYA1/CAT/GATA3/PAX2/LHX1/SDC4/TMEM59L/SOX9/CTNNBIP1/ARG2/CRLF1/WT1/SMAD1/FOXJ1/TACSTD2/MYC/VEGFA	21
GO:0034109	BP	GO:0034109	homotypic cell-cell adhesion	21/1966	97/18614	0.00104127	0.00104127	0.0088352	CSRP1/DSP/ACTG1/IL6ST/DSC2/CD9/PKP2/PLAUR/MYL12A/JUP/VCL/PTPN6/GNAS/FIBP/SERPINE2/PPIA/RDX/HSPB1/FLNA/ACTB/MYH9	21
GO:0060993	BP	GO:0060993	kidney morphogenesis	21/1966	97/18614	0.00104127	0.00104127	0.0088352	PAX8/NPNT/SOX4/CITED1/EYA1/GATA3/PAX2/LHX1/TMEM59L/STAT1/SOX9/GCNT1/CTNNBIP1/LIF/WT1/FOXJ1/TACSTD2/PRKX/ERBB4/MYC/VEGFA	21
GO:0010821	BP	GO:0010821	regulation of mitochondrion organization	29/1966	151/18614	0.00104647	0.00104647	0.00886298	IER3/CLU/BIK/HIF1A/TSPO/PDCD5/MTCH2/PLAUR/RALBP1/BAD/TMEM14A/TP53/TIGAR/BID/PSMD10/SLC25A5/PARK7/RALA/VPS35/GHITM/PMAIP1/GPX1/HTRA2/PPIF/TNFSF10/CHCHD10/FIS1/VDAC1/SLC25A6	29
GO:0051051	BP	GO:0051051	negative regulation of transport	73/1966	483/18614	0.00105215	0.00105215	0.00889474	SP100/OXTR/FABP5/ERP29/IRS2/INPP5K/CRYAB/LMAN1/RAP1A/FRMD4A/THBS1/UBE2J1/LRRTM1/TSPO/RRAD/CNN2/GSTM2/TNFRSF1A/FERMT1/MAOB/PACSIN3/LIF/CALM2/UBAC2/CALM1/RSAD2/SNX3/CD74/MIDN/FMR1/LRPAP1/SLC30A1/PEA15/BIN1/PKIG/WNK1/LGALS9/NR1H2/HLA-F/OS9/GNAI2/PIM3/GDI1/APOE/KCNE3/PTEN/SERPINE2/ITGB1BP1/PARK7/LGALS3/NMB/INSIG1/ATG5/LYPLA1/CAV1/ITGAV/VAMP3/SVIP/WDR54/TXN/SDCBP/VPS35/APPL1/STXBP6/ANXA1/RAP1B/RAC1/PP…	73
GO:0042274	BP	GO:0042274	ribosomal small subunit biogenesis	18/1966	78/18614	0.00106885	0.00106885	0.00900286	RPSA/LSM6/RPS16/RPS8/RPS17/TSR2/TSR3/GTF2H5/RPS15/RPL38/RPS21/RPS25/RPS19/RPS7/RPS28/IMP3/IMP4/RPS27	18
GO:0045824	BP	GO:0045824	negative regulation of innate immune response	18/1966	78/18614	0.00106885	0.00106885	0.00900286	ISG15/GRN/FAM3A/HLA-B/IFI16/SAMHD1/BANF1/OAS1/LYAR/NMI/A2M/LGALS9/NR1H2/OAS3/HLA-F/ATG5/RPS19/TNFAIP3	18
GO:0001935	BP	GO:0001935	endothelial cell proliferation	36/1966	201/18614	0.00108193	0.00108193	0.00901942	F3/HTR2B/THBS4/SPARC/EGFL7/MDK/VSTM4/MMP14/MYDGF/EMC10/HIF1A/EGR3/STAT1/THBS1/APOA1/NRP2/STAT3/NR2F2/NRAS/HMGB2/APOE/ITGB1BP1/EPHA2/CAV1/PRKX/PDCD6/RGCC/CYBA/CCL2/FGFBP1/IGF2/TNF/NR4A1/JUN/FGFR1/VEGFA	36
GO:0021542	BP	GO:0021542	dentate gyrus development	7/1966	17/18614	0.00108256	0.00108256	0.00901942	MDK/EMX2/BTG2/LEF1/CDK6/TUBA1A/PTEN	7
GO:0051895	BP	GO:0051895	negative regulation of focal adhesion assembly	7/1966	17/18614	0.00108256	0.00108256	0.00901942	FAM107A/DLC1/MMP14/THBS1/RCC2/PTEN/ITGB1BP1	7
GO:0071816	BP	GO:0071816	tail-anchored membrane protein insertion into ER membrane	7/1966	17/18614	0.00108256	0.00108256	0.00901942	EMC10/BAG6/GET4/UBL4A/EMC4/EMC7/EMC6	7
GO:0072189	BP	GO:0072189	ureter development	7/1966	17/18614	0.00108256	0.00108256	0.00901942	TBX18/GATA3/PAX2/EMX2/LHX1/SOX9/SOX17	7
GO:0150118	BP	GO:0150118	negative regulation of cell-substrate junction organization	7/1966	17/18614	0.00108256	0.00108256	0.00901942	FAM107A/DLC1/MMP14/THBS1/RCC2/PTEN/ITGB1BP1	7
GO:0046596	BP	GO:0046596	regulation of viral entry into host cell	13/1966	48/18614	0.0010861	0.0010861	0.00903262	IFITM1/IFITM3/TMPRSS2/HLA-DRB1/LY6E/LGALS1/SNX3/CD74/LGALS9/TRIM38/IFITM2/TMPRSS4/GSN	13
GO:0007565	BP	GO:0007565	female pregnancy	34/1966	187/18614	0.00112218	0.00112218	0.00931586	IGFBP5/OXTR/PAM/DDR1/CLDN4/AR/ACSL4/EMP2/BSG/FOSB/PTN/HPGD/TPPP3/CALR/LIF/EPN1/TEAD4/JUNB/FKBP4/APOL2/LGALS9/NR2F2/TIMP1/SLC2A1/C1QBP/SOD1/RPL29/LDOC1/IGFBP2/MAGED2/SLC38A2/CITED2/CTSB/VEGFA	34
GO:0046390	BP	GO:0046390	ribose phosphate biosynthetic process	41/1966	238/18614	0.00112838	0.00112838	0.00933612	ENO1/NDUFS5/ACSL4/SLC27A2/ACAT1/ELOVL5/HPRT1/NDUFA9/PPCS/PDK4/NDUFA3/UQCC3/PPT1/ELOVL1/TMSB4X/AK2/SDHB/CTPS1/NUDT2/PAICS/NPR1/DLD/SDHA/SDHD/DLAT/NDUFB4/ALDOA/PRPS2/SLC25A1/NDUFC1/NDUFS3/DGUOK/NDUFB11/PDHB/NDUFAB1/IMPDH2/NDUFA13/STOML2/NME2/NME3/NDUFB2	41
GO:0071621	BP	GO:0071621	granulocyte chemotaxis	26/1966	131/18614	0.00112867	0.00112867	0.00933612	S100A9/S100A14/THBS4/MDK/CX3CL1/EDN3/BSG/CAMK1D/THBS1/CXCL17/PPIB/SAA1/CD74/CXCL10/EDN2/LGALS3/RARRES2/PPIA/CCL20/ANXA1/C1QBP/CXCL8/CSF1/RAC1/CCL2/CXCL3	26
GO:0071320	BP	GO:0071320	cellular response to cAMP	14/1966	54/18614	0.00113243	0.00113243	0.00934237	IGFBP5/EZR/HSPA5/INPP5K/APP/RAP1A/FDX1/ASS1/AKAP9/ITPR2/WT1/SLC8A1/AHR/RAP1B	14
GO:0140694	BP	GO:0140694	non-membrane-bounded organelle assembly	61/1966	390/18614	0.00113349	0.00113349	0.00934237	MRPL20/CSRP1/EZR/ACTG1/CIRBP/RPSA/PRKAR1A/NOP2/CENPW/RCC1/RPL10/LSM4/TPM1/CSDE1/NCOR1/CHMP4B/CDS2/ITGB1/BICD1/TUBB/DBNL/RPF2/MRTO4/STYXL1/MAPK15/RHOA/RPS15/RPS23/RPL23A/RPL38/GSN/NUMA1/PLK2/PPP1R35/PLEC/BOP1/RPS19/SMIM22/EIF2A/RPS28/CDC20/RNF4/KRT8/TPX2/G3BP1/C1QBP/FLNA/RPS27/BIRC5/RPL5/CCNB2/TMOD1/CETN2/KIF9/TNF/SBDS/SENP6/AUP1/TNNT1/CSRP2/RPLP0	61
GO:0006402	BP	GO:0006402	mRNA catabolic process	45/1966	268/18614	0.00115335	0.00115335	0.00948909	YBX1/VIM/YBX3/CIRBP/BTG2/PABPC4/HNRNPA0/DDX5/ZFP36L2/LSM4/SYNCRIP/CSDE1/TOB1/SERBP1/POLR2G/UPF3A/SECISBP2/FMR1/LSM6/TARDBP/LSM7/EXOSC10/MAGOHB/MRTO4/HNRNPD/PKP3/RBM38/ATM/CARHSP1/PNRC1/EXOSC7/AGO3/ZFP36/EXOSC4/ZC3HAV1/PCBP4/PNPT1/LSM5/EIF3E/ROCK2/HNRNPC/SSB/LARP1/ZC3H12A/RNPS1	45
GO:0016241	BP	GO:0016241	regulation of macroautophagy	30/1966	159/18614	0.00116546	0.00116546	0.00957167	QSOX1/UCHL1/OPTN/GAPDH/SPTLC2/NUPR1/HIF1A/SNX7/ATP6V1B1/NRBP2/CHMP4B/GNAI3/TP53/TIGAR/TMEM39A/ATP6V1G1/CAPN1/SESN3/CAPNS1/ATP6V0B/SEC22B/SLC25A5/ATG5/ATP6V0E2/SH3GLB1/VPS35/WAC/LARP1/RHEB/VDAC1	30
GO:1902369	BP	GO:1902369	negative regulation of RNA catabolic process	19/1966	85/18614	0.0011845	0.0011845	0.00971074	YBX1/YBX3/CIRBP/HNRNPA0/DKC1/SYNCRIP/CSDE1/TOB1/UPF3A/SECISBP2/FMR1/SLIRP/TARDBP/HNRNPD/PKP3/RBM38/ZFP36/HNRNPC/LARP1	19
GO:0072163	BP	GO:0072163	mesonephric epithelium development	21/1966	98/18614	0.00119581	0.00119581	0.00976866	PAX8/NPNT/SPRY1/CITED1/EYA1/CAT/GATA3/PAX2/LHX1/SDC4/TMEM59L/SOX9/CTNNBIP1/ARG2/CRLF1/WT1/SMAD1/FOXJ1/TACSTD2/MYC/VEGFA	21
GO:0072164	BP	GO:0072164	mesonephric tubule development	21/1966	98/18614	0.00119581	0.00119581	0.00976866	PAX8/NPNT/SPRY1/CITED1/EYA1/CAT/GATA3/PAX2/LHX1/SDC4/TMEM59L/SOX9/CTNNBIP1/ARG2/CRLF1/WT1/SMAD1/FOXJ1/TACSTD2/MYC/VEGFA	21
GO:0033674	BP	GO:0033674	positive regulation of kinase activity	66/1966	430/18614	0.00119971	0.00119971	0.0097832	CHI3L1/EPHA4/HTR2B/DDR1/AGER/CDKN1A/TPD52L1/MET/IRAK1/CLU/NTRK2/CCND1/CCND2/CDKN1B/ERP29/EMP2/TRAF4/SDC4/EDN3/HLA-DRB1/RAP1A/THBS1/EFNA1/PHB2/CALM2/FGF18/CALM1/NAB2/MT3/CD74/MAP2K6/BAD/NEDD9/TGFA/FZD4/CD24/FERMT2/TIGAR/PIFO/RHOA/HSP90AB1/PSMD10/ITGB1BP1/EPHA2/PARK7/PRNP/AREG/PPIA/CDC42/CCNY/TXN/BTC/TPX2/DGKZ/CSF1/RAD50/RGCC/EGR1/CCND3/CD81/TNF/MIF/CIB1/ERBB4/FGFR1/VEGFA	66
GO:0070254	BP	GO:0070254	mucus secretion	6/1966	13/18614	0.0012253	0.0012253	0.0099742	SCNN1B/AGR2/ANO1/ATG5/CYBA/VAMP8	6
GO:1902903	BP	GO:1902903	regulation of supramolecular fiber organization	59/1966	376/18614	0.00125127	0.00125127	0.0101542	S100A10/MAP2/MET/DLC1/CLU/CDKN1B/CGNL1/CX3CL1/INPP5K/ACTG1/SDC4/APP/CRYAB/APOA1/RHPN2/VBP1/CAPZB/TPM1/AKAP9/OCLN/TMSB4X/FKBP4/LDLR/ADD3/ARL2/ARHGEF2/MECP2/CAPZA1/BIN1/FERMT2/RHOC/LIMA1/WASF2/MYADM/RHOA/APOE/ITGB1BP1/GSN/PARK7/NUMA1/CAPZA2/CDC42/TWF1/RDX/TACSTD2/ROCK2/TPX2/COTL1/NCKAP1/FLNA/RGCC/MLST8/GPX1/RAC1/PFN1/TMOD1/BRK1/TMSB10/CIB1	59
GO:0048025	BP	GO:0048025	negative regulation of mRNA splicing, via spliceosome	8/1966	22/18614	0.00125182	0.00125182	0.0101542	SRSF7/SRSF10/SRSF4/PCBP4/C1QBP/HNRNPA2B1/RNPS1/RBM42	8
GO:0045687	BP	GO:0045687	positive regulation of glial cell differentiation	12/1966	43/18614	0.0012569	0.0012569	0.0101775	MDK/SPINT1/PTN/IL6ST/LIF/BIN1/PRPF19/HDAC1/SERPINE2/EGR2/HDAC2/RHEB	12
GO:0001841	BP	GO:0001841	neural tube formation	22/1966	105/18614	0.00126434	0.00126434	0.0102198	SOX4/DLC1/PAX2/SPINT1/SDC4/HIF1A/BRD2/FOLR1/DVL1/TCTN1/HECTD1/PTK7/IFT172/TEAD2/RALA/SETD2/RARG/RPS7/CTHRC1/FZD3/PFN1/CITED2	22
GO:0090200	BP	GO:0090200	positive regulation of release of cytochrome c from mitochondria	9/1966	27/18614	0.00128126	0.00128126	0.0103305	BIK/PDCD5/PLAUR/BAD/TP53/BID/PMAIP1/PPIF/TNFSF10	9
GO:0034101	BP	GO:0034101	erythrocyte homeostasis	27/1966	139/18614	0.00128397	0.00128397	0.0103305	ISG15/EPAS1/GATA3/SCNN1B/HIF1A/PRDX1/STAT1/PKNOX1/CDK6/GPI/LYAR/STAT3/TGFBR3/PRMT1/RPS17/CEBPG/KLF2/HMGB2/SLC25A5/UFL1/ZFP36/RPS19/SMAP1/CITED2/B2M/KMT2E/VEGFA	27
GO:0001656	BP	GO:0001656	metanephros development	20/1966	92/18614	0.00128476	0.00128476	0.0103305	PAX8/SPRY1/CITED1/EYA1/GATA3/PAX2/LHX1/ACAT1/STAT1/SOX9/DLG5/LIF/YAP1/CTSH/WT1/ID3/FOXJ1/SOX17/EGR1/MYC	20
GO:0072073	BP	GO:0072073	kidney epithelium development	28/1966	146/18614	0.00129327	0.00129327	0.0103771	PAX8/EPHA4/NPNT/SPRY1/CITED1/EYA1/CAT/GATA3/PAX2/LHX1/JAG1/SDC4/TMEM59L/ACAT1/STAT1/SOX9/CTNNBIP1/ARG2/CRLF1/LIF/YAP1/CD24/WT1/SMAD1/FOXJ1/TACSTD2/MYC/VEGFA	28
GO:0090068	BP	GO:0090068	positive regulation of cell cycle process	44/1966	262/18614	0.00129506	0.00129506	0.0103771	CCND1/CCND2/EDN3/APP/UBE2E2/LRP5/PHB2/NCAPD2/RCC2/CDCA5/MECP2/RANBP1/MSX1/TGFA/MAPK15/RAD51AP1/CDK1/RHOA/SIRT2/DYNC1LI1/NUMA1/LSM10/PPP1R35/GIPC1/ADAMTS1/CDC42/RDX/FAM83D/ROCK2/BTC/ANXA1/RRM2/RHNO1/RGCC/RAD21/BRD4/UBE2C/CCND3/BIRC5/PAGR1/CDK4/IGF2/TNF/KMT2E	44
GO:0042246	BP	GO:0042246	tissue regeneration	17/1966	73/18614	0.00130687	0.00130687	0.0104354	HOPX/CDKN1A/MDK/CDKN1B/PTN/KLK6/BCL9/FZD7/YAP1/CD9/WNT7A/ADAM15/KLF5/ANXA1/GPX1/CD81/ERBB4	17
GO:1902373	BP	GO:1902373	negative regulation of mRNA catabolic process	17/1966	73/18614	0.00130687	0.00130687	0.0104354	YBX1/YBX3/CIRBP/HNRNPA0/SYNCRIP/CSDE1/TOB1/UPF3A/SECISBP2/FMR1/TARDBP/HNRNPD/PKP3/RBM38/ZFP36/HNRNPC/LARP1	17
GO:0042177	BP	GO:0042177	negative regulation of protein catabolic process	23/1966	112/18614	0.00132017	0.00132017	0.0105234	CST3/CTSA/BAG6/SNX3/MAD2L2/SMARCC1/BAG5/TIMP1/HSP90AB1/GABARAPL2/SIRT2/SERPINE2/PARK7/PHF20L1/GIPC1/SVIP/SDCBP/VPS35/LAPTM4B/WAC/FLNA/USP25/TIMP3	23
GO:0007369	BP	GO:0007369	gastrulation	35/1966	196/18614	0.00132775	0.00132775	0.0105655	DUSP2/FN1/UGDH/EYA1/PAX2/MMP14/LHX1/PRKAR1A/APOA1/LEF1/GPI/LRP5/GATA6/FZD7/KLF4/MESP1/EYA2/LMBRD1/ITGB1/KDM6B/DVL1/TP53/WNK1/EXT2/AMOT/TXNRD1/MYADM/DLD/TAF10/EPHA2/SMAD1/SETD2/ITGAV/SOX17/WLS	35
GO:0021782	BP	GO:0021782	glial cell development	24/1966	119/18614	0.00136411	0.00136411	0.0108175	S100A9/NCSTN/MAL/SOX4/AGER/CLU/NTRK2/MDK/VIM/MT1X/GRN/APP/CDK6/ANO1/MT3/LDLR/NDRG1/PTEN/SIRT2/PLEC/KRAS/PHGDH/SOD1/TNF	24
GO:0048675	BP	GO:0048675	axon extension	24/1966	119/18614	0.00136411	0.00136411	0.0108175	MAP2/FN1/EDN3/SEMA6A/SEMA4B/ARHGAP4/NRP2/CDH1/ITGB1/DVL1/MT3/PLXNA3/VCL/RTN4/AUTS2/GDI1/SEMA3C/HSP90AB1/APOE/EDN2/GOLGA4/SEMA3B/ALCAM/VEGFA	24
GO:2001237	BP	GO:2001237	negative regulation of extrinsic apoptotic signaling pathway	21/1966	99/18614	0.00136957	0.00136957	0.0108378	IFI6/AR/EYA1/CX3CL1/THBS1/CTNNA1/YAP1/ICAM1/EYA2/ARHGEF2/PEA15/GSTP1/GCLM/HMGB2/PARK7/LGALS3/ITGAV/FAIM/TNFAIP3/GPX1/TNF	21
GO:0042743	BP	GO:0042743	hydrogen peroxide metabolic process	14/1966	55/18614	0.00137373	0.00137373	0.0108378	GPX3/CAT/PRDX1/MAOB/MT3/PRDX5/HP/PXDN/PARK7/SOD2/SOD1/GPX1/RAC1/CYBA	14
GO:1902991	BP	GO:1902991	regulation of amyloid precursor protein catabolic process	14/1966	55/18614	0.00137373	0.00137373	0.0108378	EPHA4/AGER/CLU/NTRK2/FKBP1A/EFNA1/RTN3/BIN1/RTN4/APOE/TMED10/PRNP/ROCK2/TNF	14
GO:0000956	BP	GO:0000956	nuclear-transcribed mRNA catabolic process	25/1966	126/18614	0.00139707	0.00139707	0.0109656	YBX1/BTG2/DDX5/ZFP36L2/LSM4/SYNCRIP/CSDE1/TOB1/POLR2G/UPF3A/SECISBP2/LSM7/EXOSC10/MAGOHB/MRTO4/HNRNPD/ATM/PNRC1/EXOSC7/ZFP36/EXOSC4/EIF3E/SSB/ZC3H12A/RNPS1	25
GO:0001838	BP	GO:0001838	embryonic epithelial tube formation	25/1966	126/18614	0.00139707	0.00139707	0.0109656	PAX8/SOX4/DLC1/GATA3/PAX2/SPINT1/SDC4/HIF1A/SOX9/BRD2/FOLR1/DVL1/TCTN1/HECTD1/PTK7/IFT172/TEAD2/RALA/SETD2/RARG/RPS7/CTHRC1/FZD3/PFN1/CITED2	25
GO:0002688	BP	GO:0002688	regulation of leukocyte chemotaxis	25/1966	126/18614	0.00139707	0.00139707	0.0109656	S100A14/THBS4/MDK/EDN3/CAMK1D/PTN/THBS1/CXCL17/CALR/ADAM10/CD74/NEDD9/WNK1/LGALS9/CXCL10/EDN2/RARRES2/C1QBP/CXCL8/ANO6/CSF1/RAC1/CCL2/MIF/VEGFA	25
GO:1905475	BP	GO:1905475	regulation of protein localization to membrane	32/1966	175/18614	0.00140132	0.00140132	0.0109803	EZR/AR/LRP4/MMP14/INPP5K/AGR2/CDH2/RAP1A/ATP2C1/RHOQ/PDCD5/ADAM10/GBP1/ITGB1/RER1/HECTD1/GDI1/ITGB1BP1/GSN/EPHA2/LGALS3/LYPLA1/CRIPT/PRNP/APPL1/ACTB/FIS1/CD81/TNF/TMEM59/CIB1/VAMP8	32
GO:0070227	BP	GO:0070227	lymphocyte apoptotic process	18/1966	80/18614	0.0014565	0.0014565	0.0113933	CD27/IRS2/ORMDL3/KDELR1/HIF1A/DFFA/ARG2/EFNA1/CD74/NFKBIZ/TP53/LGALS9/PKN1/NOC2L/LGALS3/DNAJA3/ST3GAL1/MIF	18
GO:0051222	BP	GO:0051222	positive regulation of protein transport	50/1966	309/18614	0.00146233	0.00146233	0.0114195	RHOU/SOX4/EZR/ACSL4/EMD/IRS2/HIF1A/PRKAR1A/UBE2J2/HLA-DRB1/FRMD4A/ATP2C1/ZIC1/TM7SF3/PDCD5/ANO1/CDH1/OXCT1/GLUL/JUP/BAD/UBL5/TARDBP/ATG13/NR1H2/CDK1/ZPR1/ITGB1BP1/TMED10/B3GAT3/PRNP/ARIH2/BCAP31/PPID/PPIA/SH3GLB1/GLUD1/VPS35/WLS/FLNA/HTRA2/UBE2L3/RAN/VPS28/FIS1/CD81/ZC3H12A/TNF/CIB1/SFN	50
GO:0001819	BP	GO:0001819	positive regulation of cytokine production	73/1966	489/18614	0.00147547	0.00147547	0.0114976	ISG15/F3/CHI3L1/CD55/EIF2AK2/PELI1/HTR2B/PDE4D/AGER/HLA-DPA1/HLA-DPB1/IRAK1/CLU/MDK/GATA3/GAPDH/CX3CL1/APP/HIF1A/STAT1/IFI16/ATP6AP2/THBS1/CXCL17/IL6ST/OAS1/C3/FLOT1/TNFRSF14/FERMT1/GATA6/ZP3/CADM1/STAT3/SAA1/RSAD2/CD74/IFIH1/ARHGEF2/LGALS9/TICAM1/OAS3/HLA-F/CEBPG/MAPK13/LAMTOR5/HMGB2/PARK7/TMED10/NMB/SETD2/AKIRIN2/HSPB1/ROCK2/APPL1/ANXA1/HDAC2/G3BP1/SOD1/RGCC/EGR1/PQBP1/CEBPB/CYBA/TUSC2/RAB1A/HS…	73
GO:0061912	BP	GO:0061912	selective autophagy	20/1966	93/18614	0.00147732	0.00147732	0.0114976	OPTN/SPTLC2/MAP1LC3B/SNX7/PHB2/CALR/PEX5/TP53/ATG13/TIGAR/ATM/SLC25A5/UFL1/ATG5/LGALS8/WIPI2/TEX264/HTRA2/VDAC1/AUP1	20
GO:0042692	BP	GO:0042692	muscle cell differentiation	63/1966	410/18614	0.00148804	0.00148804	0.0115615	YBX1/CSRP1/IGFBP5/UCHL1/HOPX/NPNT/TBX18/BVES/POPDC3/DMD/HEY1/MMP14/ACTG1/PLD3/PRKAR1A/SOX9/CDH2/FHL2/GDF15/FLOT1/TPM1/GATA6/BCL9/CALR/FZD7/RCAN1/CD9/MESP1/HOMER1/ITGB1/KDM6B/MECP2/MSX1/BIN1/HDAC9/WT1/SLC8A1/CDK1/RBM38/CXCL10/SMARCD3/SMAD1/ATG5/PLEC/KLF5/KRAS/AKIRIN2/SOD2/KRT8/BHLHE41/GPX1/MED28/MORF4L2/ZNHIT1/IGF2/MYH9/TMOD1/CD81/DNMT1/ACTN4/TNNT1/CSRP2/VEGFA	63
GO:0061326	BP	GO:0061326	renal tubule development	21/1966	100/18614	0.00156446	0.00156446	0.0120414	PAX8/NPNT/CITED1/EYA1/GATA3/PAX2/LGR5/LHX1/JAG1/TMEM59L/ACAT1/STAT1/SOX9/CTNNBIP1/LIF/YAP1/CD24/WT1/TACSTD2/MYC/VEGFA	21
GO:0009262	BP	GO:0009262	deoxyribonucleotide metabolic process	12/1966	44/18614	0.00156451	0.00156451	0.0120414	GDA/DERA/SAMHD1/CMPK2/TYMP/DGUOK/RRM2/NTHL1/DUT/TYMS/GUK1/DCTPP1	12
GO:0019692	BP	GO:0019692	deoxyribose phosphate metabolic process	12/1966	44/18614	0.00156451	0.00156451	0.0120414	GDA/DERA/SAMHD1/CMPK2/TYMP/DGUOK/RRM2/NTHL1/DUT/TYMS/GUK1/DCTPP1	12
GO:0021762	BP	GO:0021762	substantia nigra development	12/1966	44/18614	0.00156451	0.00156451	0.0120414	HSPA5/MAOB/CALM2/CALM1/CKB/RHOA/SIRT2/CDC42/GLUD1/NDUFS3/ACTB/YWHAH	12
GO:1903573	BP	GO:1903573	negative regulation of response to endoplasmic reticulum stress	12/1966	44/18614	0.00156451	0.00156451	0.0120414	ATF6B/CLU/HSPA5/PPP1R15A/PPP1R15B/NR1H2/LPCAT3/UFL1/PARK7/SVIP/TXNDC12/USP25	12
GO:0034250	BP	GO:0034250	positive regulation of amide metabolic process	31/1966	169/18614	0.00156549	0.00156549	0.0120414	YBX1/EPHA4/SOX4/CLU/VIM/YBX3/CIRBP/EEF2/PPP1R15A/THBS1/SYNCRIP/EFNA1/CSDE1/TOB1/POLR2G/UPF3A/FMR1/CNBP/DNAJC3/HNRNPD/LARP6/RHOA/EIF3E/ROCK2/C1QBP/RBM3/SSB/RPL5/LARP1/PKM/TNF	31
GO:0001704	BP	GO:0001704	formation of primary germ layer	25/1966	127/18614	0.00156858	0.00156858	0.012045	DUSP2/FN1/EYA1/PAX2/MMP14/LHX1/PRKAR1A/LEF1/GPI/GATA6/FZD7/KLF4/MESP1/EYA2/ITGB1/KDM6B/EXT2/TXNRD1/TAF10/EPHA2/SMAD1/SETD2/ITGAV/SOX17/WLS	25
GO:0009142	BP	GO:0009142	nucleoside triphosphate biosynthetic process	26/1966	134/18614	0.00158855	0.00158855	0.0121129	ENO1/NDUFS5/NDUFA9/NDUFA3/UQCC3/CMPK2/TMSB4X/SDHB/CTPS1/NUDT2/SDHA/SDHD/NDUFB4/ALDOA/NDUFC1/NDUFS3/DGUOK/NDUFB11/NDUFAB1/IMPDH2/TYMS/NDUFA13/STOML2/NME2/NME3/NDUFB2	26
GO:0071897	BP	GO:0071897	DNA biosynthetic process	35/1966	198/18614	0.0015911	0.0015911	0.0121129	POLE4/CDKN1A/CCT6A/MEAF6/DKC1/PTGES3/KLF4/JADE1/FAAP20/MAD2L2/POLD2/ING4/TP53/EXOSC10/MAPK15/HNRNPD/ATM/HSP90AB1/CCT5/USP1/PARP10/REV3L/TERF2IP/CCT4/DNAJC2/RAD50/RGCC/HNRNPC/CCT2/TYMS/HNRNPA2B1/TNF/CCT7/TCP1/MYC	35
GO:0007035	BP	GO:0007035	vacuolar acidification	10/1966	33/18614	0.0015932	0.0015932	0.0121129	GRN/ATP6AP2/ATP6V1B1/PPT1/TMEM106B/CCDC115/ATP6V0B/CLIC4/ATP6V0E2/ATP6V1F	10
GO:0048147	BP	GO:0048147	negative regulation of fibroblast proliferation	10/1966	33/18614	0.0015932	0.0015932	0.0121129	EMD/TP53INP1/NUPR1/FTH1/TP53/GSTP1/PARP10/CAV1/SOD2/MYC	10
GO:0090183	BP	GO:0090183	regulation of kidney development	10/1966	33/18614	0.0015932	0.0015932	0.0121129	PAX8/GATA3/PAX2/LHX1/STAT1/SOX9/WT1/TACSTD2/MYC/VEGFA	10
GO:1901889	BP	GO:1901889	negative regulation of cell junction assembly	10/1966	33/18614	0.0015932	0.0015932	0.0121129	FAM107A/DLC1/MMP14/THBS1/PTPN13/RCC2/PTEN/ITGB1BP1/ROCK2/TNF	10
GO:0045727	BP	GO:0045727	positive regulation of translation	27/1966	141/18614	0.00159891	0.00159891	0.0121364	YBX1/SOX4/VIM/YBX3/CIRBP/EEF2/PPP1R15A/THBS1/SYNCRIP/CSDE1/TOB1/POLR2G/UPF3A/FMR1/CNBP/DNAJC3/HNRNPD/LARP6/RHOA/EIF3E/C1QBP/RBM3/SSB/RPL5/LARP1/PKM/TNF	27
GO:0006977	BP	GO:0006977	DNA damage response, signal transduction by p53 class mediator resulting in cell cycle arrest	7/1966	18/18614	0.00161103	0.00161103	0.0121483	CDKN1A/CDKN1B/TP53/ATM/PLK2/MUC1/PML	7
GO:0006978	BP	GO:0006978	DNA damage response, signal transduction by p53 class mediator resulting in transcription of p21 class mediator	7/1966	18/18614	0.00161103	0.00161103	0.0121483	SP100/CDKN1A/ING4/TP53/FOXM1/MUC1/ZNHIT1	7
GO:0035455	BP	GO:0035455	response to interferon-alpha	7/1966	18/18614	0.00161103	0.00161103	0.0121483	EIF2AK2/IFITM1/IFITM3/GATA3/BST2/MX2/IFITM2	7
GO:0061620	BP	GO:0061620	glycolytic process through glucose-6-phosphate	7/1966	18/18614	0.00161103	0.00161103	0.0121483	ENO1/TPI1/ENO2/PGK1/HK2/PFKP/PKM	7
GO:0050777	BP	GO:0050777	negative regulation of immune response	34/1966	191/18614	0.00162936	0.00162936	0.0122571	ISG15/CD55/NPY/GRN/FAM3A/HLA-DRB1/HLA-B/IFI16/SAMHD1/BANF1/ARG2/OAS1/TNFRSF14/LYAR/NMI/A2M/PSMA1/LGALS9/NR1H2/OAS3/HLA-F/PTPN6/PLK2/LGALS3/ATG5/AHR/STAT6/RPS19/FOXJ1/ANXA1/TNFAIP3/GPX1/PSMB4/ZC3H12A	34
GO:0044282	BP	GO:0044282	small molecule catabolic process	60/1966	388/18614	0.00163247	0.00163247	0.0122571	ENO1/IDUA/GDA/ASRGL1/TPI1/IRS2/SLC27A2/INPP5K/ACAT1/HIBCH/BDH2/ENO2/PCCA/DERA/INPP1/ARG2/LRP5/PGK1/MGAT1/OXCT1/MT3/ECHDC1/GLUL/BAD/PEX5/GPD2/PHYH/TP53/HK2/TIGAR/GALM/PGD/ENOSF1/QDPR/PFKP/AASDHPPT/ACAA1/DLD/LPIN2/APOE/PTEN/PARK7/NUDT3/NUDT1/LPIN1/SRD5A3/NUDT5/BCKDHA/GLUD1/SCP2/IDS/ETFA/TST/MPST/ECI1/ECH1/FAH/HSD17B10/PKM/ABHD2	60
GO:0006959	BP	GO:0006959	humoral immune response	42/1966	250/18614	0.00163344	0.00163344	0.0122571	S100A9/CD55/CFI/CFB/CLU/GATA3/GAPDH/WFDC2/KLK5/KLK7/FAM3A/SFTPD/HLA-DQB1/C2/HLA-DRB1/HMGN2/GPI/C3/C1S/GATA6/ZP3/KRT6A/A2M/DEFB1/SLPI/FAU/C1R/PTPN6/CXCL10/RARRES2/RPS19/FOXJ1/C1QBP/CXCL8/RGCC/CCL2/C1RL/RPL39/CD81/TNF/CXCL3/CXCL14	42
GO:0032481	BP	GO:0032481	positive regulation of type I interferon production	15/1966	62/18614	0.00164001	0.00164001	0.0122664	ISG15/IRAK1/GAPDH/STAT1/OAS1/FLOT1/IFIH1/TICAM1/OAS3/HMGB2/NMB/SETD2/G3BP1/PQBP1/HSPD1	15
GO:2000756	BP	GO:2000756	regulation of peptidyl-lysine acetylation	15/1966	62/18614	0.00164001	0.00164001	0.0122664	SOX4/GATA3/LIF/CTBP1/AUTS2/NOC2L/HINT2/PARK7/NFYC/ATG5/DEK/HDAC2/MUC1/PML/SET	15
GO:0034205	BP	GO:0034205	amyloid-beta formation	14/1966	56/18614	0.00165649	0.00165649	0.0123696	NCSTN/EPHA4/CLU/NTRK2/EFNA1/RTN3/BIN1/RTN4/APOE/TMED10/PRNP/ROCK2/TNF/PSENEN	14
GO:0008344	BP	GO:0008344	adult locomotory behavior	18/1966	81/18614	0.0016912	0.0016912	0.0126084	HOXD10/HOXD9/EPHA4/UCHL1/PBX3/SNCG/CCND2/APP/ZIC1/TUBA1A/PPT1/MECP2/ABHD12/OXR1/PARK7/NR4A2/HTRA2/TMOD1	18
GO:0051156	BP	GO:0051156	glucose 6-phosphate metabolic process	9/1966	28/18614	0.00171316	0.00171316	0.0127515	DERA/GPI/TP53/HK2/TIGAR/PGD/PRPS2/MLST8/PGLS	9
GO:0006401	BP	GO:0006401	RNA catabolic process	51/1966	319/18614	0.00172074	0.00172074	0.0127872	YBX1/VIM/YBX3/CIRBP/BTG2/PABPC4/HNRNPA0/DDX5/DKC1/ZFP36L2/LSM4/SYNCRIP/CSDE1/TOB1/SERBP1/POLR2G/UPF3A/SECISBP2/FMR1/SLIRP/LSM6/TARDBP/LSM7/EXOSC10/MAGOHB/MRTO4/HNRNPD/PKP3/RBM38/ATM/ZPR1/CARHSP1/PNRC1/EXOSC7/AGO3/ZFP36/EXOSC4/ZC3HAV1/PCBP4/DDX49/RNASEH2C/PNPT1/LSM5/EIF3E/ROCK2/HNRNPC/SSB/RNASET2/LARP1/ZC3H12A/RNPS1	51
GO:0003012	BP	GO:0003012	muscle system process	68/1966	452/18614	0.00172488	0.00172488	0.0127973	ENO1/ATP1B1/CALCRL/IGFBP5/HTR2B/LMCD1/OXTR/NPNT/PDE4D/DSP/DMD/EMD/ASPH/SCNN1B/ORMDL3/EDN3/CRYAB/IL6ST/MYOF/ARG2/DSC2/GSTM2/TPM1/TNFRSF1A/CALD1/GATA6/AKAP9/CALM2/HOMER1/SLC6A8/JARID2/CALM1/PKP2/ERRFI1/MAP2K6/JUP/BIN1/MYH14/KCNMA1/SLC8A1/TPM4/RHOA/KCNE3/GSN/SSPN/PDE9A/EDN2/FBXO32/ALDOA/CAV1/MYL6/TWF1/TPM2/ROCK2/NMU/C12orf57/HDAC2/FLNA/SOD1/CYBA/ATP1A1/TMOD1/ZC3H12A/TNF/NR4A1/TNNC1/TPM3/TNNT1	68
GO:0007039	BP	GO:0007039	protein catabolic process in the vacuole	8/1966	23/18614	0.0017434	0.0017434	0.0129102	TMEM106B/LDLR/DPP7/LAMP2/CCDC115/VPS35/LAPTM4B/CD81	8
GO:0006475	BP	GO:0006475	internal protein amino acid acetylation	30/1966	163/18614	0.00174849	0.00174849	0.0129102	PBXIP1/NAA10/GATA3/MBIP/MEAF6/LEF1/USP22/LIF/BAG6/JADE1/CTBP1/POR/NFKBIZ/ING4/MECP2/TAF12/AUTS2/NOC2L/TAF10/PARK7/PHF20L1/NFYC/ATG5/ENY2/DEK/MORF4L1/ACTB/MUC1/MORF4L2/SET	30
GO:0051100	BP	GO:0051100	negative regulation of binding	30/1966	163/18614	0.00174849	0.00174849	0.0129102	MAP2/SP100/CDKN1A/HEY1/RSF1/NFKBIA/IFIT1/IFI16/CARD16/PTPRF/LEF1/CTNNBIP1/SLPI/TMSB4X/DVL1/MAD2L2/LRPAP1/MSX1/ADAM15/STUB1/ITGB1BP1/PARK7/IFIT2/CAV1/ZNF593/HDAC2/ACTB/C4orf3/B2M/JUN	30
GO:0006612	BP	GO:0006612	protein targeting to membrane	26/1966	135/18614	0.00177397	0.00177397	0.0130773	SSR2/SSR3/SEC62/HSPA5/INPP5K/VPS37B/ZDHHC9/BAG6/CHMP4B/GET4/UBL4A/PEX5/SEC61G/ICMT/SRP14/RTP4/GDI1/ITGB1BP1/PRNP/SRP72/NACA/SDCBP/SEC63/PEX16/FIS1/CIB1	26
GO:0051384	BP	GO:0051384	response to glucocorticoid	27/1966	142/18614	0.00177989	0.00177989	0.0131	FAM107A/CLDN1/PAM/MDK/CCND1/DDIT4/FOSB/ZFP36L2/PTGDS/ASS1/MAOB/A2M/POR/ERRFI1/BAD/PLAT/NR3C1/RHOA/FBXO32/ZFP36/AREG/ALPL/ANXA1/TYMS/UBE2L3/IGFBP2/TNF	27
GO:0051146	BP	GO:0051146	striated muscle cell differentiation	48/1966	297/18614	0.00184282	0.00184282	0.0135155	YBX1/CSRP1/IGFBP5/HOPX/TBX18/BVES/POPDC3/MMP14/ACTG1/PLD3/PRKAR1A/CDH2/FHL2/GDF15/FLOT1/TPM1/GATA6/BCL9/CALR/FZD7/RCAN1/CD9/MESP1/HOMER1/ITGB1/KDM6B/MSX1/HDAC9/WT1/SLC8A1/CDK1/RBM38/CXCL10/ATG5/PLEC/KLF5/KRAS/KRT8/BHLHE41/GPX1/MORF4L2/IGF2/MYH9/TMOD1/CD81/TNNT1/CSRP2/VEGFA	48
GO:0007623	BP	GO:0007623	circadian rhythm	36/1966	207/18614	0.00184514	0.00184514	0.0135155	CLDN4/NTRK2/NKX2-1/EGR3/TOP1/NDUFA9/PTGDS/SFPQ/ASS1/NCOR1/HOMER1/FBXL17/TP53/TARDBP/HNRNPD/CDK1/ID3/HDAC1/HEBP1/PTEN/NAMPT/NR2F6/AHR/DDB1/OPN3/KDM5A/GFPT1/ROCK2/PPP1CB/HDAC2/BHLHE41/EGR1/IMPDH2/TYMS/PML/TNF	36
GO:0044703	BP	GO:0044703	multi-organism reproductive process	36/1966	207/18614	0.00184514	0.00184514	0.0135155	IGFBP5/OXTR/PAM/DDR1/CLDN4/AR/ACSL4/EMP2/BSG/FOSB/MAFF/PTN/HPGD/TPPP3/CALR/LIF/EPN1/TEAD4/JUNB/FKBP4/APOL2/LGALS9/NR2F2/TIMP1/SERPINE2/SLC2A1/C1QBP/SOD1/RPL29/LDOC1/IGFBP2/MAGED2/SLC38A2/CITED2/CTSB/VEGFA	36
GO:0007517	BP	GO:0007517	muscle organ development	55/1966	351/18614	0.00185017	0.00185017	0.013526	IGSF8/RXRG/HOXD10/HOXD9/DSP/BVES/POPDC3/DMD/EMD/YBX3/NUPR1/BTG2/CRYAB/EGR3/FHL1/MAFF/DDX5/LEF1/FKBP1A/FLOT1/TPM1/ASS1/BCL9/LIF/TEAD4/RCAN1/HOMER1/PKP2/ITGB1/TGFBR3/MSX1/MYH14/NR2F2/HDAC9/WT1/CD164/RHOA/ID3/DDX17/CXCL10/SIRT2/CAV1/PLEC/KLF5/MYL6/KRAS/EGR2/FLNB/EGR1/GPX1/CHODL/IGF2/CITED2/NR4A1/TNNC1	55
GO:0014013	BP	GO:0014013	regulation of gliogenesis	22/1966	108/18614	0.00185245	0.00185245	0.013526	MDK/SPINT1/TMEM98/PTN/IL6ST/TSPO/RNF10/LIF/LDLR/TP53/MECP2/BIN1/PRPF19/HDAC1/SIRT2/SERPINE2/UFL1/KRAS/EGR2/HDAC2/RHEB/TNF	22
GO:0006913	BP	GO:0006913	nucleocytoplasmic transport	52/1966	328/18614	0.00187851	0.00187851	0.013673	SP100/IER3/CDKN1A/CITED1/EMD/HTATIP2/CDKN1B/IFI27/NFKBIA/ZIC1/FERMT1/XPO1/PHB2/CALR/CDH1/STAT3/MX2/JUP/TP53/RANBP1/PKIG/DUSP16/TARDBP/THOC7/CBLB/MAGOHB/RPAIN/XPOT/CDK1/RPS15/AHCYL1/ZPR1/PARK7/ENY2/SETD2/RPL23/AKIRIN2/ABCE1/EGR2/TXN/APPL1/FLNA/SSB/SRSF3/HNRNPA2B1/PML/DDX39A/RAN/FYTTD1/ZC3H12A/SFN/THOC3	52
GO:0051169	BP	GO:0051169	nuclear transport	52/1966	328/18614	0.00187851	0.00187851	0.013673	SP100/IER3/CDKN1A/CITED1/EMD/HTATIP2/CDKN1B/IFI27/NFKBIA/ZIC1/FERMT1/XPO1/PHB2/CALR/CDH1/STAT3/MX2/JUP/TP53/RANBP1/PKIG/DUSP16/TARDBP/THOC7/CBLB/MAGOHB/RPAIN/XPOT/CDK1/RPS15/AHCYL1/ZPR1/PARK7/ENY2/SETD2/RPL23/AKIRIN2/ABCE1/EGR2/TXN/APPL1/FLNA/SSB/SRSF3/HNRNPA2B1/PML/DDX39A/RAN/FYTTD1/ZC3H12A/SFN/THOC3	52
GO:0061458	BP	GO:0061458	reproductive system development	49/1966	305/18614	0.00188828	0.00188828	0.0137224	KDM5B/CGA/VGF/AR/HSPA5/CCND1/GATA3/PSAP/YBX3/CDKN1B/MMP14/NKX2-1/CRIP1/NUPR1/ADGRG1/UBB/LHX1/BIK/SOX9/ATN1/C3/CTNNA1/CSDE1/GATA6/ZP3/PLEKHA5/A2M/FKBP4/DHCR24/FZD4/NR2F2/WNT7A/WT1/ADAM15/ATM/ARID4B/HMGB2/SERPINE2/NUDT1/WDR77/ADAMTS1/RARG/REC8/ANXA1/SOD1/CEBPB/TNFSF10/CITED2/VEGFA	49
GO:0002262	BP	GO:0002262	myeloid cell homeostasis	31/1966	171/18614	0.00189883	0.00189883	0.0137557	ISG15/NCSTN/EPAS1/GATA3/SCNN1B/HIF1A/PRDX1/STAT1/PKNOX1/CDK6/GPI/LYAR/STAT3/TGFBR3/PRMT1/RPS17/CEBPG/KLF2/HMGB2/SLC25A5/UFL1/ZFP36/RPS19/SMAP1/ANXA1/SOD1/CSF1/CITED2/B2M/KMT2E/VEGFA	31
GO:1902905	BP	GO:1902905	positive regulation of supramolecular fiber organization	31/1966	171/18614	0.00189883	0.00189883	0.0137557	S100A10/MET/CLU/CDKN1B/CX3CL1/SDC4/APP/APOA1/TPM1/AKAP9/OCLN/ARL2/MECP2/BIN1/FERMT2/RHOC/WASF2/RHOA/APOE/ITGB1BP1/GSN/NUMA1/CDC42/ROCK2/NCKAP1/RGCC/MLST8/GPX1/RAC1/PFN1/BRK1	31
GO:0008544	BP	GO:0008544	epidermis development	58/1966	375/18614	0.00192331	0.00192331	0.0139112	YBX1/IGFBP5/CLDN1/PALLD/DSP/CLDN4/MET/ASAH1/FABP5/LRP4/LGR5/SPINT1/CDH3/ETV4/JAG1/KLK5/KLK7/WNT10A/HLA-DRB1/MAFF/SOX9/KRT7/ATP2C1/KAZN/FERMT1/GATA6/ELOVL1/ALDH3A2/YAP1/KLF4/KRT6A/NAB2/ERRFI1/NFKBIZ/PPL/SLC44A4/MYO6/IFT172/HDAC1/KRT5/FOSL2/EPHA2/NUMA1/CLIC4/AQP3/ZFP36/PLEC/OPN3/ROCK2/FLNB/ANXA1/HDAC2/SOD1/SHARPIN/FZD3/TNF/NME2/SFN	58
GO:0032943	BP	GO:0032943	mononuclear cell proliferation	50/1966	313/18614	0.00193088	0.00193088	0.0139266	NCSTN/CD55/PELI1/AGER/HLA-DMB/HLA-DPA1/HLA-DPB1/CDKN1A/IRS2/EMP2/IKZF3/SDC4/SFTPD/PRKAR1A/HLA-DRB1/HPRT1/LEF1/IL6ST/ARG2/TNFRSF14/DLG5/TNFSF8/ZP3/CD74/NFKBIZ/TP53/CTPS1/CD24/LGALS9/CBLB/TICAM1/PTPN6/PKN1/ATM/BID/LGALS3/AHR/DNAJA3/PRNP/FOXJ1/ANXA1/CSF1/CCND3/CEBPB/IMPDH2/HSPD1/IGF2/IGFBP2/CD81/MIF	50
GO:0008631	BP	GO:0008631	intrinsic apoptotic signaling pathway in response to oxidative stress	12/1966	45/18614	0.00193149	0.00193149	0.0139266	HIF1A/SFPQ/BAG5/PARK7/PPIA/TRAP1/SOD2/HSPB1/SOD1/GPX1/HTRA2/PML	12
GO:0031638	BP	GO:0031638	zymogen activation	15/1966	63/18614	0.00194601	0.00194601	0.0140093	ENO1/S100A10/ASPH/MMP14/IFI16/THBS1/PGK1/PLAUR/CTSH/DHCR24/BAD/PLAT/C1R/SERPINE2/C1RL	15
GO:0043392	BP	GO:0043392	negative regulation of DNA binding	13/1966	51/18614	0.00198594	0.00198594	0.0142745	SP100/HEY1/RSF1/NFKBIA/IFI16/LEF1/CTNNBIP1/TMSB4X/MAD2L2/MSX1/ZNF593/HDAC2/JUN	13
GO:0051896	BP	GO:0051896	regulation of protein kinase B signaling	33/1966	186/18614	0.00199945	0.00199945	0.0143492	F3/CHI3L1/IGFBP5/NTRK2/GATA3/CX3CL1/INPP5K/MYDGF/THBS1/GDF15/TSPYL5/ITGB1/FERMT2/RRAS/RTN4/SESN3/HSP90AB1/PTEN/ITGB1BP1/EPHA2/PARK7/TPBG/TXN/MAZ/C1QBP/PDCD6/GPX1/NTS/IGF2/TNF/CIB1/MTDH/FGFR1	33
GO:0006473	BP	GO:0006473	protein acetylation	36/1966	208/18614	0.00200974	0.00200974	0.0144006	PBXIP1/SOX4/NAA10/GATA3/MBIP/NUPR1/MEAF6/LEF1/USP22/LIF/BAG6/JADE1/CTBP1/POR/NFKBIZ/ING4/MECP2/TAF12/AUTS2/NOC2L/HINT2/TAF10/PARK7/PHF20L1/TERF2IP/NFYC/ATG5/ENY2/DEK/HDAC2/MORF4L1/ACTB/MUC1/PML/MORF4L2/SET	36
GO:0046651	BP	GO:0046651	lymphocyte proliferation	49/1966	306/18614	0.00202338	0.00202338	0.0144703	NCSTN/CD55/PELI1/AGER/HLA-DMB/HLA-DPA1/HLA-DPB1/CDKN1A/IRS2/EMP2/IKZF3/SDC4/SFTPD/PRKAR1A/HLA-DRB1/HPRT1/LEF1/IL6ST/ARG2/TNFRSF14/DLG5/TNFSF8/ZP3/CD74/NFKBIZ/TP53/CTPS1/CD24/LGALS9/CBLB/TICAM1/PTPN6/PKN1/ATM/BID/LGALS3/AHR/DNAJA3/PRNP/FOXJ1/ANXA1/CCND3/CEBPB/IMPDH2/HSPD1/IGF2/IGFBP2/CD81/MIF	49
GO:0001823	BP	GO:0001823	mesonephros development	21/1966	102/18614	0.00202575	0.00202575	0.0144703	PAX8/NPNT/SPRY1/CITED1/EYA1/CAT/GATA3/PAX2/LHX1/SDC4/TMEM59L/SOX9/CTNNBIP1/ARG2/CRLF1/WT1/SMAD1/FOXJ1/TACSTD2/MYC/VEGFA	21
GO:0002831	BP	GO:0002831	regulation of response to biotic stimulus	69/1966	463/18614	0.00204461	0.00204461	0.0145727	ISG15/S100A14/CD55/PELI1/IRAK1/OPTN/RAB11FIP2/LAMP1/CX3CL1/GRN/KLK5/KLK7/FAM3A/NFKBIA/HLA-DRB1/HLA-B/STAT1/TRIB1/IFI16/SAMHD1/CARD16/BANF1/ARG2/OAS1/FLOT1/SFPQ/DDX60/LYAR/NMI/GATA6/PHB2/CADM1/A2M/RSAD2/MAP2K6/IFIH1/NFKBIZ/LGALS9/BIRC3/TICAM1/NR1H2/TIGAR/OAS3/HLA-F/TRIM38/BIRC2/PTPN6/RTN4/HMGB2/APOE/SIRT2/TMEM126A/ATG5/AHR/CAV1/RPS19/AKIRIN2/PARP9/APPL1/TNFAIP3/C1QBP/IFI35/PQBP1/CYBA/PCBP2/HSPD1/Z…	69
GO:0061564	BP	GO:0061564	axon development	71/1966	479/18614	0.0020464	0.0020464	0.0145727	MAP2/FN1/EPHA4/BOC/UCHL1/PALLD/DDR1/DLX5/ANOS1/KIF13B/NFIB/NTRK2/LRP4/TSKU/GATA3/PAX2/NKX2-1/LHX1/GRN/EDN3/KLK8/APP/SEMA6A/CDH2/PTN/PTPRF/TSPO/SKIL/FLOT1/EFNA1/CTNNA1/SEMA4B/NEFH/KLF4/ARHGAP4/NRP2/CDH1/FOLR1/ITGB1/DVL1/MT3/TCTN1/APLP2/PLXNA3/WNT7A/VCL/THY1/RTN4/AUTS2/GDI1/SEMA3C/HSP90AB1/RAB8A/ZPR1/APOE/PTEN/EDN2/TOP2B/EGR2/CRTAC1/NR4A2/C12orf57/GOLGA4/FLNA/SEMA3B/RAC1/CHODL/FZD3/JUN/ALCAM/VEGFA	71
GO:1903036	BP	GO:1903036	positive regulation of response to wounding	17/1966	76/18614	0.00208364	0.00208364	0.0147315	F3/CLDN1/CLDN3/CLDN4/MDK/GRN/ACTG1/PTN/THBS1/FERMT1/OCLN/ITGB1/PLAT/FERMT2/ANXA1/ANO6/FLNA	17
GO:0002291	BP	GO:0002291	T cell activation via T cell receptor contact with antigen bound to MHC molecule on antigen presenting cell	5/1966	10/18614	0.00208789	0.00208789	0.0147315	HLA-DMB/ICAM1/LGALS9/LGALS3/CD81	5
GO:0031642	BP	GO:0031642	negative regulation of myelination	5/1966	10/18614	0.00208789	0.00208789	0.0147315	CTSC/TMEM98/KLK8/LPIN1/TNF	5
GO:0051409	BP	GO:0051409	response to nitrosative stress	5/1966	10/18614	0.00208789	0.00208789	0.0147315	DUSP6/GCLM/ATM/PARK7/ATG5	5
GO:0070862	BP	GO:0070862	negative regulation of protein exit from endoplasmic reticulum	5/1966	10/18614	0.00208789	0.00208789	0.0147315	UBE2J1/UBAC2/OS9/INSIG1/SVIP	5
GO:0071340	BP	GO:0071340	skeletal muscle acetylcholine-gated channel clustering	5/1966	10/18614	0.00208789	0.00208789	0.0147315	LRP4/DVL1/RER1/FNTA/DNAJA3	5
GO:2000177	BP	GO:2000177	regulation of neural precursor cell proliferation	19/1966	89/18614	0.002096	0.002096	0.0147661	MDK/SPINT1/CX3CL1/ADGRG1/LHX1/HIF1A/BTG2/CDH2/PTN/CTNNA1/ITGB1/TP53/GNAI2/NAP1L1/RHOA/SIRT2/SMARCD3/FZD3/VEGFA	19
GO:0009201	BP	GO:0009201	ribonucleoside triphosphate biosynthetic process	24/1966	123/18614	0.00217722	0.00217722	0.015305	ENO1/NDUFS5/NDUFA9/NDUFA3/UQCC3/TMSB4X/SDHB/CTPS1/NUDT2/SDHA/SDHD/NDUFB4/ALDOA/NDUFC1/NDUFS3/DGUOK/NDUFB11/NDUFAB1/IMPDH2/NDUFA13/STOML2/NME2/NME3/NDUFB2	24
GO:0030111	BP	GO:0030111	regulation of Wnt signaling pathway	53/1966	338/18614	0.00217914	0.00217914	0.015305	PBXIP1/TCF7L1/SOX4/TBX18/DLX5/CITED1/EMD/MDK/LRP4/TSKU/LGR5/CDH3/COL1A1/APP/SOX9/CDH2/ATP6AP2/LEF1/CTNNBIP1/FERMT1/FZD7/YAP1/NKD1/MESP1/NOTUM/UBAC2/WIF1/JADE1/LZIC/FOLR1/SNX3/DCDC2/MAD2L2/JUP/WNK1/PTK7/APOE/HDAC1/CAV1/TPBG/SOX17/FRZB/CCNY/CTHRC1/DKK3/VPS35/WLS/TNFAIP3/G3BP1/EGR1/RPS12/VGLL4/IGFBP2	53
GO:0006006	BP	GO:0006006	glucose metabolic process	33/1966	187/18614	0.00218743	0.00218743	0.0153399	ENO1/FABP5/PGM2L1/NNMT/GAPDH/TPI1/IRS2/ENO2/TFF3/OAS1/PDK4/GPI/PGM1/LRP5/PGK1/MIDN/BAD/TP53/NR3C1/HK2/TIGAR/GALM/PFKP/DLAT/SLC25A1/DDB1/PPP4R3B/PMAIP1/MDH2/PDHB/IGF2/PKM/TNF	33
GO:0032206	BP	GO:0032206	positive regulation of telomere maintenance	16/1966	70/18614	0.00219988	0.00219988	0.0153872	CCT6A/DKC1/MAPK15/HNRNPD/ATM/CCT5/GNL3/TERF2IP/CCT4/NABP2/RAD50/CCT2/HNRNPA2B1/PML/CCT7/TCP1	16
GO:0007498	BP	GO:0007498	mesoderm development	26/1966	137/18614	0.00220098	0.00220098	0.0153872	EYA1/PAX2/LHX1/IKZF3/PRKAR1A/LEF1/GPI/YAP1/KLF4/MESP1/EYA2/ITGB1/KDM6B/EXT2/TXNRD1/SSBP3/TAF10/TEAD2/RPL38/EPHA2/SMAD1/SETD2/WLS/MEST/CITED2/VEGFA	26
GO:0007044	BP	GO:0007044	cell-substrate junction assembly	20/1966	96/18614	0.00220856	0.00220856	0.0153872	S100A10/FN1/FAM107A/DLC1/MMP14/ACTG1/SDC4/THBS1/RCC2/FERMT2/VCL/THY1/LIMS1/RHOA/PTEN/ITGB1BP1/PLEC/ROCK2/RAC1/VEGFA	20
GO:0072080	BP	GO:0072080	nephron tubule development	20/1966	96/18614	0.00220856	0.00220856	0.0153872	PAX8/NPNT/CITED1/EYA1/GATA3/PAX2/LHX1/JAG1/TMEM59L/ACAT1/STAT1/SOX9/CTNNBIP1/LIF/YAP1/CD24/WT1/TACSTD2/MYC/VEGFA	20
GO:0070372	BP	GO:0070372	regulation of ERK1 and ERK2 cascade	50/1966	315/18614	0.00221088	0.00221088	0.0153872	CHI3L1/FN1/EPHA4/HTR2B/NPNT/SPRY1/AGER/EZR/NPY/LMO3/DUSP6/CX3CL1/APP/SEMA6A/HLA-DRB1/RAP1A/CXCL17/P2RY6/GLIPR2/PHB2/LIF/ICAM1/FGF18/GBP1/MT3/CD74/CD44/ERRFI1/LGALS9/FERMT2/GSTP1/GNAI2/RRAS/PTPN6/APOE/PTEN/ITGB1BP1/EPHA2/TPBG/YWHAZ/CCL20/FAM83D/RAP1B/CCL2/TNF/MIF/CIB1/ERBB4/JUN/TIMP3	50
GO:0007160	BP	GO:0007160	cell-matrix adhesion	40/1966	239/18614	0.0022292	0.0022292	0.0154913	S100A10/FN1/FAM107A/NPNT/DDR1/DLC1/MMP14/MSLN/EMP2/CX3CL1/ACTG1/JAG1/SDC4/BCAM/SKAP1/THBS1/CDK6/FERMT1/ITGB1/RCC2/CD44/JUP/CDKN2A/ITGB8/FERMT2/VCL/THY1/ADAM15/RRAS/CD63/LIMS1/RHOA/PTEN/ITGB1BP1/ITGAV/ROCK2/CSF1/RAC1/CIB1/VEGFA	40
GO:0031032	BP	GO:0031032	actomyosin structure organization	35/1966	202/18614	0.00225641	0.00225641	0.0156147	S100A10/CSRP1/MET/DLC1/CGNL1/INPP5K/ACTG1/SDC4/PRKAR1A/APOA1/RHPN2/CNN2/TPM1/ITGB1/EPB41L1/MYH14/FERMT2/RHOC/WASF2/RHOA/PDCD6IP/RTKN/ITGB1BP1/PLEC/CDC42/TACSTD2/ROCK2/KRT8/RGCC/RAC1/PFN1/MYH9/TMOD1/TNNT1/CSRP2	35
GO:0032570	BP	GO:0032570	response to progesterone	11/1966	40/18614	0.00225701	0.00225701	0.0156147	OXTR/CLDN4/FOSB/THBS1/GPI/TSPO/YAP1/BAD/CAV1/TYMS/ABHD2	11
GO:0051851	BP	GO:0051851	modulation by host of symbiont process	18/1966	83/18614	0.00225712	0.00225712	0.0156147	IFI27/INPP5K/SFTPD/LEF1/CHD1/ZDHHC9/PPIB/FMR1/TARDBP/CFL1/APOE/HDAC1/PSMC3/CDC42/ROCK2/TAF11/ZC3H12A/JUN	18
GO:0003007	BP	GO:0003007	heart morphogenesis	43/1966	262/18614	0.00229564	0.00229564	0.0158178	HTR2B/SPRY1/DSP/SOX4/DLC1/EYA1/HEY1/GATA3/EMP2/JAG1/HIF1A/SOX9/FHL2/FKBP1A/TPM1/EFNA1/GATA6/YAP1/MESP1/NRP2/CPE/FOLR1/PKP2/PARVA/DVL1/TGFBR3/TP53/MSX1/ADAM15/PIM1/RTN4/SEMA3C/IFT172/TEAD2/SMARCD3/ADAMTS1/CDC42/SOX17/FLNA/CITED2/TNNC1/JUN/VEGFA	43
GO:0031123	BP	GO:0031123	RNA 3'-end processing	21/1966	103/18614	0.00229657	0.00229657	0.0158178	SSU72/APP/DKC1/ERI3/EXOSC10/CPSF7/RPRD1A/AHCYL1/RPS21/SLBP/LSM10/EXOSC7/CSTF3/EXOSC4/PNPT1/HSF1/NUDT21/SSB/SNRPA/HSD17B10/FBL	21
GO:0071384	BP	GO:0071384	cellular response to corticosteroid stimulus	15/1966	64/18614	0.00229806	0.00229806	0.0158178	FAM107A/DDIT4/SCNN1B/ZFP36L2/SCNN1A/ASS1/ERRFI1/PLAT/NR3C1/FBXO32/ZFP36/AIFM1/ANXA1/UBE2L3/RAN	15
GO:0043588	BP	GO:0043588	skin development	49/1966	308/18614	0.0023191	0.0023191	0.0158178	IGFBP5/CLDN1/PALLD/DSP/CLDN4/MET/ASAH1/LRP4/LGR5/CDH3/ETV4/COL1A1/JAG1/KLK5/WNT10A/SOX9/KRT7/KAZN/PTGES3/FERMT1/GATA6/ELOVL1/YAP1/KLF4/KRT6A/ERRFI1/DHCR24/JUP/NFKBIZ/PPL/HDAC1/KRT5/FOSL2/EPHA2/NUMA1/CLIC4/AQP3/ZFP36/PLEC/OPN3/ROCK2/FLNB/ANXA1/HDAC2/SHARPIN/FZD3/TNF/NME2/SFN	49
GO:0006098	BP	GO:0006098	pentose-phosphate shunt	7/1966	19/18614	0.00232024	0.00232024	0.0158178	DERA/TP53/TIGAR/PGD/PRPS2/MLST8/PGLS	7
GO:0030903	BP	GO:0030903	notochord development	7/1966	19/18614	0.00232024	0.00232024	0.0158178	SOX9/EFNA1/YAP1/ID3/TEAD2/EPHA2/PPP1R35	7
GO:0043628	BP	GO:0043628	regulatory ncRNA 3'-end processing	7/1966	19/18614	0.00232024	0.00232024	0.0158178	DKC1/ERI3/EXOSC10/RPS21/EXOSC7/EXOSC4/FBL	7
GO:0061615	BP	GO:0061615	glycolytic process through fructose-6-phosphate	7/1966	19/18614	0.00232024	0.00232024	0.0158178	ENO1/TPI1/ENO2/PGK1/HK2/PFKP/PKM	7
GO:1905146	BP	GO:1905146	lysosomal protein catabolic process	7/1966	19/18614	0.00232024	0.00232024	0.0158178	TMEM106B/LDLR/DPP7/LAMP2/CCDC115/VPS35/LAPTM4B	7
GO:0071214	BP	GO:0071214	cellular response to abiotic stimulus	53/1966	339/18614	0.00232425	0.00232425	0.0158178	CDKN1A/BRCC3/TP53INP1/HSPA5/GATA3/CCND2/YBX3/CRIP1/SCNN1B/COL1A1/RAB11B/MAP3K14/CRYAB/SOX9/IFI16/CARD16/TSPO/SCNN1A/CNN2/TNFRSF1A/TSPYL5/CALR/SIPA1/YAP1/LTBR/GADD45A/ERRFI1/BAD/TP53/ARHGEF2/EEF1D/MAPK13/RAD51AP1/GTF2H5/TIMP1/ATM/NOC2L/AQP5/PTEN/PLEC/DDB1/OPN3/PPID/HSF1/TMEM109/SLC2A1/RHNO1/EGR1/MLST8/EFHD1/CYBA/SLC38A2/MYC	53
GO:0104004	BP	GO:0104004	cellular response to environmental stimulus	53/1966	339/18614	0.00232425	0.00232425	0.0158178	CDKN1A/BRCC3/TP53INP1/HSPA5/GATA3/CCND2/YBX3/CRIP1/SCNN1B/COL1A1/RAB11B/MAP3K14/CRYAB/SOX9/IFI16/CARD16/TSPO/SCNN1A/CNN2/TNFRSF1A/TSPYL5/CALR/SIPA1/YAP1/LTBR/GADD45A/ERRFI1/BAD/TP53/ARHGEF2/EEF1D/MAPK13/RAD51AP1/GTF2H5/TIMP1/ATM/NOC2L/AQP5/PTEN/PLEC/DDB1/OPN3/PPID/HSF1/TMEM109/SLC2A1/RHNO1/EGR1/MLST8/EFHD1/CYBA/SLC38A2/MYC	53
GO:0006631	BP	GO:0006631	fatty acid metabolic process	60/1966	394/18614	0.00234745	0.00234745	0.0159521	GSTM1/EPHX1/PAM/ACSL4/ASAH1/FABP5/IRS2/SLC27A2/ALKBH7/ACAT1/PTGS1/ELOVL5/BDH2/SOX9/PCCA/PTGDS/GGT5/PDK4/C3/HPGD/PTGES3/GSTM2/TNFRSF1A/ATP6V1B1/NCOR1/ELOVL1/ALDH3A2/DEGS1/HACD4/CD74/ECHDC1/POR/PEX5/PHYH/NR1H2/GSTP1/NAAA/ACAA1/ABHD12/SCD5/FADS3/LPIN2/EDN2/INSIG1/LPIN1/LYPLA1/CAV1/CBR1/LTC4S/SCP2/ANXA1/ETFA/DBI/ECI1/GPX1/NDUFAB1/ECH1/HSD17B10/MIF/ABHD2	60
GO:0035305	BP	GO:0035305	negative regulation of dephosphorylation	12/1966	46/18614	0.0023661	0.0023661	0.0159553	INPP5K/PPP1R15A/FKBP1A/GNAI2/STYXL1/PPP1R1B/LGALS3/PPP1R35/LPIN1/URI1/ROCK2/TNF	12
GO:0035384	BP	GO:0035384	thioester biosynthetic process	12/1966	46/18614	0.0023661	0.0023661	0.0159553	ACSL4/SLC27A2/ACAT1/ELOVL5/PPCS/PDK4/PPT1/ELOVL1/DLD/DLAT/SLC25A1/PDHB	12
GO:0071616	BP	GO:0071616	acyl-CoA biosynthetic process	12/1966	46/18614	0.0023661	0.0023661	0.0159553	ACSL4/SLC27A2/ACAT1/ELOVL5/PPCS/PDK4/PPT1/ELOVL1/DLD/DLAT/SLC25A1/PDHB	12
GO:2000273	BP	GO:2000273	positive regulation of signaling receptor activity	12/1966	46/18614	0.0023661	0.0023661	0.0159553	HIF1A/IFNGR2/ITGB1/TGFA/HDAC1/PARK7/AREG/ARC/BTC/HDAC2/BUD31/CCL2	12
GO:0032515	BP	GO:0032515	negative regulation of phosphoprotein phosphatase activity	8/1966	24/18614	0.00237562	0.00237562	0.0159553	PPP1R15A/FKBP1A/GNAI2/STYXL1/PPP1R1B/LGALS3/ROCK2/TNF	8
GO:0050686	BP	GO:0050686	negative regulation of mRNA processing	8/1966	24/18614	0.00237562	0.00237562	0.0159553	SRSF7/SRSF10/SRSF4/PCBP4/C1QBP/HNRNPA2B1/RNPS1/RBM42	8
GO:0090103	BP	GO:0090103	cochlea morphogenesis	8/1966	24/18614	0.00237562	0.00237562	0.0159553	TBX18/EYA1/PAX2/SOX9/DVL1/PTK7/FRZB/CTHRC1	8
GO:1903241	BP	GO:1903241	U2-type prespliceosome assembly	8/1966	24/18614	0.00237562	0.00237562	0.0159553	SF3A3/SF3B2/SNRPB2/SF3B6/SNRPA1/HTATSF1/SNRPD1/SNRPG	8
GO:0009206	BP	GO:0009206	purine ribonucleoside triphosphate biosynthetic process	23/1966	117/18614	0.00240767	0.00240767	0.0160843	ENO1/NDUFS5/NDUFA9/NDUFA3/UQCC3/TMSB4X/SDHB/NUDT2/SDHA/SDHD/NDUFB4/ALDOA/NDUFC1/NDUFS3/DGUOK/NDUFB11/NDUFAB1/IMPDH2/NDUFA13/STOML2/NME2/NME3/NDUFB2	23
GO:0001890	BP	GO:0001890	placenta development	28/1966	152/18614	0.00240836	0.00240836	0.0160843	EPAS1/CITED1/HEY1/CDKN1B/SPINT1/BSG/HIF1A/PTN/LEF1/TPPP3/LIF/JUNB/ITGB8/PHLDA2/NR2F2/BIRC2/HECTD1/HSP90AB1/TAF10/SETD2/BPTF/KRT8/SOD1/CEBPB/LDOC1/IGF2/CITED2/CTSB	28
GO:0016331	BP	GO:0016331	morphogenesis of embryonic epithelium	28/1966	152/18614	0.00240836	0.00240836	0.0160843	PAX8/SOX4/TBX18/AR/DLC1/GATA3/PAX2/SPINT1/SDC4/HIF1A/SOX9/BRD2/FOLR1/DVL1/TCTN1/TFAP2A/HECTD1/PTK7/IFT172/TEAD2/RALA/SETD2/RARG/RPS7/CTHRC1/FZD3/PFN1/CITED2	28
GO:0050803	BP	GO:0050803	regulation of synapse structure or activity	40/1966	240/18614	0.00240878	0.00240878	0.0160843	EPHA4/OXTR/DBN1/NTRK2/LRP4/KLK8/APP/CDH2/CLSTN1/LRRTM1/ASAP1/TUBA1A/PTPN13/DLG5/EFNA1/PPT1/HOMER1/ADAM10/NRP2/ITGB1/DVL1/TUBB/NEDD9/CFL1/WNT7A/RHOA/APOE/PTEN/AGRN/CRIPT/PRNP/TPBG/CDC42/YWHAZ/ARC/CDC20/VPS35/CHD4/TNF/ARF4	40
GO:0048332	BP	GO:0048332	mesoderm morphogenesis	17/1966	77/18614	0.00241601	0.00241601	0.0161092	EYA1/PAX2/PRKAR1A/LEF1/GPI/KLF4/MESP1/EYA2/ITGB1/KDM6B/EXT2/TXNRD1/TAF10/EPHA2/SMAD1/SETD2/WLS	17
GO:0048608	BP	GO:0048608	reproductive structure development	48/1966	301/18614	0.00243187	0.00243187	0.0161909	KDM5B/CGA/VGF/AR/HSPA5/CCND1/GATA3/PSAP/YBX3/CDKN1B/MMP14/NKX2-1/CRIP1/NUPR1/ADGRG1/UBB/LHX1/BIK/SOX9/ATN1/C3/CTNNA1/CSDE1/GATA6/ZP3/A2M/FKBP4/DHCR24/FZD4/NR2F2/WNT7A/WT1/ADAM15/ATM/ARID4B/HMGB2/SERPINE2/NUDT1/WDR77/ADAMTS1/RARG/REC8/ANXA1/SOD1/CEBPB/TNFSF10/CITED2/VEGFA	48
GO:0043280	BP	GO:0043280	positive regulation of cysteine-type endopeptidase activity involved in apoptotic process	24/1966	124/18614	0.0024353	0.0024353	0.0161909	F3/S100A9/DLC1/PDCD5/CTSH/BAD/LGALS9/RHOA/BID/GSN/AIFM1/UACA/BCAP31/HSF1/PMAIP1/PDCD6/HTRA2/NDUFA13/TNFSF10/PML/HSPD1/FIS1/TNF/MYC	24
GO:0098727	BP	GO:0098727	maintenance of cell number	32/1966	181/18614	0.00245352	0.00245352	0.0162886	PAX8/SOX4/PAX2/JAG1/SMARCE1/SOX9/CDH2/ZFP36L2/PTN/MED21/ZIC1/LRP5/BCL9/LIF/FZD7/YAP1/TEAD4/KLF4/STAT3/WNT7A/SMARCC1/ARID4B/HDAC1/GNL3/NKAP/MED30/HDAC2/ZNF706/LBH/MED28/ACTB/MYC	32
GO:0014020	BP	GO:0014020	primary neural tube formation	20/1966	97/18614	0.00251176	0.00251176	0.0166034	DLC1/PAX2/SPINT1/SDC4/HIF1A/BRD2/FOLR1/DVL1/HECTD1/PTK7/IFT172/TEAD2/RALA/SETD2/RARG/RPS7/CTHRC1/FZD3/PFN1/CITED2	20
GO:0099175	BP	GO:0099175	regulation of postsynapse organization	20/1966	97/18614	0.00251176	0.00251176	0.0166034	EPHA4/DBN1/CDH2/ASAP1/EFNA1/HOMER1/ADAM10/NRP2/DVL1/NEDD9/CFL1/WNT7A/APOE/PTEN/CRIPT/PRNP/CDC42/ARC/VPS35/ARF4	20
GO:1903321	BP	GO:1903321	negative regulation of protein modification by small protein conjugation or removal	20/1966	97/18614	0.00251176	0.00251176	0.0166034	ISG15/SOX4/TSPO/MAD2L2/BAG5/RPS15/USP4/PARP10/UFL1/PARK7/ATG5/CAV1/RPL23/PPIA/RPS7/CDC20/RPS20/TNFAIP3/RPL5/VPS28	20
GO:1902904	BP	GO:1902904	negative regulation of supramolecular fiber organization	30/1966	167/18614	0.00256743	0.00256743	0.0169472	MAP2/MET/DLC1/CLU/CGNL1/INPP5K/CRYAB/RHPN2/VBP1/CAPZB/TMSB4X/FKBP4/LDLR/ADD3/ARHGEF2/CAPZA1/LIMA1/WASF2/MYADM/APOE/GSN/CAPZA2/TWF1/RDX/TACSTD2/TPX2/PFN1/TMOD1/TMSB10/CIB1	30
GO:0110020	BP	GO:0110020	regulation of actomyosin structure organization	21/1966	104/18614	0.00259734	0.00259734	0.0170478	S100A10/MET/DLC1/CGNL1/INPP5K/ACTG1/SDC4/APOA1/RHPN2/TPM1/FERMT2/RHOC/WASF2/RHOA/ITGB1BP1/CDC42/TACSTD2/ROCK2/RGCC/RAC1/PFN1	21
GO:0062098	BP	GO:0062098	regulation of programmed necrotic cell death	10/1966	35/18614	0.00259749	0.00259749	0.0170478	PELI1/ASAH1/YBX3/NUPR1/TP53/ARHGEF2/BIRC3/BIRC2/AIFM1/CAV1	10
GO:0070670	BP	GO:0070670	response to interleukin-4	10/1966	35/18614	0.00259749	0.00259749	0.0170478	CITED1/HSPA5/GATA3/LEF1/TUBA1B/HSP90AB1/STAT6/IMPDH2/PML/CDK4	10
GO:1902253	BP	GO:1902253	regulation of intrinsic apoptotic signaling pathway by p53 class mediator	10/1966	35/18614	0.00259749	0.00259749	0.0170478	UBB/ARMC10/CD74/CD44/TP53/MSX1/RPS7/MUC1/MIF/MYC	10
GO:0045786	BP	GO:0045786	negative regulation of cell cycle	61/1966	404/18614	0.002653	0.002653	0.0173874	AURKAIP1/HOXD10/FAM107A/IER3/CDKN1A/NAA10/BRCC3/CCND1/GATA3/CDKN1B/NUPR1/TP53I13/SUSD2/BTG2/FHL1/ZFP36L2/GMNC/CDK2AP2/CDK6/HPGD/LIF/SIPA1/KLF4/CDKN2C/JADE1/MAD2L2/CDKN2A/TP53/FBXO6/ANAPC15/BTG3/NR2F2/NUPR2/CDK1/ATM/PRPF19/PTEN/TP53BP2/BTG1/DYNC1LI1/RPA2/PLK2/MIIP/NABP2/PARP9/CTDSP2/CDC20/TNFAIP3/WAC/RHNO1/RAD50/RGCC/RAD21/CCL2/HTRA2/BIRC5/FZD3/MUC1/PML/TNF/NR4A1	61
GO:1902075	BP	GO:1902075	cellular response to salt	35/1966	204/18614	0.00267078	0.00267078	0.0174791	NCSTN/CLDN1/HSPA5/RGS10/CDKN1B/HSP90B1/SCNN1B/COL1A1/FOSB/GNB1/SCNN1A/TUBA1A/CALR/SIPA1/CDH1/JUNB/BCL11A/BAD/TGM2/MAPK13/GCLM/GNAI2/CLIC4/PPP1R1B/AGRN/PLEC/HSF1/ROCK2/SOD1/EGR1/PPIF/ZC3H12A/B2M/ITPKC/JUN	35
GO:0010508	BP	GO:0010508	positive regulation of autophagy	27/1966	146/18614	0.00269033	0.00269033	0.0175821	TP53INP1/OPTN/SPTLC2/ORMDL3/HIF1A/SNX7/DHRSX/BAD/GNAI3/ATG13/CDK16/TICAM1/TRIM38/SESN3/SLC25A5/UFL1/PARK7/PLK2/SVIP/SH3GLB1/CCNY/WAC/LARP1/ZC3H12A/TMEM59/MTDH/VDAC1	27
GO:0009145	BP	GO:0009145	purine nucleoside triphosphate biosynthetic process	23/1966	118/18614	0.00269824	0.00269824	0.0176088	ENO1/NDUFS5/NDUFA9/NDUFA3/UQCC3/TMSB4X/SDHB/NUDT2/SDHA/SDHD/NDUFB4/ALDOA/NDUFC1/NDUFS3/DGUOK/NDUFB11/NDUFAB1/IMPDH2/NDUFA13/STOML2/NME2/NME3/NDUFB2	23
GO:0050807	BP	GO:0050807	regulation of synapse organization	39/1966	234/18614	0.00270718	0.00270718	0.0176421	EPHA4/OXTR/DBN1/NTRK2/LRP4/KLK8/APP/CDH2/CLSTN1/LRRTM1/ASAP1/TUBA1A/PTPN13/DLG5/EFNA1/HOMER1/ADAM10/NRP2/ITGB1/DVL1/TUBB/NEDD9/CFL1/WNT7A/RHOA/APOE/PTEN/AGRN/CRIPT/PRNP/TPBG/CDC42/YWHAZ/ARC/CDC20/VPS35/CHD4/TNF/ARF4	39
GO:0001843	BP	GO:0001843	neural tube closure	19/1966	91/18614	0.0027383	0.0027383	0.0177946	DLC1/PAX2/SPINT1/SDC4/BRD2/FOLR1/DVL1/HECTD1/PTK7/IFT172/TEAD2/RALA/SETD2/RARG/RPS7/CTHRC1/FZD3/PFN1/CITED2	19
GO:0030901	BP	GO:0030901	midbrain development	19/1966	91/18614	0.0027383	0.0027383	0.0177946	HSPA5/DLG5/MAOB/CALM2/CALM1/MSX1/CKB/RHOA/SIRT2/LRP6/SMAD1/CDC42/GLUD1/NDUFS3/WLS/NR4A2/FZD3/ACTB/YWHAH	19
GO:0048246	BP	GO:0048246	macrophage chemotaxis	11/1966	41/18614	0.0027949	0.0027949	0.0181113	MDK/SFTPD/THBS1/CXCL17/SAA1/EDN2/LGALS3/RARRES2/CSF1/CCL2/MIF	11
GO:0140467	BP	GO:0140467	integrated stress response signaling	11/1966	41/18614	0.0027949	0.0027949	0.0181113	HSPA5/MAF/PPP1R15A/AGR2/JUNB/PPP1R15B/CEBPG/CREBZF/EIF2AK1/CEBPB/JUN	11
GO:0097300	BP	GO:0097300	programmed necrotic cell death	13/1966	53/18614	0.00287355	0.00287355	0.0184885	PELI1/ASAH1/YBX3/NUPR1/ALKBH7/TP53/ARHGEF2/BIRC3/BIRC2/AIFM1/CAV1/PPIF/TNF	13
GO:0018393	BP	GO:0018393	internal peptidyl-lysine acetylation	29/1966	161/18614	0.00287637	0.00287637	0.0184885	PBXIP1/GATA3/MBIP/MEAF6/LEF1/USP22/LIF/BAG6/JADE1/CTBP1/POR/NFKBIZ/ING4/MECP2/TAF12/AUTS2/NOC2L/TAF10/PARK7/PHF20L1/NFYC/ATG5/ENY2/DEK/MORF4L1/ACTB/MUC1/MORF4L2/SET	29
GO:0006984	BP	GO:0006984	ER-nucleus signaling pathway	12/1966	47/18614	0.00287718	0.00287718	0.0184885	ATF6B/HSPA5/PPP1R15A/AGR2/TMCO1/TP53/PPP1R15B/MBTPS1/CREBZF/LPCAT3/INSIG1/EIF2A	12
GO:0048286	BP	GO:0048286	lung alveolus development	12/1966	47/18614	0.00287718	0.00287718	0.0184885	IGFBP5/HOPX/NKX2-1/SFTPD/PTGES3/GATA6/LIF/ERRFI1/PHF14/EDN2/MAN1A2/LTBP3	12
GO:0051972	BP	GO:0051972	regulation of telomerase activity	12/1966	47/18614	0.00287718	0.00287718	0.0184885	DKC1/PTGES3/KLF4/TP53/MAPK15/HNRNPD/HSP90AB1/CCT4/CCT2/HNRNPA2B1/TCP1/MYC	12
GO:1900271	BP	GO:1900271	regulation of long-term synaptic potentiation	12/1966	47/18614	0.00287718	0.00287718	0.0184885	NCSTN/EPHA4/FAM107A/IGSF11/AGER/APP/PTN/NSG1/PRKAR1B/APOE/PRNP/ARC	12
GO:0009263	BP	GO:0009263	deoxyribonucleotide biosynthetic process	6/1966	15/18614	0.00296707	0.00296707	0.018778	CMPK2/DGUOK/RRM2/DUT/TYMS/GUK1	6
GO:0009265	BP	GO:0009265	2'-deoxyribonucleotide biosynthetic process	6/1966	15/18614	0.00296707	0.00296707	0.018778	CMPK2/DGUOK/RRM2/DUT/TYMS/GUK1	6
GO:0032905	BP	GO:0032905	transforming growth factor beta1 production	6/1966	15/18614	0.00296707	0.00296707	0.018778	TSKU/CX3CL1/ATP6AP2/THBS1/GATA6/LAPTM4B	6
GO:0033599	BP	GO:0033599	regulation of mammary gland epithelial cell proliferation	6/1966	15/18614	0.00296707	0.00296707	0.018778	KDM5B/CCND1/GATA3/PHB2/RTN4/GPX1	6
GO:0034116	BP	GO:0034116	positive regulation of heterotypic cell-cell adhesion	6/1966	15/18614	0.00296707	0.00296707	0.018778	AGER/SKAP1/FLOT1/CD44/THY1/TNF	6
GO:0045820	BP	GO:0045820	negative regulation of glycolytic process	6/1966	15/18614	0.00296707	0.00296707	0.018778	IER3/DDIT4/NUPR1/NCOR1/STAT3/TIGAR	6
GO:0046385	BP	GO:0046385	deoxyribose phosphate biosynthetic process	6/1966	15/18614	0.00296707	0.00296707	0.018778	CMPK2/DGUOK/RRM2/DUT/TYMS/GUK1	6
GO:0097152	BP	GO:0097152	mesenchymal cell apoptotic process	6/1966	15/18614	0.00296707	0.00296707	0.018778	PAX8/PAX2/HIF1A/SOX9/MSX1/ETV6	6
GO:0098760	BP	GO:0098760	response to interleukin-7	6/1966	15/18614	0.00296707	0.00296707	0.018778	YBX1/PDIA3/STIP1/HDGF/GIPC1/HSPD1	6
GO:0098761	BP	GO:0098761	cellular response to interleukin-7	6/1966	15/18614	0.00296707	0.00296707	0.018778	YBX1/PDIA3/STIP1/HDGF/GIPC1/HSPD1	6
GO:2001028	BP	GO:2001028	positive regulation of endothelial cell chemotaxis	6/1966	15/18614	0.00296707	0.00296707	0.018778	MET/FGF18/TMSB4X/HSPB1/FGFR1/VEGFA	6
GO:0072524	BP	GO:0072524	pyridine-containing compound metabolic process	18/1966	85/18614	0.00297373	0.00297373	0.0187943	NNMT/DERA/IDH2/LDHB/NADK/TP53/TIGAR/PGD/PARP10/NAMPT/TP53I3/PRPS2/ALPL/PARP9/MDH2/PDXK/MLST8/PGLS	18
GO:0032944	BP	GO:0032944	regulation of mononuclear cell proliferation	40/1966	243/18614	0.0030245	0.0030245	0.019089	CD55/PELI1/AGER/HLA-DMB/HLA-DPA1/HLA-DPB1/CDKN1A/IRS2/IKZF3/SDC4/SFTPD/PRKAR1A/HLA-DRB1/IL6ST/ARG2/TNFRSF14/DLG5/TNFSF8/ZP3/CD74/CD24/LGALS9/CBLB/TICAM1/PTPN6/PKN1/ATM/BID/LGALS3/AHR/DNAJA3/PRNP/FOXJ1/ANXA1/CSF1/CEBPB/IGF2/IGFBP2/CD81/MIF	40
GO:0045471	BP	GO:0045471	response to ethanol	24/1966	126/18614	0.00302988	0.00302988	0.0190968	CLDN1/ADCYAP1R1/CLDN3/TP53INP1/CAT/CCND1/GATA3/CD27/CLDN7/HPGD/MAOB/OXCT1/BAD/ITPR2/BIRC2/RPL15/CDK1/RHOA/SOD2/HDAC2/SOD1/PSMD14/TYMS/TNF	24
GO:0043410	BP	GO:0043410	positive regulation of MAPK cascade	72/1966	495/18614	0.0031083	0.0031083	0.0195609	CHI3L1/EIF2AK2/EPHA4/HTR2B/NPNT/AGER/TPD52L1/NPY/AR/IRAK1/NTRK2/CD27/ERP29/MBIP/CX3CL1/TRAF4/EDN3/MYDGF/APP/HLA-DRB1/CDH2/RAP1A/THBS1/CXCL17/P2RY6/GDF15/EFNA1/GLIPR2/GADD45G/PHB2/LIF/FZD7/ICAM1/LTBR/GADD45A/FGF18/LAMTOR1/MT3/CD74/CD44/MAP2K6/TGFA/FZD4/CD24/LGALS9/WNT7A/FERMT2/PRMT1/GNAI2/DOK5/APOE/TPBG/PPIA/CDC42/CCL20/GADD45B/SDCBP/NENF/ROCK2/SOD1/RAP1B/CCL2/IGF2/CD81/ZC3H12A/TNF/MIF/CIB1/ERBB4/…	72
GO:0048638	BP	GO:0048638	regulation of developmental growth	51/1966	328/18614	0.00311201	0.00311201	0.0195609	ITSN2/MAP2/FN1/HOPX/CDKN1A/CGA/EZR/AR/YBX3/CDKN1B/DUSP6/APP/SEMA6A/AGR2/GDF15/PPIB/GATA6/SEMA4B/ZP3/YAP1/NKD1/ARHGAP4/CDH1/STAT3/JARID2/MT3/BCL11A/TGFBR3/PEX5/PLXNA3/WT1/PIM1/RTN4/CDK1/GDI1/SEMA3C/APOE/PTEN/RIMS2/AGRN/GOLGA4/SOD1/SEMA3B/CSF1/HTRA2/CDK4/VGLL4/IGF2/CITED2/ERBB4/VEGFA	51
GO:0060606	BP	GO:0060606	tube closure	19/1966	92/18614	0.00311662	0.00311662	0.0195633	DLC1/PAX2/SPINT1/SDC4/BRD2/FOLR1/DVL1/HECTD1/PTK7/IFT172/TEAD2/RALA/SETD2/RARG/RPS7/CTHRC1/FZD3/PFN1/CITED2	19
GO:0008211	BP	GO:0008211	glucocorticoid metabolic process	8/1966	25/18614	0.00317416	0.00317416	0.0198164	APOA1/MECP2/NR3C1/STUB1/CBR1/DKK3/YWHAH/ATP1A1	8
GO:0031579	BP	GO:0031579	membrane raft organization	8/1966	25/18614	0.00317416	0.00317416	0.0198164	S100A10/MAL/EMP2/FLOT1/PPT1/MYADM/GSN/CAV1	8
GO:0050860	BP	GO:0050860	negative regulation of T cell receptor signaling pathway	8/1966	25/18614	0.00317416	0.00317416	0.0198164	EZR/GBP1/CBLB/THY1/PTPN6/LGALS3/PRNP/DGKZ	8
GO:0086064	BP	GO:0086064	cell communication by electrical coupling involved in cardiac conduction	8/1966	25/18614	0.00317416	0.00317416	0.0198164	ATP1B1/PDE4D/CALM2/CALM1/PKP2/SLC8A1/CAV1/ATP1A1	8
GO:0044272	BP	GO:0044272	sulfur compound biosynthetic process	28/1966	155/18614	0.00322233	0.00322233	0.0200446	GSTM1/CHST2/HS3ST1/UGDH/ACSL4/HS6ST2/TM9SF2/SLC27A2/ACAT1/ELOVL5/CHPF/GGT5/PPCS/PDK4/PPT1/ELOVL1/GGT7/EXT2/GSTP1/DLD/DLAT/B3GAT3/SLC25A1/MPST/PDHB/ST3GAL1/ENOPH1/ADI1	28
GO:0060349	BP	GO:0060349	bone morphogenesis	20/1966	99/18614	0.00322376	0.00322376	0.0200446	DLX5/SERPINH1/TSKU/MMP14/COL1A1/SOX9/GLG1/LRP5/FGF18/NAB2/POR/TFAP2A/MSX1/EXT2/TMEM107/INSIG1/LTBP3/ALPL/RARG/CITED2	20
GO:1901992	BP	GO:1901992	positive regulation of mitotic cell cycle phase transition	20/1966	99/18614	0.00322376	0.00322376	0.0200446	CCND1/CCND2/APP/UBE2E2/PHB2/RCC2/CDCA5/MECP2/CDK1/LSM10/ADAMTS1/RDX/ANXA1/RRM2/RGCC/BRD4/UBE2C/CCND3/CDK4/KMT2E	20
GO:0071243	BP	GO:0071243	cellular response to arsenic-containing substance	7/1966	20/18614	0.00324757	0.00324757	0.0201383	MAPK13/UROS/HSF1/ZFAND2A/PPIF/SLC38A2/ZC3H12A	7
GO:0072234	BP	GO:0072234	metanephric nephron tubule development	7/1966	20/18614	0.00324757	0.00324757	0.0201383	PAX8/PAX2/ACAT1/STAT1/SOX9/LIF/YAP1	7
GO:0017015	BP	GO:0017015	regulation of transforming growth factor beta receptor signaling pathway	27/1966	148/18614	0.00327757	0.00327757	0.020297	NPNT/SPRY1/CITED1/HSPA5/NKX2-1/GLG1/THBS1/STRAP/FKBP1A/FERMT1/FOLR1/TGFBR3/TP53/LTBP1/STUB1/PEG10/HSP90AB1/ARID4B/HDAC1/LTBP4/VASN/GIPC1/CAV1/SDCBP/DKK3/HDAC2/CITED2	27
GO:0010469	BP	GO:0010469	regulation of signaling receptor activity	31/1966	177/18614	0.00328954	0.00328954	0.0203165	PDE4D/CGA/GPRC5A/APP/HIF1A/IFNGR2/AKAP9/LY6E/HOMER1/ITGB1/LYNX1/BICD1/ERRFI1/LRPAP1/TGFA/PHLDA2/KLHL24/CBLB/CAPN1/HDAC1/PARK7/AREG/ARC/DKK3/BTC/HDAC2/DUT/BUD31/CCL2/LDOC1/TNF	31
GO:0019827	BP	GO:0019827	stem cell population maintenance	31/1966	177/18614	0.00328954	0.00328954	0.0203165	PAX8/SOX4/PAX2/JAG1/SMARCE1/SOX9/CDH2/ZFP36L2/PTN/MED21/LRP5/BCL9/LIF/FZD7/YAP1/TEAD4/KLF4/STAT3/WNT7A/SMARCC1/ARID4B/HDAC1/GNL3/NKAP/MED30/HDAC2/ZNF706/LBH/MED28/ACTB/MYC	31
GO:0090497	BP	GO:0090497	mesenchymal cell migration	14/1966	60/18614	0.00331405	0.00331405	0.0204405	FN1/HTR2B/EDN3/SEMA6A/HIF1A/CDH2/SEMA4B/NRP2/FOLR1/SEMA3C/TPBG/CDC42/SEMA3B/ERBB4	14
GO:0010720	BP	GO:0010720	positive regulation of cell development	64/1966	432/18614	0.00333845	0.00333845	0.0205635	FN1/EPHA4/DBN1/SOX4/AGER/NTRK2/MDK/GATA3/CD27/TESC/MMP14/SPINT1/CX3CL1/SMARCE1/HIF1A/HLA-DRB1/EGR3/TRIB1/PTN/LEF1/IL6ST/CTNNBIP1/TSPO/SKIL/CUX1/LIF/ITGB1/CD74/HLA-DRA/BAD/TGM2/NEDD9/NFKBIZ/MECP2/BIN1/PLXNA3/FZD4/LGALS9/SMARCC1/NAP1L1/RHOA/GDI1/PRPF19/HDAC1/SIRT2/SERPINE2/UFL1/SMARCD3/NKAP/KRAS/EGR2/FAIM/HSF1/ANXA1/HDAC2/GOLGA4/CSF1/CHODL/FZD3/ACTB/RHEB/TNF/NFKBID/VEGFA	64
GO:0035303	BP	GO:0035303	regulation of dephosphorylation	24/1966	127/18614	0.00337038	0.00337038	0.0207324	CAMTA1/NPNT/DLC1/HSP90B1/INPP5K/PPP1R15A/FKBP1A/RCAN1/CALM2/CALM1/PPP1R15B/GNAI2/STYXL1/HSP90AB1/IGBP1/PPP1R1B/LGALS3/PPP1R35/LPIN1/PPIA/URI1/ROCK2/TNF/CSNK2B	24
GO:1903034	BP	GO:1903034	regulation of response to wounding	30/1966	170/18614	0.00337917	0.00337917	0.0207588	F3/TFPI/EPHA4/CLDN1/CLDN3/CLDN4/MDK/GRN/ACTG1/KLK8/PTN/THBS1/PTPRF/FERMT1/CD9/KLF4/OCLN/ITGB1/PLAUR/PLAT/FERMT2/APOE/PTEN/SERPINE2/CAV1/ANXA1/TNFAIP3/ANO6/FLNA/TNF	30
GO:0048041	BP	GO:0048041	focal adhesion assembly	18/1966	86/18614	0.00339756	0.00339756	0.0208162	S100A10/FAM107A/DLC1/MMP14/ACTG1/SDC4/THBS1/RCC2/FERMT2/VCL/THY1/LIMS1/RHOA/PTEN/ITGB1BP1/ROCK2/RAC1/VEGFA	18
GO:2000134	BP	GO:2000134	negative regulation of G1/S transition of mitotic cell cycle	18/1966	86/18614	0.00339756	0.00339756	0.0208162	FAM107A/CDKN1A/CCND1/CDKN1B/FHL1/CDK2AP2/KLF4/JADE1/TP53/ATM/PTEN/RPA2/PLK2/CTDSP2/WAC/CCL2/MUC1/PML	18
GO:0014009	BP	GO:0014009	glial cell proliferation	13/1966	54/18614	0.00342561	0.00342561	0.0209602	SOX4/CLU/CX3CL1/TSPO/RNF10/ORC3/TP53/MECP2/UFL1/AREG/KRAS/CSF1/TNF	13
GO:0010591	BP	GO:0010591	regulation of lamellipodium assembly	11/1966	42/18614	0.00343143	0.00343143	0.020968	CAPZB/OCLN/WASF2/AUTS2/EPHA2/CDC42/TWF1/ACTR2/NCKAP1/RAC1/BRK1	11
GO:0051236	BP	GO:0051236	establishment of RNA localization	29/1966	163/18614	0.00346347	0.00346347	0.0211173	YBX1/FLOT1/XPO1/MX2/UPF3A/FMR1/SRSF7/THOC7/MAGOHB/XPOT/PEG10/ATM/SLBP/ZFP36/ENY2/SETD2/ARC/PNPT1/HSF1/MRPL18/TST/SSB/SRSF3/HNRNPA2B1/DDX39A/RAN/FYTTD1/CETN2/THOC3	29
GO:0014075	BP	GO:0014075	response to amine	12/1966	48/18614	0.00347421	0.00347421	0.0211173	OXTR/HSPA5/HPRT1/ASS1/HDAC9/CDK1/UROS/PPP1R1B/NR4A2/HDAC2/SOD1/NR4A1	12
GO:0035850	BP	GO:0035850	epithelial cell differentiation involved in kidney development	12/1966	48/18614	0.00347421	0.00347421	0.0211173	PAX8/GATA3/PAX2/LHX1/JAG1/STAT1/LIF/YAP1/CD24/WT1/FOXJ1/PRKX	12
GO:1902003	BP	GO:1902003	regulation of amyloid-beta formation	12/1966	48/18614	0.00347421	0.00347421	0.0211173	EPHA4/CLU/NTRK2/EFNA1/RTN3/BIN1/RTN4/APOE/TMED10/PRNP/ROCK2/TNF	12
GO:0034975	BP	GO:0034975	protein folding in endoplasmic reticulum	5/1966	11/18614	0.00349638	0.00349638	0.0211962	HSPA5/HSP90B1/PDIA3/CALR/DNAJC3	5
GO:0075522	BP	GO:0075522	IRES-dependent viral translational initiation	5/1966	11/18614	0.00349638	0.00349638	0.0211962	EIF3B/CSDE1/MCTS1/SSB/PCBP2	5
GO:0050900	BP	GO:0050900	leukocyte migration	59/1966	393/18614	0.00350591	0.00350591	0.021226	S100A9/S100A14/CHST2/THBS4/AGER/MDK/GATA3/MMP14/EMP2/CX3CL1/EDN3/BSG/APP/SFTPD/CAMK1D/GCNT1/PTN/THBS1/CXCL17/CNN2/TNFRSF14/PPIB/ZP3/CALR/ICAM1/CD9/ADAM10/SAA1/ITGB1/CD74/NEDD9/WNK1/LGALS9/THY1/RHOA/CXCL10/EDN2/LGALS3/RARRES2/PLEC/PPIA/RPS19/CDC42/FOXJ1/CCL20/ANXA1/C1QBP/CXCL8/ANO6/CSF1/RAC1/CCL2/MYH9/CD81/TNF/SBDS/CXCL3/MIF/VEGFA	59
GO:0070301	BP	GO:0070301	cellular response to hydrogen peroxide	19/1966	93/18614	0.00353753	0.00353753	0.0213817	MET/CAT/PAX2/KDM6B/MAPK13/KLF2/CDK1/MAP1LC3A/PARK7/AIFM1/STAT6/TRAP1/TXN/HSF1/ANXA1/HDAC2/TNFAIP3/PPIF/SIGMAR1	19
GO:0051961	BP	GO:0051961	negative regulation of nervous system development	28/1966	156/18614	0.0035409	0.0035409	0.0213817	MAP2/LRP4/TMEM98/SEMA6A/BTG2/PTN/TSPO/PTPN13/RNF10/CTNNA1/SEMA4B/ARHGAP4/CDH1/MT3/LDLR/TP53/PLXNA3/WNT7A/THY1/RTN4/GDI1/SEMA3C/PTEN/SIRT2/SEMA3B/YWHAH/TNF/B2M	28
GO:0050920	BP	GO:0050920	regulation of chemotaxis	38/1966	230/18614	0.00354567	0.00354567	0.0213825	F3/S100A14/THBS4/AGER/MET/MDK/EDN3/SEMA6A/CAMK1D/PTN/THBS1/CXCL17/SEMA4B/CALR/ADAM10/FGF18/TMSB4X/CD74/NEDD9/PLXNA3/WNK1/LGALS9/SEMA3C/CXCL10/EDN2/RARRES2/TPBG/HSPB1/C1QBP/CXCL8/ANO6/SEMA3B/CSF1/RAC1/CCL2/MIF/FGFR1/VEGFA	38
GO:0051592	BP	GO:0051592	response to calcium ion	27/1966	149/18614	0.0036097	0.0036097	0.0217401	S100A16/NCSTN/HSPA5/CCND1/ACTG1/FOSB/THBS1/TUBA1A/CALM2/HOMER1/JUNB/CALM1/BAD/KCNMA1/PEF1/ALG2/HNRNPD/AHCYL1/GDI1/CLIC4/AQP3/CAV1/PDCD6/PPIF/ANXA11/ITPKC/JUN	27
GO:2001056	BP	GO:2001056	positive regulation of cysteine-type endopeptidase activity	26/1966	142/18614	0.00366784	0.00366784	0.0220615	F3/S100A9/DLC1/ASPH/IFI16/PDCD5/CTSH/BAD/LGALS9/RHOA/BID/GSN/AIFM1/UACA/BCAP31/HSF1/PMAIP1/PDCD6/HTRA2/NDUFA13/TNFSF10/PML/HSPD1/FIS1/TNF/MYC	26
GO:0050808	BP	GO:0050808	synapse organization	68/1966	466/18614	0.00368241	0.00368241	0.0220976	EPHA4/OXTR/PCDHB2/DBN1/EZR/SYBU/NTRK2/LRP4/SNCG/STK38L/CX3CL1/ACTG1/KLK8/APP/CDH2/CLSTN1/PTPRF/LRRTM1/C3/SEZ6L2/ASAP1/TUBA1A/PTPN13/DLG5/EFNA1/NEFH/HOMER1/ADAM10/NRP2/CDH1/ITGB1/DVL1/RER1/TUBB/DBNL/NEDD9/PPFIBP1/MECP2/CFL1/WNT7A/WASF2/PTK7/RHOA/APOE/PTEN/FNTA/SPOCK2/DNAJA3/AGRN/CRIPT/PRNP/TPBG/CDC42/YWHAZ/ARC/SDCBP/CDC20/VPS35/APPL1/FLNA/RAP1B/ACTB/CHD4/PFN1/CHCHD10/TNF/ERBB4/ARF4	68
GO:0051205	BP	GO:0051205	protein insertion into membrane	15/1966	67/18614	0.00368344	0.00368344	0.0220976	MAL/EMC10/TIMM10/PDCD5/BAG6/GET4/UBL4A/RTP4/EMC4/EMC7/EMC6/TOMM5/OXA1L/NDUFA13/TIMM13	15
GO:0072028	BP	GO:0072028	nephron morphogenesis	17/1966	80/18614	0.00368838	0.00368838	0.0220985	PAX8/NPNT/CITED1/EYA1/GATA3/PAX2/LHX1/TMEM59L/STAT1/SOX9/CTNNBIP1/LIF/WT1/TACSTD2/ERBB4/MYC/VEGFA	17
GO:0046822	BP	GO:0046822	regulation of nucleocytoplasmic transport	21/1966	107/18614	0.00370536	0.00370536	0.0221426	SP100/IER3/EMD/IFI27/ZIC1/FERMT1/XPO1/CDH1/MX2/JUP/PKIG/TARDBP/CDK1/ZPR1/PARK7/SETD2/TXN/FLNA/RAN/ZC3H12A/SFN	21
GO:1901655	BP	GO:1901655	cellular response to ketone	21/1966	107/18614	0.00370536	0.00370536	0.0221426	AR/DDIT4/SCNN1B/GNB1/P2RY6/SCNN1A/FDX1/ASS1/ERRFI1/PLAT/NR3C1/ADAM15/CKB/KLF2/PARK7/FBXO32/AHR/AIFM1/ROCK2/LARP1/CDK4	21
GO:0007015	BP	GO:0007015	actin filament organization	65/1966	442/18614	0.00371276	0.00371276	0.0221581	S100A10/FAM107A/DPYSL3/DBN1/EZR/MET/DLC1/HSP90B1/CGNL1/EMP2/CX3CL1/INPP5K/ACTG1/SDC4/APOA1/IQGAP2/RHPN2/FAT1/CAPZB/TPM1/CALD1/MSRB2/TMSB4X/MAD2L2/NEDD9/ADD3/ARHGEF2/CAPZA1/BIN1/CFL1/FERMT2/RHOC/LIMA1/WASF2/MYO6/TPM4/MYADM/RHOA/ITGB1BP1/GSN/ARPC1A/ALDOA/CAPZA2/TTC17/PLEC/CDC42/TWF1/RDX/ACTR2/TPM2/TACSTD2/ROCK2/COTL1/NCKAP1/ARPC1B/FLNA/RGCC/MLST8/RAC1/MARCKS/PFN1/TMOD1/BRK1/TMSB10/TPM3	65
GO:0010464	BP	GO:0010464	regulation of mesenchymal cell proliferation	9/1966	31/18614	0.00373807	0.00373807	0.0222228	CHRD/NFIB/IRS2/STAT1/SOX9/CTNNBIP1/LRP5/PHF14/MYC	9
GO:0035767	BP	GO:0035767	endothelial cell chemotaxis	9/1966	31/18614	0.00373807	0.00373807	0.0222228	MET/EGR3/THBS1/FGF18/TMSB4X/HSPB1/NR4A1/FGFR1/VEGFA	9
GO:0098901	BP	GO:0098901	regulation of cardiac muscle cell action potential	9/1966	31/18614	0.00373807	0.00373807	0.0222228	DSP/TBX18/DSC2/AKAP9/CALM1/PKP2/JUP/BIN1/CAV1	9
GO:1901989	BP	GO:1901989	positive regulation of cell cycle phase transition	23/1966	121/18614	0.00375338	0.00375338	0.0222851	CCND1/CCND2/APP/UBE2E2/PHB2/RCC2/CDCA5/MECP2/MAPK15/CDK1/LSM10/ADAMTS1/RDX/FAM83D/ANXA1/RRM2/RGCC/BRD4/UBE2C/CCND3/PAGR1/CDK4/KMT2E	23
GO:0043393	BP	GO:0043393	regulation of protein binding	34/1966	201/18614	0.00383906	0.00383906	0.0227644	MAP2/HOPX/CDKN1A/APP/IFIT1/CARD16/PTPRF/CTNNBIP1/FKBP1A/FLOT1/SUB1/SLPI/DVL1/TGFBR3/LRPAP1/PHLDA2/CBLB/TICAM1/ADAM15/STUB1/APOE/ITGB1BP1/PARK7/SMARCD3/IFIT2/CAV1/DERL1/CDC42/CTHRC1/HSF1/ACTB/LDOC1/RAN/B2M	34
GO:0044706	BP	GO:0044706	multi-multicellular organism process	36/1966	216/18614	0.0038473	0.0038473	0.022784	IGFBP5/OXTR/PAM/DDR1/CLDN4/AR/ACSL4/EMP2/BSG/FOSB/MAFF/PTN/HPGD/TPPP3/CALR/LIF/EPN1/TEAD4/JUNB/FKBP4/APOL2/LGALS9/NR2F2/TIMP1/SERPINE2/SLC2A1/C1QBP/SOD1/RPL29/LDOC1/IGFBP2/MAGED2/SLC38A2/CITED2/CTSB/VEGFA	36
GO:0010507	BP	GO:0010507	negative regulation of autophagy	18/1966	87/18614	0.00387026	0.00387026	0.0228905	QSOX1/DAPL1/HTR2B/MET/NUPR1/TSPO/CTSA/CPTP/STAT3/NRBP2/CHMP4B/MT3/TP53/TIGAR/TMEM39A/SEC22B/SIRT2/MLST8	18
GO:0032970	BP	GO:0032970	regulation of actin filament-based process	58/1966	387/18614	0.0039157	0.0039157	0.0231296	S100A10/FAM107A/PDE4D/PAM/DSP/MET/DLC1/MDK/CGNL1/CX3CL1/INPP5K/ACTG1/SDC4/BST2/APOA1/IQGAP2/RHPN2/RHOQ/DSC2/CNN2/CAPZB/TPM1/AKAP9/PKP2/TMSB4X/JUP/NEDD9/ADD3/CAPZA1/BIN1/FERMT2/RHOC/LIMA1/WASF2/MYADM/RHOA/ITGB1BP1/GSN/CAV1/CAPZA2/CDC42/SMIM22/TWF1/RDX/TACSTD2/ROCK2/COTL1/NCKAP1/FLNA/RGCC/MLST8/RAC1/PFN1/MYH9/TMOD1/BRK1/TMSB10/TNNC1	58
GO:0043434	BP	GO:0043434	response to peptide hormone	63/1966	427/18614	0.00392807	0.00392807	0.0231729	IGFBP5/OXTR/VGF/CITED1/CAT/CDKN1B/IRS2/TSHR/SCNN1B/INPP5K/COL1A1/BSG/BTG2/STAT1/GCNT1/PDK4/SCNN1A/RHOQ/AGTRAP/GDF15/ASS1/STAT3/NUDC/POR/ERRFI1/TGFBR3/PLAT/HDAC9/SMARCC1/QDPR/GNAI2/SESN3/TIMP1/AHCYL1/LPIN2/RAB8A/BTG1/LRP6/RARRES2/INSIG1/LPIN1/CAV1/AREG/ALPL/SRSF4/STAT6/EGR2/PNPT1/CA2/HSF1/ROCK2/APPL1/SLC2A1/ANXA1/NR4A2/EGR1/CCND3/CYBA/TNFSF10/CDK4/IGF2/PKM/NR4A1	63
GO:0050670	BP	GO:0050670	regulation of lymphocyte proliferation	39/1966	239/18614	0.00394161	0.00394161	0.0232231	CD55/PELI1/AGER/HLA-DMB/HLA-DPA1/HLA-DPB1/CDKN1A/IRS2/IKZF3/SDC4/SFTPD/PRKAR1A/HLA-DRB1/IL6ST/ARG2/TNFRSF14/DLG5/TNFSF8/ZP3/CD74/CD24/LGALS9/CBLB/TICAM1/PTPN6/PKN1/ATM/BID/LGALS3/AHR/DNAJA3/PRNP/FOXJ1/ANXA1/CEBPB/IGF2/IGFBP2/CD81/MIF	39
GO:0050768	BP	GO:0050768	negative regulation of neurogenesis	27/1966	150/18614	0.00396978	0.00396978	0.0233294	MAP2/LRP4/TMEM98/SEMA6A/BTG2/PTN/TSPO/RNF10/CTNNA1/SEMA4B/ARHGAP4/CDH1/MT3/LDLR/TP53/PLXNA3/WNT7A/THY1/RTN4/GDI1/SEMA3C/PTEN/SIRT2/SEMA3B/YWHAH/TNF/B2M	27
GO:0061351	BP	GO:0061351	neural precursor cell proliferation	27/1966	150/18614	0.00396978	0.00396978	0.0233294	DBN1/MDK/ZNF503/EMX2/SPINT1/CX3CL1/ADGRG1/LHX1/HIF1A/BTG2/CDH2/PTN/LEF1/CTNNA1/ORC3/ITGB1/TP53/ARHGEF2/WNT7A/GNAI2/NAP1L1/RHOA/SIRT2/SMARCD3/FZD3/PSMG1/VEGFA	27
GO:2000573	BP	GO:2000573	positive regulation of DNA biosynthetic process	16/1966	74/18614	0.00398344	0.00398344	0.0233799	CCT6A/DKC1/PTGES3/KLF4/MAPK15/ATM/HSP90AB1/CCT5/USP1/CCT4/RGCC/CCT2/TNF/CCT7/TCP1/MYC	16
GO:0090066	BP	GO:0090066	regulation of anatomical structure size	71/1966	492/18614	0.00401783	0.00401783	0.0235517	MAP2/FN1/HTR2B/OXTR/SOD3/EZR/VSTM4/PAX2/SCNN1B/SCPEP1/EDN3/SEMA6A/PPP1R15A/TMEM123/CAPZB/SEMA4B/BORCS5/ARHGAP4/CDH1/TMSB4X/MT3/LAMTOR4/ADD3/CAPZA1/BIN1/PLXNA3/WNT7A/EXT2/KCNMA1/LIMA1/LAMTOR5/GCLM/SLC8A1/KLF2/RTN4/NPR1/MYADM/RHOA/GDI1/SEMA3C/APOE/PTEN/ITGB1BP1/GSN/EDN2/ATG5/CAV1/CAPZA2/RARG/TWF1/SOD2/RDX/KXD1/ROCK2/COTL1/NCKAP1/HP1BP3/GOLGA4/ANO6/SOD1/SEMA3B/MLST8/GPX1/RAC1/NTS/PFN1/TMOD1/BRK1/TNF…	71
GO:0044319	BP	GO:0044319	wound healing, spreading of cells	10/1966	37/18614	0.00405351	0.00405351	0.0236705	DDR1/FERMT1/ITGB1/CD44/WNT7A/FERMT2/RHOC/RHOA/PTEN/FLNA	10
GO:0090505	BP	GO:0090505	epiboly involved in wound healing	10/1966	37/18614	0.00405351	0.00405351	0.0236705	DDR1/FERMT1/ITGB1/CD44/WNT7A/FERMT2/RHOC/RHOA/PTEN/FLNA	10
GO:1904358	BP	GO:1904358	positive regulation of telomere maintenance via telomere lengthening	10/1966	37/18614	0.00405351	0.00405351	0.0236705	CCT6A/DKC1/MAPK15/ATM/CCT5/CCT4/CCT2/HNRNPA2B1/CCT7/TCP1	10
GO:0050764	BP	GO:0050764	regulation of phagocytosis	20/1966	101/18614	0.00409689	0.00409689	0.0238935	LMAN2/SFTPD/C2/CAMK1D/APOA1/C3/CNN2/LYAR/RAB27A/CALR/SNX3/TGM2/ATG5/ITGAV/APPL1/ANO6/SOD1/CYBA/CCL2/TNF	20
GO:0045931	BP	GO:0045931	positive regulation of mitotic cell cycle	24/1966	129/18614	0.00414848	0.00414848	0.0240673	CCND1/CCND2/MEIS2/APP/UBE2E2/USP22/PHB2/RCC2/CDCA5/MECP2/CDK1/LSM10/EIF4EBP1/ADAMTS1/RDX/HSF1/ANXA1/RRM2/RGCC/BRD4/UBE2C/CCND3/CDK4/KMT2E	24
GO:0031639	BP	GO:0031639	plasminogen activation	8/1966	26/18614	0.00416643	0.00416643	0.0240673	ENO1/S100A10/THBS1/PGK1/PLAUR/DHCR24/PLAT/SERPINE2	8
GO:0051894	BP	GO:0051894	positive regulation of focal adhesion assembly	8/1966	26/18614	0.00416643	0.00416643	0.0240673	S100A10/SDC4/FERMT2/THY1/LIMS1/ITGB1BP1/RAC1/VEGFA	8
GO:0140374	BP	GO:0140374	antiviral innate immune response	8/1966	26/18614	0.00416643	0.00416643	0.0240673	MX1/IFIT1/OAS1/ATAD3A/PHB2/IFIH1/CXCL10/NMB	8
GO:1903901	BP	GO:1903901	negative regulation of viral life cycle	8/1966	26/18614	0.00416643	0.00416643	0.0240673	IFITM1/IFITM3/BST2/LY6E/SNX3/IFITM2/GSN/PPIA	8
GO:0019884	BP	GO:0019884	antigen processing and presentation of exogenous antigen	12/1966	49/18614	0.00416721	0.00416721	0.0240673	HLA-DQA1/HLA-DMB/HLA-DPA1/HLA-DPB1/HLA-DQB1/HLA-DRB1/HLA-DOA/HLA-DRB5/CD74/HLA-DRA/HLA-F/B2M	12
GO:0140895	BP	GO:0140895	cell surface toll-like receptor signaling pathway	12/1966	49/18614	0.00416721	0.00416721	0.0240673	S100A14/PELI1/IRAK1/RAB11FIP2/NFKBIA/OAS1/NMI/TMEM126A/APPL1/TNFAIP3/IFI35/CYBA	12
GO:0009394	BP	GO:0009394	2'-deoxyribonucleotide metabolic process	11/1966	43/18614	0.00417892	0.00417892	0.0240673	GDA/SAMHD1/CMPK2/TYMP/DGUOK/RRM2/NTHL1/DUT/TYMS/GUK1/DCTPP1	11
GO:0014002	BP	GO:0014002	astrocyte development	11/1966	43/18614	0.00417892	0.00417892	0.0240673	S100A9/AGER/VIM/MT1X/GRN/APP/CDK6/MT3/LDLR/KRAS/TNF	11
GO:0034142	BP	GO:0034142	toll-like receptor 4 signaling pathway	11/1966	43/18614	0.00417892	0.00417892	0.0240673	S100A14/PELI1/IRAK1/RAB11FIP2/NFKBIA/OAS1/NMI/TMEM126A/APPL1/TNFAIP3/IFI35	11
GO:0072665	BP	GO:0072665	protein localization to vacuole	17/1966	81/18614	0.00421888	0.00421888	0.0242671	CLU/VPS37B/UBAP1/GNPTG/LMBRD1/GBP1/LAMTOR4/M6PR/LAMP2/LAMTOR5/RTN4/SH3GLB1/SCARB2/ROCK2/TNFAIP3/VPS28/CD81	17
GO:0002274	BP	GO:0002274	myeloid leukocyte activation	39/1966	240/18614	0.00423902	0.00423902	0.0243448	FN1/AGER/NPY/CLU/GAB2/CTSC/SCNN1B/MT1G/CX3CL1/GRN/APP/PTGDS/THBS1/IFNGR2/UBD/NMI/LTBR/ADAM10/CD74/LDLR/ITGB8/LGALS9/TICAM1/NDRG1/VAMP7/PTPN6/ATM/EDN2/ANXA1/CXCL8/IFI35/CSF1/HSPD1/ZC3H12A/TNF/MIF/KMT2E/VAMP8/JUN	39
GO:0007265	BP	GO:0007265	Ras protein signal transduction	51/1966	333/18614	0.00424295	0.00424295	0.0243448	RHOU/SPRY1/CDKN1A/MET/DLC1/PSD3/ADGRG1/RGL3/RAP1A/GNB1/IQSEC3/APOA1/RGL2/FLOT1/CTNNAL1/ARHGAP4/ITGB1/RALBP1/DHCR24/CYTH2/DBNL/CDKN2A/TP53/ARHGEF2/CFL1/WASF2/NRAS/AUTS2/DOK5/RHOA/GDI1/RTKN/APOE/ARHGEF12/PARK7/RALA/PLK2/CDC42/KRAS/RDX/SDCBP/ROCK2/FOXM1/ARHGAP29/NCKAP1/G3BP1/CSF1/RAP1B/RAC1/BRK1/RHOV	51
GO:0043517	BP	GO:0043517	positive regulation of DNA damage response, signal transduction by p53 class mediator	6/1966	16/18614	0.00432711	0.00432711	0.0247046	DDX5/ING4/MSX1/ATM/PMAIP1/ZNHIT1	6
GO:0048532	BP	GO:0048532	anatomical structure arrangement	6/1966	16/18614	0.00432711	0.00432711	0.0247046	HSPA5/PAX2/NRP2/TFAP2A/PLXNA3/EGR2	6
GO:0061469	BP	GO:0061469	regulation of type B pancreatic cell proliferation	6/1966	16/18614	0.00432711	0.00432711	0.0247046	IRS2/NUPR1/ERRFI1/WDR13/CDK4/NR4A1	6
GO:0090136	BP	GO:0090136	epithelial cell-cell adhesion	6/1966	16/18614	0.00432711	0.00432711	0.0247046	THBS4/DSP/BVES/CTNNA1/JUP/VCL	6
GO:1903844	BP	GO:1903844	regulation of cellular response to transforming growth factor beta stimulus	27/1966	151/18614	0.00435963	0.00435963	0.0248594	NPNT/SPRY1/CITED1/HSPA5/NKX2-1/GLG1/THBS1/STRAP/FKBP1A/FERMT1/FOLR1/TGFBR3/TP53/LTBP1/STUB1/PEG10/HSP90AB1/ARID4B/HDAC1/LTBP4/VASN/GIPC1/CAV1/SDCBP/DKK3/HDAC2/CITED2	27
GO:0035304	BP	GO:0035304	regulation of protein dephosphorylation	18/1966	88/18614	0.004396	0.004396	0.0250224	CAMTA1/DLC1/HSP90B1/PPP1R15A/FKBP1A/RCAN1/CALM2/CALM1/PPP1R15B/GNAI2/STYXL1/HSP90AB1/PPP1R1B/LGALS3/PPIA/ROCK2/TNF/CSNK2B	18
GO:0006937	BP	GO:0006937	regulation of muscle contraction	30/1966	173/18614	0.00439907	0.00439907	0.0250224	ENO1/ATP1B1/CALCRL/OXTR/NPNT/PDE4D/DSP/DMD/ORMDL3/DSC2/GSTM2/TPM1/AKAP9/CALM2/CALM1/PKP2/JUP/BIN1/SLC8A1/RHOA/EDN2/CAV1/NMU/C12orf57/SOD1/ATP1A1/ZC3H12A/NR4A1/TNNC1/TNNT1	30
GO:0007042	BP	GO:0007042	lysosomal lumen acidification	7/1966	21/18614	0.00443275	0.00443275	0.0251209	GRN/ATP6AP2/PPT1/TMEM106B/CCDC115/ATP6V0B/ATP6V1F	7
GO:0150105	BP	GO:0150105	protein localization to cell-cell junction	7/1966	21/18614	0.00443275	0.00443275	0.0251209	DSP/CGNL1/ACTG1/DLG5/VCL/MPP7/ACTB	7
GO:2000738	BP	GO:2000738	positive regulation of stem cell differentiation	7/1966	21/18614	0.00443275	0.00443275	0.0251209	SOX9/PTN/MTCH2/LTBP3/SOX17/TACSTD2/NUDT21	7
GO:0005996	BP	GO:0005996	monosaccharide metabolic process	41/1966	256/18614	0.00445549	0.00445549	0.0252188	ENO1/IDUA/FABP5/PGM2L1/NNMT/GAPDH/TPI1/IRS2/MAN2B1/ENO2/TFF3/OAS1/PDK4/GPI/PGM1/LRP5/PGK1/FGGY/MIDN/BAD/TP53/NR3C1/HK2/TIGAR/GALM/PGD/PFKP/DLAT/ALDOA/SLC25A1/DDB1/NUDT5/PPP4R3B/SLC2A1/IDS/PMAIP1/MDH2/PDHB/IGF2/PKM/TNF	41
GO:1903052	BP	GO:1903052	positive regulation of proteolysis involved in protein catabolic process	25/1966	137/18614	0.00452857	0.00452857	0.025601	RNF144B/CLU/CTSC/NUPR1/TRIB1/USP5/BAG6/DVL1/FMR1/HECTD1/RNF19B/STUB1/PTEN/SIRT2/PSMD10/PSMC2/MAGEF1/PSMC3/RAD23A/CAV1/ARIH2/BCAP31/CDC20/SUMO2/ZFAND2A	25
GO:0016311	BP	GO:0016311	dephosphorylation	52/1966	342/18614	0.00453835	0.00453835	0.025618	SSU72/CAMTA1/DUSP2/ALPP/NPNT/DLC1/EYA1/DUSP6/HSP90B1/INPP5K/PPP1R15A/PTPRF/INPP1/FKBP1A/DUSP14/PTPN13/TNS3/RCAN1/PSPH/CALM2/EYA2/PTP4A3/CALM1/PPP1R15B/DUSP16/GNAI2/STYXL1/PTPN6/RPRD1A/PLPP2/HSP90AB1/PTEN/IGBP1/PPP1R1B/LGALS3/PPP1R35/LPIN1/ALPL/PTPN18/PPIA/PPP4R3A/PPP4R3B/CTDSP2/URI1/ROCK2/PPP1CB/DUSP23/PTP4A2/ACP1/TIMM50/TNF/CSNK2B	52
GO:0032233	BP	GO:0032233	positive regulation of actin filament bundle assembly	14/1966	62/18614	0.00454826	0.00454826	0.025618	S100A10/CX3CL1/SDC4/APOA1/TPM1/FERMT2/RHOC/RHOA/ITGB1BP1/CDC42/ROCK2/RGCC/RAC1/PFN1	14
GO:0046902	BP	GO:0046902	regulation of mitochondrial membrane permeability	14/1966	62/18614	0.00454826	0.00454826	0.025618	IER3/ALKBH7/EYA2/HEBP2/BAD/TMEM14A/TP53/HK2/BID/SLC25A5/PMAIP1/PPIF/CHCHD10/SLC25A6	14
GO:0030595	BP	GO:0030595	leukocyte chemotaxis	39/1966	241/18614	0.00455533	0.00455533	0.0256265	S100A9/S100A14/THBS4/MDK/CX3CL1/EDN3/BSG/SFTPD/CAMK1D/PTN/THBS1/CXCL17/PPIB/CALR/ADAM10/SAA1/CD74/NEDD9/WNK1/LGALS9/CXCL10/EDN2/LGALS3/RARRES2/PLEC/PPIA/RPS19/CCL20/ANXA1/C1QBP/CXCL8/ANO6/CSF1/RAC1/CCL2/SBDS/CXCL3/MIF/VEGFA	39
GO:0001707	BP	GO:0001707	mesoderm formation	16/1966	75/18614	0.00457817	0.00457817	0.0256922	EYA1/PAX2/PRKAR1A/LEF1/GPI/KLF4/MESP1/EYA2/ITGB1/KDM6B/EXT2/TXNRD1/TAF10/EPHA2/SMAD1/WLS	16
GO:0002381	BP	GO:0002381	immunoglobulin production involved in immunoglobulin-mediated immune response	16/1966	75/18614	0.00457817	0.00457817	0.0256922	HLA-DQA1/HLA-DMB/HLA-DPA1/HLA-DPB1/RNF8/HLA-DQB1/HLA-DRB1/HLA-DOA/HLA-DRB5/HLA-DRA/MAD2L2/NFKBIZ/MSH6/STAT6/HSPD1/B2M	16
GO:1990830	BP	GO:1990830	cellular response to leukemia inhibitory factor	20/1966	102/18614	0.00460205	0.00460205	0.0257948	KDM5B/SRM/NEFH/KLF4/NRP2/PTP4A3/JARID2/SRSF7/FZD4/RPS16/HK2/GCLM/PFKP/SLC25A5/SPOCK2/KLF5/RARG/SOX17/SRSF3/PML	20
GO:0051054	BP	GO:0051054	positive regulation of DNA metabolic process	47/1966	303/18614	0.00461228	0.00461228	0.0258207	RNF8/CCT6A/BRCC3/EYA1/SMARCE1/MEAF6/DKC1/PTGES3/KLF4/EYA2/MAD2L2/MECP2/WT1/SMARCC1/TIGAR/CEBPG/ATF1/MAPK15/RAD51AP1/HNRNPD/CDK1/ATM/HSP90AB1/CCT5/USP1/GNL3/SMARCD3/TERF2IP/LPIN1/STAT6/CCT4/NABP2/ACTR2/HSF1/FOXM1/MORF4L1/RAD50/RGCC/CCT2/ACTB/HNRNPA2B1/PML/MORF4L2/TNF/CCT7/TCP1/MYC	47
GO:0030038	BP	GO:0030038	contractile actin filament bundle assembly	21/1966	109/18614	0.00464382	0.00464382	0.0259029	S100A10/MET/DLC1/CGNL1/INPP5K/ACTG1/SDC4/APOA1/RHPN2/TPM1/FERMT2/RHOC/WASF2/RHOA/ITGB1BP1/CDC42/TACSTD2/ROCK2/RGCC/RAC1/PFN1	21
GO:0036503	BP	GO:0036503	ERAD pathway	21/1966	109/18614	0.00464382	0.00464382	0.0259029	HSPA5/HSP90B1/FBXO17/FBXO2/UBE2J2/UBE2J1/CALR/BAG6/UBAC2/GET4/JKAMP/FBXO6/OS9/NGLY1/STUB1/CAV1/DERL1/BCAP31/SVIP/USP25/AUP1	21
GO:0043149	BP	GO:0043149	stress fiber assembly	21/1966	109/18614	0.00464382	0.00464382	0.0259029	S100A10/MET/DLC1/CGNL1/INPP5K/ACTG1/SDC4/APOA1/RHPN2/TPM1/FERMT2/RHOC/WASF2/RHOA/ITGB1BP1/CDC42/TACSTD2/ROCK2/RGCC/RAC1/PFN1	21
GO:0006470	BP	GO:0006470	protein dephosphorylation	40/1966	249/18614	0.0046694	0.0046694	0.0260141	SSU72/CAMTA1/DUSP2/DLC1/EYA1/DUSP6/HSP90B1/PPP1R15A/PTPRF/FKBP1A/DUSP14/PTPN13/RCAN1/CALM2/EYA2/PTP4A3/CALM1/PPP1R15B/DUSP16/GNAI2/STYXL1/PTPN6/RPRD1A/HSP90AB1/PTEN/PPP1R1B/LGALS3/PTPN18/PPIA/PPP4R3A/PPP4R3B/CTDSP2/ROCK2/PPP1CB/DUSP23/PTP4A2/ACP1/TIMM50/TNF/CSNK2B	40
GO:0002683	BP	GO:0002683	negative regulation of immune system process	70/1966	487/18614	0.00468834	0.00468834	0.026021	ISG15/CD55/PELI1/FN1/EZR/NPY/TMEM176B/MDK/CX3CL1/GRN/SDC4/BST2/FAM3A/SFTPD/PRKAR1A/HLA-DRB1/HLA-B/SOX9/TRIB1/IFI16/SAMHD1/THBS1/APOA1/BANF1/ARG2/OAS1/CDK6/HLA-DOA/CNN2/TNFRSF14/DLG5/LYAR/NMI/TAPBPL/A2M/GBP1/CD74/LDLR/PSMA1/LGALS9/CBLB/NR1H2/OAS3/HLA-F/THY1/PTPN6/PKN1/ATM/TCTA/PLK2/LGALS3/ATG5/AHR/PRNP/STAT6/RPS19/FOXJ1/APPL1/DGKZ/ANXA1/TNFAIP3/C1QBP/CEBPB/GPX1/CCL2/PSMB4/ZC3H12A/TNF/MIF/MYC	70
GO:0051962	BP	GO:0051962	positive regulation of nervous system development	44/1966	280/18614	0.00471771	0.00471771	0.026021	FN1/EPHA4/OXTR/DBN1/NTRK2/MDK/SPINT1/CX3CL1/HIF1A/CLSTN1/PTN/IL6ST/LRRTM1/TSPO/SKIL/DLG5/CUX1/LIF/ITGB1/TGM2/MECP2/BIN1/PLXNA3/FZD4/WNT7A/NAP1L1/GDI1/PRPF19/HDAC1/SERPINE2/UFL1/SMARCD3/AGRN/TPBG/KRAS/EGR2/FAIM/HDAC2/GOLGA4/CHODL/FZD3/RHEB/TNF/VEGFA	44
GO:0001516	BP	GO:0001516	prostaglandin biosynthetic process	9/1966	32/18614	0.00472146	0.00472146	0.026021	FABP5/PTGS1/PTGDS/PTGES3/CD74/EDN2/CBR1/ANXA1/MIF	9
GO:0003382	BP	GO:0003382	epithelial cell morphogenesis	9/1966	32/18614	0.00472146	0.00472146	0.026021	RAB25/PALLD/CLDN3/MET/AR/FAT1/SIPA1/CLIC4/FLNB	9
GO:0010644	BP	GO:0010644	cell communication by electrical coupling	9/1966	32/18614	0.00472146	0.00472146	0.026021	ATP1B1/PDE4D/DBN1/CALM2/CALM1/PKP2/SLC8A1/CAV1/ATP1A1	9
GO:0019883	BP	GO:0019883	antigen processing and presentation of endogenous antigen	9/1966	32/18614	0.00472146	0.00472146	0.026021	HLA-DRB1/HLA-B/CD74/HLA-DRA/HLA-F/ATG5/HLA-C/TAP1/B2M	9
GO:0046457	BP	GO:0046457	prostanoid biosynthetic process	9/1966	32/18614	0.00472146	0.00472146	0.026021	FABP5/PTGS1/PTGDS/PTGES3/CD74/EDN2/CBR1/ANXA1/MIF	9
GO:0071353	BP	GO:0071353	cellular response to interleukin-4	9/1966	32/18614	0.00472146	0.00472146	0.026021	HSPA5/GATA3/LEF1/TUBA1B/HSP90AB1/STAT6/IMPDH2/PML/CDK4	9
GO:1903955	BP	GO:1903955	positive regulation of protein targeting to mitochondrion	9/1966	32/18614	0.00472146	0.00472146	0.026021	RHOU/UBE2J2/PDCD5/UBL5/ATG13/ARIH2/SH3GLB1/HTRA2/UBE2L3	9
GO:0034614	BP	GO:0034614	cellular response to reactive oxygen species	27/1966	152/18614	0.0047811	0.0047811	0.0263154	SOD3/MET/CAT/PAX2/PRDX1/TPM1/KDM6B/MT3/PRDX5/MAPK13/KLF2/CDK1/MAP1LC3A/PARK7/AIFM1/STAT6/TRAP1/SOD2/TXN/HSF1/ANXA1/HDAC2/TNFAIP3/SOD1/PPIF/SIGMAR1/JUN	27
GO:0065002	BP	GO:0065002	intracellular protein transmembrane transport	13/1966	56/18614	0.00478758	0.00478758	0.0263154	SEC62/HSPA5/PEX5/SEC61G/PEX10/AIFM1/SEC63/PEX16/PAM16/TIMM17B/GRPEL1/HSPD1/TIMM50	13
GO:0030178	BP	GO:0030178	negative regulation of Wnt signaling pathway	30/1966	174/18614	0.00479203	0.00479203	0.0263154	TBX18/CITED1/EMD/MDK/LRP4/TSKU/SOX9/CDH2/CTNNBIP1/FERMT1/NKD1/MESP1/NOTUM/UBAC2/WIF1/JADE1/LZIC/MAD2L2/APOE/HDAC1/CAV1/TPBG/SOX17/FRZB/CTHRC1/DKK3/G3BP1/EGR1/VGLL4/IGFBP2	30
GO:1903706	BP	GO:1903706	regulation of hemopoiesis	61/1966	415/18614	0.00487843	0.00487843	0.026758	ISG15/MEIS1/SOX4/AGER/TMEM176B/MDK/GATA3/CD27/TESC/MMP14/MEIS2/IKZF3/JAG1/NFKBIA/SMARCE1/HIF1A/HLA-DRB1/EGR3/HLA-B/STAT1/TRIB1/MEAF6/ZFP36L2/PTN/LEF1/CTNNBIP1/CDK6/HLA-DOA/LIF/STAT3/JUNB/CD74/HLA-DRA/BAD/NEDD9/NFKBIZ/LGALS9/PRMT1/SMARCC1/PTPN6/RHOA/HMGB2/SMARCD3/TCTA/ZFP36/NKAP/SMAP1/RARG/FOXJ1/HSF1/ANXA1/SOD1/CSF1/CEBPB/ACTB/ZC3H12A/TNF/B2M/CIB1/NFKBID/MYC	61
GO:0007004	BP	GO:0007004	telomere maintenance via telomerase	15/1966	69/18614	0.00493993	0.00493993	0.0270631	CCT6A/DKC1/PTGES3/EXOSC10/MAPK15/ATM/HSP90AB1/CCT5/TERF2IP/CCT4/RAD50/HNRNPC/CCT2/CCT7/TCP1	15
GO:0002066	BP	GO:0002066	columnar/cuboidal epithelial cell development	12/1966	50/18614	0.00496677	0.00496677	0.0270796	HIF1A/CDH2/SPDEF/IL6ST/CDK6/YAP1/BAD/TIGAR/KLF5/RARG/TYMS/RHEB	12
GO:0002269	BP	GO:0002269	leukocyte activation involved in inflammatory response	12/1966	50/18614	0.00496677	0.00496677	0.0270796	AGER/CLU/CTSC/SCNN1B/CX3CL1/GRN/APP/IFNGR2/LDLR/ATM/TNF/JUN	12
GO:0043457	BP	GO:0043457	regulation of cellular respiration	12/1966	50/18614	0.00496677	0.00496677	0.0270796	NUPR1/HIF1A/CISD1/ARL2/RHOA/PARK7/OPN3/TRAP1/COX7A2L/PNPT1/PPIF/TNF	12
GO:0001892	BP	GO:0001892	embryonic placenta development	18/1966	89/18614	0.0049791	0.0049791	0.0270796	EPAS1/CITED1/HEY1/SPINT1/HIF1A/LEF1/LIF/JUNB/PHLDA2/NR2F2/HECTD1/TAF10/SETD2/BPTF/KRT8/CEBPB/IGF2/CITED2	18
GO:0072175	BP	GO:0072175	epithelial tube formation	25/1966	138/18614	0.00498943	0.00498943	0.0270796	PAX8/SOX4/DLC1/GATA3/PAX2/SPINT1/SDC4/HIF1A/SOX9/BRD2/FOLR1/DVL1/TCTN1/HECTD1/PTK7/IFT172/TEAD2/RALA/SETD2/RARG/RPS7/CTHRC1/FZD3/PFN1/CITED2	25
GO:0032435	BP	GO:0032435	negative regulation of proteasomal ubiquitin-dependent protein catabolic process	10/1966	38/18614	0.00498997	0.00498997	0.0270796	BAG6/SMARCC1/BAG5/HSP90AB1/PARK7/PHF20L1/GIPC1/SVIP/SDCBP/WAC	10
GO:0070229	BP	GO:0070229	negative regulation of lymphocyte apoptotic process	10/1966	38/18614	0.00498997	0.00498997	0.0270796	CD27/IRS2/ORMDL3/HIF1A/ARG2/EFNA1/CD74/NOC2L/ST3GAL1/MIF	10
GO:0090504	BP	GO:0090504	epiboly	10/1966	38/18614	0.00498997	0.00498997	0.0270796	DDR1/FERMT1/ITGB1/CD44/WNT7A/FERMT2/RHOC/RHOA/PTEN/FLNA	10
GO:0043543	BP	GO:0043543	protein acylation	40/1966	250/18614	0.0050067	0.0050067	0.0271087	PBXIP1/SOX4/NAA10/GATA3/MBIP/NUPR1/MEAF6/LEF1/ZDHHC9/USP22/PORCN/LIF/BAG6/JADE1/CTBP1/POR/GLUL/NFKBIZ/ING4/MECP2/TAF12/AUTS2/DLD/NOC2L/HINT2/TAF10/PARK7/PHF20L1/TERF2IP/NFYC/ATG5/ENY2/DEK/HDAC2/MORF4L1/ACTB/MUC1/PML/MORF4L2/SET	40
GO:0072001	BP	GO:0072001	renal system development	49/1966	320/18614	0.00500709	0.00500709	0.0271087	PAX8/EPHA4/NPNT/SPRY1/SOX4/TBX18/CITED1/EYA1/CAT/LRP4/GATA3/PAX2/EMX2/LGR5/LHX1/JAG1/SDC4/TMEM59L/ACAT1/STAT1/SOX9/GCNT1/CTNNBIP1/ARG2/HPGD/DLG5/CRLF1/ASS1/LIF/YAP1/BAG6/CTSH/TFAP2A/CD24/WT1/PTK7/RHOA/ID3/SMAD1/ADAMTS1/FOXJ1/SOX17/TACSTD2/PRKX/MPST/EGR1/ERBB4/MYC/VEGFA	49
GO:0006509	BP	GO:0006509	membrane protein ectodomain proteolysis	11/1966	44/18614	0.00505039	0.00505039	0.027279	NCSTN/MMP7/PACSIN3/ADAM10/BACE2/TIMP1/APOE/MYH9/TNF/TIMP3/PSENEN	11
GO:1905521	BP	GO:1905521	regulation of macrophage migration	11/1966	44/18614	0.00505039	0.00505039	0.027279	MDK/MMP14/CX3CL1/THBS1/CXCL17/CNN2/CD9/RARRES2/CSF1/CD81/MIF	11
GO:0032388	BP	GO:0032388	positive regulation of intracellular transport	33/1966	197/18614	0.00506537	0.00506537	0.0273279	RHOU/MAP2/EZR/EMD/UBE2J2/ZIC1/PDCD5/BORCS5/CDH1/JUP/UBL5/TARDBP/ATG13/CDK1/ZPR1/ITGB1BP1/NUMA1/B3GAT3/PRNP/ARIH2/BCAP31/SH3GLB1/RDX/SCP2/FLNA/HTRA2/UBE2L3/RAN/FIS1/CD81/ZC3H12A/CIB1/SFN	33
GO:0050657	BP	GO:0050657	nucleic acid transport	28/1966	160/18614	0.00509437	0.00509437	0.0274201	YBX1/FLOT1/XPO1/MX2/UPF3A/FMR1/SRSF7/THOC7/MAGOHB/XPOT/PEG10/SLBP/ZFP36/ENY2/SETD2/ARC/PNPT1/HSF1/MRPL18/TST/SSB/SRSF3/HNRNPA2B1/DDX39A/RAN/FYTTD1/CETN2/THOC3	28
GO:0050658	BP	GO:0050658	RNA transport	28/1966	160/18614	0.00509437	0.00509437	0.0274201	YBX1/FLOT1/XPO1/MX2/UPF3A/FMR1/SRSF7/THOC7/MAGOHB/XPOT/PEG10/SLBP/ZFP36/ENY2/SETD2/ARC/PNPT1/HSF1/MRPL18/TST/SSB/SRSF3/HNRNPA2B1/DDX39A/RAN/FYTTD1/CETN2/THOC3	28
GO:0150115	BP	GO:0150115	cell-substrate junction organization	20/1966	103/18614	0.00515758	0.00515758	0.0276634	S100A10/FN1/FAM107A/DLC1/MMP14/ACTG1/SDC4/THBS1/RCC2/FERMT2/VCL/THY1/LIMS1/RHOA/PTEN/ITGB1BP1/PLEC/ROCK2/RAC1/VEGFA	20
GO:1903076	BP	GO:1903076	regulation of protein localization to plasma membrane	20/1966	103/18614	0.00515758	0.00515758	0.0276634	EZR/AR/MMP14/AGR2/ATP2C1/RHOQ/GBP1/ITGB1/RER1/HECTD1/EPHA2/LGALS3/LYPLA1/PRNP/APPL1/ACTB/TNF/TMEM59/CIB1/VAMP8	20
GO:1990823	BP	GO:1990823	response to leukemia inhibitory factor	20/1966	103/18614	0.00515758	0.00515758	0.0276634	KDM5B/SRM/NEFH/KLF4/NRP2/PTP4A3/JARID2/SRSF7/FZD4/RPS16/HK2/GCLM/PFKP/SLC25A5/SPOCK2/KLF5/RARG/SOX17/SRSF3/PML	20
GO:1901800	BP	GO:1901800	positive regulation of proteasomal protein catabolic process	22/1966	117/18614	0.00517239	0.00517239	0.0277106	RNF144B/CLU/NUPR1/TRIB1/USP5/BAG6/DVL1/FMR1/HECTD1/RNF19B/STUB1/SIRT2/PSMD10/PSMC2/PSMC3/RAD23A/CAV1/ARIH2/BCAP31/CDC20/SUMO2/ZFAND2A	22
GO:0045445	BP	GO:0045445	myoblast differentiation	21/1966	110/18614	0.00518218	0.00518218	0.0277308	EPAS1/BOC/SOX4/JAG1/SMARCE1/SOX9/DDX5/BCL9/LGALS1/ITGB1/SMARCC1/NRAS/ID3/DDX17/CXCL10/BTG1/SMARCD3/PLEC/GPX1/ACTB/TNF	21
GO:0016573	BP	GO:0016573	histone acetylation	27/1966	153/18614	0.00523614	0.00523614	0.027987	PBXIP1/GATA3/MBIP/MEAF6/LEF1/USP22/LIF/JADE1/CTBP1/NFKBIZ/ING4/MECP2/TAF12/AUTS2/NOC2L/TAF10/PARK7/PHF20L1/NFYC/ATG5/ENY2/DEK/MORF4L1/ACTB/MUC1/MORF4L2/SET	27
GO:0051090	BP	GO:0051090	regulation of DNA-binding transcription factor activity	67/1966	465/18614	0.0052733	0.0052733	0.028153	S100A9/EIF2AK2/PELI1/SP100/AGER/AR/IRAK1/CLU/CAT/NUPR1/CX3CL1/APP/NFKBIA/CAMK1D/RIPK4/TRIB1/CARD16/CTNNBIP1/LRP5/FLOT1/PHB2/KLF4/STAT3/TMSB4X/MAD2L2/JUP/COMMD7/CDKN2A/ARHGEF2/FZD4/LGALS9/TICAM1/TRIM38/CEBPG/CREBZF/LAMTOR5/TAF12/PIM1/ID3/HES6/PTEN/PARP10/PSMD10/UFL1/PARK7/TERF2IP/LRP6/MED13/TAX1BP1/CAV1/PRNP/KDM5A/PPIA/FOXJ1/HSF1/ANXA4/HDAC2/TNFAIP3/FLNA/RGCC/BUD31/NTS/ZC3H12A/TNF/CIB1/MTDH/VEGFA	67
GO:0051353	BP	GO:0051353	positive regulation of oxidoreductase activity	14/1966	63/18614	0.00529176	0.00529176	0.0282189	HTR2B/CDH3/EDN3/HIF1A/FDX1/POR/GNAI3/GNAI2/APOE/PARK7/EDN2/NDUFA4/CYBA/TNF	14
GO:0060547	BP	GO:0060547	negative regulation of necrotic cell death	8/1966	27/18614	0.00538123	0.00538123	0.0286297	PELI1/YBX3/NUPR1/MT3/ARHGEF2/BIRC3/BIRC2/CAV1	8
GO:0072207	BP	GO:0072207	metanephric epithelium development	8/1966	27/18614	0.00538123	0.00538123	0.0286297	PAX8/PAX2/ACAT1/STAT1/SOX9/LIF/YAP1/WT1	8
GO:0030433	BP	GO:0030433	ubiquitin-dependent ERAD pathway	17/1966	83/18614	0.00546812	0.00546812	0.0289024	HSPA5/HSP90B1/FBXO17/FBXO2/UBE2J2/UBE2J1/CALR/BAG6/JKAMP/FBXO6/OS9/STUB1/CAV1/DERL1/BCAP31/SVIP/AUP1	17
GO:0046209	BP	GO:0046209	nitric oxide metabolic process	17/1966	83/18614	0.00546812	0.00546812	0.0289024	NPY/CLU/ARG2/TSPO/ASS1/KLF4/POR/TICAM1/KLF2/HSP90AB1/CAV1/SPR/SOD2/ROCK2/RAC1/ZC3H12A/TNF	17
GO:0048548	BP	GO:0048548	regulation of pinocytosis	5/1966	12/18614	0.00547641	0.00547641	0.0289024	PPT1/NR1H2/CAV1/CDC42/APPL1	5
GO:0070932	BP	GO:0070932	histone H3 deacetylation	5/1966	12/18614	0.00547641	0.00547641	0.0289024	SFPQ/HDAC9/HDAC1/SIRT2/HDAC2	5
GO:1900152	BP	GO:1900152	negative regulation of nuclear-transcribed mRNA catabolic process, deadenylation-dependent decay	5/1966	12/18614	0.00547641	0.00547641	0.0289024	YBX1/SYNCRIP/CSDE1/TOB1/HNRNPD	5
GO:1902950	BP	GO:1902950	regulation of dendritic spine maintenance	5/1966	12/18614	0.00547641	0.00547641	0.0289024	HOMER1/NEDD9/APOE/PRNP/VPS35	5
GO:2001198	BP	GO:2001198	regulation of dendritic cell differentiation	5/1966	12/18614	0.00547641	0.00547641	0.0289024	AGER/TMEM176B/HLA-B/LGALS9/CEBPB	5
GO:0007566	BP	GO:0007566	embryo implantation	13/1966	57/18614	0.00561532	0.00561532	0.0295678	DDR1/EMP2/BSG/TPPP3/CALR/LIF/TEAD4/FKBP4/TIMP1/C1QBP/SOD1/RPL29/VEGFA	13
GO:0043470	BP	GO:0043470	regulation of carbohydrate catabolic process	13/1966	57/18614	0.00561532	0.00561532	0.0295678	SLC4A4/IER3/DDIT4/NUPR1/APP/HIF1A/NCOR1/STAT3/ARL2/TP53/TIGAR/SCARB2/MLST8	13
GO:0001764	BP	GO:0001764	neuron migration	30/1966	176/18614	0.00566684	0.00566684	0.029771	SPOCK1/NTRK2/MDK/GATA3/DDIT4/EMX2/NKX2-1/CX3CL1/ADGRG1/LHX1/SEMA6A/NAV1/TUBA1A/NRP2/STAT3/DCDC2/PEX5/ARHGEF2/PLXNA3/NR2F2/AUTS2/RHOA/SDCCAG8/KIAA0319L/TOP2B/NR4A2/RAC1/FZD3/FGFR1/VEGFA	30
GO:0051099	BP	GO:0051099	positive regulation of binding	30/1966	176/18614	0.00566684	0.00566684	0.029771	S100A10/EPHA4/MET/GATA3/APP/FKBP1A/FLOT1/SUB1/KLF4/CALM2/CALM1/PLAUR/FMR1/TICAM1/CEBPG/LAMTOR5/LARP6/HMGB2/APOE/SIRT2/PARK7/CAV1/DERL1/PARP9/TXN/CTHRC1/HSF1/EIF3E/RAN/B2M	30
GO:2000379	BP	GO:2000379	positive regulation of reactive oxygen species metabolic process	15/1966	70/18614	0.00568722	0.00568722	0.0298441	CDKN1A/THBS1/TSPO/RAB27A/GADD45A/GNAI3/TP53/GSTP1/GNAI2/PARK7/CBR1/SOD2/SOD1/CYBA/ZC3H12A	15
GO:1902807	BP	GO:1902807	negative regulation of cell cycle G1/S phase transition	19/1966	97/18614	0.00572083	0.00572083	0.0299863	FAM107A/CDKN1A/CCND1/CDKN1B/SUSD2/FHL1/CDK2AP2/KLF4/JADE1/TP53/ATM/PTEN/RPA2/PLK2/CTDSP2/WAC/CCL2/MUC1/PML	19
GO:2001252	BP	GO:2001252	positive regulation of chromosome organization	21/1966	111/18614	0.00577102	0.00577102	0.030215	CCT6A/DKC1/ATF7IP2/NCAPD2/MAPK15/HNRNPD/ATM/CCT5/GNL3/NUMA1/TERF2IP/CCT4/NABP2/RAD50/RAD21/CCT2/HNRNPA2B1/PML/DNMT1/CCT7/TCP1	21
GO:0009299	BP	GO:0009299	mRNA transcription	12/1966	51/18614	0.00588394	0.00588394	0.0306529	S100A10/EPAS1/DDX5/STAT3/NFKBIZ/TP53/NR1H2/TAF12/TAF10/HSF1/TAF11/HLTF	12
GO:0019083	BP	GO:0019083	viral transcription	12/1966	51/18614	0.00588394	0.00588394	0.0306529	IFITM3/RSF1/INPP5K/LEF1/CHD1/TARDBP/UBP1/HDAC1/PSMC3/ZFP36/TAF11/JUN	12
GO:0060688	BP	GO:0060688	regulation of morphogenesis of a branching structure	12/1966	51/18614	0.00588394	0.00588394	0.0306529	PAX8/AR/MDK/PAX2/LHX1/SOX9/PHB2/BCL11A/RTN4/TACSTD2/TNF/VEGFA	12
GO:1901799	BP	GO:1901799	negative regulation of proteasomal protein catabolic process	12/1966	51/18614	0.00588394	0.00588394	0.0306529	BAG6/SMARCC1/BAG5/HSP90AB1/GABARAPL2/PARK7/PHF20L1/GIPC1/SVIP/SDCBP/WAC/USP25	12
GO:0006958	BP	GO:0006958	complement activation, classical pathway	9/1966	33/18614	0.00589457	0.00589457	0.0306529	CD55/CFI/CLU/C2/C3/C1S/C1R/C1QBP/C1RL	9
GO:0060795	BP	GO:0060795	cell fate commitment involved in formation of primary germ layer	9/1966	33/18614	0.00589457	0.00589457	0.0306529	EYA1/PAX2/GATA6/FZD7/KLF4/MESP1/EYA2/SMAD1/SOX17	9
GO:0006740	BP	GO:0006740	NADPH regeneration	7/1966	22/18614	0.00591719	0.00591719	0.0306667	DERA/TP53/TIGAR/PGD/PRPS2/MLST8/PGLS	7
GO:0062099	BP	GO:0062099	negative regulation of programmed necrotic cell death	7/1966	22/18614	0.00591719	0.00591719	0.0306667	PELI1/YBX3/NUPR1/ARHGEF2/BIRC3/BIRC2/CAV1	7
GO:2001044	BP	GO:2001044	regulation of integrin-mediated signaling pathway	7/1966	22/18614	0.00591719	0.00591719	0.0306667	EMP2/CTNNA1/CD63/LIMS1/TIMP1/ITGB1BP1/FLNA	7
GO:0045685	BP	GO:0045685	regulation of glial cell differentiation	16/1966	77/18614	0.00598498	0.00598498	0.0309137	EPHA4/MDK/SPINT1/TMEM98/PTN/IL6ST/LIF/LDLR/BIN1/CDK1/PRPF19/HDAC1/SERPINE2/EGR2/HDAC2/RHEB	16
GO:0072088	BP	GO:0072088	nephron epithelium morphogenesis	16/1966	77/18614	0.00598498	0.00598498	0.0309137	PAX8/NPNT/CITED1/EYA1/GATA3/PAX2/LHX1/TMEM59L/STAT1/SOX9/CTNNBIP1/LIF/WT1/TACSTD2/MYC/VEGFA	16
GO:1901983	BP	GO:1901983	regulation of protein acetylation	16/1966	77/18614	0.00598498	0.00598498	0.0309137	SOX4/GATA3/LIF/CTBP1/AUTS2/NOC2L/HINT2/PARK7/TERF2IP/NFYC/ATG5/DEK/HDAC2/MUC1/PML/SET	16
GO:0042113	BP	GO:0042113	B cell activation	43/1966	276/18614	0.00602984	0.00602984	0.0311105	PELI1/CDKN1A/RNF8/CD27/IRS2/MMP14/IKZF3/BST2/SLC39A7/ZFP36L2/LEF1/TPD52/PHB2/LGALS1/ITGB1/CD74/MAD2L2/BAD/NFKBIZ/TP53/CTPS1/HDAC9/TICAM1/CEBPG/PHF14/PTPN6/PKN1/ATM/IGBP1/SLC25A5/ITFG2/IRF2BP2/MSH6/AHR/STAT6/FOXJ1/AKIRIN2/TOP2B/TNFAIP3/HSPD1/ST3GAL1/CD81/MIF	43
GO:0001825	BP	GO:0001825	blastocyst formation	11/1966	45/18614	0.00605944	0.00605944	0.0312117	HOPX/SKIL/ZP3/YAP1/TEAD4/JUNB/RTN4/SF3B6/PTPN18/SOX17/CITED2	11
GO:0006085	BP	GO:0006085	acetyl-CoA biosynthetic process	6/1966	17/18614	0.00609687	0.00609687	0.0312117	ACAT1/PPCS/PDK4/DLD/DLAT/PDHB	6
GO:0006089	BP	GO:0006089	lactate metabolic process	6/1966	17/18614	0.00609687	0.00609687	0.0312117	HIF1A/LDHA/LDHB/TP53/TIGAR/PARK7	6
GO:0032488	BP	GO:0032488	Cdc42 protein signal transduction	6/1966	17/18614	0.00609687	0.00609687	0.0312117	RHOU/APOA1/RALBP1/APOE/CDC42/RHOV	6
GO:0034138	BP	GO:0034138	toll-like receptor 3 signaling pathway	6/1966	17/18614	0.00609687	0.00609687	0.0312117	PELI1/OAS1/FLOT1/CAV1/TNFAIP3/TNF	6
GO:0055119	BP	GO:0055119	relaxation of cardiac muscle	6/1966	17/18614	0.00609687	0.00609687	0.0312117	ATP1B1/PDE4D/GSTM2/SLC8A1/GSN/ATP1A1	6
GO:1905906	BP	GO:1905906	regulation of amyloid fibril formation	6/1966	17/18614	0.00609687	0.00609687	0.0312117	CLU/APP/CRYAB/VBP1/LDLR/APOE	6
GO:2001057	BP	GO:2001057	reactive nitrogen species metabolic process	17/1966	84/18614	0.00619716	0.00619716	0.0316899	NPY/CLU/ARG2/TSPO/ASS1/KLF4/POR/TICAM1/KLF2/HSP90AB1/CAV1/SPR/SOD2/ROCK2/RAC1/ZC3H12A/TNF	17
GO:0090316	BP	GO:0090316	positive regulation of intracellular protein transport	27/1966	155/18614	0.00625504	0.00625504	0.0319504	RHOU/EMD/UBE2J2/ZIC1/PDCD5/CDH1/JUP/UBL5/TARDBP/ATG13/CDK1/ZPR1/ITGB1BP1/B3GAT3/PRNP/ARIH2/BCAP31/SH3GLB1/FLNA/HTRA2/UBE2L3/RAN/FIS1/CD81/ZC3H12A/CIB1/SFN	27
GO:0045766	BP	GO:0045766	positive regulation of angiogenesis	31/1966	185/18614	0.00641746	0.00641746	0.0326714	F3/CHI3L1/MDK/EMP2/GRN/MYDGF/ANGPTL4/EMC10/HIF1A/THBS1/C3/GATA6/KLF4/FGF18/STAT3/ITGB1/CTSH/JUP/ITGB8/HK2/RRAS/BTG1/HIPK1/SMAD1/HSPB1/CXCL8/PDCD6/PKM/ZC3H12A/MTDH/VEGFA	31
GO:0099173	BP	GO:0099173	postsynapse organization	31/1966	185/18614	0.00641746	0.00641746	0.0326714	EPHA4/DBN1/EZR/LRP4/STK38L/ACTG1/CDH2/ASAP1/DLG5/EFNA1/NEFH/HOMER1/ADAM10/NRP2/DVL1/RER1/NEDD9/CFL1/WNT7A/WASF2/APOE/PTEN/FNTA/DNAJA3/CRIPT/PRNP/CDC42/ARC/VPS35/ACTB/ARF4	31
GO:1904018	BP	GO:1904018	positive regulation of vasculature development	31/1966	185/18614	0.00641746	0.00641746	0.0326714	F3/CHI3L1/MDK/EMP2/GRN/MYDGF/ANGPTL4/EMC10/HIF1A/THBS1/C3/GATA6/KLF4/FGF18/STAT3/ITGB1/CTSH/JUP/ITGB8/HK2/RRAS/BTG1/HIPK1/SMAD1/HSPB1/CXCL8/PDCD6/PKM/ZC3H12A/MTDH/VEGFA	31
GO:0003208	BP	GO:0003208	cardiac ventricle morphogenesis	15/1966	71/18614	0.00652305	0.00652305	0.0331357	DSP/SOX4/HEY1/GATA3/JAG1/HIF1A/FKBP1A/TPM1/MESP1/CPE/PKP2/TGFBR3/SEMA3C/SMARCD3/TNNC1	15
GO:1903317	BP	GO:1903317	regulation of protein maturation	15/1966	71/18614	0.00652305	0.00652305	0.0331357	ENO1/S100A10/SOX4/MMP14/TMEM98/GLG1/THBS1/CARD16/PLAUR/PLAT/SERPINE2/GSN/LPCAT3/PRNP/MYH9	15
GO:0090257	BP	GO:0090257	regulation of muscle system process	40/1966	254/18614	0.00656993	0.00656993	0.0333371	ENO1/ATP1B1/CALCRL/IGFBP5/LMCD1/OXTR/NPNT/PDE4D/DSP/DMD/ORMDL3/IL6ST/DSC2/GSTM2/TPM1/TNFRSF1A/AKAP9/CALM2/JARID2/CALM1/PKP2/ERRFI1/JUP/BIN1/SLC8A1/RHOA/PDE9A/EDN2/FBXO32/CAV1/TWF1/ROCK2/NMU/C12orf57/SOD1/ATP1A1/ZC3H12A/NR4A1/TNNC1/TNNT1	40
GO:1903533	BP	GO:1903533	regulation of protein targeting	16/1966	78/18614	0.00680912	0.00680912	0.0345128	RHOU/INPP5K/UBE2J2/LMAN1/PDCD5/UBL5/ATG13/GDI1/ITGB1BP1/PRNP/ARIH2/SH3GLB1/HTRA2/UBE2L3/FIS1/CIB1	16
GO:0097530	BP	GO:0097530	granulocyte migration	27/1966	156/18614	0.00682312	0.00682312	0.0345223	S100A9/S100A14/THBS4/MDK/EMP2/CX3CL1/EDN3/BSG/CAMK1D/THBS1/CXCL17/PPIB/SAA1/CD74/CXCL10/EDN2/LGALS3/RARRES2/PPIA/CCL20/ANXA1/C1QBP/CXCL8/CSF1/RAC1/CCL2/CXCL3	27
GO:0006515	BP	GO:0006515	protein quality control for misfolded or incompletely synthesized proteins	8/1966	28/18614	0.00684846	0.00684846	0.0345223	BAG6/FBXL17/NGLY1/STUB1/DERL1/AKIRIN2/YME1L1/AUP1	8
GO:0032703	BP	GO:0032703	negative regulation of interleukin-2 production	8/1966	28/18614	0.00684846	0.00684846	0.0345223	EZR/GATA3/SFTPD/GBP1/ZFP36/PRNP/HDAC7/TNFAIP3	8
GO:0070199	BP	GO:0070199	establishment of protein localization to chromosome	8/1966	28/18614	0.00684846	0.00684846	0.0345223	CCT6A/DKC1/CCT5/CCT4/NABP2/CCT2/CCT7/TCP1	8
GO:0071624	BP	GO:0071624	positive regulation of granulocyte chemotaxis	8/1966	28/18614	0.00684846	0.00684846	0.0345223	S100A14/THBS4/MDK/CAMK1D/CD74/C1QBP/CXCL8/RAC1	8
GO:0007626	BP	GO:0007626	locomotory behavior	33/1966	201/18614	0.00689009	0.00689009	0.0346942	MEIS1/HOXD10/HOXD9/EPHA4/UCHL1/PBX3/SNCG/CCND2/NKX2-1/APP/HPRT1/LRRTM1/ZIC1/TUBA1A/PPT1/NCOR1/RCAN1/MECP2/FZD4/ABHD12/OXR1/APOE/PTEN/PARK7/PPP1R1B/SOD2/VPS35/NR4A2/SOD1/EGR1/TMBIM4/HTRA2/TMOD1	33
GO:0051496	BP	GO:0051496	positive regulation of stress fiber assembly	12/1966	52/18614	0.00693025	0.00693025	0.0348583	S100A10/SDC4/APOA1/TPM1/FERMT2/RHOC/RHOA/ITGB1BP1/CDC42/ROCK2/RGCC/RAC1	12
GO:1901292	BP	GO:1901292	nucleoside phosphate catabolic process	17/1966	85/18614	0.00700301	0.00700301	0.0351859	PDE4D/GDA/ENTPD1/NUDT4/ACAT1/HPRT1/DERA/SAMHD1/TYMP/PDE4C/NUDT3/PDE9A/NUDT5/NTHL1/DUT/SUCLG2/DCTPP1	17
GO:0043200	BP	GO:0043200	response to amino acid	22/1966	120/18614	0.00702737	0.00702737	0.0352314	NTRK2/CDKN1B/COL1A1/TUBA1A/ASS1/LAMTOR1/RRAGD/BCL11A/LAMTOR4/BAD/LAMTOR5/GCLM/HNRNPD/SESN3/RHOA/UFL1/AIFM1/HSF1/CEBPB/CYBA/TNF/DNMT1	22
GO:0071774	BP	GO:0071774	response to fibroblast growth factor	22/1966	120/18614	0.00702737	0.00702737	0.0352314	KDM5B/SPRY1/GATA3/LHX1/COL1A1/EGR3/ZFP36L2/THBS1/FGF18/CD44/IER2/EXT2/GCLM/CEP57/FIBP/ITGB1BP1/ZFP36/CXCL8/CCL2/FGFBP1/NR4A1/FGFR1	22
GO:0048857	BP	GO:0048857	neural nucleus development	14/1966	65/18614	0.00707121	0.00707121	0.0353359	NFIB/HSPA5/NKX2-1/MAOB/CALM2/CALM1/CKB/RHOA/SIRT2/CDC42/GLUD1/NDUFS3/ACTB/YWHAH	14
GO:0080164	BP	GO:0080164	regulation of nitric oxide metabolic process	14/1966	65/18614	0.00707121	0.00707121	0.0353359	NPY/CLU/TSPO/ASS1/KLF4/TICAM1/KLF2/HSP90AB1/CAV1/SOD2/ROCK2/RAC1/ZC3H12A/TNF	14
GO:1905330	BP	GO:1905330	regulation of morphogenesis of an epithelium	14/1966	65/18614	0.00707121	0.00707121	0.0353359	PAX8/AR/MDK/GATA3/PAX2/LHX1/SOX9/PHB2/LIF/NKD1/CXCL10/TACSTD2/TNF/VEGFA	14
GO:0009952	BP	GO:0009952	anterior/posterior pattern specification	34/1966	209/18614	0.00709826	0.00709826	0.0354326	HOXD10/HOXD9/TBX18/HEY1/PBX3/EMX2/LHX1/TSHZ1/BTG2/ATP6AP2/LEF1/CTNNBIP1/LRP5/NKD1/MESP1/HOXD8/TP53/MSX1/NR2F2/WT1/SSBP3/SEMA3C/ATM/RING1/HES6/TAF10/HIPK1/LRP6/RARG/ARC/SOX17/BPTF/WLS/BHLHE41	34
GO:0050769	BP	GO:0050769	positive regulation of neurogenesis	37/1966	232/18614	0.00711192	0.00711192	0.0354343	FN1/EPHA4/DBN1/NTRK2/MDK/SPINT1/CX3CL1/HIF1A/PTN/IL6ST/TSPO/SKIL/CUX1/LIF/ITGB1/TGM2/MECP2/BIN1/PLXNA3/FZD4/NAP1L1/GDI1/PRPF19/HDAC1/SERPINE2/UFL1/SMARCD3/KRAS/EGR2/FAIM/HDAC2/GOLGA4/CHODL/FZD3/RHEB/TNF/VEGFA	37
GO:0044344	BP	GO:0044344	cellular response to fibroblast growth factor stimulus	21/1966	113/18614	0.00711399	0.00711399	0.0354343	KDM5B/SPRY1/GATA3/LHX1/COL1A1/EGR3/ZFP36L2/THBS1/FGF18/CD44/EXT2/GCLM/CEP57/FIBP/ITGB1BP1/ZFP36/CXCL8/CCL2/FGFBP1/NR4A1/FGFR1	21
GO:0006754	BP	GO:0006754	ATP biosynthetic process	20/1966	106/18614	0.0071638	0.0071638	0.0356439	ENO1/NDUFS5/NDUFA9/NDUFA3/UQCC3/TMSB4X/SDHB/NUDT2/SDHA/SDHD/NDUFB4/ALDOA/NDUFC1/NDUFS3/DGUOK/NDUFB11/NDUFAB1/NDUFA13/STOML2/NDUFB2	20
GO:1901991	BP	GO:1901991	negative regulation of mitotic cell cycle phase transition	32/1966	194/18614	0.0071933	0.0071933	0.0357521	FAM107A/IER3/CDKN1A/BRCC3/CCND1/CDKN1B/FHL1/ZFP36L2/CDK2AP2/KLF4/JADE1/MAD2L2/TP53/ANAPC15/CDK1/ATM/PTEN/DYNC1LI1/RPA2/PLK2/MIIP/NABP2/CTDSP2/CDC20/WAC/RAD50/RGCC/RAD21/CCL2/BIRC5/MUC1/PML	32
GO:0030511	BP	GO:0030511	positive regulation of transforming growth factor beta receptor signaling pathway	9/1966	34/18614	0.00727997	0.00727997	0.0359887	NPNT/CITED1/THBS1/FERMT1/TGFBR3/HSP90AB1/GIPC1/SDCBP/CITED2	9
GO:0032212	BP	GO:0032212	positive regulation of telomere maintenance via telomerase	9/1966	34/18614	0.00727997	0.00727997	0.0359887	CCT6A/DKC1/MAPK15/ATM/CCT5/CCT4/CCT2/CCT7/TCP1	9
GO:0051973	BP	GO:0051973	positive regulation of telomerase activity	9/1966	34/18614	0.00727997	0.00727997	0.0359887	DKC1/PTGES3/KLF4/MAPK15/HSP90AB1/CCT4/CCT2/TCP1/MYC	9
GO:0060317	BP	GO:0060317	cardiac epithelial to mesenchymal transition	9/1966	34/18614	0.00727997	0.00727997	0.0359887	SPRY1/HEY1/EMP2/JAG1/EFNA1/TGFBR3/MSX1/ADAM15/RTN4	9
GO:1903846	BP	GO:1903846	positive regulation of cellular response to transforming growth factor beta stimulus	9/1966	34/18614	0.00727997	0.00727997	0.0359887	NPNT/CITED1/THBS1/FERMT1/TGFBR3/HSP90AB1/GIPC1/SDCBP/CITED2	9
GO:0001953	BP	GO:0001953	negative regulation of cell-matrix adhesion	10/1966	40/18614	0.00736478	0.00736478	0.0362912	FAM107A/DLC1/MMP14/JAG1/THBS1/RCC2/CDKN2A/ADAM15/PTEN/ITGB1BP1	10
GO:0030866	BP	GO:0030866	cortical actin cytoskeleton organization	10/1966	40/18614	0.00736478	0.00736478	0.0362912	EZR/RHOQ/CALR/EPB41L1/PDCD6IP/RTKN/PLEC/ROCK2/NCKAP1/TNF	10
GO:1901998	BP	GO:1901998	toxin transport	10/1966	40/18614	0.00736478	0.00736478	0.0362912	HSPA5/SLC7A8/ADAM10/COPB2/CCT5/LRP6/CCT4/CCT2/CCT7/TCP1	10
GO:0051302	BP	GO:0051302	regulation of cell division	31/1966	187/18614	0.00750344	0.00750344	0.036935	YBX1/HTR2B/THBS4/CAT/MDK/MBIP/SUSD2/PTN/CDK2AP2/CALM2/CALM1/RAB11FIP4/TGFA/RHOA/SIRT2/ITGB1BP1/PLK2/GIPC1/SETD2/CDC42/SOX17/SH3GLB1/BTC/BIRC5/LBH/IGF2/CETN2/CIB1/MYC/SFN/VEGFA	31
GO:1990138	BP	GO:1990138	neuron projection extension	29/1966	172/18614	0.00751308	0.00751308	0.0369429	ITSN2/MAP2/FN1/DDR1/EDN3/SEMA6A/SEMA4B/ARHGAP4/NRP2/CDH1/ITGB1/DVL1/MT3/BCL11A/PLXNA3/VCL/RTN4/AUTS2/GDI1/SEMA3C/HSP90AB1/APOE/EDN2/LLPH/RIMS2/GOLGA4/SEMA3B/ALCAM/VEGFA	29
GO:1904375	BP	GO:1904375	regulation of protein localization to cell periphery	23/1966	128/18614	0.00760504	0.00760504	0.0373089	EZR/AR/MMP14/AGR2/RAP1A/ATP2C1/RHOQ/ADAM10/GBP1/ITGB1/RER1/HECTD1/EPHA2/NUMA1/LGALS3/LYPLA1/PRNP/APPL1/ACTB/TNF/TMEM59/CIB1/VAMP8	23
GO:0033619	BP	GO:0033619	membrane protein proteolysis	13/1966	59/18614	0.0076118	0.0076118	0.0373089	NCSTN/MMP7/PACSIN3/ADAM10/BACE2/CTSH/MBTPS1/TIMP1/APOE/MYH9/TNF/TIMP3/PSENEN	13
GO:0070228	BP	GO:0070228	regulation of lymphocyte apoptotic process	13/1966	59/18614	0.0076118	0.0076118	0.0373089	CD27/IRS2/ORMDL3/HIF1A/ARG2/EFNA1/CD74/TP53/LGALS9/NOC2L/LGALS3/ST3GAL1/MIF	13
GO:0019362	BP	GO:0019362	pyridine nucleotide metabolic process	16/1966	79/18614	0.00772214	0.00772214	0.0376725	NNMT/DERA/IDH2/LDHB/NADK/TP53/TIGAR/PGD/PARP10/NAMPT/TP53I3/PRPS2/PARP9/MDH2/MLST8/PGLS	16
GO:0046496	BP	GO:0046496	nicotinamide nucleotide metabolic process	16/1966	79/18614	0.00772214	0.00772214	0.0376725	NNMT/DERA/IDH2/LDHB/NADK/TP53/TIGAR/PGD/PARP10/NAMPT/TP53I3/PRPS2/PARP9/MDH2/MLST8/PGLS	16
GO:0045048	BP	GO:0045048	protein insertion into ER membrane	7/1966	23/18614	0.00774322	0.00774322	0.0376725	EMC10/BAG6/GET4/UBL4A/EMC4/EMC7/EMC6	7
GO:0051457	BP	GO:0051457	maintenance of protein location in nucleus	7/1966	23/18614	0.00774322	0.00774322	0.0376725	SP100/ARL2/SUN1/PARK7/TXN/PML/CHCHD10	7
GO:0072170	BP	GO:0072170	metanephric tubule development	7/1966	23/18614	0.00774322	0.00774322	0.0376725	PAX8/PAX2/ACAT1/STAT1/SOX9/LIF/YAP1	7
GO:0072243	BP	GO:0072243	metanephric nephron epithelium development	7/1966	23/18614	0.00774322	0.00774322	0.0376725	PAX8/PAX2/ACAT1/STAT1/SOX9/LIF/YAP1	7
GO:1901984	BP	GO:1901984	negative regulation of protein acetylation	7/1966	23/18614	0.00774322	0.00774322	0.0376725	CTBP1/NOC2L/HINT2/PARK7/ATG5/HDAC2/SET	7
GO:0002526	BP	GO:0002526	acute inflammatory response	21/1966	114/18614	0.00787535	0.00787535	0.0382749	F3/FN1/NPY/GATA3/SERPINA1/NUPR1/IL6ST/CTNNBIP1/C3/ASS1/ZP3/SAA1/A2M/APOL2/HP/GSTP1/EIF2AK1/PARK7/ANO6/CEBPB/TNF	21
GO:0021954	BP	GO:0021954	central nervous system neuron development	17/1966	86/18614	0.00789132	0.00789132	0.0383121	MAP2/EPHA4/NPY/NFIB/NTRK2/TSKU/UBB/BTG2/HPRT1/NRP2/TCTN1/SECISBP2/PLXNA3/HSP90AB1/PTEN/NR4A2/C12orf57	17
GO:0030593	BP	GO:0030593	neutrophil chemotaxis	20/1966	107/18614	0.00795885	0.00795885	0.0385587	S100A9/THBS4/MDK/CX3CL1/EDN3/BSG/CAMK1D/PPIB/SAA1/CD74/CXCL10/EDN2/LGALS3/PPIA/CCL20/C1QBP/CXCL8/RAC1/CCL2/CXCL3	20
GO:1902414	BP	GO:1902414	protein localization to cell junction	20/1966	107/18614	0.00795885	0.00795885	0.0385587	DSP/CGNL1/ACTG1/CLSTN1/RAP1A/LRRTM1/DLG5/NSG1/HOMER1/ADAM10/DVL1/WNT7A/FERMT2/VCL/MPP7/RAB8A/HSPB1/VPS35/ACTB/ERBB4	20
GO:0010823	BP	GO:0010823	negative regulation of mitochondrion organization	12/1966	53/18614	0.00811758	0.00811758	0.0388325	IER3/CLU/TSPO/TMEM14A/TP53/TIGAR/PSMD10/SLC25A5/GHITM/GPX1/PPIF/SLC25A6	12
GO:0048146	BP	GO:0048146	positive regulation of fibroblast proliferation	12/1966	53/18614	0.00811758	0.00811758	0.0388325	FN1/CDKN1A/CDK6/LIF/CD74/FOSL2/PML/CDK4/BRK1/MIF/MYC/JUN	12
GO:0071622	BP	GO:0071622	regulation of granulocyte chemotaxis	12/1966	53/18614	0.00811758	0.00811758	0.0388325	S100A14/THBS4/MDK/CAMK1D/THBS1/CXCL17/CD74/RARRES2/C1QBP/CXCL8/CSF1/RAC1	12
GO:0050771	BP	GO:0050771	negative regulation of axonogenesis	14/1966	66/18614	0.00812392	0.00812392	0.0388325	MAP2/LRP4/SEMA6A/SEMA4B/ARHGAP4/CDH1/MT3/PLXNA3/THY1/RTN4/GDI1/SEMA3C/PTEN/SEMA3B	14
GO:0060675	BP	GO:0060675	ureteric bud morphogenesis	14/1966	66/18614	0.00812392	0.00812392	0.0388325	PAX8/NPNT/CITED1/EYA1/GATA3/PAX2/LHX1/TMEM59L/SOX9/CTNNBIP1/WT1/TACSTD2/MYC/VEGFA	14
GO:0002863	BP	GO:0002863	positive regulation of inflammatory response to antigenic stimulus	5/1966	13/18614	0.00813335	0.00813335	0.0388325	C3/ZP3/PARK7/CD81/TNF	5
GO:0003334	BP	GO:0003334	keratinocyte development	5/1966	13/18614	0.00813335	0.00813335	0.0388325	PALLD/FOSL2/PLEC/FLNB/SFN	5
GO:0042117	BP	GO:0042117	monocyte activation	5/1966	13/18614	0.00813335	0.00813335	0.0388325	FN1/NPY/MT1G/ADAM10/CSF1	5
GO:0042921	BP	GO:0042921	glucocorticoid receptor signaling pathway	5/1966	13/18614	0.00813335	0.00813335	0.0388325	LMO3/PTGES3/CALR/NR3C1/YWHAH	5
GO:0071236	BP	GO:0071236	cellular response to antibiotic	5/1966	13/18614	0.00813335	0.00813335	0.0388325	HSPA5/CDKN1B/CRIP1/TP53/RPL23	5
GO:1900025	BP	GO:1900025	negative regulation of substrate adhesion-dependent cell spreading	5/1966	13/18614	0.00813335	0.00813335	0.0388325	GBP1/RCC2/ITGB1BP1/TACSTD2/ACTN4	5
GO:1905907	BP	GO:1905907	negative regulation of amyloid fibril formation	5/1966	13/18614	0.00813335	0.00813335	0.0388325	CLU/CRYAB/VBP1/LDLR/APOE	5
GO:2000480	BP	GO:2000480	negative regulation of cAMP-dependent protein kinase activity	5/1966	13/18614	0.00813335	0.00813335	0.0388325	PRKAR1A/PRKAR2A/PRKAR1B/PKIG/PPP1R1B	5
GO:2001053	BP	GO:2001053	regulation of mesenchymal cell apoptotic process	5/1966	13/18614	0.00813335	0.00813335	0.0388325	PAX8/PAX2/HIF1A/SOX9/MSX1	5
GO:0001710	BP	GO:0001710	mesodermal cell fate commitment	6/1966	18/18614	0.00833979	0.00833979	0.0393693	EYA1/PAX2/KLF4/MESP1/EYA2/SMAD1	6
GO:0006595	BP	GO:0006595	polyamine metabolic process	6/1966	18/18614	0.00833979	0.00833979	0.0393693	SAT1/NNMT/SMOX/SRM/SAT2/SMS	6
GO:0007096	BP	GO:0007096	regulation of exit from mitosis	6/1966	18/18614	0.00833979	0.00833979	0.0393693	CDKN1B/PHB2/CDCA5/SIRT2/RGCC/UBE2C	6
GO:0010755	BP	GO:0010755	regulation of plasminogen activation	6/1966	18/18614	0.00833979	0.00833979	0.0393693	ENO1/S100A10/THBS1/PLAUR/PLAT/SERPINE2	6
GO:0019081	BP	GO:0019081	viral translation	6/1966	18/18614	0.00833979	0.00833979	0.0393693	EIF3B/CSDE1/MCTS1/ATG5/SSB/PCBP2	6
GO:0043217	BP	GO:0043217	myelin maintenance	6/1966	18/18614	0.00833979	0.00833979	0.0393693	CLU/DEGS1/NDRG1/PTEN/PLEC/SOD1	6
GO:0072077	BP	GO:0072077	renal vesicle morphogenesis	6/1966	18/18614	0.00833979	0.00833979	0.0393693	PAX8/PAX2/LHX1/STAT1/SOX9/LIF	6
GO:0072567	BP	GO:0072567	chemokine (C-X-C motif) ligand 2 production	6/1966	18/18614	0.00833979	0.00833979	0.0393693	OAS1/KLF4/CD74/OAS3/TNF/MIF	6
GO:1903729	BP	GO:1903729	regulation of plasma membrane organization	6/1966	18/18614	0.00833979	0.00833979	0.0393693	S100A10/ASAP1/AHNAK/GSN/SH3GLB1/MYH9	6
GO:2000341	BP	GO:2000341	regulation of chemokine (C-X-C motif) ligand 2 production	6/1966	18/18614	0.00833979	0.00833979	0.0393693	OAS1/KLF4/CD74/OAS3/TNF/MIF	6
GO:2000757	BP	GO:2000757	negative regulation of peptidyl-lysine acetylation	6/1966	18/18614	0.00833979	0.00833979	0.0393693	CTBP1/NOC2L/HINT2/ATG5/HDAC2/SET	6
GO:0044839	BP	GO:0044839	cell cycle G2/M phase transition	26/1966	151/18614	0.00837078	0.00837078	0.0394752	IER3/CDKN1A/TPD52L1/BRCC3/CCND1/APP/FHL1/CDK6/CALM2/BACH1/CALM1/RCC2/ING4/TP53/MECP2/CDK1/ATM/MIIP/NABP2/CCNY/FOXM1/RAD50/RAD21/BRD4/CDK4/CCNB2	26
GO:0033044	BP	GO:0033044	regulation of chromosome organization	39/1966	250/18614	0.00841589	0.00841589	0.0396473	CCT6A/NAA10/SMARCE1/DKC1/SUB1/ATF7IP2/NCAPD2/MAD2L2/CDCA5/ANAPC15/SMARCC1/EXOSC10/MAPK15/HNRNPD/ATM/CCT5/GNL3/DYNC1LI1/NUMA1/SMARCD3/TERF2IP/CCT4/NABP2/CDC20/RNF4/RAD50/RAD21/UBE2C/HNRNPC/BIRC5/CCT2/ACTB/HNRNPA2B1/PML/DNMT1/SENP6/CCT7/TCP1/MYC	39
GO:0007264	BP	GO:0007264	small GTPase mediated signal transduction	68/1966	483/18614	0.00842702	0.00842702	0.0396592	RHOU/SIPA1L2/RND3/SPRY1/CDKN1A/ADCYAP1R1/MET/DLC1/PSD3/CGNL1/ADGRG1/NUCB1/RGL3/RAP1A/GNB1/IQSEC3/APOA1/RGL2/RHOQ/RRAD/FLOT1/RERG/CTNNAL1/SIPA1/ARHGAP4/RALGAPA2/ITGB1/RALBP1/DHCR24/TGM2/CYTH2/DBNL/CDKN2A/TP53/ARHGEF2/CFL1/RHOC/AMOT/WASF2/NRAS/AUTS2/DOK5/RHOA/GDI1/RTKN/APOE/ARHGEF12/PARK7/RALA/PLK2/DNAJA3/CDC42/ITGAV/KRAS/GDI2/RDX/SDCBP/ROCK2/FOXM1/ARHGAP29/NCKAP1/G3BP1/CSF1/RAP1B/RAC1/BRK1/RHEB/RH…	68
GO:0070527	BP	GO:0070527	platelet aggregation	15/1966	73/18614	0.0084894	0.0084894	0.039912	CSRP1/ACTG1/IL6ST/CD9/MYL12A/VCL/PTPN6/GNAS/FIBP/SERPINE2/PPIA/HSPB1/FLNA/ACTB/MYH9	15
GO:0071675	BP	GO:0071675	regulation of mononuclear cell migration	22/1966	122/18614	0.00854271	0.00854271	0.0399367	S100A14/AGER/MDK/APP/THBS1/CXCL17/TNFRSF14/CALR/ADAM10/NEDD9/WNK1/LGALS9/RHOA/CXCL10/LGALS3/RARRES2/CCL20/C1QBP/ANO6/CSF1/CCL2/TNF	22
GO:0001774	BP	GO:0001774	microglial cell activation	11/1966	47/18614	0.00854725	0.00854725	0.0399367	AGER/CLU/CTSC/CX3CL1/GRN/APP/IFNGR2/LDLR/ATM/TNF/JUN	11
GO:0002861	BP	GO:0002861	regulation of inflammatory response to antigenic stimulus	11/1966	47/18614	0.00854725	0.00854725	0.0399367	NPY/HLA-DRB1/C3/ZP3/PSMA1/PARK7/PLK2/GPX1/PSMB4/CD81/TNF	11
GO:0002920	BP	GO:0002920	regulation of humoral immune response	11/1966	47/18614	0.00854725	0.00854725	0.0399367	CD55/KLK5/KLK7/C3/GATA6/ZP3/A2M/PTPN6/FOXJ1/C1QBP/TNF	11
GO:0000413	BP	GO:0000413	protein peptidyl-prolyl isomerization	8/1966	29/18614	0.00859867	0.00859867	0.0399367	PPIH/FKBP1A/PPIB/PPIE/PPID/PPIA/PPIF/FKBP2	8
GO:0010592	BP	GO:0010592	positive regulation of lamellipodium assembly	8/1966	29/18614	0.00859867	0.00859867	0.0399367	OCLN/WASF2/AUTS2/CDC42/ACTR2/NCKAP1/RAC1/BRK1	8
GO:0030970	BP	GO:0030970	retrograde protein transport, ER to cytosol	8/1966	29/18614	0.00859867	0.00859867	0.0399367	HSP90B1/UBE2J1/UBAC2/OS9/DERL1/BCAP31/SVIP/AUP1	8
GO:0044342	BP	GO:0044342	type B pancreatic cell proliferation	8/1966	29/18614	0.00859867	0.00859867	0.0399367	IGFBP5/IRS2/NUPR1/ERRFI1/BAD/WDR13/CDK4/NR4A1	8
GO:0060441	BP	GO:0060441	epithelial tube branching involved in lung morphogenesis	8/1966	29/18614	0.00859867	0.00859867	0.0399367	SPRY1/NKX2-1/SOX9/DLG5/YAP1/CTSH/KRAS/TNF	8
GO:0061436	BP	GO:0061436	establishment of skin barrier	8/1966	29/18614	0.00859867	0.00859867	0.0399367	CLDN1/CLDN4/MET/ELOVL1/KLF4/NFKBIZ/PLEC/SFN	8
GO:1903513	BP	GO:1903513	endoplasmic reticulum to cytosol transport	8/1966	29/18614	0.00859867	0.00859867	0.0399367	HSP90B1/UBE2J1/UBAC2/OS9/DERL1/BCAP31/SVIP/AUP1	8
GO:2000765	BP	GO:2000765	regulation of cytoplasmic translation	8/1966	29/18614	0.00859867	0.00859867	0.0399367	YBX1/YBX3/SYNCRIP/CSDE1/FMR1/CNBP/HNRNPD/PKM	8
GO:0001938	BP	GO:0001938	positive regulation of endothelial cell proliferation	21/1966	115/18614	0.00870162	0.00870162	0.0403742	F3/HTR2B/THBS4/EGFL7/MDK/MYDGF/EMC10/HIF1A/EGR3/NRP2/STAT3/NRAS/HMGB2/PDCD6/CYBA/FGFBP1/IGF2/NR4A1/JUN/FGFR1/VEGFA	21
GO:0071230	BP	GO:0071230	cellular response to amino acid stimulus	16/1966	80/18614	0.00873057	0.00873057	0.0404678	NTRK2/COL1A1/ASS1/LAMTOR1/RRAGD/BCL11A/LAMTOR4/LAMTOR5/GCLM/HNRNPD/SESN3/HSF1/CEBPB/CYBA/TNF/DNMT1	16
GO:0001658	BP	GO:0001658	branching involved in ureteric bud morphogenesis	13/1966	60/18614	0.00880054	0.00880054	0.0407511	PAX8/NPNT/CITED1/EYA1/PAX2/LHX1/TMEM59L/SOX9/CTNNBIP1/WT1/TACSTD2/MYC/VEGFA	13
GO:0030216	BP	GO:0030216	keratinocyte differentiation	29/1966	174/18614	0.00880984	0.00880984	0.0407532	PALLD/DSP/ASAH1/CDH3/ETV4/JAG1/KLK5/KRT7/KAZN/YAP1/KRT6A/ERRFI1/NFKBIZ/PPL/KRT5/FOSL2/EPHA2/NUMA1/CLIC4/AQP3/ZFP36/PLEC/OPN3/ROCK2/FLNB/ANXA1/SHARPIN/NME2/SFN	29
GO:0032941	BP	GO:0032941	secretion by tissue	10/1966	41/18614	0.00883893	0.00883893	0.0408058	SLC4A5/SCNN1B/AGR2/ANO1/WNK1/NR1H2/AQP5/ATG5/CYBA/VAMP8	10
GO:1990000	BP	GO:1990000	amyloid fibril formation	10/1966	41/18614	0.00883893	0.00883893	0.0408058	CLU/APP/CRYAB/VBP1/FKBP1A/LDLR/TARDBP/APOE/GSN/B2M	10
GO:0045930	BP	GO:0045930	negative regulation of mitotic cell cycle	38/1966	243/18614	0.00885683	0.00885683	0.0408475	AURKAIP1/FAM107A/IER3/CDKN1A/BRCC3/CCND1/CDKN1B/BTG2/FHL1/ZFP36L2/CDK2AP2/KLF4/JADE1/MAD2L2/TP53/ANAPC15/BTG3/CDK1/ATM/PTEN/BTG1/DYNC1LI1/RPA2/PLK2/MIIP/NABP2/CTDSP2/CDC20/WAC/RAD50/RGCC/RAD21/CCL2/BIRC5/FZD3/MUC1/PML/TNF	38
GO:0048678	BP	GO:0048678	response to axon injury	17/1966	87/18614	0.00886786	0.00886786	0.0408575	EPHA4/DPYSL3/GRN/KLK8/PTN/PTPRF/TSPO/CTNNA1/KLF4/FOLR1/THY1/CDK1/SOD2/TXN2/FLNA/SOD1/JUN	17
GO:0001893	BP	GO:0001893	maternal placenta development	9/1966	35/18614	0.00890082	0.00890082	0.0408867	BSG/PTN/TPPP3/LIF/JUNB/NR2F2/LDOC1/CITED2/CTSB	9
GO:0035633	BP	GO:0035633	maintenance of blood-brain barrier	9/1966	35/18614	0.00890082	0.00890082	0.0408867	CLDN1/CLDN3/DMD/ACTG1/OCLN/ITGB1/VCL/ACTB/VEGFA	9
GO:0048333	BP	GO:0048333	mesodermal cell differentiation	9/1966	35/18614	0.00890082	0.00890082	0.0408867	EYA1/PAX2/KLF4/MESP1/EYA2/ITGB1/KDM6B/TAF10/SMAD1	9
GO:0040013	BP	GO:0040013	negative regulation of locomotion	61/1966	427/18614	0.00897259	0.00897259	0.0411753	IGFBP5/EPHA4/SP100/CHRD/DPYSL3/CLDN3/DLC1/TP53INP1/IFITM1/GATA3/NKX2-1/CX3CL1/ADGRG1/JAG1/BST2/SEMA6A/TRIB1/THBS1/CNN2/TPM1/DLG5/CTNNA1/SEMA4B/CALR/KLF4/ARHGAP4/GADD45A/CDH1/STAT3/CD74/JUP/NEDD9/MECP2/PLXNA3/NR2F2/VCL/THY1/ADAM15/RRAS/MAPK15/RHOA/TIMP1/SEMA3C/ARID4B/APOE/HDAC1/PTEN/ITGB1BP1/CLIC4/MIIP/TACSTD2/HDAC2/SEMA3B/RGCC/RAC1/CCL2/CITED2/TNF/MIF/ABHD2/CSNK2B	61
GO:0003015	BP	GO:0003015	heart process	40/1966	259/18614	0.00908215	0.00908215	0.0416366	ATP1B1/EPAS1/HOPX/PDE4D/DSP/TBX18/BVES/DMD/CELF2/EDN3/PPCS/DSC2/GSTM2/TPM1/GATA6/AKAP9/YAP1/CALM2/CALM1/PKP2/MAP2K6/JUP/BIN1/EXT2/GNAI2/SLC8A1/KCNE3/GSN/EDN2/ATG5/CAV1/CDC42/FLNA/SOD1/GPX1/ZNHIT1/ATP1A1/ZC3H12A/TNF/TNNC1	40
GO:0006941	BP	GO:0006941	striated muscle contraction	30/1966	182/18614	0.00912636	0.00912636	0.0417977	ATP1B1/PDE4D/DSP/DMD/ARG2/DSC2/GSTM2/TPM1/AKAP9/CALM2/HOMER1/CALM1/PKP2/MAP2K6/JUP/BIN1/MYH14/SLC8A1/KCNE3/GSN/ALDOA/CAV1/C12orf57/FLNA/ATP1A1/ZC3H12A/TNF/NR4A1/TNNC1/TNNT1	30
GO:0030218	BP	GO:0030218	erythrocyte differentiation	23/1966	130/18614	0.00916423	0.00916423	0.0419295	ISG15/EPAS1/GATA3/HIF1A/STAT1/PKNOX1/CDK6/LYAR/STAT3/TGFBR3/PRMT1/CEBPG/KLF2/HMGB2/SLC25A5/UFL1/ZFP36/RPS19/SMAP1/CITED2/B2M/KMT2E/VEGFA	23
GO:0022408	BP	GO:0022408	negative regulation of cell-cell adhesion	33/1966	205/18614	0.00923248	0.00923248	0.0421998	PELI1/MDK/JAG1/SDC4/FXYD5/SFTPD/PRKAR1A/HLA-DRB1/APOA1/ARG2/TNFRSF14/DLG5/ASS1/CD9/KLF4/CDH1/CD74/MAD2L2/WNK1/LGALS9/CBLB/PTPN6/MYADM/SERPINE2/LGALS3/PRNP/FOXJ1/RDX/ANXA1/RGCC/CEBPB/ZC3H12A/VEGFA	33
GO:0042776	BP	GO:0042776	proton motive force-driven mitochondrial ATP synthesis	14/1966	67/18614	0.00929687	0.00929687	0.0423262	NDUFS5/NDUFA9/NDUFA3/SDHB/SDHA/SDHD/NDUFB4/NDUFC1/NDUFS3/NDUFB11/NDUFAB1/NDUFA13/STOML2/NDUFB2	14
GO:0070613	BP	GO:0070613	regulation of protein processing	14/1966	67/18614	0.00929687	0.00929687	0.0423262	ENO1/S100A10/MMP14/TMEM98/GLG1/THBS1/CARD16/PLAUR/PLAT/SERPINE2/GSN/LPCAT3/PRNP/MYH9	14
GO:0071806	BP	GO:0071806	protein transmembrane transport	14/1966	67/18614	0.00929687	0.00929687	0.0423262	SEC62/HSPA5/PEX5/SEC61G/PEX10/TMED10/AIFM1/SEC63/PEX16/PAM16/TIMM17B/GRPEL1/HSPD1/TIMM50	14
GO:0072171	BP	GO:0072171	mesonephric tubule morphogenesis	14/1966	67/18614	0.00929687	0.00929687	0.0423262	PAX8/NPNT/CITED1/EYA1/GATA3/PAX2/LHX1/TMEM59L/SOX9/CTNNBIP1/WT1/TACSTD2/MYC/VEGFA	14
GO:0006909	BP	GO:0006909	phagocytosis	37/1966	236/18614	0.00931883	0.00931883	0.0423843	LMAN2/MET/RAB11FIP2/MFGE8/SFTPD/C2/CAMK1D/RAB34/THBS1/APOA1/P2RY6/C3/CNN2/LYAR/RAB27A/CALR/ITGB1/SNX3/LDLR/TGM2/VAMP7/GSN/EIF2AK1/ATG5/CDC42/ITGAV/APPL1/ANXA1/ANO6/SOD1/RAC1/CYBA/CCL2/TUSC2/ANXA11/MYH9/TNF	37
GO:0042471	BP	GO:0042471	ear morphogenesis	22/1966	123/18614	0.00939427	0.00939427	0.0426853	PAX8/TBX18/DLX5/EYA1/GATA3/PAX2/TSHZ1/SOX9/ZIC1/ATP6V1B1/DVL1/TFAP2A/MSX1/SLC44A4/MYO6/PTK7/RPL38/INSIG1/FRZB/CTHRC1/SOD1/FZD3	22
GO:0042098	BP	GO:0042098	T cell proliferation	34/1966	213/18614	0.00944435	0.00944435	0.0428692	NCSTN/CD55/PELI1/AGER/HLA-DMB/HLA-DPA1/HLA-DPB1/SDC4/SFTPD/PRKAR1A/HLA-DRB1/IL6ST/ARG2/TNFRSF14/DLG5/TNFSF8/ZP3/TP53/CTPS1/CD24/LGALS9/CBLB/PTPN6/BID/LGALS3/DNAJA3/PRNP/FOXJ1/ANXA1/CCND3/CEBPB/IGF2/IGFBP2/CD81	34
GO:1902743	BP	GO:1902743	regulation of lamellipodium organization	12/1966	54/18614	0.00945814	0.00945814	0.0428692	CAPZB/OCLN/CD44/WASF2/AUTS2/EPHA2/CDC42/TWF1/ACTR2/NCKAP1/RAC1/BRK1	12
GO:0062012	BP	GO:0062012	regulation of small molecule metabolic process	49/1966	331/18614	0.00946267	0.00946267	0.0428692	ENO1/SLC4A4/IER3/ADCYAP1R1/FABP5/NNMT/DDIT4/IRS2/SLC7A7/NUPR1/APP/HIF1A/ELOVL5/SOX9/TFF3/APOA1/P2RY6/PDK4/TSPO/NCOR1/STAT3/TMSB4X/CD74/MIDN/POR/LDLR/BAD/ARL2/TP53/MBTPS1/NR3C1/NR1H2/TIGAR/APOE/LPCAT3/PARK7/INSIG1/CAV1/DDB1/PPP4R3B/DKK3/ANXA1/PMAIP1/SOD1/EGR1/MLST8/IGF2/FIS1/TNF	49
GO:0072009	BP	GO:0072009	nephron epithelium development	21/1966	116/18614	0.00959669	0.00959669	0.0434337	PAX8/NPNT/CITED1/EYA1/GATA3/PAX2/LHX1/JAG1/TMEM59L/ACAT1/STAT1/SOX9/CTNNBIP1/LIF/YAP1/CD24/WT1/FOXJ1/TACSTD2/MYC/VEGFA	21
GO:0002067	BP	GO:0002067	glandular epithelial cell differentiation	15/1966	74/18614	0.00963498	0.00963498	0.0435215	NFIB/AGR2/HIF1A/SOX9/CDH2/SPDEF/CDK6/GATA6/YAP1/KLF4/BAD/WDR77/CAV1/RARG/RHEB	15
GO:1903578	BP	GO:1903578	regulation of ATP metabolic process	15/1966	74/18614	0.00963498	0.00963498	0.0435215	ENO1/SLC4A4/IER3/DDIT4/NUPR1/APP/HIF1A/TSPO/NCOR1/STAT3/TMSB4X/ARL2/TIGAR/MLST8/FIS1	15
GO:0060828	BP	GO:0060828	regulation of canonical Wnt signaling pathway	40/1966	260/18614	0.00966995	0.00966995	0.0436367	SOX4/TBX18/DLX5/EMD/MDK/LRP4/LGR5/CDH3/COL1A1/SOX9/CDH2/ATP6AP2/CTNNBIP1/FERMT1/FZD7/YAP1/NKD1/MESP1/UBAC2/JADE1/FOLR1/MAD2L2/JUP/WNK1/PTK7/APOE/HDAC1/CAV1/TPBG/SOX17/FRZB/CCNY/CTHRC1/DKK3/VPS35/WLS/G3BP1/EGR1/RPS12/IGFBP2	40
GO:0042116	BP	GO:0042116	macrophage activation	20/1966	109/18614	0.00976325	0.00976325	0.0440146	AGER/CLU/CTSC/CX3CL1/GRN/APP/THBS1/IFNGR2/NMI/CD74/LDLR/TICAM1/ATM/EDN2/IFI35/HSPD1/ZC3H12A/TNF/MIF/JUN	20
GO:0010833	BP	GO:0010833	telomere maintenance via telomere lengthening	16/1966	81/18614	0.00984115	0.00984115	0.0442925	CCT6A/DKC1/PTGES3/EXOSC10/MAPK15/ATM/HSP90AB1/CCT5/TERF2IP/CCT4/RAD50/HNRNPC/CCT2/HNRNPA2B1/CCT7/TCP1	16
GO:0042129	BP	GO:0042129	regulation of T cell proliferation	30/1966	183/18614	0.00984413	0.00984413	0.0442925	CD55/PELI1/AGER/HLA-DMB/HLA-DPA1/HLA-DPB1/SDC4/SFTPD/PRKAR1A/HLA-DRB1/IL6ST/ARG2/TNFRSF14/DLG5/TNFSF8/ZP3/CD24/LGALS9/CBLB/PTPN6/BID/LGALS3/DNAJA3/PRNP/FOXJ1/ANXA1/CEBPB/IGF2/IGFBP2/CD81	30
GO:0042472	BP	GO:0042472	inner ear morphogenesis	19/1966	102/18614	0.00988407	0.00988407	0.0444288	PAX8/TBX18/DLX5/EYA1/GATA3/PAX2/SOX9/ZIC1/ATP6V1B1/DVL1/TFAP2A/SLC44A4/MYO6/PTK7/INSIG1/FRZB/CTHRC1/SOD1/FZD3	19
GO:0002753	BP	GO:0002753	cytosolic pattern recognition receptor signaling pathway	18/1966	95/18614	0.00994725	0.00994725	0.0445666	PELI1/IRAK1/NFKBIA/OAS1/FLOT1/DDX60/PHB2/RSAD2/MAP2K6/IFIH1/BIRC3/OAS3/BIRC2/RTN4/CAV1/TNFAIP3/C1QBP/TNF	18
GO:0010155	BP	GO:0010155	regulation of proton transport	7/1966	24/18614	0.00995341	0.00995341	0.0445666	TESC/PHB2/TMSB4X/PARK7/NDUFA4/PPIF/ACTN4	7
GO:0035458	BP	GO:0035458	cellular response to interferon-beta	7/1966	24/18614	0.00995341	0.00995341	0.0445666	STAT1/IFI16/OAS1/IFITM2/PNPT1/HTRA2/NDUFA13	7
GO:2001026	BP	GO:2001026	regulation of endothelial cell chemotaxis	7/1966	24/18614	0.00995341	0.00995341	0.0445666	MET/THBS1/FGF18/TMSB4X/HSPB1/FGFR1/VEGFA	7
GO:0032612	BP	GO:0032612	interleukin-1 production	23/1966	131/18614	0.0100358	0.0100358	0.0448058	AGER/CX3CL1/APP/IFI16/CARD16/APOA1/ARG2/CPTP/STAT3/SAA1/ERRFI1/LGALS9/GSTP1/TMED10/HSPB1/ANXA1/HDAC2/TNFAIP3/EGR1/PML/GSDMD/ZC3H12A/TNF	23
GO:0032652	BP	GO:0032652	regulation of interleukin-1 production	23/1966	131/18614	0.0100358	0.0100358	0.0448058	AGER/CX3CL1/APP/IFI16/CARD16/APOA1/ARG2/CPTP/STAT3/SAA1/ERRFI1/LGALS9/GSTP1/TMED10/HSPB1/ANXA1/HDAC2/TNFAIP3/EGR1/PML/GSDMD/ZC3H12A/TNF	23
GO:0006110	BP	GO:0006110	regulation of glycolytic process	11/1966	48/18614	0.0100554	0.0100554	0.0448058	SLC4A4/IER3/DDIT4/NUPR1/APP/HIF1A/NCOR1/STAT3/ARL2/TIGAR/MLST8	11
GO:0030865	BP	GO:0030865	cortical cytoskeleton organization	11/1966	48/18614	0.0100554	0.0100554	0.0448058	EZR/RHOQ/CALR/EPB41L1/PDCD6IP/RTKN/PLEC/ROCK2/NCKAP1/RAC1/TNF	11
GO:0032527	BP	GO:0032527	protein exit from endoplasmic reticulum	11/1966	48/18614	0.0100554	0.0100554	0.0448058	HSP90B1/UBE2J1/UBAC2/OS9/PREB/INSIG1/DERL1/BCAP31/SVIP/CD81/AUP1	11
GO:0060135	BP	GO:0060135	maternal process involved in female pregnancy	13/1966	61/18614	0.0101301	0.0101301	0.0450076	PAM/AR/BSG/PTN/TPPP3/LIF/JUNB/APOL2/LGALS9/NR2F2/LDOC1/CITED2/CTSB	13
GO:0086065	BP	GO:0086065	cell communication involved in cardiac conduction	13/1966	61/18614	0.0101301	0.0101301	0.0450076	ATP1B1/PDE4D/DSP/TBX18/DSC2/CALM2/CALM1/PKP2/JUP/SLC8A1/CAV1/FLNA/ATP1A1	13
GO:0098900	BP	GO:0098900	regulation of action potential	13/1966	61/18614	0.0101301	0.0101301	0.0450076	DSP/TBX18/DSC2/AKAP9/CALM1/PKP2/JUP/FMR1/BIN1/KCNE3/CAV1/FLNA/TNF	13
GO:0031668	BP	GO:0031668	cellular response to extracellular stimulus	40/1966	261/18614	0.0102889	0.0102889	0.0456694	EIF2AK2/DAPL1/FAM107A/CDKN1A/HSPA5/COL1A1/MAP1LC3B/IFI16/PDK4/DSC2/SIPA1/FOLR1/RRAGD/GLUL/LAMP2/TP53/PIM1/NUPR2/SESN3/GABARAPL2/ITFG2/MAP1LC3A/AQP3/NUDT1/ATG5/AIFM1/PLEC/WIPI2/SH3GLB1/TXN2/SLC2A1/NR4A2/PMAIP1/MLST8/COMT/GSDMD/SLC38A2/ZC3H12A/XPR1/DCTPP1	40
GO:0007595	BP	GO:0007595	lactation	10/1966	42/18614	0.0105288	0.0105288	0.0466891	OXTR/PAM/DDR1/CCND1/HIF1A/HK2/SLC29A1/CAV1/ERBB4/VEGFA	10
GO:0071887	BP	GO:0071887	leukocyte apoptotic process	21/1966	117/18614	0.0105645	0.0105645	0.0467627	CD27/IRS2/ORMDL3/KDELR1/HIF1A/DFFA/ARG2/EFNA1/CD74/NFKBIZ/CDKN2A/TP53/LGALS9/PKN1/NOC2L/LGALS3/DNAJA3/ANXA1/ST3GAL1/MIF/TCP1	21
GO:0016925	BP	GO:0016925	protein sumoylation	14/1966	68/18614	0.010599	0.010599	0.0467627	EYA1/RNF212/BCL11A/IFIH1/TRIM38/GNL3/PARK7/HDAC7/EGR2/SUMO2/UBA2/EGR1/PML/SENP6	14
GO:0048645	BP	GO:0048645	animal organ formation	14/1966	68/18614	0.010599	0.010599	0.0467627	PAX8/SPRY1/AR/EYA1/PAX2/EMP2/GATA6/MESP1/FOLR1/WT1/PIM1/SMARCD3/SOX17/CITED2	14
GO:1902808	BP	GO:1902808	positive regulation of cell cycle G1/S phase transition	14/1966	68/18614	0.010599	0.010599	0.0467627	CCND1/CCND2/UBE2E2/PHB2/LSM10/ADAMTS1/RDX/FAM83D/ANXA1/RRM2/RGCC/CCND3/PAGR1/KMT2E	14
GO:1902107	BP	GO:1902107	positive regulation of leukocyte differentiation	30/1966	184/18614	0.0106075	0.0106075	0.0467627	SOX4/AGER/MDK/GATA3/CD27/TESC/MMP14/SMARCE1/HLA-DRB1/EGR3/TRIB1/LEF1/CTNNBIP1/LIF/CD74/HLA-DRA/BAD/NEDD9/NFKBIZ/LGALS9/SMARCC1/RHOA/SMARCD3/NKAP/HSF1/ANXA1/CSF1/ACTB/TNF/NFKBID	30
GO:1903708	BP	GO:1903708	positive regulation of hemopoiesis	30/1966	184/18614	0.0106075	0.0106075	0.0467627	SOX4/AGER/MDK/GATA3/CD27/TESC/MMP14/SMARCE1/HLA-DRB1/EGR3/TRIB1/LEF1/CTNNBIP1/LIF/CD74/HLA-DRA/BAD/NEDD9/NFKBIZ/LGALS9/SMARCC1/RHOA/SMARCD3/NKAP/HSF1/ANXA1/CSF1/ACTB/TNF/NFKBID	30
GO:0001909	BP	GO:0001909	leukocyte mediated cytotoxicity	24/1966	139/18614	0.0106266	0.0106266	0.0467627	AGER/CTSC/LAMP1/EMP2/SCNN1B/PRDX1/HLA-DRB1/HLA-B/HPRT1/RAB27A/CADM1/ICAM1/CTSH/HLA-DRA/TUBB/LGALS9/HLA-F/VAMP7/CEBPG/PTPN6/RNF19B/HLA-C/TUSC2/B2M	24
GO:0090090	BP	GO:0090090	negative regulation of canonical Wnt signaling pathway	24/1966	139/18614	0.0106266	0.0106266	0.0467627	TBX18/EMD/MDK/LRP4/SOX9/CDH2/CTNNBIP1/FERMT1/NKD1/MESP1/UBAC2/JADE1/MAD2L2/APOE/HDAC1/CAV1/TPBG/SOX17/FRZB/CTHRC1/DKK3/G3BP1/EGR1/IGFBP2	24
GO:0042744	BP	GO:0042744	hydrogen peroxide catabolic process	8/1966	30/18614	0.0106627	0.0106627	0.0468769	GPX3/CAT/PRDX1/MT3/PRDX5/HP/PXDN/GPX1	8
GO:0050729	BP	GO:0050729	positive regulation of inflammatory response	26/1966	154/18614	0.0107536	0.0107536	0.0471255	S100A9/MDK/CTSC/NUPR1/CX3CL1/GRN/APP/NFKBIA/IL6ST/C3/TNFRSF1A/NMI/ZP3/LGALS1/LDLR/NFKBIZ/VAMP7/MAPK13/PARK7/NEAT1/RPS19/IFI35/CEBPB/CD81/TNF/VAMP8	26
GO:2000146	BP	GO:2000146	negative regulation of cell motility	56/1966	390/18614	0.010775	0.010775	0.0471255	IGFBP5/EPHA4/SP100/CHRD/DPYSL3/CLDN3/DLC1/TP53INP1/IFITM1/GATA3/NKX2-1/CX3CL1/ADGRG1/JAG1/BST2/TRIB1/THBS1/CNN2/TPM1/DLG5/CTNNA1/CALR/KLF4/ARHGAP4/GADD45A/CDH1/STAT3/CD74/JUP/NEDD9/MECP2/NR2F2/VCL/THY1/ADAM15/RRAS/MAPK15/RHOA/TIMP1/ARID4B/APOE/HDAC1/PTEN/ITGB1BP1/CLIC4/MIIP/TACSTD2/HDAC2/RGCC/RAC1/CCL2/CITED2/TNF/MIF/ABHD2/CSNK2B	56
GO:0000423	BP	GO:0000423	mitophagy	9/1966	36/18614	0.0107806	0.0107806	0.0471255	OPTN/MAP1LC3B/PHB2/TP53/ATG13/TIGAR/SLC25A5/HTRA2/VDAC1	9
GO:0003161	BP	GO:0003161	cardiac conduction system development	9/1966	36/18614	0.0107806	0.0107806	0.0471255	HOPX/TBX18/BVES/HEY1/GATA6/MESP1/MSX1/SMAD1/CDC42	9
GO:1903749	BP	GO:1903749	positive regulation of establishment of protein localization to mitochondrion	9/1966	36/18614	0.0107806	0.0107806	0.0471255	RHOU/UBE2J2/PDCD5/UBL5/ATG13/ARIH2/SH3GLB1/HTRA2/UBE2L3	9
GO:1905332	BP	GO:1905332	positive regulation of morphogenesis of an epithelium	9/1966	36/18614	0.0107806	0.0107806	0.0471255	PAX8/AR/MDK/GATA3/PAX2/LHX1/SOX9/LIF/VEGFA	9
GO:0006278	BP	GO:0006278	RNA-templated DNA biosynthetic process	15/1966	75/18614	0.0108992	0.0108992	0.0475986	CCT6A/DKC1/PTGES3/EXOSC10/MAPK15/ATM/HSP90AB1/CCT5/TERF2IP/CCT4/RAD50/HNRNPC/CCT2/CCT7/TCP1	15
GO:0018205	BP	GO:0018205	peptidyl-lysine modification	54/1966	374/18614	0.0109095	0.0109095	0.0475986	PBXIP1/SOX4/EYA1/NNMT/GATA3/MBIP/PLOD2/MEAF6/LEF1/USP22/LIF/BAG6/JADE1/CTBP1/RNF212/DPY30/BCL11A/POR/IFIH1/NFKBIZ/ING4/MECP2/HDAC9/TRIM38/TAF12/AUTS2/ARID4B/NOC2L/HINT2/TAF10/SIRT2/GNL3/PARK7/PHF20L1/NFYC/ATG5/ENY2/SETD2/HDAC7/DEK/EGR2/HDAC2/SUMO2/UBA2/MORF4L1/EGR1/NDUFAB1/PAGR1/ACTB/MUC1/PML/MORF4L2/SET/SENP6	54
GO:0045639	BP	GO:0045639	positive regulation of myeloid cell differentiation	19/1966	103/18614	0.0109532	0.0109532	0.0476961	ISG15/TESC/JAG1/HIF1A/HLA-DRB1/STAT1/TRIB1/LEF1/CTNNBIP1/LIF/STAT3/CD74/NEDD9/PRMT1/HMGB2/SMAP1/HSF1/CSF1/TNF	19
GO:0061900	BP	GO:0061900	glial cell activation	12/1966	55/18614	0.0109644	0.0109644	0.0476961	AGER/CLU/CTSC/MT1X/CX3CL1/GRN/APP/IFNGR2/LDLR/ATM/TNF/JUN	12
GO:1903202	BP	GO:1903202	negative regulation of oxidative stress-induced cell death	12/1966	55/18614	0.0109644	0.0109644	0.0476961	MET/HIF1A/BAG5/OXR1/PARK7/PPIA/TRAP1/SOD2/TXN/HSPB1/GPX1/HTRA2	12
GO:0032543	BP	GO:0032543	mitochondrial translation	23/1966	132/18614	0.0109733	0.0109733	0.0476961	AURKAIP1/MRPL20/MRPL51/MRPL45/MRPL13/MRPS24/MRPL34/MRPS15/MRPL16/MRPL52/MRPS12/MRPS34/MTIF2/MRPL40/MRPS35/MRPL42/MRPL17/MRPL18/MRPS16/C1QBP/MRPL19/MRPL36/MRPL21	23
GO:0070664	BP	GO:0070664	negative regulation of leukocyte proliferation	18/1966	96/18614	0.0110676	0.0110676	0.0480534	PELI1/SDC4/SFTPD/PRKAR1A/HLA-DRB1/ARG2/TNFRSF14/DLG5/LGALS9/CBLB/GSTP1/PTPN6/PKN1/ATM/PRNP/FOXJ1/TNFAIP3/CEBPB	18
GO:0000028	BP	GO:0000028	ribosomal small subunit assembly	6/1966	19/18614	0.011118	0.011118	0.0480534	RPSA/RPS15/RPL38/RPS19/RPS28/RPS27	6
GO:0045947	BP	GO:0045947	negative regulation of translational initiation	6/1966	19/18614	0.011118	0.011118	0.0480534	FMR1/EIF4EBP3/EIF2AK1/EIF4EBP1/EIF3E/LARP1	6
GO:0072087	BP	GO:0072087	renal vesicle development	6/1966	19/18614	0.011118	0.011118	0.0480534	PAX8/PAX2/LHX1/STAT1/SOX9/LIF	6
GO:1901522	BP	GO:1901522	positive regulation of transcription from RNA polymerase II promoter involved in cellular response to chemical stimulus	6/1966	19/18614	0.011118	0.011118	0.0480534	DLX5/HIF1A/TP53/SMAD1/JUN/VEGFA	6
GO:2000434	BP	GO:2000434	regulation of protein neddylation	6/1966	19/18614	0.011118	0.011118	0.0480534	EPAS1/HIF1A/COPS7A/DCUN1D5/COPS6/RPL5	6
GO:0071248	BP	GO:0071248	cellular response to metal ion	32/1966	200/18614	0.0111585	0.0111585	0.0481831	NCSTN/CLDN1/HSPA5/CDKN1B/MT2A/MT1E/MT1M/MT1A/MT1F/MT1G/MT1H/MT1X/FOSB/APP/SLC40A1/TSPO/TUBA1A/CALR/CDH1/JUNB/MT3/TFAP2A/TIGAR/MAP1LC3A/CLIC4/PRNP/HSF1/SOD1/PPIF/B2M/ITPKC/JUN	32
GO:0001822	BP	GO:0001822	kidney development	46/1966	310/18614	0.0111743	0.0111743	0.0482063	PAX8/EPHA4/NPNT/SPRY1/SOX4/CITED1/EYA1/CAT/LRP4/GATA3/PAX2/LHX1/JAG1/SDC4/TMEM59L/ACAT1/STAT1/SOX9/GCNT1/CTNNBIP1/ARG2/HPGD/DLG5/CRLF1/ASS1/LIF/YAP1/BAG6/CTSH/TFAP2A/CD24/WT1/PTK7/RHOA/ID3/SMAD1/ADAMTS1/FOXJ1/SOX17/TACSTD2/PRKX/MPST/EGR1/ERBB4/MYC/VEGFA	46
GO:0002456	BP	GO:0002456	T cell mediated immunity	22/1966	125/18614	0.0113032	0.0113032	0.0487164	CD55/AGER/CTSC/GATA3/EMP2/JAG1/HLA-DRB1/HLA-B/HPRT1/RAB27A/ZP3/RSAD2/CTSH/HLA-DRA/NFKBIZ/HLA-F/GNL1/AHR/HLA-C/HSPD1/CD81/B2M	22
GO:0001936	BP	GO:0001936	regulation of endothelial cell proliferation	30/1966	185/18614	0.0114184	0.0114184	0.0491672	F3/HTR2B/THBS4/SPARC/EGFL7/MDK/MYDGF/EMC10/HIF1A/EGR3/STAT1/THBS1/NRP2/STAT3/NR2F2/NRAS/HMGB2/APOE/CAV1/PDCD6/RGCC/CYBA/CCL2/FGFBP1/IGF2/TNF/NR4A1/JUN/FGFR1/VEGFA	30
GO:0030336	BP	GO:0030336	negative regulation of cell migration	54/1966	375/18614	0.0114732	0.0114732	0.0493569	IGFBP5/EPHA4/SP100/CHRD/DPYSL3/CLDN3/DLC1/TP53INP1/IFITM1/NKX2-1/CX3CL1/ADGRG1/JAG1/BST2/TRIB1/THBS1/CNN2/TPM1/DLG5/CALR/KLF4/ARHGAP4/GADD45A/CDH1/STAT3/CD74/JUP/NEDD9/MECP2/NR2F2/VCL/THY1/ADAM15/RRAS/MAPK15/RHOA/TIMP1/ARID4B/APOE/HDAC1/PTEN/ITGB1BP1/CLIC4/MIIP/TACSTD2/HDAC2/RGCC/RAC1/CCL2/CITED2/TNF/MIF/ABHD2/CSNK2B	54
GO:0006122	BP	GO:0006122	mitochondrial electron transport, ubiquinol to cytochrome c	5/1966	14/18614	0.0115666	0.0115666	0.0493896	UQCR11/UQCC3/UQCRC1/UQCRH/UQCRC2	5
GO:0006596	BP	GO:0006596	polyamine biosynthetic process	5/1966	14/18614	0.0115666	0.0115666	0.0493896	SAT1/NNMT/SMOX/SRM/SMS	5
GO:0031958	BP	GO:0031958	corticosteroid receptor signaling pathway	5/1966	14/18614	0.0115666	0.0115666	0.0493896	LMO3/PTGES3/CALR/NR3C1/YWHAH	5
GO:0043922	BP	GO:0043922	negative regulation by host of viral transcription	5/1966	14/18614	0.0115666	0.0115666	0.0493896	INPP5K/TARDBP/HDAC1/PSMC3/JUN	5
GO:0048711	BP	GO:0048711	positive regulation of astrocyte differentiation	5/1966	14/18614	0.0115666	0.0115666	0.0493896	IL6ST/LIF/BIN1/PRPF19/SERPINE2	5
GO:0098814	BP	GO:0098814	spontaneous synaptic transmission	5/1966	14/18614	0.0115666	0.0115666	0.0493896	AGER/APP/NSG1/ITGB1/RIMS2	5
GO:0099188	BP	GO:0099188	postsynaptic cytoskeleton organization	5/1966	14/18614	0.0115666	0.0115666	0.0493896	EZR/ACTG1/NEFH/WASF2/ACTB	5
GO:1904152	BP	GO:1904152	regulation of retrograde protein transport, ER to cytosol	5/1966	14/18614	0.0115666	0.0115666	0.0493896	UBE2J1/UBAC2/OS9/BCAP31/SVIP	5
GO:1904019	BP	GO:1904019	epithelial cell apoptotic process	24/1966	140/18614	0.0115778	0.0115778	0.049392	MDK/GATA3/CDKN1B/NUPR1/ANGPTL4/THBS1/LEF1/USP53/YAP1/ICAM1/BAD/NFKBIZ/BID/GSN/HIPK1/ZFP36/BTC/KRT8/TNFAIP3/ANO6/RGCC/CCL2/KRT18/TNF	24
GO:0035967	BP	GO:0035967	cellular response to topologically incorrect protein	21/1966	118/18614	0.0116091	0.0116091	0.049396	EIF2AK2/ATF6B/HSPA5/CCND1/OPTN/PPP1R15A/AGR2/TM7SF3/BAG6/PPP1R15B/MBTPS1/OS9/CREBZF/NGLY1/STUB1/UFL1/DERL1/AKIRIN2/HSF1/HSPD1/AUP1	21
GO:0045428	BP	GO:0045428	regulation of nitric oxide biosynthetic process	13/1966	62/18614	0.0116109	0.0116109	0.049396	CLU/TSPO/ASS1/KLF4/TICAM1/KLF2/HSP90AB1/CAV1/SOD2/ROCK2/RAC1/ZC3H12A/TNF	13
GO:0090303	BP	GO:0090303	positive regulation of wound healing	13/1966	62/18614	0.0116109	0.0116109	0.049396	F3/CLDN1/CLDN3/CLDN4/ACTG1/THBS1/FERMT1/OCLN/ITGB1/PLAT/FERMT2/ANXA1/ANO6	13
GO:0033628	BP	GO:0033628	regulation of cell adhesion mediated by integrin	11/1966	49/18614	0.0117599	0.0117599	0.0499837	TESC/SKAP1/EFNA1/FERMT1/LIF/WNK1/PTPN6/ITGB1BP1/EPHA2/MUC1/CIB1	11
GO:0071496	BP	GO:0071496	cellular response to external stimulus	48/1966	327/18614	0.0117769	0.0117769	0.0500099	EIF2AK2/DAPL1/FAM107A/CDKN1A/HSPA5/COL1A1/MAP3K14/MAP1LC3B/SOX9/IFI16/PDK4/DSC2/CNN2/TNFRSF1A/SIPA1/LTBR/GADD45A/FOLR1/RRAGD/GLUL/BAD/LAMP2/TP53/PIM1/NUPR2/SESN3/GABARAPL2/ITFG2/MAP1LC3A/AQP3/NUDT1/ATG5/AIFM1/PLEC/WIPI2/SH3GLB1/TXN2/SLC2A1/NR4A2/PMAIP1/MLST8/CYBA/COMT/GSDMD/SLC38A2/ZC3H12A/XPR1/DCTPP1	48
GO:0018958	BP	GO:0018958	phenol-containing compound metabolic process	20/1966	111/18614	0.0118824	0.0118824	0.0503649	EPAS1/PAX8/CGA/NPY/CITED1/TG/GATA3/CDH3/HPRT1/MAOB/NPR1/PARK7/GIPC1/OPN3/VPS35/APPL1/NR4A2/COMT/FAH/CTSB	20
GO:0051341	BP	GO:0051341	regulation of oxidoreductase activity	20/1966	111/18614	0.0118824	0.0118824	0.0503649	HTR2B/CDH3/EDN3/HIF1A/FDX1/PHB2/MT3/POR/GNAI3/HP/GNAI2/APOE/NOSIP/PARK7/EDN2/NDUFA4/CAV1/OXA1L/CYBA/TNF	20
GO:0030858	BP	GO:0030858	positive regulation of epithelial cell differentiation	14/1966	69/18614	0.0120395	0.0120395	0.050984	PAX8/PAX2/LHX1/ETV4/SOX9/LIF/MESP1/BAD/CD24/BTG1/NUMA1/FOXJ1/NME2/SFN	14
GO:0009913	BP	GO:0009913	epidermal cell differentiation	37/1966	240/18614	0.0120642	0.0120642	0.0510416	PALLD/DSP/ASAH1/CDH3/ETV4/JAG1/KLK5/MAFF/KRT7/KAZN/GATA6/YAP1/KLF4/KRT6A/ERRFI1/NFKBIZ/PPL/SLC44A4/MYO6/HDAC1/KRT5/FOSL2/EPHA2/NUMA1/CLIC4/AQP3/ZFP36/PLEC/OPN3/ROCK2/FLNB/ANXA1/HDAC2/SOD1/SHARPIN/NME2/SFN	37
GO:0032204	BP	GO:0032204	regulation of telomere maintenance	19/1966	104/18614	0.0121124	0.0121124	0.0511045	CCT6A/DKC1/EXOSC10/MAPK15/HNRNPD/ATM/CCT5/GNL3/TERF2IP/CCT4/NABP2/RAD50/HNRNPC/CCT2/HNRNPA2B1/PML/CCT7/TCP1/MYC	19
GO:0032479	BP	GO:0032479	regulation of type I interferon production	19/1966	104/18614	0.0121124	0.0121124	0.0511045	ISG15/IRAK1/GAPDH/STAT1/BANF1/OAS1/FLOT1/NMI/IFIH1/TICAM1/OAS3/TRIM38/HMGB2/NMB/ATG5/SETD2/G3BP1/PQBP1/HSPD1	19
GO:0032606	BP	GO:0032606	type I interferon production	19/1966	104/18614	0.0121124	0.0121124	0.0511045	ISG15/IRAK1/GAPDH/STAT1/BANF1/OAS1/FLOT1/NMI/IFIH1/TICAM1/OAS3/TRIM38/HMGB2/NMB/ATG5/SETD2/G3BP1/PQBP1/HSPD1	19
GO:0051259	BP	GO:0051259	protein complex oligomerization	38/1966	248/18614	0.0121769	0.0121769	0.0513297	ISG15/CLDN1/UGDH/HLA-DRB1/HPRT1/EHD4/SAMHD1/HOMER1/CD74/TP53/PRMT1/SHKBP1/CPSF7/ATL3/PEG10/PXDN/PDCD6IP/CEP57/AQP5/ALDOA/PRNP/ARC/SOD2/PNPT1/VPS35/TMEM70/RRM2/NUDT21/OXA1L/YME1L1/TMEM120A/SIGMAR1/HSD17B10/GSDMD/ZC3H12A/B2M/STOML2/MIF	38
GO:0006898	BP	GO:0006898	receptor-mediated endocytosis	39/1966	256/18614	0.01227	0.01227	0.0515704	ITSN2/CALCRL/HTR2B/EZR/CLU/SFTPD/LRRTM1/C3/FLOT1/PPT1/CD9/HSPG2/LMBRD1/FOLR1/ITGB1/BICD1/M6PR/CAP1/LDLR/FMR1/LRPAP1/RAMP1/CD63/APOE/AP1S1/RALA/LRP6/CAV1/SMAP1/ITGAV/WDR54/ARC/SDCBP/SCARB2/CXCL8/RAC1/CD81/B2M/VEGFA	39
GO:0006576	BP	GO:0006576	biogenic amine metabolic process	18/1966	97/18614	0.0122859	0.0122859	0.0515704	EPAS1/NPY/SAT1/NNMT/GATA3/SMOX/HPRT1/SRM/MAOB/MECP2/SAT2/NAAA/NPR1/PARK7/SMS/VPS35/NR4A2/COMT	18
GO:0006942	BP	GO:0006942	regulation of striated muscle contraction	18/1966	97/18614	0.0122859	0.0122859	0.0515704	ATP1B1/PDE4D/DSP/DMD/DSC2/GSTM2/AKAP9/CALM2/CALM1/PKP2/JUP/BIN1/SLC8A1/CAV1/C12orf57/ATP1A1/ZC3H12A/NR4A1	18
GO:0009166	BP	GO:0009166	nucleotide catabolic process	15/1966	76/18614	0.0122899	0.0122899	0.0515704	PDE4D/GDA/NUDT4/ACAT1/HPRT1/DERA/SAMHD1/TYMP/PDE4C/NUDT3/PDE9A/NTHL1/DUT/SUCLG2/DCTPP1	15
GO:0150076	BP	GO:0150076	neuroinflammatory response	15/1966	76/18614	0.0122899	0.0122899	0.0515704	AGER/CLU/CTSC/NUPR1/MT1X/CX3CL1/GRN/APP/IFNGR2/ITGB1/LDLR/NR3C1/ATM/TNF/JUN	15
GO:0003206	BP	GO:0003206	cardiac chamber morphogenesis	22/1966	126/18614	0.0123679	0.0123679	0.0518503	DSP/SOX4/HEY1/GATA3/JAG1/HIF1A/FHL2/FKBP1A/TPM1/GATA6/MESP1/NRP2/CPE/PKP2/PARVA/TGFBR3/TP53/SEMA3C/SMARCD3/ADAMTS1/CITED2/TNNC1	22
GO:0006739	BP	GO:0006739	NADP metabolic process	10/1966	43/18614	0.012453	0.012453	0.0521121	DERA/IDH2/NADK/TP53/TIGAR/PGD/TP53I3/PRPS2/MLST8/PGLS	10
GO:0010463	BP	GO:0010463	mesenchymal cell proliferation	10/1966	43/18614	0.012453	0.012453	0.0521121	CHRD/NFIB/IRS2/STAT1/SOX9/CTNNBIP1/LRP5/MSX1/PHF14/MYC	10
GO:0007389	BP	GO:0007389	pattern specification process	65/1966	467/18614	0.0124882	0.0124882	0.0521635	MEIS1/PAX8/HOXD10/HOXD9/CHRD/SPRY1/TBX18/AR/ASPH/EYA1/HEY1/PBX3/LRP4/PAX2/EMX2/NKX2-1/MEIS2/ADGRG1/LHX1/TSHZ1/HIF1A/BTG2/ATP6AP2/LEF1/CTNNBIP1/ZIC1/C3/LRP5/NKD1/MESP1/NRP2/FOLR1/DVL1/ALG5/HOXD8/TCTN1/TP53/MSX1/NR2F2/WNT7A/WT1/SSBP3/PIFO/SEMA3C/ATM/RING1/TMEM107/HES6/TAF10/IFT172/SMARCD3/HIPK1/LRP6/SMAD1/WDR77/RARG/FOXJ1/ARC/SOX17/EGR2/BPTF/WLS/BHLHE41/CITED2/ERBB4	65
GO:0019221	BP	GO:0019221	cytokine-mediated signaling pathway	68/1966	492/18614	0.0125677	0.0125677	0.0521635	ISG15/SP100/IRAK1/IFITM1/IFITM3/IFI27/CX3CL1/TRAF4/MX1/NFKBIA/HIF1A/STAT1/SAMHD1/CARD16/APOA1/IL6ST/IFNGR2/OAS1/CCDC3/TNFRSF14/TNFRSF1A/CRLF1/YAP1/STAT3/TMSB4X/PLP2/MT3/CD74/CD44/BAD/NFKBIZ/COMMD7/TP53/WNK1/FZD4/CD24/BIRC3/NR1H2/OAS3/GSTP1/BIRC2/PTPN6/IFITM2/LIMS1/PXDN/VRK2/CXCL10/HIPK1/EDN2/CAV1/STAT6/PARP9/CCL20/KRT8/APPL1/TNFAIP3/CXCL8/CSF1/EGR1/SHARPIN/CCL2/KRT18/TXNDC17/TNF/CXCL3/CIB1/ACTN4/…	68
GO:0002483	BP	GO:0002483	antigen processing and presentation of endogenous peptide antigen	7/1966	25/18614	0.0125898	0.0125898	0.0521635	HLA-DRB1/HLA-B/HLA-DRA/HLA-F/HLA-C/TAP1/B2M	7
GO:0009147	BP	GO:0009147	pyrimidine nucleoside triphosphate metabolic process	7/1966	25/18614	0.0125898	0.0125898	0.0521635	CMPK2/CTPS1/DUT/TYMS/NME2/DCTPP1/NME3	7
GO:0042659	BP	GO:0042659	regulation of cell fate specification	7/1966	25/18614	0.0125898	0.0125898	0.0521635	AR/FZD7/MESP1/HDAC1/SOX17/HDAC2/CHD4	7
GO:0046039	BP	GO:0046039	GTP metabolic process	7/1966	25/18614	0.0125898	0.0125898	0.0521635	RHOQ/GNAI3/RHOA/IMPDH2/RAN/NME2/NME3	7
GO:0046697	BP	GO:0046697	decidualization	7/1966	25/18614	0.0125898	0.0125898	0.0521635	BSG/PTN/TPPP3/LIF/JUNB/CITED2/CTSB	7
GO:0051016	BP	GO:0051016	barbed-end actin filament capping	7/1966	25/18614	0.0125898	0.0125898	0.0521635	CAPZB/ADD3/CAPZA1/GSN/CAPZA2/TWF1/RDX	7
GO:0051788	BP	GO:0051788	response to misfolded protein	7/1966	25/18614	0.0125898	0.0125898	0.0521635	CLU/BAG6/NGLY1/STUB1/DERL1/AKIRIN2/AUP1	7
GO:0072273	BP	GO:0072273	metanephric nephron morphogenesis	7/1966	25/18614	0.0125898	0.0125898	0.0521635	PAX8/PAX2/LHX1/STAT1/SOX9/LIF/WT1	7
GO:0090023	BP	GO:0090023	positive regulation of neutrophil chemotaxis	7/1966	25/18614	0.0125898	0.0125898	0.0521635	THBS4/MDK/CAMK1D/CD74/C1QBP/CXCL8/RAC1	7
GO:0002752	BP	GO:0002752	cell surface pattern recognition receptor signaling pathway	12/1966	56/18614	0.012649	0.012649	0.0523147	S100A14/PELI1/IRAK1/RAB11FIP2/NFKBIA/OAS1/NMI/TMEM126A/APPL1/TNFAIP3/IFI35/CYBA	12
GO:0140962	BP	GO:0140962	multicellular organismal-level chemical homeostasis	12/1966	56/18614	0.012649	0.012649	0.0523147	EPAS1/SCNN1B/INPP5K/SFTPD/SLC40A1/OAS1/SCNN1A/ATP6V1B1/CTSH/EXT2/AQP3/VEGFA	12
GO:0045137	BP	GO:0045137	development of primary sexual characteristics	36/1966	233/18614	0.0127188	0.0127188	0.0525564	CGA/ADCYAP1R1/VGF/AR/HSPA5/CCND1/GATA3/YBX3/MMP14/NKX2-1/NUPR1/ADGRG1/UBB/BIK/SOX9/ATN1/CTNNA1/CSDE1/GATA6/ZP3/A2M/FZD4/NR2F2/WT1/ADAM15/ATM/ARID4B/HMGB2/NUDT1/ADAMTS1/REC8/SOD1/CEBPB/TNFSF10/CITED2/VEGFA	36
GO:0002286	BP	GO:0002286	T cell activation involved in immune response	21/1966	119/18614	0.0127346	0.0127346	0.0525746	HLA-DMB/MDK/GATA3/TMEM98/HLA-DRB1/LEF1/RAB27A/ICAM1/STAT3/JUNB/CD74/HLA-DRA/NFKBIZ/TP53/LGALS9/LGALS3/STAT6/ANXA1/CD81/ZC3H12A/NFKBID	21
GO:0097529	BP	GO:0097529	myeloid leukocyte migration	37/1966	241/18614	0.0128452	0.0128452	0.0529833	S100A9/S100A14/THBS4/AGER/MDK/MMP14/EMP2/CX3CL1/EDN3/BSG/SFTPD/CAMK1D/THBS1/CXCL17/CNN2/PPIB/CD9/SAA1/CD74/CXCL10/EDN2/LGALS3/RARRES2/PPIA/RPS19/CCL20/ANXA1/C1QBP/CXCL8/ANO6/CSF1/RAC1/CCL2/CD81/CXCL3/MIF/VEGFA	37
GO:0006378	BP	GO:0006378	mRNA polyadenylation	9/1966	37/18614	0.0129429	0.0129429	0.0532251	SSU72/APP/CPSF7/AHCYL1/CSTF3/PNPT1/HSF1/NUDT21/SNRPA	9
GO:0060323	BP	GO:0060323	head morphogenesis	9/1966	37/18614	0.0129429	0.0129429	0.0532251	DLX5/ASPH/PAX9/COL1A1/ATP6AP2/LEF1/MSX1/RRAS/SSBP3	9
GO:0070306	BP	GO:0070306	lens fiber cell differentiation	9/1966	37/18614	0.0129429	0.0129429	0.0532251	KDM5B/SPRY1/VIM/CDKN1B/MAF/SKIL/WNT7A/EPHA2/TMOD1	9
GO:0033002	BP	GO:0033002	muscle cell proliferation	38/1966	249/18614	0.01295	0.01295	0.0532251	CALCRL/IGFBP5/CDKN1A/IRAK1/CDKN1B/CX3CL1/PRKAR1A/STAT1/TRIB1/THBS1/CTNNBIP1/P2RY6/HPGD/TPM1/GATA6/YAP1/JARID2/TGFBR3/GNAI3/GNAI2/PIM1/NPR1/CDK1/RHOA/APOE/HDAC1/PTEN/SMAD1/ADAMTS1/SOD2/TNFAIP3/CYBA/VGLL4/CITED2/TNF/DNMT1/ERBB4/JUN	38
GO:0070570	BP	GO:0070570	regulation of neuron projection regeneration	8/1966	31/18614	0.0130713	0.0130713	0.0535802	EPHA4/GRN/KLK8/PTN/PTPRF/KLF4/THY1/FLNA	8
GO:0150117	BP	GO:0150117	positive regulation of cell-substrate junction organization	8/1966	31/18614	0.0130713	0.0130713	0.0535802	S100A10/SDC4/FERMT2/THY1/LIMS1/ITGB1BP1/RAC1/VEGFA	8
GO:1902042	BP	GO:1902042	negative regulation of extrinsic apoptotic signaling pathway via death domain receptors	8/1966	31/18614	0.0130713	0.0130713	0.0535802	ICAM1/ARHGEF2/PEA15/HMGB2/PARK7/FAIM/TNFAIP3/GPX1	8
GO:0120032	BP	GO:0120032	regulation of plasma membrane bounded cell projection assembly	31/1966	195/18614	0.0134762	0.0134762	0.0551911	DPYSL3/RHOQ/CAPZB/YAP1/OCLN/MYO10/RCC2/DCDC2/FMR1/WASF2/MAPK15/AUTS2/MAP4/SDCCAG8/EPHA2/RALA/PPP1R35/ATG5/AGRN/CAV1/CDC42/KLF5/TWF1/GDI2/RDX/ACTR2/TACSTD2/NCKAP1/RAC1/PFN1/BRK1	31
GO:0035601	BP	GO:0035601	protein deacylation	22/1966	127/18614	0.0135113	0.0135113	0.0552363	HOPX/NNMT/MBIP/SFPQ/PPT1/C6orf89/NOTUM/CTBP1/TP53/HDAC9/ABHD12/HDAC1/SIRT2/FNTA/LYPLA1/HDAC7/HDAC2/FLNA/MORF4L1/MORF4L2/CHD4/VEGFA	22
GO:0048593	BP	GO:0048593	camera-type eye morphogenesis	22/1966	127/18614	0.0135113	0.0135113	0.0552363	MEIS1/TENM3/NTRK2/TSKU/PAX2/LHX1/JAG1/HIF1A/SOX9/LRP5/FAT1/STAT3/TFAP2A/THY1/RING1/IFT172/AQP5/EPHA2/HIPK1/C12orf57/CITED2/VEGFA	22
GO:0016358	BP	GO:0016358	dendrite development	36/1966	234/18614	0.0135489	0.0135489	0.0553411	MAP2/EPHA4/DBN1/SDC2/LRP4/APP/CAMK1D/HPRT1/PTN/ASAP1/DLG5/CUX1/EFNA1/ITGB1/TMEM106B/DVL1/BCL11A/DCDC2/FMR1/MECP2/CFL1/FZD4/WNT7A/RHOA/APOE/PTEN/C21orf91/LLPH/TPBG/CDC42/ARC/CDC20/HDAC2/PQBP1/YWHAH/ARF4	36
GO:0097306	BP	GO:0097306	cellular response to alcohol	18/1966	98/18614	0.0136076	0.0136076	0.0555318	TP53INP1/SCNN1B/GNB1/P2RY6/SCNN1A/FDX1/CTNNA1/CDH1/JUP/ITPR2/ADAM15/KLF2/LRP6/AHR/AIFM1/SOD2/LARP1/CDK4	18
GO:0048592	BP	GO:0048592	eye morphogenesis	26/1966	157/18614	0.0136587	0.0136587	0.0556039	EFEMP1/MEIS1/TENM3/NTRK2/TSKU/PAX2/LHX1/JAG1/HIF1A/SOX9/LRP5/FAT1/NKD1/STAT3/TFAP2A/THY1/RING1/IFT172/AQP5/EPHA2/HIPK1/RARG/MFAP2/C12orf57/CITED2/VEGFA	26
GO:0044088	BP	GO:0044088	regulation of vacuole organization	11/1966	50/18614	0.013676	0.013676	0.0556039	NUPR1/GRN/SNX7/CHMP4B/TMEM106B/TMEM39A/SEC22B/SH3GLB1/SCARB2/LAPTM4B/RAB1B	11
GO:0090102	BP	GO:0090102	cochlea development	11/1966	50/18614	0.013676	0.013676	0.0556039	EPHA4/TBX18/EYA1/GATA3/PAX2/SOX9/ADAM10/DVL1/PTK7/FRZB/CTHRC1	11
GO:0035296	BP	GO:0035296	regulation of tube diameter	24/1966	142/18614	0.0136857	0.0136857	0.0556039	HTR2B/OXTR/SOD3/VSTM4/SCNN1B/SCPEP1/EDN3/EXT2/GCLM/SLC8A1/KLF2/NPR1/RHOA/APOE/ITGB1BP1/EDN2/ATG5/CAV1/SOD2/ROCK2/SOD1/GPX1/NTS/TNF	24
GO:0097746	BP	GO:0097746	blood vessel diameter maintenance	24/1966	142/18614	0.0136857	0.0136857	0.0556039	HTR2B/OXTR/SOD3/VSTM4/SCNN1B/SCPEP1/EDN3/EXT2/GCLM/SLC8A1/KLF2/NPR1/RHOA/APOE/ITGB1BP1/EDN2/ATG5/CAV1/SOD2/ROCK2/SOD1/GPX1/NTS/TNF	24
GO:0048880	BP	GO:0048880	sensory system development	56/1966	395/18614	0.0137364	0.0137364	0.0557609	KDM5B/EFEMP1/MEIS1/SLC4A5/SPRY1/TENM3/NTRK2/PBX3/TSKU/GATA3/VIM/VSTM4/PAX2/CDKN1B/SMOC1/MEIS2/MAF/LHX1/JAG1/HIF1A/CRYAB/SOX9/PKNOX1/GNB1/C3/SKIL/LRP5/FAT1/NKD1/KLF4/STAT3/TFAP2A/FZD4/SLC44A4/WNT7A/WT1/THY1/PXDN/RING1/IFT172/HDAC1/AQP5/EPHA2/SMARCD3/HIPK1/CLIC4/RARG/MFAP2/C12orf57/HDAC2/IMPDH2/TMOD1/CITED2/RCN1/JUN/VEGFA	56
GO:0060996	BP	GO:0060996	dendritic spine development	17/1966	91/18614	0.0137772	0.0137772	0.0558773	EPHA4/DBN1/ASAP1/DLG5/EFNA1/DVL1/FMR1/CFL1/WNT7A/APOE/PTEN/C21orf91/LLPH/CDC42/ARC/HDAC2/ARF4	17
GO:0006809	BP	GO:0006809	nitric oxide biosynthetic process	15/1966	77/18614	0.0138153	0.0138153	0.0559828	CLU/ARG2/TSPO/ASS1/KLF4/TICAM1/KLF2/HSP90AB1/CAV1/SPR/SOD2/ROCK2/RAC1/ZC3H12A/TNF	15
GO:0042476	BP	GO:0042476	odontogenesis	23/1966	135/18614	0.0142148	0.0142148	0.057551	PAM/LRP4/PAX9/COL1A1/FAM20A/BSG/KLK5/WNT10A/LEF1/CTNNA1/GATA6/TFAP2A/MSX1/ROGDI/RHOA/ID3/HDAC1/AQP5/AQP3/ALPL/WLS/HDAC2/CSF1	23
GO:0060348	BP	GO:0060348	bone development	36/1966	235/18614	0.0144225	0.0144225	0.0581916	MEIS1/DLX5/SERPINH1/TSKU/MMP14/COL1A1/SOX9/GLG1/LRP5/PPIB/NOTUM/FGF18/NAB2/POR/TFAP2A/MAP2K6/TGM2/TP53/MSX1/EXT2/WASF2/PTPN6/EBP/RHOA/TMEM107/IFT172/GNAS/BGN/INSIG1/SMAD1/LTBP3/ALPL/RARG/FLNA/CITED2/SBDS	36
GO:0008334	BP	GO:0008334	histone mRNA metabolic process	6/1966	20/18614	0.0144911	0.0144911	0.0581916	EXOSC10/ATM/SLBP/LSM10/EXOSC4/SSB	6
GO:0032495	BP	GO:0032495	response to muramyl dipeptide	6/1966	20/18614	0.0144911	0.0144911	0.0581916	VIM/JAG1/NFKBIA/ARHGEF2/TNFAIP3/LDOC1	6
GO:0042053	BP	GO:0042053	regulation of dopamine metabolic process	6/1966	20/18614	0.0144911	0.0144911	0.0581916	NPY/HPRT1/MAOB/PARK7/VPS35/NR4A2	6
GO:0042069	BP	GO:0042069	regulation of catecholamine metabolic process	6/1966	20/18614	0.0144911	0.0144911	0.0581916	NPY/HPRT1/MAOB/PARK7/VPS35/NR4A2	6
GO:0045655	BP	GO:0045655	regulation of monocyte differentiation	6/1966	20/18614	0.0144911	0.0144911	0.0581916	HLA-DRB1/CTNNBIP1/CDK6/CD74/CSF1/MYC	6
GO:0046931	BP	GO:0046931	pore complex assembly	6/1966	20/18614	0.0144911	0.0144911	0.0581916	ADAM10/BAD/RTN4/PDZD11/ANO6/GSDMD	6
GO:0071371	BP	GO:0071371	cellular response to gonadotropin stimulus	6/1966	20/18614	0.0144911	0.0144911	0.0581916	PAX8/GATA6/POR/PLAT/WT1/GCLM	6
GO:0031124	BP	GO:0031124	mRNA 3'-end processing	12/1966	57/18614	0.0145246	0.0145246	0.0581916	SSU72/APP/CPSF7/RPRD1A/AHCYL1/SLBP/LSM10/CSTF3/PNPT1/HSF1/NUDT21/SNRPA	12
GO:0033866	BP	GO:0033866	nucleoside bisphosphate biosynthetic process	12/1966	57/18614	0.0145246	0.0145246	0.0581916	ACSL4/SLC27A2/ACAT1/ELOVL5/PPCS/PDK4/PPT1/ELOVL1/DLD/DLAT/SLC25A1/PDHB	12
GO:0034030	BP	GO:0034030	ribonucleoside bisphosphate biosynthetic process	12/1966	57/18614	0.0145246	0.0145246	0.0581916	ACSL4/SLC27A2/ACAT1/ELOVL5/PPCS/PDK4/PPT1/ELOVL1/DLD/DLAT/SLC25A1/PDHB	12
GO:0034033	BP	GO:0034033	purine nucleoside bisphosphate biosynthetic process	12/1966	57/18614	0.0145246	0.0145246	0.0581916	ACSL4/SLC27A2/ACAT1/ELOVL5/PPCS/PDK4/PPT1/ELOVL1/DLD/DLAT/SLC25A1/PDHB	12
GO:0009126	BP	GO:0009126	purine nucleoside monophosphate metabolic process	10/1966	44/18614	0.0146302	0.0146302	0.0585128	GDA/HPRT1/AK2/NUDT2/PAICS/GMPR2/PRPS2/DGUOK/IMPDH2/GUK1	10
GO:1903214	BP	GO:1903214	regulation of protein targeting to mitochondrion	10/1966	44/18614	0.0146302	0.0146302	0.0585128	RHOU/UBE2J2/LMAN1/PDCD5/UBL5/ATG13/ARIH2/SH3GLB1/HTRA2/UBE2L3	10
GO:0014706	BP	GO:0014706	striated muscle tissue development	39/1966	259/18614	0.0146811	0.0146811	0.0586653	HOPX/DSP/TBX18/BVES/EYA1/HEY1/PRKAR1A/LEF1/FHL2/FKBP1A/TPM1/GATA6/CALR/FZD7/YAP1/MESP1/EYA2/JARID2/PKP2/ITGB1/KDM6B/TGFBR3/MSX1/WT1/PRMT1/SLC8A1/PIM1/CDK1/SEMA3C/SIRT2/SMAD1/ATG5/PLEC/CDC42/VGLL4/CITED2/TNNC1/ERBB4/VEGFA	39
GO:0002027	BP	GO:0002027	regulation of heart rate	19/1966	106/18614	0.0147214	0.0147214	0.0587756	EPAS1/PDE4D/DSP/BVES/DMD/EDN3/DSC2/TPM1/AKAP9/CALM2/CALM1/PKP2/JUP/BIN1/SLC8A1/KCNE3/EDN2/CAV1/TNF	19
GO:0030534	BP	GO:0030534	adult behavior	24/1966	143/18614	0.0148487	0.0148487	0.0591813	NCSTN/HOXD10/HOXD9/EPHA4/UCHL1/NPY/PBX3/SNCG/CCND2/APP/ZIC1/TUBA1A/ATP6V1B1/PPT1/HOMER1/MECP2/ABHD12/OXR1/PARK7/PPP1R1B/NR4A2/HDAC2/HTRA2/TMOD1	24
GO:0035150	BP	GO:0035150	regulation of tube size	24/1966	143/18614	0.0148487	0.0148487	0.0591813	HTR2B/OXTR/SOD3/VSTM4/SCNN1B/SCPEP1/EDN3/EXT2/GCLM/SLC8A1/KLF2/NPR1/RHOA/APOE/ITGB1BP1/EDN2/ATG5/CAV1/SOD2/ROCK2/SOD1/GPX1/NTS/TNF	24
GO:0050731	BP	GO:0050731	positive regulation of peptidyl-tyrosine phosphorylation	29/1966	181/18614	0.0148681	0.0148681	0.0592074	EPHA4/THBS4/LRP4/EHD4/IL6ST/TNFRSF14/TNFRSF1A/EFNA1/CRLF1/LIF/CD74/CD44/NEDD9/TP53/ARHGEF2/TGFA/PRNP/AREG/PARP9/HSF1/BTC/HDAC2/MLST8/IGF2/CD81/TNF/MIF/ERBB4/VEGFA	29
GO:0044091	BP	GO:0044091	membrane biogenesis	13/1966	64/18614	0.0150698	0.0150698	0.0599588	S100A10/LRP4/EMP2/CDH2/RCC1/BANF1/FLOT1/CHMP4B/PTEN/SIRT2/CAV1/PEX16/DMKN	13
GO:0008406	BP	GO:0008406	gonad development	35/1966	228/18614	0.0152187	0.0152187	0.0600346	CGA/VGF/AR/HSPA5/CCND1/GATA3/YBX3/MMP14/NKX2-1/NUPR1/ADGRG1/UBB/BIK/SOX9/ATN1/CTNNA1/CSDE1/GATA6/ZP3/A2M/FZD4/NR2F2/WT1/ADAM15/ATM/ARID4B/HMGB2/NUDT1/ADAMTS1/REC8/SOD1/CEBPB/TNFSF10/CITED2/VEGFA	35
GO:0019318	BP	GO:0019318	hexose metabolic process	35/1966	228/18614	0.0152187	0.0152187	0.0600346	ENO1/FABP5/PGM2L1/NNMT/GAPDH/TPI1/IRS2/MAN2B1/ENO2/TFF3/OAS1/PDK4/GPI/PGM1/LRP5/PGK1/MIDN/BAD/TP53/NR3C1/HK2/TIGAR/GALM/PFKP/DLAT/ALDOA/SLC25A1/DDB1/PPP4R3B/PMAIP1/MDH2/PDHB/IGF2/PKM/TNF	35
GO:0150063	BP	GO:0150063	visual system development	55/1966	389/18614	0.0152424	0.0152424	0.0600346	KDM5B/EFEMP1/MEIS1/SLC4A5/SPRY1/TENM3/NTRK2/PBX3/TSKU/GATA3/VIM/VSTM4/PAX2/CDKN1B/SMOC1/MEIS2/MAF/LHX1/JAG1/HIF1A/CRYAB/SOX9/PKNOX1/GNB1/C3/SKIL/LRP5/FAT1/NKD1/KLF4/STAT3/TFAP2A/FZD4/WNT7A/WT1/THY1/PXDN/RING1/IFT172/HDAC1/AQP5/EPHA2/SMARCD3/HIPK1/CLIC4/RARG/MFAP2/C12orf57/HDAC2/IMPDH2/TMOD1/CITED2/RCN1/JUN/VEGFA	55
GO:0098773	BP	GO:0098773	skin epidermis development	21/1966	121/18614	0.0152453	0.0152453	0.0600346	IGFBP5/CLDN1/CLDN4/MET/LRP4/LGR5/CDH3/WNT10A/SOX9/FERMT1/GATA6/ELOVL1/KLF4/NFKBIZ/HDAC1/NUMA1/PLEC/HDAC2/FZD3/TNF/SFN	21
GO:1990542	BP	GO:1990542	mitochondrial transmembrane transport	17/1966	92/18614	0.0152865	0.0152865	0.0600346	SLC39A8/SLC25A29/SLC25A5/AIFM1/SLC25A1/SLC25A36/PMPCB/PNPT1/MRPL18/TST/PAM16/TIMM17B/GRPEL1/HSPD1/TIMM50/VDAC1/SLC25A6	17
GO:0030098	BP	GO:0030098	lymphocyte differentiation	59/1966	422/18614	0.0153101	0.0153101	0.0600346	SOX4/MDK/GATA3/CD27/MMP14/TMEM98/IKZF3/KDELR1/SLC39A7/SMARCE1/HLA-DRB1/EGR3/ZFP36L2/PKNOX1/LEF1/RPL22/CDK6/TPD52/HLA-DOA/TNFSF8/FZD7/LGALS1/STAT3/JUNB/RSAD2/ITGB1/CD74/HLA-DRA/BAD/NFKBIZ/TP53/LGALS9/HDAC9/SMARCC1/CEBPG/PHF14/PTPN6/HECTD1/RHOA/ATM/SLC25A5/ITFG2/SMARCD3/IRF2BP2/ATG5/DNAJA3/NKAP/STAT6/FOXJ1/TOP2B/ANXA1/SOD1/EGR1/TUSC2/ACTB/ST3GAL1/ZC3H12A/B2M/NFKBID	59
GO:0045600	BP	GO:0045600	positive regulation of fat cell differentiation	14/1966	71/18614	0.0153726	0.0153726	0.0600346	ADIRF/LMO3/AAMDC/CCDC3/LRP5/WIF1/CREBL2/PIM1/RARRES2/ZFP36/KLF5/FRZB/CEBPB/ZC3H12A	14
GO:0044743	BP	GO:0044743	protein transmembrane import into intracellular organelle	9/1966	38/18614	0.0154111	0.0154111	0.0600346	PEX5/PEX10/AIFM1/PEX16/PAM16/TIMM17B/GRPEL1/HSPD1/TIMM50	9
GO:0140894	BP	GO:0140894	endolysosomal toll-like receptor signaling pathway	9/1966	38/18614	0.0154111	0.0154111	0.0600346	PELI1/IRAK1/OAS1/FLOT1/RSAD2/RTN4/CAV1/TNFAIP3/TNF	9
GO:0001765	BP	GO:0001765	membrane raft assembly	4/1966	10/18614	0.0154434	0.0154434	0.0600346	S100A10/EMP2/FLOT1/CAV1	4
GO:0002934	BP	GO:0002934	desmosome organization	4/1966	10/18614	0.0154434	0.0154434	0.0600346	DSP/PKP2/JUP/PKP3	4
GO:0006086	BP	GO:0006086	acetyl-CoA biosynthetic process from pyruvate	4/1966	10/18614	0.0154434	0.0154434	0.0600346	PDK4/DLD/DLAT/PDHB	4
GO:0010944	BP	GO:0010944	negative regulation of transcription by competitive promoter binding	4/1966	10/18614	0.0154434	0.0154434	0.0600346	TFAP2A/MAD2L2/BHLHE41/MUC1	4
GO:0021604	BP	GO:0021604	cranial nerve structural organization	4/1966	10/18614	0.0154434	0.0154434	0.0600346	PAX2/NRP2/PLXNA3/EGR2	4
GO:0031125	BP	GO:0031125	rRNA 3'-end processing	4/1966	10/18614	0.0154434	0.0154434	0.0600346	ERI3/EXOSC10/RPS21/EXOSC7	4
GO:0033197	BP	GO:0033197	response to vitamin E	4/1966	10/18614	0.0154434	0.0154434	0.0600346	CAT/CCND1/COL1A1/GPX1	4
GO:0034356	BP	GO:0034356	NAD biosynthesis via nicotinamide riboside salvage pathway	4/1966	10/18614	0.0154434	0.0154434	0.0600346	NNMT/PARP10/NAMPT/PARP9	4
GO:0036109	BP	GO:0036109	alpha-linolenic acid metabolic process	4/1966	10/18614	0.0154434	0.0154434	0.0600346	ELOVL5/ELOVL1/ACAA1/SCP2	4
GO:0045050	BP	GO:0045050	protein insertion into ER membrane by stop-transfer membrane-anchor sequence	4/1966	10/18614	0.0154434	0.0154434	0.0600346	EMC10/EMC4/EMC7/EMC6	4
GO:0045657	BP	GO:0045657	positive regulation of monocyte differentiation	4/1966	10/18614	0.0154434	0.0154434	0.0600346	HLA-DRB1/CTNNBIP1/CD74/CSF1	4
GO:0072203	BP	GO:0072203	cell proliferation involved in metanephros development	4/1966	10/18614	0.0154434	0.0154434	0.0600346	STAT1/WT1/EGR1/MYC	4
GO:1902513	BP	GO:1902513	regulation of organelle transport along microtubule	4/1966	10/18614	0.0154434	0.0154434	0.0600346	MAP2/LAMP1/BORCS5/NEFH	4
GO:2000347	BP	GO:2000347	positive regulation of hepatocyte proliferation	4/1966	10/18614	0.0154434	0.0154434	0.0600346	MDK/PTN/TNFAIP3/TNF	4
GO:2000425	BP	GO:2000425	regulation of apoptotic cell clearance	4/1966	10/18614	0.0154434	0.0154434	0.0600346	C2/C3/TGM2/CCL2	4
GO:2001054	BP	GO:2001054	negative regulation of mesenchymal cell apoptotic process	4/1966	10/18614	0.0154434	0.0154434	0.0600346	PAX8/PAX2/HIF1A/SOX9	4
GO:0000086	BP	GO:0000086	G2/M transition of mitotic cell cycle	23/1966	136/18614	0.0154503	0.0154503	0.0600346	IER3/CDKN1A/TPD52L1/BRCC3/CCND1/APP/FHL1/CDK6/CALM2/BACH1/CALM1/RCC2/MECP2/CDK1/ATM/MIIP/NABP2/CCNY/FOXM1/RAD50/RAD21/BRD4/CDK4	23
GO:0001906	BP	GO:0001906	cell killing	31/1966	197/18614	0.0154537	0.0154537	0.0600346	CD55/AGER/CTSC/GAPDH/LAMP1/EMP2/SCNN1B/PRDX1/HLA-DRB1/HLA-B/HPRT1/ATN1/HMGN2/C3/RAB27A/CADM1/ICAM1/KRT6A/CTSH/HLA-DRA/TUBB/LGALS9/HLA-F/VAMP7/CEBPG/PTPN6/RNF19B/RPS19/HLA-C/TUSC2/B2M	31
GO:0060491	BP	GO:0060491	regulation of cell projection assembly	31/1966	197/18614	0.0154537	0.0154537	0.0600346	DPYSL3/RHOQ/CAPZB/YAP1/OCLN/MYO10/RCC2/DCDC2/FMR1/WASF2/MAPK15/AUTS2/MAP4/SDCCAG8/EPHA2/RALA/PPP1R35/ATG5/AGRN/CAV1/CDC42/KLF5/TWF1/GDI2/RDX/ACTR2/TACSTD2/NCKAP1/RAC1/PFN1/BRK1	31
GO:0050727	BP	GO:0050727	regulation of inflammatory response	58/1966	414/18614	0.0154815	0.0154815	0.060049	S100A9/CALCRL/IER3/AGER/NPY/MDK/CTSC/GATA3/NUPR1/CX3CL1/GRN/APP/NFKBIA/HLA-DRB1/CARD16/CXCL17/APOA1/IL6ST/C3/TNFRSF1A/NMI/ZP3/KLF4/SLC39A8/LGALS1/SAA1/TMSB4X/LDLR/NFKBIZ/PSMA1/BIRC3/GSTP1/VAMP7/BIRC2/MAPK13/ABHD12/ATM/APOE/LPCAT3/UFL1/PARK7/PLK2/NEAT1/ZFP36/RPS19/VPS35/ANXA1/TNFAIP3/SOD1/IFI35/BRD4/SHARPIN/CEBPB/GPX1/PSMB4/CD81/TNF/VAMP8	58
GO:0055117	BP	GO:0055117	regulation of cardiac muscle contraction	15/1966	78/18614	0.0154835	0.0154835	0.060049	ATP1B1/PDE4D/DSP/DMD/DSC2/GSTM2/AKAP9/CALM2/CALM1/PKP2/JUP/BIN1/SLC8A1/CAV1/ZC3H12A	15
GO:0110053	BP	GO:0110053	regulation of actin filament organization	40/1966	268/18614	0.0155983	0.0155983	0.0602157	S100A10/MET/DLC1/CGNL1/CX3CL1/INPP5K/ACTG1/SDC4/APOA1/RHPN2/CAPZB/TPM1/TMSB4X/ADD3/CAPZA1/BIN1/FERMT2/RHOC/LIMA1/WASF2/MYADM/RHOA/ITGB1BP1/GSN/CAPZA2/CDC42/TWF1/RDX/TACSTD2/ROCK2/COTL1/NCKAP1/FLNA/RGCC/MLST8/RAC1/PFN1/TMOD1/BRK1/TMSB10	40
GO:0033622	BP	GO:0033622	integrin activation	7/1966	26/18614	0.0156931	0.0156931	0.0602157	FN1/CX3CL1/SKAP1/FERMT1/FERMT2/ITGB1BP1/RAP1B	7
GO:0035994	BP	GO:0035994	response to muscle stretch	7/1966	26/18614	0.0156931	0.0156931	0.0602157	DMD/NFKBIA/CDH2/GPI/SLC8A1/GSN/JUN	7
GO:0060343	BP	GO:0060343	trabecula formation	7/1966	26/18614	0.0156931	0.0156931	0.0602157	HEY1/COL1A1/SLC40A1/FHL2/FKBP1A/TGFBR3/ADAMTS1	7
GO:1900151	BP	GO:1900151	regulation of nuclear-transcribed mRNA catabolic process, deadenylation-dependent decay	7/1966	26/18614	0.0156931	0.0156931	0.0602157	YBX1/ZFP36L2/SYNCRIP/CSDE1/TOB1/HNRNPD/ZFP36	7
GO:1905523	BP	GO:1905523	positive regulation of macrophage migration	7/1966	26/18614	0.0156931	0.0156931	0.0602157	MDK/MMP14/CX3CL1/THBS1/CXCL17/RARRES2/CSF1	7
GO:0006120	BP	GO:0006120	mitochondrial electron transport, NADH to ubiquinone	11/1966	51/18614	0.0158188	0.0158188	0.0602157	NDUFS5/NDUFA9/NDUFA3/DLD/PARK7/NDUFB4/NDUFA4/NDUFC1/NDUFS3/NDUFAB1/NDUFB2	11
GO:0001975	BP	GO:0001975	response to amphetamine	8/1966	32/18614	0.0158545	0.0158545	0.0602157	OXTR/HPRT1/HDAC9/PPP1R1B/NR4A2/HDAC2/SOD1/NR4A1	8
GO:0003338	BP	GO:0003338	metanephros morphogenesis	8/1966	32/18614	0.0158545	0.0158545	0.0602157	PAX8/PAX2/LHX1/STAT1/SOX9/LIF/WT1/FOXJ1	8
GO:0031116	BP	GO:0031116	positive regulation of microtubule polymerization	8/1966	32/18614	0.0158545	0.0158545	0.0602157	MET/CDKN1B/AKAP9/OCLN/ARL2/MECP2/NUMA1/RAC1	8
GO:0035308	BP	GO:0035308	negative regulation of protein dephosphorylation	8/1966	32/18614	0.0158545	0.0158545	0.0602157	PPP1R15A/FKBP1A/GNAI2/STYXL1/PPP1R1B/LGALS3/ROCK2/TNF	8
GO:0046685	BP	GO:0046685	response to arsenic-containing substance	8/1966	32/18614	0.0158545	0.0158545	0.0602157	MAPK13/UROS/HSF1/RNF4/ZFAND2A/PPIF/SLC38A2/ZC3H12A	8
GO:0010649	BP	GO:0010649	regulation of cell communication by electrical coupling	5/1966	15/18614	0.0158663	0.0158663	0.0602157	PDE4D/CALM2/CALM1/SLC8A1/CAV1	5
GO:0014029	BP	GO:0014029	neural crest formation	5/1966	15/18614	0.0158663	0.0158663	0.0602157	SOX9/PEF1/LRP6/TCOF1/PDCD6	5
GO:0032352	BP	GO:0032352	positive regulation of hormone metabolic process	5/1966	15/18614	0.0158663	0.0158663	0.0602157	PAX8/GATA3/HIF1A/POR/EGR1	5
GO:0038166	BP	GO:0038166	angiotensin-activated signaling pathway	5/1966	15/18614	0.0158663	0.0158663	0.0602157	AGTRAP/AHCYL1/CAV1/CA2/ROCK2	5
GO:0043558	BP	GO:0043558	regulation of translational initiation in response to stress	5/1966	15/18614	0.0158663	0.0158663	0.0602157	EIF2AK2/PPP1R15A/PPP1R15B/DNAJC3/EIF2AK1	5
GO:0045176	BP	GO:0045176	apical protein localization	5/1966	15/18614	0.0158663	0.0158663	0.0602157	MAL/DLG5/RDX/ACTB/ARF4	5
GO:0048368	BP	GO:0048368	lateral mesoderm development	5/1966	15/18614	0.0158663	0.0158663	0.0602157	YAP1/MESP1/TAF10/TEAD2/CITED2	5
GO:0060026	BP	GO:0060026	convergent extension	5/1966	15/18614	0.0158663	0.0158663	0.0602157	NKD1/MESP1/DVL1/PTK7/FRZB	5
GO:0060347	BP	GO:0060347	heart trabecula formation	5/1966	15/18614	0.0158663	0.0158663	0.0602157	HEY1/FHL2/FKBP1A/TGFBR3/ADAMTS1	5
GO:0061307	BP	GO:0061307	cardiac neural crest cell differentiation involved in heart development	5/1966	15/18614	0.0158663	0.0158663	0.0602157	JAG1/FOLR1/SEMA3C/CDC42/CITED2	5
GO:0061308	BP	GO:0061308	cardiac neural crest cell development involved in heart development	5/1966	15/18614	0.0158663	0.0158663	0.0602157	JAG1/FOLR1/SEMA3C/CDC42/CITED2	5
GO:0071474	BP	GO:0071474	cellular hyperosmotic response	5/1966	15/18614	0.0158663	0.0158663	0.0602157	YBX3/ERRFI1/ARHGEF2/SLC2A1/EFHD1	5
GO:0072283	BP	GO:0072283	metanephric renal vesicle morphogenesis	5/1966	15/18614	0.0158663	0.0158663	0.0602157	PAX8/PAX2/LHX1/STAT1/LIF	5
GO:1900102	BP	GO:1900102	negative regulation of endoplasmic reticulum unfolded protein response	5/1966	15/18614	0.0158663	0.0158663	0.0602157	ATF6B/HSPA5/PPP1R15A/PPP1R15B/UFL1	5
GO:0046890	BP	GO:0046890	regulation of lipid biosynthetic process	29/1966	182/18614	0.0159565	0.0159565	0.060508	HTR2B/CGA/ASAH1/FABP5/ORMDL3/ELOVL5/PDK4/C3/TSPO/CCDC3/CD74/POR/LDLR/CREBL2/MBTPS1/NR3C1/NR1H2/APOE/LPCAT3/INSIG1/LPIN1/DKK3/ANXA1/SOD1/EGR1/MLST8/CDK4/ATP1A1/TNF	29
GO:0015931	BP	GO:0015931	nucleobase-containing compound transport	34/1966	221/18614	0.0160576	0.0160576	0.0608415	YBX1/ABCC11/FLOT1/XPO1/MX2/UPF3A/FMR1/SRSF7/THOC7/SLC29A1/MAGOHB/XPOT/PEG10/SLC25A5/SLBP/SLC35B2/ZFP36/ENY2/SETD2/SLC25A36/ARC/PNPT1/HSF1/MRPL18/TST/SSB/SRSF3/HNRNPA2B1/DDX39A/RAN/FYTTD1/CETN2/THOC3/SLC25A6	34
GO:0051495	BP	GO:0051495	positive regulation of cytoskeleton organization	30/1966	190/18614	0.0162623	0.0162623	0.0615663	S100A10/MET/CDKN1B/CX3CL1/SDC4/APOA1/TPM1/AKAP9/OCLN/ARL2/MECP2/BIN1/PLXNA3/FERMT2/RHOC/WASF2/MAPK15/RHOA/ITGB1BP1/GSN/NUMA1/PPP1R35/CDC42/ROCK2/NCKAP1/RGCC/MLST8/RAC1/PFN1/BRK1	30
GO:2001022	BP	GO:2001022	positive regulation of response to DNA damage stimulus	27/1966	167/18614	0.0163704	0.0163704	0.0619249	RNF8/BRCC3/EYA1/SMARCE1/DDX5/MEAF6/SKIL/EYA2/MAD2L2/ING4/FMR1/MSX1/SMARCC1/TIGAR/CEBPG/RAD51AP1/ATM/USP1/SMARCD3/ACTR2/FOXM1/PMAIP1/MORF4L1/ACTB/MORF4L2/ZNHIT1/MYC	27
GO:0045860	BP	GO:0045860	positive regulation of protein kinase activity	52/1966	366/18614	0.0164301	0.0164301	0.0620999	CHI3L1/EPHA4/HTR2B/AGER/CDKN1A/TPD52L1/IRAK1/CLU/CCND1/CCND2/CDKN1B/ERP29/EMP2/TRAF4/SDC4/EDN3/RAP1A/THBS1/EFNA1/PHB2/CALM2/FGF18/CALM1/NAB2/MT3/MAP2K6/NEDD9/TGFA/FZD4/CD24/FERMT2/RHOA/HSP90AB1/PSMD10/ITGB1BP1/PARK7/PRNP/AREG/PPIA/CCNY/TXN/BTC/TPX2/CSF1/RGCC/EGR1/CCND3/TNF/MIF/CIB1/FGFR1/VEGFA	52
GO:0001755	BP	GO:0001755	neural crest cell migration	12/1966	58/18614	0.0166041	0.0166041	0.0626032	FN1/HTR2B/EDN3/SEMA6A/HIF1A/SEMA4B/NRP2/FOLR1/SEMA3C/CDC42/SEMA3B/ERBB4	12
GO:0006956	BP	GO:0006956	complement activation	12/1966	58/18614	0.0166041	0.0166041	0.0626032	CD55/CFI/CFB/CLU/C2/C3/C1S/A2M/C1R/C1QBP/RGCC/C1RL	12
GO:0061005	BP	GO:0061005	cell differentiation involved in kidney development	12/1966	58/18614	0.0166041	0.0166041	0.0626032	PAX8/GATA3/PAX2/LHX1/JAG1/STAT1/LIF/YAP1/CD24/WT1/FOXJ1/PRKX	12
GO:0043535	BP	GO:0043535	regulation of blood vessel endothelial cell migration	25/1966	152/18614	0.0166578	0.0166578	0.0627545	HIF1A/THBS1/EFNA1/KLF4/GADD45A/FGF18/TMSB4X/JUP/MECP2/HDAC9/RHOA/APOE/ITGB1BP1/EPHA2/PLK2/HDAC7/HSPB1/ANXA1/RGCC/FGFBP1/TNF/CIB1/CSNK2B/FGFR1/VEGFA	25
GO:1901605	BP	GO:1901605	alpha-amino acid metabolic process	32/1966	206/18614	0.0167516	0.0167516	0.0630003	ASRGL1/RIMKLB/SLC7A7/ACAT1/PLOD2/HIBCH/ARG2/ASS1/PSPH/SLC39A8/GLUL/MECP2/CTPS1/ICMT/QDPR/GCLM/AASDHPPT/PARK7/FPGS/SMS/GFPT1/GLUD1/TST/PHGDH/MPST/FAH/HSD17B10/SEPHS2/ENOPH1/PCBD1/BCAT1/ADI1	32
GO:2000241	BP	GO:2000241	regulation of reproductive process	32/1966	206/18614	0.0167516	0.0167516	0.0630003	OXTR/AR/YBX3/CDKN1B/NUPR1/JAG1/SOX9/PTGDS/ZP3/CALR/LIF/DEFB1/MSX1/PLAT/ANAPC15/WT1/MAPK15/RAD51AP1/TIMP1/SIRT2/ANAPC16/WDR77/DDB1/CDC20/HDAC2/C1QBP/SOD1/MYH9/CITED2/KIF9/CIB1/VEGFA	32
GO:1901136	BP	GO:1901136	carbohydrate derivative catabolic process	28/1966	175/18614	0.0167641	0.0167641	0.0630003	CHI3L1/IDUA/PDE4D/NEU1/GDA/NUDT4/CST3/FBXO17/ACAT1/FBXO2/HPRT1/DERA/SAMHD1/MGAT1/CD44/CTBS/FBXO6/TYMP/PDE4C/NGLY1/NUDT3/PDE9A/NUDT1/IDS/NTHL1/DUT/SUCLG2/DCTPP1	28
GO:0032436	BP	GO:0032436	positive regulation of proteasomal ubiquitin-dependent protein catabolic process	17/1966	93/18614	0.0169212	0.0169212	0.0634356	RNF144B/CLU/TRIB1/USP5/DVL1/HECTD1/RNF19B/STUB1/SIRT2/PSMD10/RAD23A/CAV1/ARIH2/BCAP31/CDC20/SUMO2/ZFAND2A	17
GO:0051781	BP	GO:0051781	positive regulation of cell division	17/1966	93/18614	0.0169212	0.0169212	0.0634356	YBX1/HTR2B/THBS4/CAT/MDK/PTN/TGFA/RHOA/SIRT2/ITGB1BP1/GIPC1/CDC42/BTC/BIRC5/LBH/IGF2/VEGFA	17
GO:1900542	BP	GO:1900542	regulation of purine nucleotide metabolic process	17/1966	93/18614	0.0169212	0.0169212	0.0634356	ENO1/SLC4A4/IER3/DDIT4/NUPR1/APP/HIF1A/PDK4/TSPO/NCOR1/STAT3/TMSB4X/ARL2/TP53/TIGAR/MLST8/FIS1	17
GO:0006282	BP	GO:0006282	regulation of DNA repair	33/1966	214/18614	0.016941	0.016941	0.0634582	IER3/RNF8/BRCC3/EYA1/SMARCE1/MEAF6/USP22/EYA2/MAD2L2/SMARCC1/TIGAR/CEBPG/TAF12/RAD51AP1/TAF10/USP1/RPA2/SMARCD3/TERF2IP/MAGEF1/NUDT16L1/ENY2/SETD2/PPP4R3B/DEK/ACTR2/HSF1/FOXM1/MORF4L1/PPP4R2/ACTB/PML/MORF4L2	33
GO:0031349	BP	GO:0031349	positive regulation of defense response	61/1966	441/18614	0.0170694	0.0170694	0.0638712	S100A9/S100A14/PELI1/IRAK1/MDK/CTSC/OPTN/RAB11FIP2/LAMP1/NUPR1/CX3CL1/GRN/KLK5/KLK7/APP/NFKBIA/IFI16/IL6ST/OAS1/C3/FLOT1/SFPQ/DDX60/TNFRSF1A/NMI/ZP3/PHB2/CADM1/LGALS1/RSAD2/MAP2K6/LDLR/IFIH1/NFKBIZ/BIRC3/TICAM1/OAS3/HLA-F/VAMP7/BIRC2/MAPK13/RTN4/HMGB2/PARK7/TMEM126A/NEAT1/CAV1/RPS19/AKIRIN2/PARP9/APPL1/TNFAIP3/C1QBP/IFI35/PQBP1/CEBPB/CYBA/HSPD1/CD81/TNF/VAMP8	61
GO:1902692	BP	GO:1902692	regulation of neuroblast proliferation	10/1966	45/18614	0.017079	0.017079	0.0638712	CX3CL1/HIF1A/BTG2/PTN/CTNNA1/ITGB1/TP53/SMARCD3/FZD3/VEGFA	10
GO:0006970	BP	GO:0006970	response to osmotic stress	16/1966	86/18614	0.01717	0.01717	0.064083	CLDN1/YBX3/TSPO/TSC22D2/ERRFI1/BAD/TP53/ARHGEF2/KCNMA1/MAPK13/PKN1/AQP5/SLC2A1/MLST8/EFHD1/TNF	16
GO:0030518	BP	GO:0030518	intracellular steroid hormone receptor signaling pathway	20/1966	115/18614	0.0172102	0.0172102	0.064083	AR/SCGB2A1/LMO3/DDX5/PTGES3/PHB2/CALR/NCOR1/YAP1/FKBP4/NR3C1/PKN1/RHOA/HDAC1/DDX17/UFL1/PARK7/PAGR1/LBH/YWHAH	20
GO:0035710	BP	GO:0035710	CD4-positive, alpha-beta T cell activation	20/1966	115/18614	0.0172102	0.0172102	0.064083	CD55/AGER/GATA3/TMEM98/HLA-DRB1/LEF1/ARG2/STAT3/JUNB/RSAD2/HLA-DRA/NFKBIZ/LGALS9/CBLB/STAT6/ANXA1/CD81/ZC3H12A/STOML2/NFKBID	20
GO:0000380	BP	GO:0000380	alternative mRNA splicing, via spliceosome	14/1966	72/18614	0.0172838	0.0172838	0.064083	CELF2/HNRNPA0/DDX5/STRAP/SFPQ/FMR1/KHDRBS3/RBM38/DDX17/RBM17/WTAP/PQBP1/RNPS1/PUF60	14
GO:0033143	BP	GO:0033143	regulation of intracellular steroid hormone receptor signaling pathway	14/1966	72/18614	0.0172838	0.0172838	0.064083	AR/LMO3/DDX5/PHB2/CALR/NCOR1/YAP1/PKN1/RHOA/HDAC1/UFL1/PARK7/PAGR1/LBH	14
GO:0042130	BP	GO:0042130	negative regulation of T cell proliferation	14/1966	72/18614	0.0172838	0.0172838	0.064083	PELI1/SDC4/SFTPD/PRKAR1A/HLA-DRB1/ARG2/TNFRSF14/DLG5/LGALS9/CBLB/PTPN6/PRNP/FOXJ1/CEBPB	14
GO:0060260	BP	GO:0060260	regulation of transcription initiation by RNA polymerase II	14/1966	72/18614	0.0172838	0.0172838	0.064083	NFKBIA/MED21/CTNNBIP1/TP53/TAF12/MED29/TAF10/MED13/MED30/TAF11/MED10/MED28/CDK4/ZNHIT1	14
GO:2000036	BP	GO:2000036	regulation of stem cell population maintenance	14/1966	72/18614	0.0172838	0.0172838	0.064083	PAX8/PAX2/SMARCE1/PTN/YAP1/TEAD4/SMARCC1/ARID4B/HDAC1/HDAC2/ZNF706/LBH/ACTB/MYC	14
GO:0009064	BP	GO:0009064	glutamine family amino acid metabolic process	15/1966	79/18614	0.0173026	0.0173026	0.064083	ASRGL1/RIMKLB/SLC7A7/ARG2/ASS1/SLC39A8/GLUL/MECP2/CTPS1/GCLM/FPGS/GFPT1/GLUD1/PHGDH/FAH	15
GO:0061333	BP	GO:0061333	renal tubule morphogenesis	15/1966	79/18614	0.0173026	0.0173026	0.064083	PAX8/NPNT/CITED1/EYA1/GATA3/PAX2/LGR5/LHX1/TMEM59L/SOX9/CTNNBIP1/WT1/TACSTD2/MYC/VEGFA	15
GO:0086001	BP	GO:0086001	cardiac muscle cell action potential	15/1966	79/18614	0.0173026	0.0173026	0.064083	ATP1B1/DSP/TBX18/DMD/DSC2/AKAP9/CALM1/PKP2/JUP/BIN1/SLC8A1/KCNE3/CAV1/FLNA/ATP1A1	15
GO:1903201	BP	GO:1903201	regulation of oxidative stress-induced cell death	15/1966	79/18614	0.0173026	0.0173026	0.064083	MET/HIF1A/SFPQ/BAG5/OXR1/PARK7/PPIA/TRAP1/SOD2/TXN/HSPB1/SOD1/GPX1/HTRA2/TNF	15
GO:0048193	BP	GO:0048193	Golgi vesicle transport	43/1966	294/18614	0.0173753	0.0173753	0.0643007	LMAN2/TMED9/OPTN/LAMP1/KDELR1/LMAN1/RAB34/ATP2C1/KDELR3/TMED3/BCAP29/TRAPPC3/SNX3/RER1/TMED1/VAMP7/MAPK15/PEF1/RAB6A/ERGIC2/PREB/RAB8A/COPB2/GABARAPL2/SEC22B/GOLT1B/TMED10/KDELR2/INSIG1/LYPLA1/ARF3/BCAP31/TRAPPC2L/VAMP3/USE1/GOLGA4/ARF5/PDCD6/BET1/RAB1B/RAB1A/KRT18/ARF4	43
GO:0071478	BP	GO:0071478	cellular response to radiation	30/1966	191/18614	0.0174042	0.0174042	0.0643558	CDKN1A/BRCC3/TP53INP1/HSPA5/GATA3/CCND2/CRIP1/CRYAB/IFI16/CARD16/TSPYL5/YAP1/GADD45A/TP53/EEF1D/MAPK13/RAD51AP1/GTF2H5/TIMP1/ATM/NOC2L/DDB1/OPN3/PPID/HSF1/TMEM109/RHNO1/EGR1/CYBA/MYC	30
GO:0016570	BP	GO:0016570	histone modification	65/1966	475/18614	0.0176019	0.0176019	0.0650347	PBXIP1/KDM5B/HOPX/RNF8/BRCC3/EYA1/NNMT/GATA3/MBIP/MEAF6/LEF1/SFPQ/USP22/LIF/C6orf89/EYA2/JADE1/JARID2/CTBP1/KDM6B/MT3/UBE2E1/DPY30/TGM2/NFKBIZ/ING4/TP53/MECP2/HDAC9/PRMT1/TAF12/AUTS2/CDK1/PKN1/RING1/ARID4B/NOC2L/TAF10/HDAC1/SIRT2/UFL1/PARK7/PHF20L1/NFYC/ATG5/ENY2/WDR77/SETD2/DDB1/KDM5A/PCGF5/DEK/HDAC2/WAC/MORF4L1/PAGR1/ACTB/MUC1/MORF4L2/UBE2A/CHD4/SET/IGF2/FBL/VEGFA	65
GO:0002697	BP	GO:0002697	regulation of immune effector process	54/1966	384/18614	0.0177163	0.0177163	0.0654052	CD55/AGER/HLA-DMB/GAB2/GATA3/LAMP1/GRN/BST2/KLK5/KLK7/HLA-DRB1/HLA-B/APOA1/UBE2J1/GPI/C3/DDX60/TNFRSF14/ZP3/PHB2/CADM1/ICAM1/JUNB/A2M/RSAD2/CD74/HLA-DRA/MAD2L2/NFKBIZ/LGALS9/TICAM1/HLA-F/VAMP7/PTPN6/PKN1/LITAF/LGALS3/ATG5/AHR/STAT6/RPS19/FOXJ1/APPL1/ANXA1/HLA-C/C1QBP/HSPD1/CD81/ZC3H12A/TNF/B2M/MIF/NFKBID/VAMP8	54
GO:0090398	BP	GO:0090398	cellular senescence	19/1966	108/18614	0.0177523	0.0177523	0.0654854	YBX1/CDKN1A/CDKN1B/ARG2/CDK6/CALR/MAP2K6/CDKN2A/TP53/ATM/PTEN/PLK2/DNAJA3/PNPT1/YPEL3/PML/CITED2/B2M/MIF	19
GO:0042594	BP	GO:0042594	response to starvation	32/1966	207/18614	0.0178711	0.0178711	0.0658709	EIF2AK2/DAPL1/CDKN1A/HSPA5/ACAT1/MAP1LC3B/IFI16/PDK4/DSC2/OXCT1/RRAGD/GLUL/LAMP2/TP53/NUPR2/SESN3/GABARAPL2/ITFG2/EIF2AK1/MAP1LC3A/ATG5/ZFP36/WIPI2/EIF2A/SH3GLB1/SLC2A1/PMAIP1/LARP1/COMT/SLC38A2/ZC3H12A/XPR1	32
GO:0031103	BP	GO:0031103	axon regeneration	11/1966	52/18614	0.0182035	0.0182035	0.0666331	EPHA4/GRN/KLK8/PTN/PTPRF/TSPO/CTNNA1/KLF4/FOLR1/FLNA/JUN	11
GO:0060425	BP	GO:0060425	lung morphogenesis	11/1966	52/18614	0.0182035	0.0182035	0.0666331	SPRY1/NFIB/NKX2-1/SOX9/DLG5/LIF/YAP1/CTSH/CDC42/KRAS/TNF	11
GO:1990928	BP	GO:1990928	response to amino acid starvation	11/1966	52/18614	0.0182035	0.0182035	0.0666331	EIF2AK2/DAPL1/CDKN1A/RRAGD/SESN3/ITFG2/MAP1LC3A/EIF2A/SH3GLB1/LARP1/SLC38A2	11
GO:0032350	BP	GO:0032350	regulation of hormone metabolic process	9/1966	39/18614	0.018208	0.018208	0.0666331	PAX8/GATA3/HIF1A/POR/NR3C1/STUB1/DKK3/EGR1/ATP1A1	9
GO:0042307	BP	GO:0042307	positive regulation of protein import into nucleus	9/1966	39/18614	0.018208	0.018208	0.0666331	ZIC1/CDH1/JUP/TARDBP/CDK1/ZPR1/FLNA/RAN/ZC3H12A	9
GO:0042401	BP	GO:0042401	biogenic amine biosynthetic process	9/1966	39/18614	0.018208	0.018208	0.0666331	SAT1/NNMT/GATA3/SMOX/SRM/PARK7/SMS/VPS35/NR4A2	9
GO:0043403	BP	GO:0043403	skeletal muscle tissue regeneration	9/1966	39/18614	0.018208	0.018208	0.0666331	HOPX/BCL9/FZD7/CD9/WNT7A/KLF5/ANXA1/GPX1/CD81	9
GO:0043631	BP	GO:0043631	RNA polyadenylation	9/1966	39/18614	0.018208	0.018208	0.0666331	SSU72/APP/CPSF7/AHCYL1/CSTF3/PNPT1/HSF1/NUDT21/SNRPA	9
GO:0097242	BP	GO:0097242	amyloid-beta clearance	9/1966	39/18614	0.018208	0.018208	0.0666331	CLU/LRP4/RAB11B/C3/LDLR/LRPAP1/APOE/HDAC1/TNF	9
GO:0071241	BP	GO:0071241	cellular response to inorganic substance	35/1966	231/18614	0.0183014	0.0183014	0.0669217	NCSTN/CLDN1/HSPA5/CDKN1B/MT2A/MT1E/MT1M/MT1A/MT1F/MT1G/MT1H/MT1X/FOSB/APP/SLC40A1/TSPO/TUBA1A/CALR/CDH1/JUNB/MT3/TFAP2A/BAD/TIGAR/HNRNPD/MAP1LC3A/CLIC4/AIFM1/PRNP/HSF1/SOD1/PPIF/B2M/ITPKC/JUN	35
GO:0021543	BP	GO:0021543	pallium development	29/1966	184/18614	0.0183236	0.0183236	0.0669497	NPY/NTRK2/MDK/TSKU/EMX2/NKX2-1/ADGRG1/HIF1A/BTG2/CDH2/LEF1/CDK6/ZIC1/TACC1/XAB2/TUBA1A/MBOAT7/BAD/PEX5/SUN1/PLXNA3/RTN4/RHOA/HDAC1/PTEN/AKIRIN2/SLC2A1/RAN/SLC38A2	29
GO:0032986	BP	GO:0032986	protein-DNA complex disassembly	6/1966	21/18614	0.0185144	0.0185144	0.0674331	SMARCE1/SMARCC1/SMARCD3/RPL23/SET/MYC	6
GO:0051220	BP	GO:0051220	cytoplasmic sequestering of protein	6/1966	21/18614	0.0185144	0.0185144	0.0674331	DBN1/NFKBIA/TMSB4X/GET4/PSMD10/FLNA	6
GO:0060546	BP	GO:0060546	negative regulation of necroptotic process	6/1966	21/18614	0.0185144	0.0185144	0.0674331	PELI1/YBX3/ARHGEF2/BIRC3/BIRC2/CAV1	6
GO:0090189	BP	GO:0090189	regulation of branching involved in ureteric bud morphogenesis	6/1966	21/18614	0.0185144	0.0185144	0.0674331	PAX8/PAX2/LHX1/SOX9/TACSTD2/VEGFA	6
GO:0001654	BP	GO:0001654	eye development	54/1966	385/18614	0.0185544	0.0185544	0.0675254	KDM5B/EFEMP1/MEIS1/SLC4A5/SPRY1/TENM3/NTRK2/PBX3/TSKU/GATA3/VIM/VSTM4/PAX2/CDKN1B/SMOC1/MEIS2/MAF/LHX1/JAG1/HIF1A/CRYAB/SOX9/PKNOX1/GNB1/SKIL/LRP5/FAT1/NKD1/KLF4/STAT3/TFAP2A/FZD4/WNT7A/WT1/THY1/PXDN/RING1/IFT172/HDAC1/AQP5/EPHA2/SMARCD3/HIPK1/CLIC4/RARG/MFAP2/C12orf57/HDAC2/IMPDH2/TMOD1/CITED2/RCN1/JUN/VEGFA	54
GO:0003073	BP	GO:0003073	regulation of systemic arterial blood pressure	17/1966	94/18614	0.0186879	0.0186879	0.0679039	SLC4A5/OXTR/PDE4D/IER3/AR/EMP2/EDN3/ATP6AP2/TPM1/MECP2/WNK1/NR2F2/RHOA/EDN2/SOD2/CYBA/TNF	17
GO:0006140	BP	GO:0006140	regulation of nucleotide metabolic process	17/1966	94/18614	0.0186879	0.0186879	0.0679039	ENO1/SLC4A4/IER3/DDIT4/NUPR1/APP/HIF1A/PDK4/TSPO/NCOR1/STAT3/TMSB4X/ARL2/TP53/TIGAR/MLST8/FIS1	17
GO:0045582	BP	GO:0045582	positive regulation of T cell differentiation	20/1966	116/18614	0.0187964	0.0187964	0.0681905	SOX4/MDK/GATA3/CD27/SMARCE1/HLA-DRB1/EGR3/LEF1/CD74/HLA-DRA/BAD/NFKBIZ/LGALS9/SMARCC1/RHOA/SMARCD3/NKAP/ANXA1/ACTB/NFKBID	20
GO:0048640	BP	GO:0048640	negative regulation of developmental growth	20/1966	116/18614	0.0187964	0.0187964	0.0681905	MAP2/CDKN1A/CGA/CDKN1B/SEMA6A/GDF15/SEMA4B/NKD1/ARHGAP4/CDH1/JARID2/MT3/BCL11A/PLXNA3/RTN4/SEMA3C/PTEN/SEMA3B/VGLL4/CITED2	20
GO:0045598	BP	GO:0045598	regulation of fat cell differentiation	24/1966	146/18614	0.0188146	0.0188146	0.068203	CCDC85B/GATA3/ADIRF/LMO3/JAG1/AAMDC/ZFP36L2/CCDC3/LRP5/YAP1/WIF1/CREBL2/FERMT2/PIM1/SIRT2/RARRES2/INSIG1/ZFP36/KLF5/FRZB/SOD2/CEBPB/ZC3H12A/TNF	24
GO:0001913	BP	GO:0001913	T cell mediated cytotoxicity	12/1966	59/18614	0.0189	0.0189	0.0682974	AGER/CTSC/EMP2/HLA-DRB1/HLA-B/HPRT1/RAB27A/CTSH/HLA-DRA/HLA-F/HLA-C/B2M	12
GO:0006611	BP	GO:0006611	protein export from nucleus	12/1966	59/18614	0.0189	0.0189	0.0682974	SP100/EMD/IFI27/XPO1/CALR/DUSP16/AHCYL1/PARK7/EGR2/TXN/RAN/SFN	12
GO:0008347	BP	GO:0008347	glial cell migration	12/1966	59/18614	0.0189	0.0189	0.0682974	EPHA4/MMP14/CX3CL1/ADGRG1/TSPO/CD9/MBOAT7/SUN1/RRAS/RTN4/CSF1/CCL2	12
GO:0031102	BP	GO:0031102	neuron projection regeneration	12/1966	59/18614	0.0189	0.0189	0.0682974	EPHA4/GRN/KLK8/PTN/PTPRF/TSPO/CTNNA1/KLF4/FOLR1/THY1/FLNA/JUN	12
GO:0030048	BP	GO:0030048	actin filament-based movement	22/1966	131/18614	0.0189486	0.0189486	0.0683016	PDE4D/DSP/EMP2/DSC2/TPM1/AKAP9/PKP2/PARVA/JUP/BIN1/MYH14/WASF2/MYO6/KCNE3/GSN/CAV1/MYL6/FLNA/ATP1A1/MYH9/ACTN4/TNNC1	22
GO:0098732	BP	GO:0098732	macromolecule deacylation	22/1966	131/18614	0.0189486	0.0189486	0.0683016	HOPX/NNMT/MBIP/SFPQ/PPT1/C6orf89/NOTUM/CTBP1/TP53/HDAC9/ABHD12/HDAC1/SIRT2/FNTA/LYPLA1/HDAC7/HDAC2/FLNA/MORF4L1/MORF4L2/CHD4/VEGFA	22
GO:2000243	BP	GO:2000243	positive regulation of reproductive process	16/1966	87/18614	0.0190409	0.0190409	0.0683016	OXTR/AR/SOX9/ZP3/DEFB1/MSX1/PLAT/WT1/MAPK15/RAD51AP1/SIRT2/HDAC2/C1QBP/CITED2/CIB1/VEGFA	16
GO:0048384	BP	GO:0048384	retinoic acid receptor signaling pathway	8/1966	33/18614	0.0190417	0.0190417	0.0683016	RXRG/PRAME/CALR/NR1H2/KLF2/RARG/PML/ACTN4	8
GO:0050858	BP	GO:0050858	negative regulation of antigen receptor-mediated signaling pathway	8/1966	33/18614	0.0190417	0.0190417	0.0683016	EZR/GBP1/CBLB/THY1/PTPN6/LGALS3/PRNP/DGKZ	8
GO:0051497	BP	GO:0051497	negative regulation of stress fiber assembly	8/1966	33/18614	0.0190417	0.0190417	0.0683016	MET/DLC1/CGNL1/INPP5K/RHPN2/WASF2/TACSTD2/PFN1	8
GO:1902992	BP	GO:1902992	negative regulation of amyloid precursor protein catabolic process	8/1966	33/18614	0.0190417	0.0190417	0.0683016	CLU/NTRK2/RTN3/BIN1/RTN4/APOE/TMED10/PRNP	8
GO:1903715	BP	GO:1903715	regulation of aerobic respiration	8/1966	33/18614	0.0190417	0.0190417	0.0683016	NUPR1/HIF1A/ARL2/RHOA/PARK7/COX7A2L/PPIF/TNF	8
GO:1905476	BP	GO:1905476	negative regulation of protein localization to membrane	8/1966	33/18614	0.0190417	0.0190417	0.0683016	INPP5K/RHOQ/GBP1/HECTD1/GDI1/ITGB1BP1/LYPLA1/TMEM59	8
GO:0002285	BP	GO:0002285	lymphocyte activation involved in immune response	32/1966	208/18614	0.0190494	0.0190494	0.0683016	HLA-DMB/RNF8/MDK/GATA3/LAMP1/TMEM98/HLA-DRB1/LEF1/RAB27A/ICAM1/LGALS1/STAT3/JUNB/CD74/HLA-DRA/MAD2L2/NFKBIZ/TP53/LGALS9/HLA-F/VAMP7/PHF14/ITFG2/LGALS3/MSH6/STAT6/ANXA1/HSPD1/ST3GAL1/CD81/ZC3H12A/NFKBID	32
GO:0031100	BP	GO:0031100	animal organ regeneration	13/1966	66/18614	0.0192637	0.0192637	0.0686209	CLDN1/CCND1/NNMT/TGFBR3/CDK1/RPS15/FPGS/PRPS2/LPIN1/PNPT1/CEBPB/TYMS/TNF	13
GO:2000142	BP	GO:2000142	regulation of DNA-templated transcription initiation	15/1966	80/18614	0.0192807	0.0192807	0.0686209	NFKBIA/MED21/CTNNBIP1/TP53/TAF12/MED29/TAF10/MED13/MED30/TAF11/MED10/MED28/CDK4/ZNHIT1/JUN	15
GO:0001783	BP	GO:0001783	B cell apoptotic process	7/1966	27/18614	0.0193023	0.0193023	0.0686209	IRS2/ORMDL3/CD74/NFKBIZ/PKN1/NOC2L/MIF	7
GO:0006972	BP	GO:0006972	hyperosmotic response	7/1966	27/18614	0.0193023	0.0193023	0.0686209	CLDN1/YBX3/ERRFI1/ARHGEF2/PKN1/SLC2A1/EFHD1	7
GO:0009081	BP	GO:0009081	branched-chain amino acid metabolic process	7/1966	27/18614	0.0193023	0.0193023	0.0686209	ACAT1/HIBCH/PCCA/DLD/BCKDHA/HSD17B10/BCAT1	7
GO:0032682	BP	GO:0032682	negative regulation of chemokine production	7/1966	27/18614	0.0193023	0.0193023	0.0686209	ARG2/OAS1/KLF4/LGALS9/OAS3/GSTP1/EPHA2	7
GO:0036296	BP	GO:0036296	response to increased oxygen levels	7/1966	27/18614	0.0193023	0.0193023	0.0686209	CAT/COL1A1/CCDC115/ATP6V1G1/CAV1/SOD2/HDAC2	7
GO:0046949	BP	GO:0046949	fatty-acyl-CoA biosynthetic process	7/1966	27/18614	0.0193023	0.0193023	0.0686209	ACSL4/SLC27A2/ACAT1/ELOVL5/PPT1/ELOVL1/SLC25A1	7
GO:0048207	BP	GO:0048207	vesicle targeting, rough ER to cis-Golgi	7/1966	27/18614	0.0193023	0.0193023	0.0686209	TRAPPC3/MAPK15/PEF1/PREB/TMED10/TRAPPC2L/PDCD6	7
GO:0048208	BP	GO:0048208	COPII vesicle coating	7/1966	27/18614	0.0193023	0.0193023	0.0686209	TRAPPC3/MAPK15/PEF1/PREB/TMED10/TRAPPC2L/PDCD6	7
GO:0070861	BP	GO:0070861	regulation of protein exit from endoplasmic reticulum	7/1966	27/18614	0.0193023	0.0193023	0.0686209	UBE2J1/UBAC2/OS9/INSIG1/BCAP31/SVIP/CD81	7
GO:0043462	BP	GO:0043462	regulation of ATP-dependent activity	14/1966	73/18614	0.0193707	0.0193707	0.0687579	ATP1B1/IFIT1/TPM1/TP53/VMA21/GABARAPL2/MSH6/TPM2/OXA1L/PAM16/PPIF/PFN1/C4orf3/TNNC1	14
GO:0050766	BP	GO:0050766	positive regulation of phagocytosis	14/1966	73/18614	0.0193707	0.0193707	0.0687579	LMAN2/SFTPD/C2/CAMK1D/APOA1/C3/LYAR/RAB27A/CALR/ANO6/SOD1/CYBA/CCL2/TNF	14
GO:0016574	BP	GO:0016574	histone ubiquitination	10/1966	46/18614	0.0198176	0.0198176	0.0701281	RNF8/BRCC3/USP22/UBE2E1/RING1/PARK7/DDB1/PCGF5/WAC/UBE2A	10
GO:0030517	BP	GO:0030517	negative regulation of axon extension	10/1966	46/18614	0.0198176	0.0198176	0.0701281	MAP2/SEMA6A/SEMA4B/ARHGAP4/CDH1/MT3/PLXNA3/RTN4/SEMA3C/SEMA3B	10
GO:0044788	BP	GO:0044788	modulation by host of viral process	10/1966	46/18614	0.0198176	0.0198176	0.0701281	IFI27/ZDHHC9/PPIB/FMR1/CFL1/APOE/PSMC3/CDC42/ROCK2/ZC3H12A	10
GO:0070266	BP	GO:0070266	necroptotic process	10/1966	46/18614	0.0198176	0.0198176	0.0701281	PELI1/YBX3/TP53/ARHGEF2/BIRC3/BIRC2/AIFM1/CAV1/PPIF/TNF	10
GO:0050806	BP	GO:0050806	positive regulation of synaptic transmission	27/1966	170/18614	0.0202908	0.0202908	0.0717475	NCSTN/EPHA4/OXTR/FAM107A/IGSF11/AGER/NTRK2/APP/CLSTN1/PTN/LRRTM1/FLOT1/NSG1/PRKAR1B/GLUL/FMR1/MECP2/APOE/SERPINE2/RIMS2/PLK2/PRNP/ARC/CA2/NMU/CCL2/TNF	27
GO:0045667	BP	GO:0045667	regulation of osteoblast differentiation	24/1966	147/18614	0.0203068	0.0203068	0.0717491	IGFBP5/CHRD/NPNT/CITED1/IFITM1/SMOC1/JAG1/SOX9/DDX5/IL6ST/CTNNBIP1/CDK6/LRP5/CRIM1/TOB1/YAP1/FERMT2/ID3/SMAD1/AREG/HDAC7/CTHRC1/CEBPB/TNF	24
GO:0009308	BP	GO:0009308	amine metabolic process	20/1966	117/18614	0.0204937	0.0204937	0.072354	EPAS1/NPY/SAT1/NNMT/GATA3/SLC7A7/SMOX/HPRT1/SRM/MAOB/MECP2/SAT2/NAAA/NPR1/PARK7/SLC44A1/SMS/VPS35/NR4A2/COMT	20
GO:0043010	BP	GO:0043010	camera-type eye development	48/1966	338/18614	0.0206436	0.0206436	0.0728115	KDM5B/EFEMP1/MEIS1/SLC4A5/SPRY1/TENM3/NTRK2/TSKU/GATA3/VIM/VSTM4/PAX2/CDKN1B/MAF/LHX1/JAG1/HIF1A/CRYAB/SOX9/PKNOX1/GNB1/SKIL/LRP5/FAT1/KLF4/STAT3/TFAP2A/FZD4/WNT7A/WT1/THY1/RING1/IFT172/HDAC1/AQP5/EPHA2/SMARCD3/HIPK1/CLIC4/RARG/C12orf57/HDAC2/IMPDH2/TMOD1/CITED2/RCN1/JUN/VEGFA	48
GO:0003018	BP	GO:0003018	vascular process in circulatory system	39/1966	265/18614	0.0206549	0.0206549	0.0728115	HTR2B/OXTR/SLC6A20/SOD3/SLC4A4/AGER/FABP5/VSTM4/SCNN1B/SCPEP1/EDN3/CTNNBIP1/SLC7A8/OCLN/PTP4A3/EXT2/FERMT2/SLC29A1/GCLM/SLC8A1/KLF2/NPR1/RHOA/APOE/ITGB1BP1/EDN2/ATG5/SLC44A1/CAV1/PLEC/SOD2/ROCK2/SLC2A1/SOD1/GPX1/NTS/SLC38A2/TNF/VEGFA	39
GO:0001818	BP	GO:0001818	negative regulation of cytokine production	52/1966	371/18614	0.0207935	0.0207935	0.0732443	FN1/AGER/EZR/TSKU/GATA3/CX3CL1/CDH3/BST2/SFTPD/HLA-DRB1/THBS1/CARD16/APOA1/LEF1/BANF1/ARG2/OAS1/TSPO/NMI/GATA6/KLF4/CPTP/GBP1/TMSB4X/ERRFI1/CD24/LGALS9/HDAC9/OAS3/HLA-F/GSTP1/PTPN6/KLF2/HSP90AB1/EPHA2/NMB/ATG5/ZFP36/PRNP/HDAC7/FOXJ1/ANXA4/LAPTM4B/ANXA1/TNFAIP3/C1QBP/RGCC/RAC1/TUSC2/PML/ZC3H12A/TNF	52
GO:0032210	BP	GO:0032210	regulation of telomere maintenance via telomerase	11/1966	53/18614	0.020845	0.020845	0.0732562	CCT6A/DKC1/EXOSC10/MAPK15/ATM/CCT5/CCT4/HNRNPC/CCT2/CCT7/TCP1	11
GO:0035065	BP	GO:0035065	regulation of histone acetylation	11/1966	53/18614	0.020845	0.020845	0.0732562	GATA3/LIF/CTBP1/AUTS2/NOC2L/PARK7/NFYC/ATG5/DEK/MUC1/SET	11
GO:1905710	BP	GO:1905710	positive regulation of membrane permeability	11/1966	53/18614	0.020845	0.020845	0.0732562	IER3/EYA2/HEBP2/MT3/TMEM14A/TP53/BID/SLC25A5/PPIF/CHCHD10/SLC25A6	11
GO:0050770	BP	GO:0050770	regulation of axonogenesis	25/1966	155/18614	0.0208605	0.0208605	0.0732562	MAP2/FN1/EPHA4/KIF13B/NTRK2/LRP4/SEMA6A/CDH2/SKIL/EFNA1/SEMA4B/ARHGAP4/CDH1/MT3/PLXNA3/WNT7A/THY1/RTN4/GDI1/SEMA3C/PTEN/GOLGA4/SEMA3B/CHODL/VEGFA	25
GO:0050672	BP	GO:0050672	negative regulation of lymphocyte proliferation	16/1966	88/18614	0.0210636	0.0210636	0.0738557	PELI1/SDC4/SFTPD/PRKAR1A/HLA-DRB1/ARG2/TNFRSF14/DLG5/LGALS9/CBLB/PTPN6/PKN1/ATM/PRNP/FOXJ1/CEBPB	16
GO:0002903	BP	GO:0002903	negative regulation of B cell apoptotic process	5/1966	16/18614	0.0211114	0.0211114	0.0738557	IRS2/ORMDL3/CD74/NOC2L/MIF	5
GO:0060911	BP	GO:0060911	cardiac cell fate commitment	5/1966	16/18614	0.0211114	0.0211114	0.0738557	TBX18/MESP1/ITGB1/WT1/SOX17	5
GO:0061684	BP	GO:0061684	chaperone-mediated autophagy	5/1966	16/18614	0.0211114	0.0211114	0.0738557	CLU/CTSA/LAMP2/STUB1/ATG5	5
GO:0070071	BP	GO:0070071	proton-transporting two-sector ATPase complex assembly	5/1966	16/18614	0.0211114	0.0211114	0.0738557	ATP6V1B1/CCDC115/VMA21/TMEM70/OXA1L	5
GO:0043433	BP	GO:0043433	negative regulation of DNA-binding transcription factor activity	30/1966	194/18614	0.0212166	0.0212166	0.0741673	PELI1/SP100/IRAK1/CAT/NUPR1/NFKBIA/TRIB1/CTNNBIP1/PHB2/KLF4/TMSB4X/MAD2L2/COMMD7/CDKN2A/CEBPG/PIM1/ID3/HES6/PARP10/PSMD10/UFL1/MED13/TAX1BP1/PRNP/FOXJ1/ANXA4/HDAC2/TNFAIP3/FLNA/ZC3H12A	30
GO:0009309	BP	GO:0009309	amine biosynthetic process	9/1966	40/18614	0.0213561	0.0213561	0.0744854	SAT1/NNMT/GATA3/SMOX/SRM/PARK7/SMS/VPS35/NR4A2	9
GO:0010762	BP	GO:0010762	regulation of fibroblast migration	9/1966	40/18614	0.0213561	0.0213561	0.0744854	SDC4/THBS1/ARHGAP4/ITGB1/RCC2/SLC8A1/ITGB1BP1/APPL1/RAC1	9
GO:1903115	BP	GO:1903115	regulation of actin filament-based movement	9/1966	40/18614	0.0213561	0.0213561	0.0744854	PDE4D/DSP/DSC2/AKAP9/PKP2/JUP/BIN1/CAV1/TNNC1	9
GO:0002011	BP	GO:0002011	morphogenesis of an epithelial sheet	12/1966	60/18614	0.0214248	0.0214248	0.074504	DDR1/JAG1/FERMT1/ITGB1/DVL1/CD44/WNT7A/FERMT2/RHOC/RHOA/PTEN/FLNA	12
GO:0060350	BP	GO:0060350	endochondral bone morphogenesis	12/1966	60/18614	0.0214248	0.0214248	0.074504	DLX5/SERPINH1/TSKU/MMP14/COL1A1/SOX9/FGF18/NAB2/POR/EXT2/ALPL/RARG	12
GO:0071709	BP	GO:0071709	membrane assembly	12/1966	60/18614	0.0214248	0.0214248	0.074504	S100A10/LRP4/EMP2/CDH2/RCC1/BANF1/FLOT1/CHMP4B/PTEN/SIRT2/CAV1/DMKN	12
GO:0120193	BP	GO:0120193	tight junction organization	15/1966	81/18614	0.0214261	0.0214261	0.074504	CLDN1/CLDN16/CLDN3/CLDN4/ACTG1/CLDN7/OCLN/MARVELD2/ARL2/MPP7/PDCD6IP/EPHA2/PLEC/ROCK2/TNF	15
GO:0034605	BP	GO:0034605	cellular response to heat	13/1966	67/18614	0.0216631	0.0216631	0.0752715	IRAK1/THBS1/ANO1/CHORDC1/STUB1/ATM/HSP90AB1/CXCL10/HSF1/DNAJC2/HDAC2/PDCD6/HTRA2	13
GO:0045927	BP	GO:0045927	positive regulation of growth	38/1966	258/18614	0.0218648	0.0218648	0.0759149	S100A9/ITSN2/FN1/HOPX/EZR/YBX3/MMP14/AGR2/PPIB/GATA6/ZP3/YAP1/ADAM10/TGFBR3/PEX5/SLC44A4/WT1/PIM1/CDK1/RHOA/GDI1/ZPR1/PSMD10/RIMS2/AGRN/CDC42/EXOSC4/DDX49/SDCBP/GOLGA4/CSF1/MLST8/CYBA/IGF2/CIB1/ERBB4/SFN/VEGFA	38
GO:0002158	BP	GO:0002158	osteoclast proliferation	4/1966	11/18614	0.0222703	0.0222703	0.0760619	JUNB/NMB/TNFAIP3/CSF1	4
GO:0007406	BP	GO:0007406	negative regulation of neuroblast proliferation	4/1966	11/18614	0.0222703	0.0222703	0.0760619	BTG2/PTN/CTNNA1/TP53	4
GO:0010998	BP	GO:0010998	regulation of translational initiation by eIF2 alpha phosphorylation	4/1966	11/18614	0.0222703	0.0222703	0.0760619	EIF2AK2/PPP1R15B/DNAJC3/EIF2AK1	4
GO:0031943	BP	GO:0031943	regulation of glucocorticoid metabolic process	4/1966	11/18614	0.0222703	0.0222703	0.0760619	NR3C1/STUB1/DKK3/ATP1A1	4
GO:0033625	BP	GO:0033625	positive regulation of integrin activation	4/1966	11/18614	0.0222703	0.0222703	0.0760619	SKAP1/FERMT1/FERMT2/RAP1B	4
GO:0033860	BP	GO:0033860	regulation of NAD(P)H oxidase activity	4/1966	11/18614	0.0222703	0.0222703	0.0760619	GNAI3/GNAI2/PARK7/CYBA	4
GO:0034115	BP	GO:0034115	negative regulation of heterotypic cell-cell adhesion	4/1966	11/18614	0.0222703	0.0222703	0.0760619	APOA1/KLF4/WNK1/MYADM	4
GO:0039530	BP	GO:0039530	MDA-5 signaling pathway	4/1966	11/18614	0.0222703	0.0222703	0.0760619	DDX60/IFIH1/OAS3/C1QBP	4
GO:0042276	BP	GO:0042276	error-prone translesion synthesis	4/1966	11/18614	0.0222703	0.0222703	0.0760619	MAD2L2/POLD2/USP1/REV3L	4
GO:0042989	BP	GO:0042989	sequestering of actin monomers	4/1966	11/18614	0.0222703	0.0222703	0.0760619	TMSB4X/GSN/TWF1/TMSB10	4
GO:0043320	BP	GO:0043320	natural killer cell degranulation	4/1966	11/18614	0.0222703	0.0222703	0.0760619	LAMP1/RAB27A/HLA-F/VAMP7	4
GO:0045472	BP	GO:0045472	response to ether	4/1966	11/18614	0.0222703	0.0222703	0.0760619	HNRNPD/LARP1/CDK4/ZC3H12A	4
GO:0060767	BP	GO:0060767	epithelial cell proliferation involved in prostate gland development	4/1966	11/18614	0.0222703	0.0222703	0.0760619	AR/CDKN1B/SOX9/WDR77	4
GO:0070587	BP	GO:0070587	regulation of cell-cell adhesion involved in gastrulation	4/1966	11/18614	0.0222703	0.0222703	0.0760619	APOA1/KLF4/WNK1/MYADM	4
GO:0070934	BP	GO:0070934	CRD-mediated mRNA stabilization	4/1966	11/18614	0.0222703	0.0222703	0.0760619	YBX1/SYNCRIP/CSDE1/HNRNPD	4
GO:0071044	BP	GO:0071044	histone mRNA catabolic process	4/1966	11/18614	0.0222703	0.0222703	0.0760619	EXOSC10/ATM/EXOSC4/SSB	4
GO:0098974	BP	GO:0098974	postsynaptic actin cytoskeleton organization	4/1966	11/18614	0.0222703	0.0222703	0.0760619	EZR/ACTG1/WASF2/ACTB	4
GO:1900363	BP	GO:1900363	regulation of mRNA polyadenylation	4/1966	11/18614	0.0222703	0.0222703	0.0760619	CPSF7/HSF1/NUDT21/SNRPA	4
GO:1901844	BP	GO:1901844	regulation of cell communication by electrical coupling involved in cardiac conduction	4/1966	11/18614	0.0222703	0.0222703	0.0760619	PDE4D/CALM2/CALM1/CAV1	4
GO:1901856	BP	GO:1901856	negative regulation of cellular respiration	4/1966	11/18614	0.0222703	0.0222703	0.0760619	RHOA/TRAP1/PPIF/TNF	4
GO:1903897	BP	GO:1903897	regulation of PERK-mediated unfolded protein response	4/1966	11/18614	0.0222703	0.0222703	0.0760619	HSPA5/PPP1R15A/AGR2/PPP1R15B	4
GO:1990440	BP	GO:1990440	positive regulation of transcription from RNA polymerase II promoter in response to endoplasmic reticulum stress	4/1966	11/18614	0.0222703	0.0222703	0.0760619	ATF6B/HSPA5/TP53/CEBPB	4
GO:0000723	BP	GO:0000723	telomere maintenance	25/1966	156/18614	0.0224317	0.0224317	0.0765564	SP100/CCT6A/DKC1/PTGES3/RPA3/MAD2L2/EXOSC10/MAPK15/HNRNPD/ATM/HSP90AB1/CCT5/GNL3/RPA2/TERF2IP/CCT4/NABP2/RAD50/HNRNPC/CCT2/HNRNPA2B1/PML/CCT7/TCP1/MYC	25
GO:0032091	BP	GO:0032091	negative regulation of protein binding	17/1966	96/18614	0.0226427	0.0226427	0.0769958	MAP2/CDKN1A/IFIT1/CARD16/PTPRF/CTNNBIP1/SLPI/DVL1/LRPAP1/ADAM15/STUB1/ITGB1BP1/PARK7/IFIT2/CAV1/ACTB/B2M	17
GO:0016242	BP	GO:0016242	negative regulation of macroautophagy	8/1966	34/18614	0.0226607	0.0226607	0.0769958	QSOX1/NUPR1/NRBP2/CHMP4B/TP53/TIGAR/TMEM39A/SEC22B	8
GO:0033238	BP	GO:0033238	regulation of amine metabolic process	8/1966	34/18614	0.0226607	0.0226607	0.0769958	NPY/NNMT/SLC7A7/HPRT1/MAOB/PARK7/VPS35/NR4A2	8
GO:0048199	BP	GO:0048199	vesicle targeting, to, from or within Golgi	8/1966	34/18614	0.0226607	0.0226607	0.0769958	TMED9/TRAPPC3/MAPK15/PEF1/PREB/TMED10/TRAPPC2L/PDCD6	8
GO:0060074	BP	GO:0060074	synapse maturation	8/1966	34/18614	0.0226607	0.0226607	0.0769958	SYBU/CLSTN1/SEZ6L2/PTEN/YWHAZ/CDC20/VPS35/PFN1	8
GO:0086004	BP	GO:0086004	regulation of cardiac muscle cell contraction	8/1966	34/18614	0.0226607	0.0226607	0.0769958	PDE4D/DSP/DSC2/AKAP9/PKP2/JUP/BIN1/CAV1	8
GO:0030521	BP	GO:0030521	androgen receptor signaling pathway	10/1966	47/18614	0.0228636	0.0228636	0.0775707	AR/SCGB2A1/DDX5/NCOR1/FKBP4/PKN1/RHOA/HDAC1/DDX17/PARK7	10
GO:0045646	BP	GO:0045646	regulation of erythrocyte differentiation	10/1966	47/18614	0.0228636	0.0228636	0.0775707	ISG15/HIF1A/STAT1/CDK6/STAT3/PRMT1/HMGB2/ZFP36/SMAP1/B2M	10
GO:0140053	BP	GO:0140053	mitochondrial gene expression	26/1966	164/18614	0.0228961	0.0228961	0.0776238	AURKAIP1/MRPL20/MRPL51/MRPL45/MRPL13/MRPS24/MRPL34/MRPS15/MRPL16/MRPL52/MRPS12/MRPS34/MTIF2/MRPL40/MRPS35/MRPL42/PNPT1/MRPL17/MRPL18/MRPS16/C1QBP/MRPL19/MRPL36/CHCHD10/HSD17B10/MRPL21	26
GO:0010959	BP	GO:0010959	regulation of metal ion transport	58/1966	423/18614	0.0229893	0.0229893	0.0778825	ATP1B1/PDE4D/ADCYAP1R1/DMD/SARAF/TESC/PRSS8/CX3CL1/INPP5K/EDN3/FXYD3/FXYD5/FHL1/P2RY6/TSPO/FKBP1A/RRAD/GSTM2/PACSIN3/AKAP9/AHNAK/CALM2/CRACR2B/HOMER1/CALM1/PKP2/ITGB1/FMR1/SLC30A1/BIN1/WNK1/KLHL24/THY1/GNB2/GNAI2/PTPN6/CD63/SLC8A1/RHOA/AHCYL1/KCNE3/CXCL10/SERPINE2/LGALS3/ATG5/CAV1/PRNP/ANO6/FLNA/CYBA/CCL2/PML/YWHAH/ATP1A1/C4orf3/B2M/ACTN4/VDAC1	58
GO:0002573	BP	GO:0002573	myeloid leukocyte differentiation	34/1966	227/18614	0.023131	0.023131	0.0780609	GAB2/GATA3/TESC/MT1G/APP/HLA-DRB1/TRIB1/IFI16/LEF1/CTNNBIP1/CDK6/UBD/LIF/LTBR/JUNB/CD74/NEDD9/ITGB8/NR3C1/EIF2AK1/EPHA2/TCTA/NKAP/CDC42/HSF1/CSF1/CEBPB/MYH9/CD81/CITED2/TNF/MYC/JUN/VEGFA	34
GO:2000060	BP	GO:2000060	positive regulation of ubiquitin-dependent protein catabolic process	19/1966	111/18614	0.0231803	0.0231803	0.0780609	RNF144B/CLU/TRIB1/USP5/DVL1/HECTD1/RNF19B/STUB1/PTEN/SIRT2/PSMD10/MAGEF1/RAD23A/CAV1/ARIH2/BCAP31/CDC20/SUMO2/ZFAND2A	19
GO:0001919	BP	GO:0001919	regulation of receptor recycling	6/1966	22/18614	0.0232384	0.0232384	0.0780609	BVES/OPTN/NSG1/LAMTOR1/LDLR/VAMP3	6
GO:0006907	BP	GO:0006907	pinocytosis	6/1966	22/18614	0.0232384	0.0232384	0.0780609	EHD4/PPT1/NR1H2/CAV1/CDC42/APPL1	6
GO:0009127	BP	GO:0009127	purine nucleoside monophosphate biosynthetic process	6/1966	22/18614	0.0232384	0.0232384	0.0780609	HPRT1/NUDT2/PAICS/PRPS2/DGUOK/IMPDH2	6
GO:0032780	BP	GO:0032780	negative regulation of ATP-dependent activity	6/1966	22/18614	0.0232384	0.0232384	0.0780609	IFIT1/TP53/OXA1L/PAM16/PPIF/C4orf3	6
GO:0032928	BP	GO:0032928	regulation of superoxide anion generation	6/1966	22/18614	0.0232384	0.0232384	0.0780609	GNAI3/GSTP1/GNAI2/AATF/SOD1/CYBA	6
GO:0042026	BP	GO:0042026	protein refolding	6/1966	22/18614	0.0232384	0.0232384	0.0780609	HSPA5/FKBP1A/BAG5/DNAJA2/HSPD1/B2M	6
GO:0046597	BP	GO:0046597	negative regulation of viral entry into host cell	6/1966	22/18614	0.0232384	0.0232384	0.0780609	IFITM1/IFITM3/LY6E/SNX3/IFITM2/GSN	6
GO:0071636	BP	GO:0071636	positive regulation of transforming growth factor beta production	6/1966	22/18614	0.0232384	0.0232384	0.0780609	CX3CL1/ATP6AP2/THBS1/FERMT1/GATA6/LGALS9	6
GO:1900424	BP	GO:1900424	regulation of defense response to bacterium	6/1966	22/18614	0.0232384	0.0232384	0.0780609	GRN/KLK5/KLK7/ARG2/SIRT2/CYBA	6
GO:0032945	BP	GO:0032945	negative regulation of mononuclear cell proliferation	16/1966	89/18614	0.0232453	0.0232453	0.0780609	PELI1/SDC4/SFTPD/PRKAR1A/HLA-DRB1/ARG2/TNFRSF14/DLG5/LGALS9/CBLB/PTPN6/PKN1/ATM/PRNP/FOXJ1/CEBPB	16
GO:0010971	BP	GO:0010971	positive regulation of G2/M transition of mitotic cell cycle	7/1966	28/18614	0.0234536	0.0234536	0.0784744	CCND1/APP/RCC2/MECP2/CDK1/BRD4/CDK4	7
GO:0030325	BP	GO:0030325	adrenal gland development	7/1966	28/18614	0.0234536	0.0234536	0.0784744	MDK/APOA1/TSPO/NR3C1/WT1/DKK3/CITED2	7
GO:0045116	BP	GO:0045116	protein neddylation	7/1966	28/18614	0.0234536	0.0234536	0.0784744	EPAS1/HIF1A/COPS7A/DCUN1D5/COPS6/NEDD8/RPL5	7
GO:0048679	BP	GO:0048679	regulation of axon regeneration	7/1966	28/18614	0.0234536	0.0234536	0.0784744	EPHA4/GRN/KLK8/PTN/PTPRF/KLF4/FLNA	7
GO:1903319	BP	GO:1903319	positive regulation of protein maturation	7/1966	28/18614	0.0234536	0.0234536	0.0784744	ENO1/S100A10/SOX4/MMP14/GSN/LPCAT3/MYH9	7
GO:0002263	BP	GO:0002263	cell activation involved in immune response	43/1966	300/18614	0.0237285	0.0237285	0.0790337	HLA-DMB/RNF8/MDK/GAB2/GATA3/LAMP1/SCNN1B/TMEM98/GRN/APP/HLA-DRB1/PTGDS/LEF1/NMI/RAB27A/ICAM1/LGALS1/STAT3/JUNB/CD74/HLA-DRA/MAD2L2/NFKBIZ/TP53/LGALS9/TICAM1/HLA-F/VAMP7/PHF14/PTPN6/ITFG2/LGALS3/MSH6/STAT6/ANXA1/IFI35/HSPD1/ST3GAL1/CD81/ZC3H12A/TNF/NFKBID/VAMP8	43
GO:0003151	BP	GO:0003151	outflow tract morphogenesis	15/1966	82/18614	0.0237467	0.0237467	0.0790337	EYA1/JAG1/HIF1A/GATA6/NRP2/FOLR1/PARVA/DVL1/TGFBR3/SEMA3C/CDC42/SOX17/CITED2/JUN/VEGFA	15
GO:0061844	BP	GO:0061844	antimicrobial humoral immune response mediated by antimicrobial peptide	15/1966	82/18614	0.0237467	0.0237467	0.0790337	S100A9/GAPDH/KLK5/KLK7/FAM3A/HMGN2/KRT6A/DEFB1/FAU/CXCL10/RPS19/CXCL8/RPL39/CXCL3/CXCL14	15
GO:1901184	BP	GO:1901184	regulation of ERBB signaling pathway	15/1966	82/18614	0.0237467	0.0237467	0.0790337	IFI6/GPRC5A/AGR2/CADM1/PLAUR/ERRFI1/TGFA/CBLB/SHKBP1/RTN4/RALA/AREG/PTPN18/WDR54/BTC	15
GO:0030490	BP	GO:0030490	maturation of SSU-rRNA	11/1966	54/18614	0.023758	0.023758	0.0790337	LSM6/RPS16/RPS8/TSR2/TSR3/GTF2H5/RPS21/RPS19/RPS28/IMP3/IMP4	11
GO:0051452	BP	GO:0051452	intracellular pH reduction	11/1966	54/18614	0.023758	0.023758	0.0790337	GRN/ATP6AP2/ATP6V1B1/PPT1/TMEM106B/CCDC115/ATP6V0B/CLIC4/ATP6V0E2/CA2/ATP6V1F	11
GO:0071385	BP	GO:0071385	cellular response to glucocorticoid stimulus	11/1966	54/18614	0.023758	0.023758	0.0790337	FAM107A/DDIT4/ZFP36L2/ASS1/ERRFI1/PLAT/NR3C1/FBXO32/ZFP36/ANXA1/UBE2L3	11
GO:2000179	BP	GO:2000179	positive regulation of neural precursor cell proliferation	11/1966	54/18614	0.023758	0.023758	0.0790337	MDK/CX3CL1/ADGRG1/LHX1/HIF1A/ITGB1/GNAI2/NAP1L1/SMARCD3/FZD3/VEGFA	11
GO:0051224	BP	GO:0051224	negative regulation of protein transport	22/1966	134/18614	0.0240445	0.0240445	0.0799292	SP100/ERP29/INPP5K/LMAN1/FRMD4A/UBE2J1/FERMT1/UBAC2/RSAD2/SNX3/MIDN/PKIG/OS9/PIM3/GDI1/APOE/ITGB1BP1/PARK7/INSIG1/LYPLA1/SVIP/TXN	22
GO:0010976	BP	GO:0010976	positive regulation of neuron projection development	25/1966	157/18614	0.0240933	0.0240933	0.0799512	S100A9/TENM3/DPYSL3/DBN1/DDR1/NTRK2/HSPA5/MDK/CX3CL1/GRN/CAMK1D/RAP1A/PTN/TMEM106B/SNX3/DVL1/ATF1/STYXL1/PTK7/ENC1/APOE/TWF1/SCARB2/FLNA/VEGFA	25
GO:0072078	BP	GO:0072078	nephron tubule morphogenesis	14/1966	75/18614	0.0241079	0.0241079	0.0799512	PAX8/NPNT/CITED1/EYA1/GATA3/PAX2/LHX1/TMEM59L/SOX9/CTNNBIP1/WT1/TACSTD2/MYC/VEGFA	14
GO:0120192	BP	GO:0120192	tight junction assembly	14/1966	75/18614	0.0241079	0.0241079	0.0799512	CLDN1/CLDN16/CLDN3/CLDN4/ACTG1/CLDN7/OCLN/MARVELD2/ARL2/MPP7/PDCD6IP/EPHA2/ROCK2/TNF	14
GO:0006066	BP	GO:0006066	alcohol metabolic process	51/1966	366/18614	0.0241205	0.0241205	0.0799512	ADCYAP1R1/AKR1B15/ASAH1/CAT/TSKU/TPI1/NUDT4/DHRS7/NPC2/SPTLC2/SCNN1B/INPP5K/APP/APOA1/APOL1/INPP1/OSBPL1A/P2RY6/IDH3G/FDX1/LRP5/IDH2/ALDH3A2/MT3/POR/DHCR24/LDLR/GPD2/MECP2/MBTPS1/APOL2/LIMA1/NAAA/QDPR/EBP/PLPP2/APOE/DPM3/PTEN/LPCAT3/PARK7/NUDT3/INSIG1/SRD5A3/AKR7A2/SPR/DKK3/PNPLA4/SOD1/PCBD1/ITPKC	51
GO:0045668	BP	GO:0045668	negative regulation of osteoblast differentiation	12/1966	61/18614	0.0241909	0.0241909	0.0800117	IGFBP5/CHRD/CITED1/SOX9/CDK6/LRP5/CRIM1/TOB1/ID3/AREG/HDAC7/TNF	12
GO:0046456	BP	GO:0046456	icosanoid biosynthetic process	12/1966	61/18614	0.0241909	0.0241909	0.0800117	FABP5/PTGS1/PTGDS/GGT5/PTGES3/CD74/GGT7/EDN2/CBR1/LTC4S/ANXA1/MIF	12
GO:1904356	BP	GO:1904356	regulation of telomere maintenance via telomere lengthening	12/1966	61/18614	0.0241909	0.0241909	0.0800117	CCT6A/DKC1/EXOSC10/MAPK15/ATM/CCT5/CCT4/HNRNPC/CCT2/HNRNPA2B1/CCT7/TCP1	12
GO:0035914	BP	GO:0035914	skeletal muscle cell differentiation	13/1966	68/18614	0.0242783	0.0242783	0.0801856	EMD/NUPR1/BTG2/MAFF/DDX5/BCL9/DDX17/KLF5/KRAS/EGR2/EGR1/CITED2/NR4A1	13
GO:2000144	BP	GO:2000144	positive regulation of DNA-templated transcription initiation	13/1966	68/18614	0.0242783	0.0242783	0.0801856	NFKBIA/MED21/TP53/TAF12/MED29/TAF10/MED13/MED30/TAF11/MED10/MED28/ZNHIT1/JUN	13
GO:0032886	BP	GO:0032886	regulation of microtubule-based process	37/1966	252/18614	0.0244619	0.0244619	0.0807343	MAP2/FAM107A/MET/CDKN1B/LAMP1/CDK2AP2/CCNL2/AKAP9/XPO1/BORCS5/NEFH/OCLN/CCNL1/DEFB1/CHMP4B/FKBP4/BICD1/ARL2/ARHGEF2/MECP2/CHORDC1/KLHL42/MAPK15/RHOA/PDCD6IP/IGBP1/NUMA1/PLK2/PPP1R35/FBXW5/ROCK2/RNF4/TPX2/RAC1/KIF9/CIB1/SENP6	37
GO:0032611	BP	GO:0032611	interleukin-1 beta production	19/1966	112/18614	0.0252456	0.0252456	0.0831422	AGER/CX3CL1/APP/IFI16/CARD16/APOA1/ARG2/CPTP/STAT3/ERRFI1/LGALS9/GSTP1/HSPB1/TNFAIP3/EGR1/PML/GSDMD/ZC3H12A/TNF	19
GO:0032651	BP	GO:0032651	regulation of interleukin-1 beta production	19/1966	112/18614	0.0252456	0.0252456	0.0831422	AGER/CX3CL1/APP/IFI16/CARD16/APOA1/ARG2/CPTP/STAT3/ERRFI1/LGALS9/GSTP1/HSPB1/TNFAIP3/EGR1/PML/GSDMD/ZC3H12A/TNF	19
GO:1902749	BP	GO:1902749	regulation of cell cycle G2/M phase transition	19/1966	112/18614	0.0252456	0.0252456	0.0831422	IER3/CDKN1A/BRCC3/CCND1/APP/FHL1/CDK6/RCC2/ING4/TP53/MECP2/CDK1/ATM/MIIP/NABP2/RAD50/RAD21/BRD4/CDK4	19
GO:2000106	BP	GO:2000106	regulation of leukocyte apoptotic process	16/1966	90/18614	0.025593	0.025593	0.0842261	CD27/IRS2/ORMDL3/HIF1A/ARG2/EFNA1/CD74/CDKN2A/TP53/LGALS9/NOC2L/LGALS3/ANXA1/ST3GAL1/MIF/TCP1	16
GO:0002819	BP	GO:0002819	regulation of adaptive immune response	31/1966	205/18614	0.0257987	0.0257987	0.0848424	CD55/AGER/GATA3/SKAP1/HLA-DRB1/HLA-B/IL6ST/C3/TNFRSF14/ZP3/JUNB/RSAD2/HLA-DRA/MAD2L2/NFKBIZ/HLA-F/PTPN6/PKN1/AHR/STAT6/FOXJ1/AKIRIN2/ANXA1/HLA-C/TNFAIP3/HSPD1/CD81/ZC3H12A/TNF/B2M/NFKBID	31
GO:0022604	BP	GO:0022604	regulation of cell morphogenesis	36/1966	245/18614	0.0259073	0.0259073	0.0850782	RHOU/ITSN2/FN1/EPHA4/SPARC/DBN1/BVES/EZR/CLDN3/CLDN4/DLC1/PALMD/RHOQ/CAPZB/TPM1/CUX1/MYO10/PARVA/DVL1/BCL11A/CD44/ZMYM4/PLXNA3/CFL1/MYH14/FZD4/FERMT2/RIMS2/ALDOA/ARC/RDX/ANXA1/RAC1/CCL2/MYH9/VEGFA	36
GO:0031098	BP	GO:0031098	stress-activated protein kinase signaling cascade	36/1966	245/18614	0.0259073	0.0259073	0.0850782	EIF2AK2/AGER/TPD52L1/EZR/IRAK1/CD27/MBIP/TRAF4/APP/CRYAB/PRDX1/RNF13/TRIB1/GADD45G/NCOR1/FZD7/LTBR/GADD45A/MAP2K6/DUSP16/LGALS9/WNT7A/PRMT1/GSTP1/MAPK13/RHOA/IGBP1/ZFP36/PPIA/GADD45B/SDCBP/FOXM1/ZC3H12A/TNF/MYC/VEGFA	36
GO:0043583	BP	GO:0043583	ear development	33/1966	221/18614	0.0259505	0.0259505	0.0851239	PAX8/EPHA4/DDR1/TBX18/DLX5/EYA1/TSKU/GATA3/PAX2/CDKN1B/LGR5/MAF/TSHZ1/JAG1/SDC4/SOX9/LRP10/ZIC1/ATP6V1B1/ADAM10/DVL1/TFAP2A/MSX1/SLC44A4/MYO6/PTK7/RPL38/INSIG1/ATG5/FRZB/CTHRC1/SOD1/FZD3	33
GO:0043401	BP	GO:0043401	steroid hormone mediated signaling pathway	22/1966	135/18614	0.0259582	0.0259582	0.0851239	RXRG/AR/SCGB2A1/LMO3/DDX5/PTGES3/PHB2/CALR/NCOR1/YAP1/FKBP4/NR3C1/PKN1/RHOA/HDAC1/DDX17/UFL1/PARK7/PAGR1/LBH/YWHAH/ABHD2	22
GO:0035794	BP	GO:0035794	positive regulation of mitochondrial membrane permeability	10/1966	48/18614	0.0262342	0.0262342	0.0858988	IER3/EYA2/HEBP2/TMEM14A/TP53/BID/SLC25A5/PPIF/CHCHD10/SLC25A6	10
GO:0007492	BP	GO:0007492	endoderm development	15/1966	83/18614	0.0262504	0.0262504	0.0858988	DUSP2/FN1/MMP14/NKX2-1/PAX9/LHX1/GATA6/MESP1/SSBP3/HDAC1/SETD2/ITGAV/ARC/SOX17/BPTF	15
GO:0034340	BP	GO:0034340	response to type I interferon	15/1966	83/18614	0.0262504	0.0262504	0.0858988	ISG15/SP100/IRAK1/IFITM1/IFITM3/IFI27/MX1/STAT1/IFIT1/SAMHD1/OAS1/OAS3/PTPN6/IFITM2/SETD2	15
GO:0051168	BP	GO:0051168	nuclear export	26/1966	166/18614	0.0262728	0.0262728	0.0859109	SP100/EMD/CDKN1B/IFI27/XPO1/CALR/DUSP16/THOC7/MAGOHB/XPOT/RPS15/AHCYL1/PARK7/ENY2/SETD2/ABCE1/EGR2/TXN/SSB/SRSF3/HNRNPA2B1/DDX39A/RAN/FYTTD1/SFN/THOC3	26
GO:0048562	BP	GO:0048562	embryonic organ morphogenesis	42/1966	294/18614	0.0264313	0.0264313	0.086368	EFEMP1/PAX8/HOXD10/HOXD9/TBX18/DLX5/EYA1/GATA3/PAX2/MMP14/LHX1/TSHZ1/HIF1A/SOX9/ZIC1/EFNA1/ATP6V1B1/YAP1/MESP1/FOLR1/DVL1/TFAP2A/MSX1/SLC44A4/MYO6/PTK7/IFT172/TEAD2/RPL38/EPHA2/HIPK1/PPP1R35/INSIG1/SETD2/RARG/SOX17/FRZB/CTHRC1/MFAP2/SOD1/FZD3/CITED2	42
GO:0048048	BP	GO:0048048	embryonic eye morphogenesis	8/1966	35/18614	0.0267377	0.0267377	0.0871252	EFEMP1/PAX2/TFAP2A/IFT172/HIPK1/RARG/MFAP2/CITED2	8
GO:0051443	BP	GO:0051443	positive regulation of ubiquitin-protein transferase activity	8/1966	35/18614	0.0267377	0.0267377	0.0871252	CDKN1B/DCUN1D5/STUB1/RPS2/PTEN/CDC20/UBE2C/UBE2L3	8
GO:0090162	BP	GO:0090162	establishment of epithelial cell polarity	8/1966	35/18614	0.0267377	0.0267377	0.0871252	FRMD4A/FAT1/FERMT1/SIPA1/AMOT/PTK7/RHOA/CDC42	8
GO:0009123	BP	GO:0009123	nucleoside monophosphate metabolic process	14/1966	76/18614	0.0267765	0.0267765	0.0871252	GDA/HPRT1/CMPK2/AK2/NUDT2/TYMP/PAICS/GMPR2/PRPS2/DGUOK/DUT/IMPDH2/TYMS/GUK1	14
GO:0015986	BP	GO:0015986	proton motive force-driven ATP synthesis	14/1966	76/18614	0.0267765	0.0267765	0.0871252	NDUFS5/NDUFA9/NDUFA3/SDHB/SDHA/SDHD/NDUFB4/NDUFC1/NDUFS3/NDUFB11/NDUFAB1/NDUFA13/STOML2/NDUFB2	14
GO:0050810	BP	GO:0050810	regulation of steroid biosynthetic process	14/1966	76/18614	0.0267765	0.0267765	0.0871252	CGA/ASAH1/TSPO/POR/MBTPS1/NR3C1/APOE/LPCAT3/INSIG1/DKK3/SOD1/EGR1/ATP1A1/TNF	14
GO:0010761	BP	GO:0010761	fibroblast migration	11/1966	55/18614	0.0269563	0.0269563	0.0874488	SDC4/THBS1/ARHGAP4/ITGB1/RCC2/SLC8A1/ITGB1BP1/PLEC/APPL1/RAC1/PML	11
GO:0043525	BP	GO:0043525	positive regulation of neuron apoptotic process	11/1966	55/18614	0.0269563	0.0269563	0.0874488	NUPR1/GRN/TFAP2A/TP53/NR3C1/RHOA/ATM/AIFM1/PRNP/SRPK2/TNF	11
GO:0061462	BP	GO:0061462	protein localization to lysosome	11/1966	55/18614	0.0269563	0.0269563	0.0874488	CLU/GNPTG/LMBRD1/LAMTOR4/M6PR/LAMP2/LAMTOR5/RTN4/SCARB2/ROCK2/CD81	11
GO:1900087	BP	GO:1900087	positive regulation of G1/S transition of mitotic cell cycle	11/1966	55/18614	0.0269563	0.0269563	0.0874488	CCND1/CCND2/UBE2E2/LSM10/ADAMTS1/RDX/ANXA1/RRM2/RGCC/CCND3/KMT2E	11
GO:0009314	BP	GO:0009314	response to radiation	61/1966	452/18614	0.0269727	0.0269727	0.0874488	CDKN1A/RNF8/NPY/BRCC3/EYA1/TP53INP1/HSPA5/CAT/CCND1/GATA3/CCND2/CRIP1/MEIS2/TP53I13/CIRBP/APP/HIF1A/CRYAB/IFI16/CARD16/TUBA1A/TSPYL5/YAP1/GADD45A/ITGB1/FBXL17/TP53/MECP2/TIGAR/EEF1D/MAPK13/RAD51AP1/GTF2H5/TIMP1/ATM/NOC2L/USP1/CXCL10/NR2F6/PPP1R1B/MSH6/DDB1/OPN3/PPID/KRAS/NABP2/SOD2/TXN/HSF1/TMEM109/PPP1CB/ANXA1/RHNO1/EGR1/GPX1/CYBA/PML/UBE2A/TNF/MYC/SCARA3	61
GO:0021537	BP	GO:0021537	telencephalon development	39/1966	270/18614	0.0269898	0.0269898	0.0874488	OXTR/NPY/DLX5/NFIB/NTRK2/MDK/TSKU/EMX2/NKX2-1/ADGRG1/LHX1/HIF1A/BTG2/CDH2/HPRT1/LEF1/CDK6/ZIC1/TACC1/XAB2/TUBA1A/MBOAT7/TCTN1/BAD/PEX5/SECISBP2/SUN1/PLXNA3/SLC8A1/RTN4/RHOA/HDAC1/PTEN/AKIRIN2/SLC2A1/C12orf57/RAN/SLC38A2/ERBB4	39
GO:0070830	BP	GO:0070830	bicellular tight junction assembly	13/1966	69/18614	0.0271194	0.0271194	0.0875638	CLDN1/CLDN16/CLDN3/CLDN4/CLDN7/OCLN/MARVELD2/ARL2/MPP7/PDCD6IP/EPHA2/ROCK2/TNF	13
GO:0007409	BP	GO:0007409	axonogenesis	58/1966	427/18614	0.027152	0.027152	0.0875638	MAP2/FN1/EPHA4/BOC/UCHL1/PALLD/DLX5/ANOS1/KIF13B/NFIB/NTRK2/LRP4/TSKU/GATA3/PAX2/NKX2-1/LHX1/EDN3/APP/SEMA6A/CDH2/SKIL/FLOT1/EFNA1/SEMA4B/NEFH/ARHGAP4/NRP2/CDH1/ITGB1/DVL1/MT3/TCTN1/APLP2/PLXNA3/WNT7A/VCL/THY1/RTN4/AUTS2/GDI1/SEMA3C/HSP90AB1/RAB8A/APOE/PTEN/EDN2/TOP2B/EGR2/NR4A2/C12orf57/GOLGA4/SEMA3B/RAC1/CHODL/FZD3/ALCAM/VEGFA	58
GO:0034620	BP	GO:0034620	cellular response to unfolded protein	17/1966	98/18614	0.0272016	0.0272016	0.0875638	EIF2AK2/ATF6B/HSPA5/CCND1/OPTN/PPP1R15A/AGR2/TM7SF3/PPP1R15B/MBTPS1/OS9/CREBZF/STUB1/UFL1/DERL1/HSF1/HSPD1	17
GO:1990266	BP	GO:1990266	neutrophil migration	21/1966	128/18614	0.0272086	0.0272086	0.0875638	S100A9/THBS4/MDK/EMP2/CX3CL1/EDN3/BSG/CAMK1D/PPIB/SAA1/CD74/CXCL10/EDN2/LGALS3/PPIA/CCL20/C1QBP/CXCL8/RAC1/CCL2/CXCL3	21
GO:0022617	BP	GO:0022617	extracellular matrix disassembly	12/1966	62/18614	0.0272101	0.0272101	0.0875638	PBXIP1/DDR1/MMP14/CST3/KLK5/KLK7/MMP7/FLOT1/ADAM10/ADAM15/KIF9/PRSS1	12
GO:0060261	BP	GO:0060261	positive regulation of transcription initiation by RNA polymerase II	12/1966	62/18614	0.0272101	0.0272101	0.0875638	NFKBIA/MED21/TP53/TAF12/MED29/TAF10/MED13/MED30/TAF11/MED10/MED28/ZNHIT1	12
GO:0017014	BP	GO:0017014	protein nitrosylation	5/1966	17/18614	0.0273674	0.0273674	0.0875638	S100A9/DMD/GAPDH/OXR1/TXN	5
GO:0018119	BP	GO:0018119	peptidyl-cysteine S-nitrosylation	5/1966	17/18614	0.0273674	0.0273674	0.0875638	S100A9/DMD/GAPDH/OXR1/TXN	5
GO:0031053	BP	GO:0031053	primary miRNA processing	5/1966	17/18614	0.0273674	0.0273674	0.0875638	DDX5/STAT3/SMAD1/SRSF3/HNRNPA2B1	5
GO:0043129	BP	GO:0043129	surfactant homeostasis	5/1966	17/18614	0.0273674	0.0273674	0.0875638	EPAS1/SFTPD/OAS1/CTSH/VEGFA	5
GO:0060192	BP	GO:0060192	negative regulation of lipase activity	5/1966	17/18614	0.0273674	0.0273674	0.0875638	ANGPTL4/BICD1/POR/HDAC9/ANXA1	5
GO:0061158	BP	GO:0061158	3'-UTR-mediated mRNA destabilization	5/1966	17/18614	0.0273674	0.0273674	0.0875638	ZFP36L2/TARDBP/HNRNPD/ZFP36/ZC3H12A	5
GO:0070206	BP	GO:0070206	protein trimerization	5/1966	17/18614	0.0273674	0.0273674	0.0875638	CD74/PXDN/PNPT1/SIGMAR1/MIF	5
GO:0071360	BP	GO:0071360	cellular response to exogenous dsRNA	5/1966	17/18614	0.0273674	0.0273674	0.0875638	IFIT1/FLOT1/IFIH1/CAV1/PQBP1	5
GO:0090713	BP	GO:0090713	immunological memory process	5/1966	17/18614	0.0273674	0.0273674	0.0875638	HLA-DRB1/TNFRSF14/HLA-DRA/ST3GAL1/CD81	5
GO:1901550	BP	GO:1901550	regulation of endothelial cell development	5/1966	17/18614	0.0273674	0.0273674	0.0875638	TNFRSF1A/VCL/ROCK2/TNF/VEGFA	5
GO:1903140	BP	GO:1903140	regulation of establishment of endothelial barrier	5/1966	17/18614	0.0273674	0.0273674	0.0875638	TNFRSF1A/VCL/ROCK2/TNF/VEGFA	5
GO:2001267	BP	GO:2001267	regulation of cysteine-type endopeptidase activity involved in apoptotic signaling pathway	5/1966	17/18614	0.0273674	0.0273674	0.0875638	PLAUR/LGALS9/GSN/PARK7/HTRA2	5
GO:0007599	BP	GO:0007599	hemostasis	34/1966	230/18614	0.0274859	0.0274859	0.0878207	F3/F5/CSRP1/TFPI/ANXA5/FUNDC2/ENTPD1/SERPINA1/ACTG1/LMAN1/PABPC4/THBS1/IL6ST/GPI/RAB27A/CD9/SAA1/PLAUR/MYL12A/PLAT/VCL/PTPN6/APOE/GNAS/FIBP/SERPINE2/CAV1/PPIA/HSPB1/DGKZ/ANO6/FLNA/ACTB/MYH9	34
GO:0031669	BP	GO:0031669	cellular response to nutrient levels	34/1966	230/18614	0.0274859	0.0274859	0.0878207	EIF2AK2/DAPL1/FAM107A/CDKN1A/HSPA5/COL1A1/MAP1LC3B/IFI16/PDK4/DSC2/FOLR1/RRAGD/GLUL/LAMP2/TP53/PIM1/NUPR2/SESN3/GABARAPL2/ITFG2/MAP1LC3A/AQP3/ATG5/AIFM1/WIPI2/SH3GLB1/TXN2/SLC2A1/PMAIP1/MLST8/COMT/SLC38A2/ZC3H12A/XPR1	34
GO:0006302	BP	GO:0006302	double-strand break repair	43/1966	303/18614	0.0275315	0.0275315	0.0879057	RNF8/BRCC3/EYA1/SMARCE1/MEAF6/SAMHD1/SFPQ/RPA3/MAD2L2/CDCA5/TP53/SMARCC1/RAD51AP1/ATM/PRPF19/HMGB2/RPA2/REV3L/SMARCD3/TERF2IP/MAGEF1/NUDT16L1/RECQL/SETD2/PPP4R3B/MCM6/NABP2/DEK/PARP9/ACTR2/HSF1/REC8/FOXM1/PSMD14/MORF4L1/RAD50/RAD21/PPP4R2/ACTB/PML/MORF4L2/CHD4/CIB1	43
GO:0051092	BP	GO:0051092	positive regulation of NF-kappaB transcription factor activity	25/1966	159/18614	0.0277002	0.0277002	0.088383	S100A9/EIF2AK2/AGER/AR/IRAK1/CLU/CAT/CX3CL1/APP/RIPK4/CARD16/FLOT1/STAT3/ARHGEF2/LGALS9/TICAM1/TRIM38/LAMTOR5/TERF2IP/CAV1/PPIA/NTS/TNF/CIB1/MTDH	25
GO:0007029	BP	GO:0007029	endoplasmic reticulum organization	16/1966	91/18614	0.0281137	0.0281137	0.0891732	EMC10/LMAN1/BAG6/REEP5/GET4/UBL4A/PEX5/RTN3/MAPK15/EMC4/RTN4/ATL3/EMC7/EMC6/LPCAT3/ESYT1	16
GO:0072091	BP	GO:0072091	regulation of stem cell proliferation	16/1966	91/18614	0.0281137	0.0281137	0.0891732	EIF2AK2/CITED1/NFIB/SOX9/FERMT1/YAP1/CDKN2C/TP53/FERMT2/PIM1/HMGB2/AGO3/LTBP3/RARG/SOX17/SFN	16
GO:0072384	BP	GO:0072384	organelle transport along microtubule	16/1966	91/18614	0.0281137	0.0281137	0.0891732	MAP2/UCHL1/SYBU/LAMP1/UBB/HIF1A/TUBA1A/BORCS5/NEFH/BICD1/SUN1/RAB6A/UXT/CDC42/KXD1/RAB1A	16
GO:0009264	BP	GO:0009264	deoxyribonucleotide catabolic process	7/1966	29/18614	0.0281801	0.0281801	0.0891732	GDA/DERA/SAMHD1/TYMP/NTHL1/DUT/DCTPP1	7
GO:0010458	BP	GO:0010458	exit from mitosis	7/1966	29/18614	0.0281801	0.0281801	0.0891732	CDKN1B/PHB2/CHMP4B/CDCA5/SIRT2/RGCC/UBE2C	7
GO:0010955	BP	GO:0010955	negative regulation of protein processing	7/1966	29/18614	0.0281801	0.0281801	0.0891732	TMEM98/GLG1/THBS1/CARD16/PLAT/SERPINE2/PRNP	7
GO:0035751	BP	GO:0035751	regulation of lysosomal lumen pH	7/1966	29/18614	0.0281801	0.0281801	0.0891732	GRN/ATP6AP2/PPT1/TMEM106B/CCDC115/ATP6V0B/ATP6V1F	7
GO:0046386	BP	GO:0046386	deoxyribose phosphate catabolic process	7/1966	29/18614	0.0281801	0.0281801	0.0891732	GDA/DERA/SAMHD1/TYMP/NTHL1/DUT/DCTPP1	7
GO:1900117	BP	GO:1900117	regulation of execution phase of apoptosis	7/1966	29/18614	0.0281801	0.0281801	0.0891732	DLC1/DFFA/TP53/TP53BP2/SIRT2/FZD3/ZC3H12A	7
GO:1902430	BP	GO:1902430	negative regulation of amyloid-beta formation	7/1966	29/18614	0.0281801	0.0281801	0.0891732	CLU/NTRK2/RTN3/BIN1/RTN4/APOE/PRNP	7
GO:1903318	BP	GO:1903318	negative regulation of protein maturation	7/1966	29/18614	0.0281801	0.0281801	0.0891732	TMEM98/GLG1/THBS1/CARD16/PLAT/SERPINE2/PRNP	7
GO:1904385	BP	GO:1904385	cellular response to angiotensin	7/1966	29/18614	0.0281801	0.0281801	0.0891732	AGTRAP/AHCYL1/CAV1/CA2/HSF1/ROCK2/CYBA	7
GO:0031346	BP	GO:0031346	positive regulation of cell projection organization	49/1966	353/18614	0.0282951	0.0282951	0.0894755	S100A9/FN1/EPHA4/TENM3/DPYSL3/DBN1/DDR1/NTRK2/HSPA5/MDK/CX3CL1/GRN/CAMK1D/RAP1A/PTN/SKIL/RHOQ/CUX1/OCLN/TMEM106B/SNX3/DVL1/NEDD9/FMR1/PLXNA3/FZD4/WASF2/ATF1/STYXL1/PTK7/ENC1/AUTS2/GDI1/APOE/RALA/PPP1R35/AGRN/CDC42/TWF1/ACTR2/SCARB2/NCKAP1/GOLGA4/FLNA/RAC1/CHODL/PFN1/BRK1/VEGFA	49
GO:0051091	BP	GO:0051091	positive regulation of DNA-binding transcription factor activity	39/1966	271/18614	0.0284224	0.0284224	0.0898164	S100A9/EIF2AK2/AGER/AR/IRAK1/CLU/CAT/CX3CL1/APP/CAMK1D/RIPK4/CARD16/LRP5/FLOT1/PHB2/STAT3/JUP/ARHGEF2/FZD4/LGALS9/TICAM1/TRIM38/CEBPG/LAMTOR5/TAF12/PTEN/PARK7/TERF2IP/LRP6/CAV1/PPIA/HSF1/RGCC/BUD31/NTS/TNF/CIB1/MTDH/VEGFA	39
GO:0051656	BP	GO:0051656	establishment of organelle localization	60/1966	445/18614	0.0285201	0.0285201	0.0900375	MAP2/UCHL1/SPRY1/TMED9/EZR/XIST/SYBU/GAB2/LAMP1/CDH3/UBB/SDC4/RAB11B/HIF1A/PTGDS/TUBA1A/RAB27A/XPO1/BORCS5/NEFH/STARD3NL/TRAPPC3/CHMP4B/NUDC/ITGB1/BICD1/CDCA5/SUN1/CFL1/LGALS9/AP1M2/VAMP7/MYO6/MAPK15/PEF1/RAB6A/UXT/PREB/RPS15/ATM/PDCD6IP/MAP4/NUMA1/TMED10/TRAPPC2L/CDC42/YWHAZ/ABCE1/SDCBP/KXD1/FAM83D/EML4/PDCD6/BIRC5/RAB1A/RAN/DCTN2/MYH9/ACTN4/VAMP8	60
GO:0046545	BP	GO:0046545	development of primary female sexual characteristics	18/1966	106/18614	0.0285939	0.0285939	0.0900375	CGA/ADCYAP1R1/VGF/HSPA5/MMP14/NUPR1/UBB/CTNNA1/ZP3/A2M/FZD4/NR2F2/WT1/ATM/ADAMTS1/SOD1/CEBPB/VEGFA	18
GO:0008584	BP	GO:0008584	male gonad development	23/1966	144/18614	0.0286448	0.0286448	0.0900375	AR/CCND1/GATA3/YBX3/MMP14/NKX2-1/NUPR1/ADGRG1/UBB/BIK/SOX9/ATN1/CTNNA1/CSDE1/GATA6/WT1/ADAM15/ARID4B/HMGB2/NUDT1/REC8/TNFSF10/CITED2	23
GO:0006109	BP	GO:0006109	regulation of carbohydrate metabolic process	28/1966	183/18614	0.0286733	0.0286733	0.0900375	SLC4A4/IER3/ADCYAP1R1/NNMT/DDIT4/IRS2/NUPR1/INPP5K/APP/HIF1A/TFF3/P2RY6/PDK4/NCOR1/STAT3/MIDN/BAD/ARL2/TP53/PHLDA2/NR3C1/TIGAR/DDB1/PPP4R3B/SCARB2/PMAIP1/MLST8/IGF2	28
GO:0043409	BP	GO:0043409	negative regulation of MAPK cascade	28/1966	183/18614	0.0286733	0.0286733	0.0900375	DUSP2/EPHA4/UCHL1/SPRY1/EZR/LMO3/DUSP6/INPP5K/SEMA6A/EFNA1/LIF/NCOR1/GBP1/ERRFI1/DUSP16/PRMT1/GSTP1/PTPN6/APOE/PTEN/IGBP1/PSMD10/ITGB1BP1/CAV1/PPIA/FOXM1/MYC/TIMP3	28
GO:0016338	BP	GO:0016338	calcium-independent cell-cell adhesion via plasma membrane cell-adhesion molecules	6/1966	23/18614	0.0287073	0.0287073	0.0900375	CLDN1/CLDN16/CLDN3/CLDN4/CX3CL1/CLDN7	6
GO:0046716	BP	GO:0046716	muscle cell cellular homeostasis	6/1966	23/18614	0.0287073	0.0287073	0.0900375	DMD/HIF1A/LAMP2/ALDOA/CAV1/SOD1	6
GO:0071218	BP	GO:0071218	cellular response to misfolded protein	6/1966	23/18614	0.0287073	0.0287073	0.0900375	BAG6/NGLY1/STUB1/DERL1/AKIRIN2/AUP1	6
GO:0072574	BP	GO:0072574	hepatocyte proliferation	6/1966	23/18614	0.0287073	0.0287073	0.0900375	MDK/PTN/TGFA/TNFAIP3/CEBPB/TNF	6
GO:0072575	BP	GO:0072575	epithelial cell proliferation involved in liver morphogenesis	6/1966	23/18614	0.0287073	0.0287073	0.0900375	MDK/PTN/TGFA/TNFAIP3/CEBPB/TNF	6
GO:2000178	BP	GO:2000178	negative regulation of neural precursor cell proliferation	6/1966	23/18614	0.0287073	0.0287073	0.0900375	SPINT1/BTG2/PTN/CTNNA1/TP53/SIRT2	6
GO:0050730	BP	GO:0050730	regulation of peptidyl-tyrosine phosphorylation	37/1966	255/18614	0.028758	0.028758	0.0901351	EPHA4/THBS4/LRP4/GPRC5A/APP/EHD4/IL6ST/TNFRSF14/TNFRSF1A/EFNA1/CRLF1/LIF/SH3BP5/CD74/CD44/ERRFI1/NEDD9/TP53/ARHGEF2/TGFA/CBLB/THY1/PTPN6/CAV1/PRNP/AREG/PARP9/HSF1/BTC/HDAC2/MLST8/IGF2/CD81/TNF/MIF/ERBB4/VEGFA	37
GO:0009167	BP	GO:0009167	purine ribonucleoside monophosphate metabolic process	9/1966	42/18614	0.0287895	0.0287895	0.0901726	GDA/HPRT1/AK2/NUDT2/PAICS/GMPR2/PRPS2/IMPDH2/GUK1	9
GO:0060047	BP	GO:0060047	heart contraction	36/1966	247/18614	0.0288905	0.0288905	0.0904273	ATP1B1/EPAS1/HOPX/PDE4D/DSP/TBX18/BVES/DMD/CELF2/EDN3/DSC2/GSTM2/TPM1/GATA6/AKAP9/CALM2/CALM1/PKP2/MAP2K6/JUP/BIN1/EXT2/SLC8A1/KCNE3/GSN/EDN2/ATG5/CAV1/CDC42/FLNA/SOD1/GPX1/ATP1A1/ZC3H12A/TNF/TNNC1	36
GO:1902115	BP	GO:1902115	regulation of organelle assembly	31/1966	207/18614	0.02908	0.02908	0.0909587	EZR/NUPR1/SDC4/SNX7/YAP1/CHMP4B/DCDC2/TMEM39A/STYXL1/MAPK15/RHOA/PDCD6IP/SEC22B/MAP4/GSN/SDCCAG8/NUMA1/PLK2/PPP1R35/ATG5/CRIPT/SH3GLB1/GDI2/RDX/SDCBP/RNF4/G3BP1/RAB1B/KIF9/TNF/SENP6	31
GO:0002366	BP	GO:0002366	leukocyte activation involved in immune response	42/1966	296/18614	0.0291754	0.0291754	0.0911952	HLA-DMB/RNF8/MDK/GAB2/GATA3/LAMP1/SCNN1B/TMEM98/GRN/HLA-DRB1/PTGDS/LEF1/NMI/RAB27A/ICAM1/LGALS1/STAT3/JUNB/CD74/HLA-DRA/MAD2L2/NFKBIZ/TP53/LGALS9/TICAM1/HLA-F/VAMP7/PHF14/PTPN6/ITFG2/LGALS3/MSH6/STAT6/ANXA1/IFI35/HSPD1/ST3GAL1/CD81/ZC3H12A/TNF/NFKBID/VAMP8	42
GO:0010675	BP	GO:0010675	regulation of cellular carbohydrate metabolic process	24/1966	152/18614	0.0291966	0.0291966	0.0911995	IER3/ADCYAP1R1/NNMT/DDIT4/IRS2/NUPR1/INPP5K/TFF3/P2RY6/PDK4/NCOR1/STAT3/MIDN/BAD/TP53/PHLDA2/NR3C1/TIGAR/DDB1/PPP4R3B/SCARB2/PMAIP1/MLST8/IGF2	24
GO:0002821	BP	GO:0002821	positive regulation of adaptive immune response	21/1966	129/18614	0.0293785	0.0293785	0.0917057	CD55/GATA3/SKAP1/HLA-DRB1/HLA-B/IL6ST/C3/ZP3/RSAD2/HLA-DRA/MAD2L2/NFKBIZ/HLA-F/STAT6/AKIRIN2/HLA-C/HSPD1/CD81/TNF/B2M/NFKBID	21
GO:0006665	BP	GO:0006665	sphingolipid metabolic process	25/1966	160/18614	0.0296519	0.0296519	0.0924491	B4GALT3/SFTPB/ST3GAL5/NEU1/ASAH1/PSAP/B4GALNT1/TM9SF2/SPTLC2/ORMDL3/CERS4/ELOVL5/PPT1/ELOVL1/DEGS1/HACD4/CPTP/ITGB8/SUMF1/NAAA/KDSR/PLPP2/FADS3/HTRA2/ST3GAL1	25
GO:2000514	BP	GO:2000514	regulation of CD4-positive, alpha-beta T cell activation	14/1966	77/18614	0.0296568	0.0296568	0.0924491	CD55/AGER/GATA3/HLA-DRB1/ARG2/JUNB/HLA-DRA/NFKBIZ/LGALS9/CBLB/ANXA1/CD81/ZC3H12A/NFKBID	14
GO:0019218	BP	GO:0019218	regulation of steroid metabolic process	17/1966	99/18614	0.0297232	0.0297232	0.092531	CGA/ASAH1/APOA1/TSPO/POR/LDLR/MBTPS1/NR3C1/STUB1/APOE/LPCAT3/INSIG1/DKK3/SOD1/EGR1/ATP1A1/TNF	17
GO:0036473	BP	GO:0036473	cell death in response to oxidative stress	17/1966	99/18614	0.0297232	0.0297232	0.092531	MET/HIF1A/SFPQ/BAG5/OXR1/PARK7/PPIA/TRAP1/SOD2/TXN/HSPB1/SOD1/GPX1/HTRA2/PML/SIGMAR1/TNF	17
GO:0032956	BP	GO:0032956	regulation of actin cytoskeleton organization	48/1966	346/18614	0.0299688	0.0299688	0.0931697	S100A10/FAM107A/PAM/MET/DLC1/MDK/CGNL1/CX3CL1/INPP5K/ACTG1/SDC4/BST2/APOA1/IQGAP2/RHPN2/RHOQ/CAPZB/TPM1/TMSB4X/NEDD9/ADD3/CAPZA1/BIN1/FERMT2/RHOC/LIMA1/WASF2/MYADM/RHOA/ITGB1BP1/GSN/CAPZA2/CDC42/SMIM22/TWF1/RDX/TACSTD2/ROCK2/COTL1/NCKAP1/FLNA/RGCC/MLST8/RAC1/PFN1/TMOD1/BRK1/TMSB10	48
GO:1904062	BP	GO:1904062	regulation of monoatomic cation transmembrane transport	48/1966	346/18614	0.0299688	0.0299688	0.0931697	ATP1B1/PDE4D/ADCYAP1R1/DMD/TESC/CX3CL1/EDN3/FXYD3/FXYD5/FHL1/P2RY6/FKBP1A/RRAD/GSTM2/AKAP9/PHB2/AHNAK/CALM2/HOMER1/CALM1/ITGB1/TMSB4X/FMR1/SLC30A1/BIN1/WNK1/KLHL24/THY1/GNB2/PTPN6/CD63/SLC8A1/KCNE3/CXCL10/PARK7/NDUFA4/ATG5/CAV1/PRNP/ANO6/FLNA/CYBA/PPIF/PML/YWHAH/C4orf3/ACTN4/VDAC1	48
GO:0061041	BP	GO:0061041	regulation of wound healing	22/1966	137/18614	0.0301319	0.0301319	0.0936136	F3/TFPI/CLDN1/CLDN3/CLDN4/ACTG1/THBS1/FERMT1/CD9/OCLN/ITGB1/PLAUR/PLAT/FERMT2/APOE/PTEN/SERPINE2/CAV1/ANXA1/TNFAIP3/ANO6/TNF	22
GO:0043112	BP	GO:0043112	receptor metabolic process	13/1966	70/18614	0.0301965	0.0301965	0.0936246	BVES/OPTN/RAB11B/NSG1/LAMTOR1/LDLR/PEX5/PEX10/CAPN1/APOE/FNTA/VAMP3/SH3GLB1	13
GO:0051881	BP	GO:0051881	regulation of mitochondrial membrane potential	13/1966	70/18614	0.0301965	0.0301965	0.0936246	IFI6/UBB/TSPO/HEBP2/BAD/GCLM/BID/PARK7/SLC25A36/SOD2/PMAIP1/SOD1/TUSC2	13
GO:1901607	BP	GO:1901607	alpha-amino acid biosynthetic process	13/1966	70/18614	0.0301965	0.0301965	0.0936246	PLOD2/ASS1/PSPH/GLUL/AASDHPPT/PARK7/GLUD1/PHGDH/SEPHS2/ENOPH1/PCBD1/BCAT1/ADI1	13
GO:0048660	BP	GO:0048660	regulation of smooth muscle cell proliferation	27/1966	176/18614	0.0303108	0.0303108	0.0936351	CALCRL/IGFBP5/CDKN1A/IRAK1/CDKN1B/CX3CL1/STAT1/TRIB1/THBS1/CTNNBIP1/P2RY6/HPGD/TPM1/GNAI3/GNAI2/NPR1/RHOA/APOE/HDAC1/PTEN/ADAMTS1/SOD2/TNFAIP3/CYBA/TNF/DNMT1/JUN	27
GO:0035088	BP	GO:0035088	establishment or maintenance of apical/basal cell polarity	11/1966	56/18614	0.0304537	0.0304537	0.0936351	CRB3/FAT1/DLG5/PTK7/RHOA/PDCD6IP/CLIC4/CDC42/FOXJ1/PDZD11/ARF4	11
GO:0038066	BP	GO:0038066	p38MAPK cascade	11/1966	56/18614	0.0304537	0.0304537	0.0936351	AGER/EZR/GADD45G/GADD45A/MAP2K6/LGALS9/PRMT1/ZFP36/GADD45B/ZC3H12A/VEGFA	11
GO:0061245	BP	GO:0061245	establishment or maintenance of bipolar cell polarity	11/1966	56/18614	0.0304537	0.0304537	0.0936351	CRB3/FAT1/DLG5/PTK7/RHOA/PDCD6IP/CLIC4/CDC42/FOXJ1/PDZD11/ARF4	11
GO:0070231	BP	GO:0070231	T cell apoptotic process	11/1966	56/18614	0.0304537	0.0304537	0.0936351	CD27/KDELR1/HIF1A/DFFA/ARG2/EFNA1/TP53/LGALS9/LGALS3/DNAJA3/ST3GAL1	11
GO:0048255	BP	GO:0048255	mRNA stabilization	12/1966	63/18614	0.0304939	0.0304939	0.0936351	YBX1/YBX3/CIRBP/HNRNPA0/SYNCRIP/CSDE1/TARDBP/HNRNPD/RBM38/ZFP36/HNRNPC/LARP1	12
GO:0003163	BP	GO:0003163	sinoatrial node development	4/1966	12/18614	0.0306673	0.0306673	0.0936351	TBX18/BVES/GATA6/MESP1	4
GO:0003337	BP	GO:0003337	mesenchymal to epithelial transition involved in metanephros morphogenesis	4/1966	12/18614	0.0306673	0.0306673	0.0936351	PAX8/PAX2/STAT1/LIF	4
GO:0006983	BP	GO:0006983	ER overload response	4/1966	12/18614	0.0306673	0.0306673	0.0936351	HSPA5/TMCO1/TP53/PPP1R15B	4
GO:0006995	BP	GO:0006995	cellular response to nitrogen starvation	4/1966	12/18614	0.0306673	0.0306673	0.0936351	MAP1LC3B/GABARAPL2/MAP1LC3A/ATG5	4
GO:0031126	BP	GO:0031126	sno(s)RNA 3'-end processing	4/1966	12/18614	0.0306673	0.0306673	0.0936351	DKC1/EXOSC10/EXOSC4/FBL	4
GO:0031293	BP	GO:0031293	membrane protein intracellular domain proteolysis	4/1966	12/18614	0.0306673	0.0306673	0.0936351	NCSTN/MMP7/MBTPS1/PSENEN	4
GO:0033145	BP	GO:0033145	positive regulation of intracellular steroid hormone receptor signaling pathway	4/1966	12/18614	0.0306673	0.0306673	0.0936351	AR/LMO3/YAP1/PAGR1	4
GO:0043562	BP	GO:0043562	cellular response to nitrogen levels	4/1966	12/18614	0.0306673	0.0306673	0.0936351	MAP1LC3B/GABARAPL2/MAP1LC3A/ATG5	4
GO:0044650	BP	GO:0044650	adhesion of symbiont to host cell	4/1966	12/18614	0.0306673	0.0306673	0.0936351	SFTPD/ICAM1/HSP90AB1/CD81	4
GO:0048103	BP	GO:0048103	somatic stem cell division	4/1966	12/18614	0.0306673	0.0306673	0.0936351	ZFP36L2/FZD7/WNT7A/LBH	4
GO:0051593	BP	GO:0051593	response to folic acid	4/1966	12/18614	0.0306673	0.0306673	0.0936351	FOLR1/NFKBIZ/GPX1/TYMS	4
GO:0061309	BP	GO:0061309	cardiac neural crest cell development involved in outflow tract morphogenesis	4/1966	12/18614	0.0306673	0.0306673	0.0936351	JAG1/FOLR1/SEMA3C/CDC42	4
GO:0070586	BP	GO:0070586	cell-cell adhesion involved in gastrulation	4/1966	12/18614	0.0306673	0.0306673	0.0936351	APOA1/KLF4/WNK1/MYADM	4
GO:0071712	BP	GO:0071712	ER-associated misfolded protein catabolic process	4/1966	12/18614	0.0306673	0.0306673	0.0936351	BAG6/NGLY1/DERL1/AUP1	4
GO:0072178	BP	GO:0072178	nephric duct morphogenesis	4/1966	12/18614	0.0306673	0.0306673	0.0936351	EPHA4/GATA3/PAX2/LHX1	4
GO:0090239	BP	GO:0090239	regulation of histone H4 acetylation	4/1966	12/18614	0.0306673	0.0306673	0.0936351	CTBP1/AUTS2/ATG5/MUC1	4
GO:1904672	BP	GO:1904672	regulation of somatic stem cell population maintenance	4/1966	12/18614	0.0306673	0.0306673	0.0936351	PAX8/PAX2/LBH/MYC	4
GO:0046546	BP	GO:0046546	development of primary male sexual characteristics	23/1966	145/18614	0.0307629	0.0307629	0.0938028	AR/CCND1/GATA3/YBX3/MMP14/NKX2-1/NUPR1/ADGRG1/UBB/BIK/SOX9/ATN1/CTNNA1/CSDE1/GATA6/WT1/ADAM15/ARID4B/HMGB2/NUDT1/REC8/TNFSF10/CITED2	23
GO:0051783	BP	GO:0051783	regulation of nuclear division	23/1966	145/18614	0.0307629	0.0307629	0.0938028	AURKAIP1/EDN3/RCC1/LRP5/CALR/LIF/MAD2L2/MSX1/TGFA/ANAPC15/RAD51AP1/ATM/SIRT2/DYNC1LI1/CDC42/FBXW5/CDC20/BTC/RGCC/RAD21/BIRC5/IGF2/TNF	23
GO:0007596	BP	GO:0007596	blood coagulation	33/1966	224/18614	0.0308014	0.0308014	0.093835	F3/F5/CSRP1/TFPI/ANXA5/FUNDC2/ENTPD1/SERPINA1/ACTG1/LMAN1/PABPC4/THBS1/IL6ST/RAB27A/CD9/SAA1/PLAUR/MYL12A/PLAT/VCL/PTPN6/APOE/GNAS/FIBP/SERPINE2/CAV1/PPIA/HSPB1/DGKZ/ANO6/FLNA/ACTB/MYH9	33
GO:1901216	BP	GO:1901216	positive regulation of neuron death	16/1966	92/18614	0.0308142	0.0308142	0.093835	CLU/DDIT4/NUPR1/GRN/TFAP2A/BAD/TP53/NR3C1/RHOA/ATM/AIFM1/AIMP2/PRNP/EGR1/SRPK2/TNF	16
GO:0003002	BP	GO:0003002	regionalization	57/1966	422/18614	0.0311458	0.0311458	0.0947822	PAX8/HOXD10/HOXD9/CHRD/SPRY1/TBX18/AR/HEY1/PBX3/LRP4/PAX2/EMX2/NKX2-1/ADGRG1/LHX1/TSHZ1/HIF1A/BTG2/ATP6AP2/LEF1/CTNNBIP1/C3/LRP5/NKD1/MESP1/NRP2/FOLR1/DVL1/ALG5/HOXD8/TCTN1/TP53/MSX1/NR2F2/WNT7A/WT1/SSBP3/PIFO/SEMA3C/ATM/RING1/TMEM107/HES6/TAF10/IFT172/SMARCD3/HIPK1/LRP6/RARG/FOXJ1/ARC/SOX17/EGR2/BPTF/WLS/BHLHE41/CITED2	57
GO:0002474	BP	GO:0002474	antigen processing and presentation of peptide antigen via MHC class I	8/1966	36/18614	0.0312969	0.0312969	0.0950537	PDIA3/HLA-B/TAPBPL/CALR/HLA-F/HLA-C/TAP1/B2M	8
GO:0031112	BP	GO:0031112	positive regulation of microtubule polymerization or depolymerization	8/1966	36/18614	0.0312969	0.0312969	0.0950537	MET/CDKN1B/AKAP9/OCLN/ARL2/MECP2/NUMA1/RAC1	8
GO:0032232	BP	GO:0032232	negative regulation of actin filament bundle assembly	8/1966	36/18614	0.0312969	0.0312969	0.0950537	MET/DLC1/CGNL1/INPP5K/RHPN2/WASF2/TACSTD2/PFN1	8
GO:0030900	BP	GO:0030900	forebrain development	54/1966	397/18614	0.0313368	0.0313368	0.0951122	OXTR/NPY/DLX5/DLC1/NFIB/NTRK2/MDK/TSKU/EMX2/NKX2-1/ADGRG1/UBB/LHX1/APP/HIF1A/BTG2/CDH2/HPRT1/LEF1/CDK6/ZIC1/TACC1/XAB2/TUBA1A/NRP2/CDH1/MBOAT7/TCTN1/BAD/PEX5/SECISBP2/MSX1/SUN1/PLXNA3/NR2F2/WNT7A/SLC8A1/RTN4/RHOA/HDAC1/PTEN/C21orf91/SETD2/KRAS/AKIRIN2/TOP2B/SLC2A1/NR4A2/C12orf57/HTRA2/RAN/SLC38A2/B2M/ERBB4	54
GO:0007266	BP	GO:0007266	Rho protein signal transduction	21/1966	130/18614	0.0316763	0.0316763	0.095953	RHOU/MET/DLC1/ADGRG1/APOA1/FLOT1/CTNNAL1/ARHGAP4/ITGB1/RALBP1/ARHGEF2/CFL1/RHOA/RTKN/APOE/ARHGEF12/CDC42/ROCK2/ARHGAP29/RAC1/RHOV	21
GO:0045621	BP	GO:0045621	positive regulation of lymphocyte differentiation	21/1966	130/18614	0.0316763	0.0316763	0.095953	SOX4/MDK/GATA3/CD27/MMP14/SMARCE1/HLA-DRB1/EGR3/LEF1/CD74/HLA-DRA/BAD/NFKBIZ/LGALS9/SMARCC1/RHOA/SMARCD3/NKAP/ANXA1/ACTB/NFKBID	21
GO:0050864	BP	GO:0050864	regulation of B cell activation	21/1966	130/18614	0.0316763	0.0316763	0.095953	PELI1/CDKN1A/CD27/IRS2/MMP14/IKZF3/ZFP36L2/CD74/MAD2L2/BAD/TICAM1/PTPN6/PKN1/ATM/AHR/STAT6/FOXJ1/AKIRIN2/TNFAIP3/CD81/MIF	21
GO:0021953	BP	GO:0021953	central nervous system neuron differentiation	27/1966	177/18614	0.0322953	0.0322953	0.0977637	HOXD10/MAP2/EPHA4/SPOCK1/SOX4/NPY/NFIB/NTRK2/TSKU/NKX2-1/UBB/LHX1/BTG2/HPRT1/NRP2/TCTN1/PEX5/SECISBP2/PLXNA3/WNT7A/HSP90AB1/IFT172/PTEN/C21orf91/NR4A2/C12orf57/B2M	27
GO:0060048	BP	GO:0060048	cardiac muscle contraction	22/1966	138/18614	0.0323996	0.0323996	0.0979508	ATP1B1/PDE4D/DSP/DMD/DSC2/GSTM2/TPM1/AKAP9/CALM2/CALM1/PKP2/MAP2K6/JUP/BIN1/SLC8A1/KCNE3/GSN/CAV1/FLNA/ATP1A1/ZC3H12A/TNNC1	22
GO:1904950	BP	GO:1904950	negative regulation of establishment of protein localization	22/1966	138/18614	0.0323996	0.0323996	0.0979508	SP100/ERP29/INPP5K/LMAN1/FRMD4A/UBE2J1/FERMT1/UBAC2/RSAD2/SNX3/MIDN/PKIG/OS9/PIM3/GDI1/APOE/ITGB1BP1/PARK7/INSIG1/LYPLA1/SVIP/TXN	22
GO:0006520	BP	GO:0006520	amino acid metabolic process	41/1966	290/18614	0.0324647	0.0324647	0.0980188	ASRGL1/RIMKLB/SLC7A7/ACAT1/PLOD2/HIBCH/PCCA/GGT5/ARG2/ASS1/PSPH/LRRC47/SLC39A8/GLUL/MECP2/CTPS1/ENOSF1/ICMT/QDPR/GCLM/AASDHPPT/DLD/PARK7/FPGS/SMS/ACY1/BCKDHA/GFPT1/GLUD1/ETFA/TST/PHGDH/MPST/FAH/HSD17B10/SEPHS2/ENOPH1/PCBD1/BCAT1/ADI1/PEPD	41
GO:0044262	BP	GO:0044262	cellular carbohydrate metabolic process	41/1966	290/18614	0.0324647	0.0324647	0.0980188	IDUA/IER3/ADCYAP1R1/NNMT/DDIT4/TPI1/IRS2/NUPR1/INPP5K/TFF3/IL6ST/INPP1/P2RY6/PDK4/PTGES3/FGGY/IDH2/NCOR1/STAT3/GNPTG/MIDN/BAD/GPD2/TP53/MECP2/PHLDA2/NR3C1/EXT2/HK2/TIGAR/PGD/ENOSF1/PTEN/DDB1/PPP4R3B/UGP2/SCARB2/PPP1CB/PMAIP1/MLST8/IGF2	41
GO:0048839	BP	GO:0048839	inner ear development	29/1966	193/18614	0.0325991	0.0325991	0.0983602	PAX8/EPHA4/TBX18/DLX5/EYA1/TSKU/GATA3/PAX2/CDKN1B/LGR5/MAF/JAG1/SDC4/SOX9/LRP10/ZIC1/ATP6V1B1/ADAM10/DVL1/TFAP2A/SLC44A4/MYO6/PTK7/INSIG1/ATG5/FRZB/CTHRC1/SOD1/FZD3	29
GO:0007178	BP	GO:0007178	transmembrane receptor protein serine/threonine kinase signaling pathway	54/1966	398/18614	0.0326549	0.0326549	0.0984642	CHRD/NPNT/SPRY1/DLX5/CITED1/IGSF1/HSPA5/VIM/NKX2-1/DDX5/GLG1/THBS1/LEF1/STRAP/HPGD/SKIL/FKBP1A/CRIM1/GDF15/TOB1/SUB1/FERMT1/GATA6/FMOD/STAT3/FOLR1/TGFBR3/TP53/MSX1/ITGB8/FERMT2/LTBP1/STUB1/PEG10/HSP90AB1/ARID4B/HDAC1/LTBP4/VASN/NUMA1/FNTA/SMAD1/GIPC1/LTBP3/CAV1/SDCBP/DKK3/APPL1/HDAC2/EGR1/PML/CITED2/CSNK2B/JUN	54
GO:0002437	BP	GO:0002437	inflammatory response to antigenic stimulus	14/1966	78/18614	0.0327572	0.0327572	0.098697	NPY/GATA3/HLA-DRB1/C3/ZP3/A2M/PSMA1/HMGB2/PARK7/PLK2/GPX1/PSMB4/CD81/TNF	14
[truncated: 636 more rows]

## Sheet: KEGG
	ID	Description	GeneRatio	BgRatio	pvalue	p.adjust	qvalue	geneID	Count
[truncated: 106 more rows]
