# Supplementary material for: Integration of scRNA-seq and bulk RNA-seq to reveal the association and potential molecular mechanisms of metabolic reprogramming regulated by lactylation and chemotherapy resistance in ovarian cancer
Source: Front Immunol. 2025 Feb 28;16:1513806. doi: 10.3389/fimmu.2025.1513806 (PMC11907005; doi:10.3389/fimmu.2025.1513806)
Supplement: Supplementary Table 10 — Results of correlation analysis between marker genes and ALDH1A1 and S100A4 expression in the resistant subgroup. [file Table10.xlsx]

## Sheet: ALDH1A1
	gene1	gene2	Correlation	p_value
1	CD52	ALDH1A1	0.496503	0.100603
2	TSPAN1	ALDH1A1	0.13986	0.664633
3	F3	ALDH1A1	0.020979	0.948402
4	OLFML3	ALDH1A1	0.657343	0.0201855
5	IGSF3	ALDH1A1	0.608392	0.035806
6	S100A9	ALDH1A1	-0.321678	0.30791
7	PBXIP1	ALDH1A1	0.27972	0.378569
8	SSR2	ALDH1A1	0.643357	0.0240032
9	RAB25	ALDH1A1	0.132867	0.680598
10	IGSF8	ALDH1A1	0.440559	0.151735
11	NCSTN	ALDH1A1	0.370629	0.235621
12	B4GALT3	ALDH1A1	0.0559441	0.862898
13	PCP4L1	ALDH1A1	0.188811	0.556737
14	RXRG	ALDH1A1	0.0909091	0.778725
15	LINC00626	ALDH1A1	0.297297	0.348017
16	ATP1B1	ALDH1A1	-0.188811	0.556737
17	F5	ALDH1A1	0.430673	0.162221
18	QSOX1	ALDH1A1	0.370629	0.235621
19	RGS16	ALDH1A1	0.48951	0.106252
20	CSRP1	ALDH1A1	0.153846	0.633091
21	KDM5B	ALDH1A1	0.503497	0.0951574
22	CD55	ALDH1A1	-0.118881	0.712884
23	EPHX1	ALDH1A1	0.391608	0.208063
24	RHOU	ALDH1A1	0.160839	0.617523
25	SIPA1L2	ALDH1A1	0.118881	0.712884
26	FAM84A	ALDH1A1	0.601399	0.0385885
27	ITSN2	ALDH1A1	0.244755	0.443262
28	EPAS1	ALDH1A1	-0.146853	0.648796
29	EFEMP1	ALDH1A1	0.181818	0.571701
30	PELI1	ALDH1A1	-0.251748	0.429919
31	SLC4A5	ALDH1A1	-0.104895	0.745609
32	TCF7L1	ALDH1A1	0.524476	0.0800194
33	SFTPB	ALDH1A1	0.272727	0.391097
34	ST3GAL5	ALDH1A1	0.587413	0.0446093
35	MAL	ALDH1A1	0.013986	0.96559
36	PAX8	ALDH1A1	0.0559441	0.862898
37	HOXD10	ALDH1A1	0.854704	0.000397509
38	HOXD9	ALDH1A1	0.041958	0.896986
39	LINC01116	ALDH1A1	0.132867	0.680598
40	CALCRL	ALDH1A1	0.322242	0.307014
41	TFPI	ALDH1A1	0.0979021	0.762122
42	SDPR	ALDH1A1	0.307692	0.330589
43	MAP2	ALDH1A1	0.370629	0.235621
44	FN1	ALDH1A1	0.321678	0.30791
45	IGFBP5	ALDH1A1	0.559441	0.0585895
46	EPHA4	ALDH1A1	0.342657	0.275567
47	ITM2C	ALDH1A1	0.258741	0.416775
48	HTR2B	ALDH1A1	-0.174825	0.586824
49	ALPP	ALDH1A1	0.0210158	0.948312
50	ALPPL2	ALDH1A1	-0.0889821	0.783316
51	ECEL1	ALDH1A1	0.356643	0.255138
52	OTOS	ALDH1A1	0.373249	0.232068
53	SLC6A20	ALDH1A1	0.804196	0.00161477
54	FAM107A	ALDH1A1	0.223776	0.484452
55	BOC	ALDH1A1	-0.195804	0.541936
56	IGSF11	ALDH1A1	0.041958	0.896986
57	SLCO2A1	ALDH1A1	0.286713	0.366251
58	CHST2	ALDH1A1	0.0699301	0.829024
59	SSR3	ALDH1A1	0.013986	0.96559
60	SEC62	ALDH1A1	0.0979021	0.762122
61	RPL22L1	ALDH1A1	-0.405594	0.190836
62	CHRD	ALDH1A1	0.690158	0.0129864
63	ETV5	ALDH1A1	0.440559	0.151735
64	CLDN1	ALDH1A1	0.384615	0.21702
65	CLDN16	ALDH1A1	0.363636	0.245265
66	IDUA	ALDH1A1	0.363636	0.245265
67	HS3ST1	ALDH1A1	0.391608	0.208063
68	SOD3	ALDH1A1	0.251748	0.429919
69	SLC34A2	ALDH1A1	0.258741	0.416775
70	PCDH7	ALDH1A1	-0.020979	0.948402
71	UGDH	ALDH1A1	0.00699301	0.982792
72	CNGA1	ALDH1A1	-0.258741	0.416775
73	HOPX	ALDH1A1	0.335664	0.286123
74	SLC4A4	ALDH1A1	0.13986	0.664633
75	NPNT	ALDH1A1	0.307692	0.330589
76	RPL34	ALDH1A1	-0.111888	0.729195
77	COL25A1	ALDH1A1	0.146853	0.648796
78	CFI	ALDH1A1	0.153846	0.633091
79	ANXA5	ALDH1A1	0.461538	0.130948
80	SPRY1	ALDH1A1	0.027972	0.931234
81	TRIM2	ALDH1A1	0.202797	0.527302
82	TENM3	ALDH1A1	0.325745	0.301483
83	PDE4D	ALDH1A1	0.202797	0.527302
84	COL4A3BP	ALDH1A1	0.027972	0.931234
85	THBS4	ALDH1A1	0.524476	0.0800194
86	ELL2	ALDH1A1	-0.0629371	0.845931
87	PAM	ALDH1A1	0.328671	0.296904
88	TGFBI	ALDH1A1	0.111888	0.729195
89	SPOCK1	ALDH1A1	0.384615	0.21702
90	PCDHB2	ALDH1A1	0.146853	0.648796
91	SCGB3A2	ALDH1A1	-0.190146	0.5539
92	SLC26A2	ALDH1A1	0.13986	0.664633
93	GPX3	ALDH1A1	0.300699	0.34226
94	SPARC	ALDH1A1	0.265734	0.403833
95	GALNT10	ALDH1A1	0.286713	0.366251
96	LMAN2	ALDH1A1	-0.244755	0.443262
97	DBN1	ALDH1A1	0.174825	0.586824
98	TMED9	ALDH1A1	-0.167832	0.602099
99	LYRM4	ALDH1A1	-0.0839161	0.795415
100	DSP	ALDH1A1	-0.132867	0.680598
101	RNF144B	ALDH1A1	0.258741	0.416775
102	SOX4	ALDH1A1	0.685315	0.013906
103	HIST1H1C	ALDH1A1	0.363636	0.245265
104	HIST1H4H	ALDH1A1	0.426573	0.1667
105	HIST1H2BK	ALDH1A1	0.258741	0.416775
106	IER3	ALDH1A1	0.041958	0.896986
107	DDR1	ALDH1A1	0.160839	0.617523
108	NEU1	ALDH1A1	0.475524	0.118176
109	ATF6B	ALDH1A1	-0.0909091	0.778725
110	AGER	ALDH1A1	0.118881	0.712884
111	HLA-DMB	ALDH1A1	-0.013986	0.96559
112	CDKN1A	ALDH1A1	0.321678	0.30791
113	RNF8	ALDH1A1	0.342657	0.275567
114	TBX18	ALDH1A1	0.622874	0.030504
115	CGA	ALDH1A1	0.067182	0.83566
116	BVES	ALDH1A1	0.65035	0.0220342
117	POPDC3	ALDH1A1	0.49297	0.103432
118	EZR	ALDH1A1	-0.356643	0.255138
119	NPY	ALDH1A1	0.584522	0.045932
120	ADCYAP1R1	ALDH1A1	0.174825	0.586824
121	CLDN3	ALDH1A1	-0.0559441	0.862898
122	CLDN4	ALDH1A1	0.314685	0.319139
123	DLX5	ALDH1A1	0.72028	0.00823977
124	VGF	ALDH1A1	0.622378	0.0306759
125	MET	ALDH1A1	0.783217	0.00258621
126	AKR1B15	ALDH1A1	0.402199	0.194934
127	PDIA4	ALDH1A1	-0.0769231	0.812183
128	TMEM176B	ALDH1A1	0.384615	0.21702
129	TMEM176A	ALDH1A1	0.384615	0.21702
130	WDR86	ALDH1A1	0.328671	0.296904
131	ANOS1	ALDH1A1	0.79021	0.00222314
132	AP1S2	ALDH1A1	0.202797	0.527302
133	SAT1	ALDH1A1	-0.342657	0.275567
134	DMD	ALDH1A1	0.538462	0.0708943
135	PCSK1N	ALDH1A1	0.587413	0.0446093
136	CITED1	ALDH1A1	0.181818	0.571701
137	XIST	ALDH1A1	0.258741	0.416775
138	ACSL4	ALDH1A1	0.496503	0.100603
139	CAPN6	ALDH1A1	0.384615	0.21702
140	ZCCHC12	ALDH1A1	0.545455	0.0666119
141	IGSF1	ALDH1A1	0.216783	0.498556
142	HS6ST2	ALDH1A1	0.181818	0.571701
143	DLC1	ALDH1A1	0.0559441	0.862898
144	PDGFRL	ALDH1A1	0.153846	0.633091
145	ASAH1	ALDH1A1	0.272727	0.391097
146	PSD3	ALDH1A1	0.734266	0.00654349
147	CLU	ALDH1A1	-0.027972	0.931234
148	KIF13B	ALDH1A1	0.13986	0.664633
149	SARAF	ALDH1A1	0.195804	0.541936
150	C8orf4	ALDH1A1	0.216783	0.498556
151	EYA1	ALDH1A1	0.142371	0.658931
152	HEY1	ALDH1A1	-0.020979	0.948402
153	TP53INP1	ALDH1A1	-0.0839161	0.795415
154	SDC2	ALDH1A1	0.818182	0.00114311
155	FAM83A	ALDH1A1	-0.153846	0.633091
156	TG	ALDH1A1	0.468531	0.124455
157	BANCR	ALDH1A1	0.41958	0.174519
158	FAM189A2	ALDH1A1	0.391608	0.208063
159	GDA	ALDH1A1	0.195804	0.541936
160	NTRK2	ALDH1A1	0.168126	0.601454
161	GABBR2	ALDH1A1	0.0909091	0.778725
162	HSPA5	ALDH1A1	0.307692	0.330589
163	PBX3	ALDH1A1	0.594406	0.0415215
164	EGFL7	ALDH1A1	0.356643	0.255138
165	LCN6	ALDH1A1	0.349479	0.26549
166	LCN15	ALDH1A1	0.341158	0.277812
167	CARS	ALDH1A1	0.237762	0.456801
168	CAT	ALDH1A1	0.342657	0.275567
169	MDK	ALDH1A1	-0.0979021	0.762122
170	LRP4	ALDH1A1	0.427321	0.165877
171	MYEOV	ALDH1A1	-0.181818	0.571701
172	CCND1	ALDH1A1	0.132867	0.680598
173	PGM2L1	ALDH1A1	-0.0699301	0.829024
174	SERPINH1	ALDH1A1	0.314685	0.319139
175	TSKU	ALDH1A1	0.00699301	0.982792
176	RSF1	ALDH1A1	-0.153846	0.633091
177	GAB2	ALDH1A1	-0.216783	0.498556
178	PRSS23	ALDH1A1	-0.041958	0.896986
179	CTSC	ALDH1A1	0.258741	0.416775
180	GATA3	ALDH1A1	-0.0839161	0.795415
181	CELF2	ALDH1A1	0.223776	0.484452
182	FAM107B	ALDH1A1	0.0769231	0.812183
183	VIM	ALDH1A1	0.622378	0.0306759
184	VSTM4	ALDH1A1	0.51049	0.0899137
185	H2AFY2	ALDH1A1	0.223776	0.484452
186	PSAP	ALDH1A1	0.699301	0.0113742
187	ENTPD1	ALDH1A1	0.356643	0.255138
188	PAX2	ALDH1A1	0.187152	0.560273
189	PLEKHS1	ALDH1A1	-0.181818	0.571701
190	EMX2OS	ALDH1A1	-0.0839161	0.795415
191	EMX2	ALDH1A1	0.041958	0.896986
192	RAB11FIP2	ALDH1A1	0.118881	0.712884
193	RGS10	ALDH1A1	0.0699301	0.829024
194	CD27	ALDH1A1	0.356643	0.255138
195	GPRC5A	ALDH1A1	0.293706	0.354148
196	LMO3	ALDH1A1	0.699301	0.0113742
197	B4GALNT1	ALDH1A1	0.496503	0.100603
198	LGR5	ALDH1A1	0.51049	0.0899137
199	DUSP6	ALDH1A1	-0.174825	0.586824
200	NUDT4	ALDH1A1	0.545455	0.0666119
201	HSP90B1	ALDH1A1	-0.020979	0.948402
202	CKAP4	ALDH1A1	0.405594	0.190836
203	ERP29	ALDH1A1	0	1
204	TESC	ALDH1A1	0.573427	0.0512656
205	TSC22D1	ALDH1A1	0.573427	0.0512656
206	ITM2B	ALDH1A1	0.237762	0.456801
207	TM9SF2	ALDH1A1	0.153846	0.633091
208	IRS2	ALDH1A1	-0.104895	0.745609
209	LAMP1	ALDH1A1	0.531469	0.0753623
210	SLC7A7	ALDH1A1	0.188811	0.556737
211	MMP14	ALDH1A1	0.643357	0.0240032
212	MBIP	ALDH1A1	0.195804	0.541936
213	SFTA3	ALDH1A1	0.295656	0.350811
214	NKX2-1	ALDH1A1	0.541558	0.0689754
215	PAX9	ALDH1A1	0.265734	0.403833
216	DHRS7	ALDH1A1	0.615385	0.0331699
217	SMOC1	ALDH1A1	0.267612	0.400392
218	NPC2	ALDH1A1	0.734266	0.00654349
219	SPTLC2	ALDH1A1	-0.0629371	0.845931
220	TSHR	ALDH1A1	0.34965	0.265239
221	COX8C	ALDH1A1	0.244755	0.443262
222	SERPINA1	ALDH1A1	0.188811	0.556737
223	WARS	ALDH1A1	0.013986	0.96559
224	NIPA2	ALDH1A1	0.0979021	0.762122
225	SNRPN	ALDH1A1	0.517483	0.0848688
226	SPINT1	ALDH1A1	0.041958	0.896986
227	PDIA3	ALDH1A1	0.160839	0.617523
228	SLC27A2	ALDH1A1	0.237762	0.456801
229	CCPG1	ALDH1A1	0.517483	0.0848688
230	CGNL1	ALDH1A1	0.51049	0.0899137
231	ARNT2	ALDH1A1	0.636364	0.0260969
232	MFGE8	ALDH1A1	0.181818	0.571701
233	C16orf89	ALDH1A1	-0.048951	0.879919
234	SCNN1B	ALDH1A1	0.643357	0.0240032
235	PRSS8	ALDH1A1	-0.230769	0.470532
236	ABCC11	ALDH1A1	0.272727	0.391097
237	CX3CL1	ALDH1A1	0.783217	0.00258621
238	ADGRG1	ALDH1A1	0.111888	0.729195
239	CDH3	ALDH1A1	0.286713	0.366251
240	MAF	ALDH1A1	0.195804	0.541936
241	INPP5K	ALDH1A1	-0.104895	0.745609
242	PMP22	ALDH1A1	0.636364	0.0260969
243	UBB	ALDH1A1	0.0909091	0.778725
244	RASD1	ALDH1A1	0.629371	0.0283197
245	WSB1	ALDH1A1	0.573427	0.0512656
246	SDF2	ALDH1A1	0.251748	0.429919
247	TRAF4	ALDH1A1	-0.160839	0.617523
248	TP53I13	ALDH1A1	0.174825	0.586824
249	CPD	ALDH1A1	-0.118881	0.712884
250	TMEM98	ALDH1A1	0.398601	0.199335
251	RP11-445F12.1	ALDH1A1	-0.380291	0.222673
252	LHX1	ALDH1A1	-0.262697	0.409428
253	IKZF3	ALDH1A1	0.475524	0.118176
254	ORMDL3	ALDH1A1	-0.20979	0.512841
255	EIF1	ALDH1A1	-0.230769	0.470532
256	ETV4	ALDH1A1	-0.20979	0.512841
257	GRN	ALDH1A1	0.286713	0.366251
258	COL1A1	ALDH1A1	0.027972	0.931234
259	SCPEP1	ALDH1A1	0.468531	0.124455
260	FAM20A	ALDH1A1	0.146853	0.648796
261	GPRC5C	ALDH1A1	-0.167832	0.602099
262	ACTG1	ALDH1A1	-0.48951	0.106252
263	TSHZ1	ALDH1A1	-0.00699301	0.982792
264	SMOX	ALDH1A1	0.671329	0.0168315
265	JAG1	ALDH1A1	-0.258741	0.416775
266	CST3	ALDH1A1	0.258741	0.416775
267	APMAP	ALDH1A1	0.685315	0.013906
268	RPN2	ALDH1A1	0.363636	0.245265
269	SDC4	ALDH1A1	-0.223776	0.484452
270	PIGT	ALDH1A1	0.335664	0.286123
271	WFDC2	ALDH1A1	0.195804	0.541936
272	EDN3	ALDH1A1	0.647234	0.0228964
273	BSG	ALDH1A1	0.167832	0.602099
274	CIRBP	ALDH1A1	0.027972	0.931234
275	UQCR11	ALDH1A1	-0.0839161	0.795415
276	EEF2	ALDH1A1	0.013986	0.96559
277	MYDGF	ALDH1A1	0.132867	0.680598
278	ALKBH7	ALDH1A1	-0.034965	0.914093
279	ANGPTL4	ALDH1A1	0.258741	0.416775
280	RAB11B	ALDH1A1	0.335664	0.286123
281	TMEM205	ALDH1A1	0.230769	0.470532
282	MAN2B1	ALDH1A1	0.657343	0.0201855
283	TMEM59L	ALDH1A1	0.706294	0.0102452
284	PLD3	ALDH1A1	0.41958	0.174519
285	BCAM	ALDH1A1	0.300699	0.34226
286	FOSB	ALDH1A1	0.034965	0.914093
287	KDELR1	ALDH1A1	0.00699301	0.982792
288	NUCB1	ALDH1A1	0.251748	0.429919
289	FCGRT	ALDH1A1	0.587413	0.0446093
290	EMC10	ALDH1A1	0.258741	0.416775
291	TTYH1	ALDH1A1	-0.237762	0.456801
292	PRAME	ALDH1A1	-0.118881	0.712884
293	SUSD2	ALDH1A1	-0.020979	0.948402
294	TCN2	ALDH1A1	0.552448	0.0625115
295	SELM	ALDH1A1	-0.160839	0.617523
296	APP	ALDH1A1	0.769231	0.00344645
297	KCNJ15	ALDH1A1	0.28874	0.362722
298	PCP4	ALDH1A1	0.538462	0.0708943
299	TMPRSS2	ALDH1A1	0.342657	0.275567
300	MT-ATP6	ALDH1A1	-0.27972	0.378569
301	MT-CO3	ALDH1A1	-0.503497	0.0951574
302	MT-ND3	ALDH1A1	-0.328671	0.296904
303	MT-CYB	ALDH1A1	-0.314685	0.319139
304	VPS37B	ALDH1A1	-0.265734	0.403833
305	SEMA6A	ALDH1A1	0.202797	0.527302
306	PPP1R15A	ALDH1A1	-0.174825	0.586824
307	SERPINA5	ALDH1A1	0.104895	0.745609
308	AGR2	ALDH1A1	0.237762	0.456801
309	RRBP1	ALDH1A1	0.132867	0.680598
310	CERS4	ALDH1A1	0.531469	0.0753623
311	LRRC16A	ALDH1A1	0.265734	0.403833
312	SLC39A7	ALDH1A1	0.174825	0.586824
313	SFTPD	ALDH1A1	0.58042	0.047856
314	NFKBIA	ALDH1A1	-0.433566	0.159106
315	FNIP2	ALDH1A1	0.51049	0.0899137
316	SMARCE1	ALDH1A1	0.0629371	0.845931
317	RNF114	ALDH1A1	0.167832	0.602099
318	HIF1A	ALDH1A1	0.328671	0.296904
319	PRKAR1A	ALDH1A1	-0.314685	0.319139
320	MAP3K14	ALDH1A1	0.237762	0.456801
321	TMTC2	ALDH1A1	-0.118881	0.712884
322	BTG2	ALDH1A1	0.125874	0.696683
323	SLC39A6	ALDH1A1	0.531469	0.0753623
324	MAP1LC3B	ALDH1A1	0.384615	0.21702
325	CHPF	ALDH1A1	0.433566	0.159106
326	LMAN1	ALDH1A1	0.0839161	0.795415
327	HIST1H2BC	ALDH1A1	0.160839	0.617523
328	RGL3	ALDH1A1	0.34965	0.265239
329	EGR3	ALDH1A1	0.608392	0.035806
330	SNHG8	ALDH1A1	-0.230769	0.470532
331	TOP1	ALDH1A1	-0.00699301	0.982792
332	RNF13	ALDH1A1	0.034965	0.914093
333	HIBCH	ALDH1A1	-0.237762	0.456801
334	MAFF	ALDH1A1	0.00699301	0.982792
335	RAB34	ALDH1A1	0.27972	0.378569
336	BDH2	ALDH1A1	0.391608	0.208063
337	SOX9	ALDH1A1	-0.132867	0.680598
338	HNRNPA0	ALDH1A1	-0.013986	0.96559
339	SECISBP2L	ALDH1A1	0.0699301	0.829024
340	RIPK4	ALDH1A1	-0.104895	0.745609
341	TCTN3	ALDH1A1	0.0979021	0.762122
342	DDX5	ALDH1A1	0.041958	0.896986
343	CDH2	ALDH1A1	0.769231	0.00344645
344	TFF3	ALDH1A1	0.458845	0.133507
345	GLG1	ALDH1A1	0.615385	0.0331699
346	FNDC3B	ALDH1A1	0.0909091	0.778725
347	PCCA	ALDH1A1	0.146853	0.648796
348	AAMDC	ALDH1A1	-0.00699301	0.982792
349	TIMM10	ALDH1A1	-0.00699301	0.982792
350	TRIB1	ALDH1A1	0.307692	0.330589
351	FRMD4A	ALDH1A1	-0.020979	0.948402
352	EHD4	ALDH1A1	-0.118881	0.712884
353	GCNT1	ALDH1A1	0.153846	0.633091
354	LRP10	ALDH1A1	0.0909091	0.778725
355	PKNOX1	ALDH1A1	0.286713	0.366251
356	ATP6AP2	ALDH1A1	0.566434	0.0548421
357	THBS1	ALDH1A1	0.384615	0.21702
358	GGT5	ALDH1A1	0.412587	0.182564
359	FAM174A	ALDH1A1	-0.195804	0.541936
360	TMEM50B	ALDH1A1	0.0909091	0.778725
361	ATP2C1	ALDH1A1	0.440559	0.151735
362	SCAMP4	ALDH1A1	-0.307692	0.330589
363	CLDN7	ALDH1A1	-0.132867	0.680598
364	SPCS2	ALDH1A1	-0.041958	0.896986
365	IL6ST	ALDH1A1	0.643357	0.0240032
366	IQGAP2	ALDH1A1	0.503497	0.0951574
367	INPP1	ALDH1A1	0.160839	0.617523
368	SLC40A1	ALDH1A1	0.027972	0.931234
369	MYOF	ALDH1A1	-0.0769231	0.812183
370	TVP23B	ALDH1A1	-0.0839161	0.795415
371	IFNGR2	ALDH1A1	0.0769231	0.812183
372	CDK2AP2	ALDH1A1	-0.181818	0.571701
373	ARG2	ALDH1A1	0.797203	0.00190037
374	SON	ALDH1A1	0.167832	0.602099
375	CRB3	ALDH1A1	-0.13986	0.664633
376	P2RY6	ALDH1A1	-0.258741	0.416775
377	TPT1	ALDH1A1	-0.328671	0.296904
378	SEPT11	ALDH1A1	0.314685	0.319139
379	CHD1	ALDH1A1	-0.195804	0.541936
380	PDK4	ALDH1A1	0.566434	0.0548421
381	TPD52	ALDH1A1	-0.048951	0.879919
382	RGL2	ALDH1A1	-0.13986	0.664633
383	NAV1	ALDH1A1	0.748252	0.00512408
384	SEZ6L2	ALDH1A1	0.454545	0.137658
385	SKIL	ALDH1A1	0.258741	0.416775
386	KDELR3	ALDH1A1	0.27972	0.378569
387	NDUFA3	ALDH1A1	-0.202797	0.527302
388	HCG18	ALDH1A1	0.041958	0.896986
389	FKBP1A	ALDH1A1	-0.034965	0.914093
390	XAB2	ALDH1A1	0.391608	0.208063
391	TMEM243	ALDH1A1	0.251748	0.429919
392	TUBA1A	ALDH1A1	0.671329	0.0168315
393	BRD2	ALDH1A1	-0.104895	0.745609
394	MRPS36	ALDH1A1	-0.00699301	0.982792
395	DUSP14	ALDH1A1	0.048951	0.879919
396	DHRSX	ALDH1A1	-0.195804	0.541936
397	C5orf15	ALDH1A1	-0.391608	0.208063
398	HIST1H2AC	ALDH1A1	0.237762	0.456801
399	TM9SF1	ALDH1A1	-0.125874	0.696683
400	RRAD	ALDH1A1	0.363636	0.245265
401	PTPN13	ALDH1A1	0.517483	0.0848688
402	LRP5	ALDH1A1	-0.307692	0.330589
403	VIM-AS1	ALDH1A1	0.342657	0.275567
404	FAT1	ALDH1A1	0.167832	0.602099
405	GDF15	ALDH1A1	0.671329	0.0168315
406	TGIF1	ALDH1A1	0.153846	0.633091
407	RNF10	ALDH1A1	0.020979	0.948402
408	FLOT1	ALDH1A1	0.146853	0.648796
409	DSC2	ALDH1A1	-0.426573	0.1667
410	COX6A1	ALDH1A1	-0.132867	0.680598
411	DOPEY2	ALDH1A1	0.146853	0.648796
412	CNN2	ALDH1A1	0.027972	0.931234
413	TPM1	ALDH1A1	0.475524	0.118176
414	SYNRG	ALDH1A1	0.153846	0.633091
415	MUM1	ALDH1A1	0.118881	0.712884
416	DLG5	ALDH1A1	0.13986	0.664633
417	CUX1	ALDH1A1	0.013986	0.96559
418	AMOTL2	ALDH1A1	-0.335664	0.286123
419	HOXD1	ALDH1A1	-0.153846	0.633091
420	ZDHHC9	ALDH1A1	0.251748	0.429919
421	EFNA1	ALDH1A1	-0.405594	0.190836
422	MXRA5	ALDH1A1	0.125874	0.696683
423	AFF1	ALDH1A1	0.195804	0.541936
424	CTNNA1	ALDH1A1	-0.384615	0.21702
425	CTNNAL1	ALDH1A1	0.328671	0.296904
426	USP22	ALDH1A1	0.027972	0.931234
427	TOB1	ALDH1A1	0.111888	0.729195
428	POLR2J3	ALDH1A1	0.230769	0.470532
429	ANO1	ALDH1A1	0.755245	0.00450844
430	FBXO34	ALDH1A1	-0.0839161	0.795415
431	CRLF1	ALDH1A1	0.0559441	0.862898
432	RAB27A	ALDH1A1	0.0769231	0.812183
433	PPIB	ALDH1A1	0.0839161	0.795415
434	SEMA4B	ALDH1A1	0.356643	0.255138
435	DHX32	ALDH1A1	-0.230769	0.470532
436	AKAP9	ALDH1A1	0.181818	0.571701
437	MRPL45	ALDH1A1	-0.461538	0.130948
438	MGAT1	ALDH1A1	-0.20979	0.512841
439	YIPF3	ALDH1A1	-0.0769231	0.812183
440	CTSA	ALDH1A1	0.111888	0.729195
441	BCL9	ALDH1A1	0.258741	0.416775
442	CALR	ALDH1A1	0.377622	0.226206
443	PORCN	ALDH1A1	0.608392	0.035806
444	LIF	ALDH1A1	0.0839161	0.795415
445	NCOR1	ALDH1A1	-0.00699301	0.982792
446	FZD7	ALDH1A1	0.657343	0.0201855
447	CADM1	ALDH1A1	0.048951	0.879919
448	C6orf89	ALDH1A1	0.146853	0.648796
449	ALDH3A2	ALDH1A1	0.664336	0.0184527
450	EPN1	ALDH1A1	0.0839161	0.795415
451	ZADH2	ALDH1A1	0.118881	0.712884
452	ICAM1	ALDH1A1	0.223776	0.484452
453	RCAN1	ALDH1A1	0.244755	0.443262
454	BAG6	ALDH1A1	0.167832	0.602099
455	MCTP2	ALDH1A1	0.0839161	0.795415
456	CRELD2	ALDH1A1	0.188811	0.556737
457	KLF4	ALDH1A1	0.111888	0.729195
458	LLNLR-245B6.1	ALDH1A1	0.237762	0.456801
459	DEGS1	ALDH1A1	0.356643	0.255138
460	UBAP1	ALDH1A1	-0.153846	0.633091
461	SLC7A8	ALDH1A1	0.314685	0.319139
462	REEP5	ALDH1A1	-0.377622	0.226206
463	BACH1	ALDH1A1	0.111888	0.729195
464	AGR3	ALDH1A1	0.181818	0.571701
465	HOMER1	ALDH1A1	-0.20979	0.512841
466	SLC39A8	ALDH1A1	0.181818	0.571701
467	SEPT9	ALDH1A1	-0.328671	0.296904
468	ZNF770	ALDH1A1	-0.0629371	0.845931
469	ADAM10	ALDH1A1	-0.027972	0.931234
470	CERCAM	ALDH1A1	0.566434	0.0548421
471	OCLN	ALDH1A1	-0.0699301	0.829024
472	FGF18	ALDH1A1	-0.202797	0.527302
473	CDH1	ALDH1A1	-0.0909091	0.778725
474	UBAC2	ALDH1A1	-0.398601	0.199335
475	TMED3	ALDH1A1	0.048951	0.879919
476	C20orf96	ALDH1A1	-0.111888	0.729195
477	STAT3	ALDH1A1	0.0769231	0.812183
478	CCNL1	ALDH1A1	-0.335664	0.286123
479	HBP1	ALDH1A1	0.223776	0.484452
480	ZNF24	ALDH1A1	0.118881	0.712884
481	RPL36AL	ALDH1A1	-0.104895	0.745609
482	ATP5E	ALDH1A1	-0.34965	0.265239
483	JUNB	ALDH1A1	0.384615	0.21702
484	C4orf48	ALDH1A1	0.370629	0.235621
485	PET100	ALDH1A1	0.034965	0.914093
486	TSC22D2	ALDH1A1	-0.167832	0.602099
487	JADE1	ALDH1A1	-0.034965	0.914093
488	STARD3NL	ALDH1A1	0.370629	0.235621
489	MBOAT7	ALDH1A1	0.181818	0.571701
490	JARID2	ALDH1A1	0.314685	0.319139
491	COX7C	ALDH1A1	-0.531469	0.0753623
492	SPECC1	ALDH1A1	0.041958	0.896986
493	GNPTG	ALDH1A1	0.13986	0.664633
494	C14orf119	ALDH1A1	-0.0699301	0.829024
495	FOXP4	ALDH1A1	0.167832	0.602099
496	CPE	ALDH1A1	0.0699301	0.829024
497	SLPI	ALDH1A1	0.230769	0.470532
498	CDS2	ALDH1A1	0.174825	0.586824
499	LMBRD1	ALDH1A1	0.391608	0.208063
500	MYO10	ALDH1A1	0.461538	0.130948
501	RALGAPA2	ALDH1A1	0.125874	0.696683
502	ITGB1	ALDH1A1	0	1
503	KDM6B	ALDH1A1	-0.258741	0.416775
504	TMSB4X	ALDH1A1	-0.447552	0.144586
505	MT-ND4L	ALDH1A1	-0.272727	0.391097
506	AFF4	ALDH1A1	-0.545455	0.0666119
507	NAB2	ALDH1A1	0.377622	0.226206
508	PLAUR	ALDH1A1	0.132867	0.680598
509	LYNX1	ALDH1A1	-0.048951	0.879919
510	RNF130	ALDH1A1	-0.041958	0.896986
511	LINC00511	ALDH1A1	-0.153846	0.633091
512	TTC3	ALDH1A1	0.034965	0.914093
513	ALG5	ALDH1A1	0.0699301	0.829024
514	HOXD8	ALDH1A1	0.027972	0.931234
515	MT-ATP8	ALDH1A1	-0.20979	0.512841
516	CTSH	ALDH1A1	0.461538	0.130948
517	TCTN1	ALDH1A1	0.293706	0.354148
518	MIDN	ALDH1A1	-0.230769	0.470532
519	PTRHD1	ALDH1A1	-0.0629371	0.845931
520	R3HCC1	ALDH1A1	0.412587	0.182564
521	TMCO1	ALDH1A1	0.118881	0.712884
522	POR	ALDH1A1	0.237762	0.456801
523	WDSUB1	ALDH1A1	0.538462	0.0708943
524	DCDC2	ALDH1A1	0.34965	0.265239
525	RALBP1	ALDH1A1	0.034965	0.914093
526	MYL12A	ALDH1A1	0.174825	0.586824
527	ERRFI1	ALDH1A1	-0.041958	0.896986
528	GLUL	ALDH1A1	0.538462	0.0708943
529	FAM96B	ALDH1A1	0.0979021	0.762122
530	GGT7	ALDH1A1	0.706294	0.0102452
531	NTPCR	ALDH1A1	0.440559	0.151735
532	MAP2K6	ALDH1A1	0.405594	0.190836
533	TFDP2	ALDH1A1	-0.181818	0.571701
534	SHISA4	ALDH1A1	0.713287	0.00920178
535	TUBB	ALDH1A1	0.167832	0.602099
536	LDLR	ALDH1A1	0.258741	0.416775
537	FBXL17	ALDH1A1	-0.237762	0.456801
538	JUP	ALDH1A1	-0.132867	0.680598
539	WRB	ALDH1A1	-0.0979021	0.762122
540	UPF3A	ALDH1A1	0.216783	0.498556
541	CYTH2	ALDH1A1	-0.034965	0.914093
542	JKAMP	ALDH1A1	0.244755	0.443262
543	SECISBP2	ALDH1A1	-0.118881	0.712884
544	NEDD9	ALDH1A1	0.34965	0.265239
545	SEPT2	ALDH1A1	-0.286713	0.366251
546	NFKBIZ	ALDH1A1	-0.0629371	0.845931
547	MPPED2	ALDH1A1	-0.244755	0.443262
548	PPL	ALDH1A1	-0.125874	0.696683
549	MARVELD2	ALDH1A1	0.13986	0.664633
550	DPP7	ALDH1A1	0.86014	0.000331668
551	ANKRD10	ALDH1A1	0.265734	0.403833
552	ELMSAN1	ALDH1A1	-0.153846	0.633091
553	ATP5D	ALDH1A1	-0.307692	0.330589
554	CDKN2A	ALDH1A1	0.020979	0.948402
555	RPL37A	ALDH1A1	-0.34965	0.265239
556	LRPAP1	ALDH1A1	0.153846	0.633091
557	ARHGEF2	ALDH1A1	0.265734	0.403833
558	APLP2	ALDH1A1	-0.034965	0.914093
559	PPP1R15B	ALDH1A1	0.223776	0.484452
560	RAB11FIP4	ALDH1A1	-0.181818	0.571701
561	SLIRP	ALDH1A1	-0.342657	0.275567
562	PKIG	ALDH1A1	0.0629371	0.845931
563	UBL5	ALDH1A1	0.160839	0.617523
564	TGFA	ALDH1A1	-0.041958	0.896986
565	PNN	ALDH1A1	-0.370629	0.235621
566	MBTPS1	ALDH1A1	0.300699	0.34226
567	PHLDA2	ALDH1A1	-0.230769	0.470532
568	C19orf70	ALDH1A1	-0.146853	0.648796
569	MYH14	ALDH1A1	-0.020979	0.948402
570	ATG13	ALDH1A1	-0.384615	0.21702
571	GSE1	ALDH1A1	0.300699	0.34226
572	MT-ND6	ALDH1A1	-0.566434	0.0548421
573	TBCA	ALDH1A1	-0.195804	0.541936
574	KLHL24	ALDH1A1	0.426573	0.1667
575	WNT7A	ALDH1A1	-0.342657	0.275567
576	IER2	ALDH1A1	-0.118881	0.712884
577	CBLB	ALDH1A1	-0.258741	0.416775
578	CISH	ALDH1A1	0.286713	0.366251
579	POLR2H	ALDH1A1	0.027972	0.931234
580	EXT2	ALDH1A1	0	1
581	SAT2	ALDH1A1	0.20979	0.512841
582	ISOC1	ALDH1A1	-0.0699301	0.829024
583	FERMT2	ALDH1A1	-0.202797	0.527302
584	TICAM1	ALDH1A1	0.125874	0.696683
585	TP53RK	ALDH1A1	0.0699301	0.829024
586	PRMT1	ALDH1A1	0.104895	0.745609
587	NR1H2	ALDH1A1	0.041958	0.896986
588	RNF145	ALDH1A1	0.013986	0.96559
589	VCL	ALDH1A1	-0.041958	0.896986
590	TMED1	ALDH1A1	0.440559	0.151735
591	SUMF1	ALDH1A1	0.447552	0.144586
592	SYNGR2	ALDH1A1	-0.41958	0.174519
593	CP	ALDH1A1	-0.0629371	0.845931
594	LSM7	ALDH1A1	0.0559441	0.862898
595	GSTP1	ALDH1A1	-0.00699301	0.982792
596	AP1M2	ALDH1A1	0.132867	0.680598
597	GYLTL1B	ALDH1A1	0.111888	0.729195
598	OS9	ALDH1A1	0.335664	0.286123
599	TRIM38	ALDH1A1	-0.223776	0.484452
600	LIMA1	ALDH1A1	0.692308	0.012593
601	AC017002.2	ALDH1A1	0.041958	0.896986
602	C5orf24	ALDH1A1	-0.356643	0.255138
603	TMEM39A	ALDH1A1	0.202797	0.527302
604	ATP6V1G1	ALDH1A1	-0.391608	0.208063
605	ENOSF1	ALDH1A1	-0.0839161	0.795415
606	HAGLROS	ALDH1A1	-0.104895	0.745609
607	SRP14	ALDH1A1	0.027972	0.931234
608	NAAA	ALDH1A1	0.629371	0.0283197
609	PDE4C	ALDH1A1	-0.251748	0.429919
610	CREBRF	ALDH1A1	-0.27972	0.378569
611	BAG5	ALDH1A1	-0.013986	0.96559
612	CKB	ALDH1A1	-0.391608	0.208063
613	TXNRD1	ALDH1A1	0.104895	0.745609
614	MRPL52	ALDH1A1	-0.20979	0.512841
615	MYO6	ALDH1A1	0.258741	0.416775
616	CD63	ALDH1A1	0.328671	0.296904
617	U2SURP	ALDH1A1	-0.0979021	0.762122
618	SNRPB2	ALDH1A1	0.041958	0.896986
619	PIM3	ALDH1A1	-0.0629371	0.845931
620	RPAIN	ALDH1A1	0.181818	0.571701
621	FAM177A1	ALDH1A1	-0.27972	0.378569
622	SLC8A1	ALDH1A1	-0.405594	0.190836
623	ABHD12	ALDH1A1	0.118881	0.712884
624	KLF2	ALDH1A1	0.524476	0.0800194
625	C14orf166	ALDH1A1	0.125874	0.696683
626	PIM1	ALDH1A1	0.573427	0.0512656
627	HECTD1	ALDH1A1	-0.412587	0.182564
628	PTK7	ALDH1A1	0.405594	0.190836
629	GMPR2	ALDH1A1	-0.48951	0.106252
630	EMC4	ALDH1A1	-0.153846	0.633091
631	ENC1	ALDH1A1	-0.195804	0.541936
632	MT-ND1	ALDH1A1	-0.573427	0.0512656
633	TMPRSS4	ALDH1A1	-0.405594	0.190836
634	SCD5	ALDH1A1	-0.188811	0.556737
635	AATF	ALDH1A1	-0.377622	0.226206
636	MYADM	ALDH1A1	-0.0909091	0.778725
637	KLHDC2	ALDH1A1	0.13986	0.664633
638	GNL1	ALDH1A1	0.398601	0.199335
639	AUTS2	ALDH1A1	0.104895	0.745609
640	ALG2	ALDH1A1	0.041958	0.896986
641	DNAJC3	ALDH1A1	-0.398601	0.199335
642	KDSR	ALDH1A1	0.0979021	0.762122
643	RPRD1A	ALDH1A1	-0.118881	0.712884
644	PLPP2	ALDH1A1	-0.00699301	0.982792
645	RPS15	ALDH1A1	-0.272727	0.391097
646	EMC7	ALDH1A1	0.0769231	0.812183
647	RPS29	ALDH1A1	-0.153846	0.633091
648	SEMA3C	ALDH1A1	0.587413	0.0446093
649	HSP90AB1	ALDH1A1	-0.27972	0.378569
650	EMC6	ALDH1A1	-0.48951	0.106252
651	RPS23	ALDH1A1	-0.265734	0.403833
652	LPIN2	ALDH1A1	0.27972	0.378569
653	LITAF	ALDH1A1	-0.475524	0.118176
654	FBXO9	ALDH1A1	0.041958	0.896986
655	MLEC	ALDH1A1	0.0979021	0.762122
656	COPB2	ALDH1A1	0.104895	0.745609
657	RING1	ALDH1A1	0.167832	0.602099
658	CLDND1	ALDH1A1	0.258741	0.416775
659	ARID4B	ALDH1A1	0.111888	0.729195
660	S100A4	ALDH1A1	-0.447552	0.144586
661	RPL23A	ALDH1A1	-0.216783	0.498556
662	PSMB5	ALDH1A1	-0.195804	0.541936
663	GABARAPL2	ALDH1A1	-0.111888	0.729195
664	TEAD2	ALDH1A1	0.160839	0.617523
665	DPM3	ALDH1A1	0.412587	0.182564
666	UROS	ALDH1A1	-0.0559441	0.862898
667	GNAS	ALDH1A1	0.188811	0.556737
668	DDX17	ALDH1A1	-0.307692	0.330589
669	RPL38	ALDH1A1	-0.517483	0.0848688
670	RPS21	ALDH1A1	-0.307692	0.330589
671	TP53BP2	ALDH1A1	0.531469	0.0753623
672	IGBP1	ALDH1A1	-0.412587	0.182564
673	SLC25A29	ALDH1A1	0.244755	0.443262
674	PLA2G12A	ALDH1A1	-0.335664	0.286123
675	BTG1	ALDH1A1	-0.223776	0.484452
676	NOSIP	ALDH1A1	0.125874	0.696683
677	ALKBH3	ALDH1A1	-0.41958	0.174519
678	EIF5	ALDH1A1	-0.34965	0.265239
679	AP1S1	ALDH1A1	0.363636	0.245265
680	NUDT3	ALDH1A1	0.132867	0.680598
681	NDUFB4	ALDH1A1	-0.0769231	0.812183
682	PDE9A	ALDH1A1	-0.104895	0.745609
683	TMED10	ALDH1A1	-0.468531	0.124455
684	NSA2	ALDH1A1	-0.433566	0.159106
685	PPP1R1B	ALDH1A1	-0.300699	0.34226
686	CLINT1	ALDH1A1	-0.692308	0.012593
687	TERF2IP	ALDH1A1	0.293706	0.354148
688	MIR4435-2HG	ALDH1A1	-0.048951	0.879919
689	MAGEF1	ALDH1A1	0.223776	0.484452
690	NMB	ALDH1A1	0.454545	0.137658
691	SLC35B2	ALDH1A1	-0.181818	0.571701
692	INSIG1	ALDH1A1	0.300699	0.34226
693	BDP1	ALDH1A1	-0.251748	0.429919
694	MED13	ALDH1A1	-0.377622	0.226206
695	CYR61	ALDH1A1	-0.111888	0.729195
696	ZFP36	ALDH1A1	0.195804	0.541936
697	RPS18	ALDH1A1	-0.321678	0.30791
698	TMX4	ALDH1A1	0.41958	0.174519
699	TTC17	ALDH1A1	-0.503497	0.0951574
700	SELT	ALDH1A1	-0.125874	0.696683
701	SLC25A36	ALDH1A1	-0.272727	0.391097
702	RPL23	ALDH1A1	-0.223776	0.484452
703	TRAPPC2L	ALDH1A1	0.125874	0.696683
704	CYSTM1	ALDH1A1	-0.48951	0.106252
705	SERF2	ALDH1A1	-0.27972	0.378569
706	NEDD8	ALDH1A1	-0.272727	0.391097
707	ITGAV	ALDH1A1	-0.405594	0.190836
708	ARC	ALDH1A1	0.468531	0.124455
709	EIF2A	ALDH1A1	-0.104895	0.745609
710	NDUFC1	ALDH1A1	-0.272727	0.391097
711	RPS28	ALDH1A1	0.0769231	0.812183
712	NDUFAF6	ALDH1A1	-0.013986	0.96559
713	DEK	ALDH1A1	-0.0699301	0.829024
714	EGR2	ALDH1A1	0.111888	0.729195
715	GADD45B	ALDH1A1	0.475524	0.118176
716	SDR39U1	ALDH1A1	-0.0909091	0.778725
717	BPTF	ALDH1A1	-0.72028	0.00823977
718	TACSTD2	ALDH1A1	-0.272727	0.391097
719	RPL10A	ALDH1A1	-0.181818	0.571701
720	UQCRH	ALDH1A1	-0.174825	0.586824
721	FAM3B	ALDH1A1	-0.167832	0.602099
722	TAF11	ALDH1A1	0.146853	0.648796
723	LRRC59	ALDH1A1	-0.258741	0.416775
724	CRTAC1	ALDH1A1	0.230769	0.470532
725	DGKZ	ALDH1A1	-0.503497	0.0951574
726	STXBP6	ALDH1A1	-0.377622	0.226206
727	ANXA1	ALDH1A1	-0.307692	0.330589
728	COTL1	ALDH1A1	0.601399	0.0385885
729	FKBP3	ALDH1A1	-0.237762	0.456801
730	SUMO2	ALDH1A1	-0.328671	0.296904
731	PMAIP1	ALDH1A1	-0.0699301	0.829024
732	SEMA3B	ALDH1A1	0.440559	0.151735
733	RPL28	ALDH1A1	-0.223776	0.484452
734	EGR1	ALDH1A1	-0.0979021	0.762122
735	OXA1L	ALDH1A1	-0.377622	0.226206
736	RPS27	ALDH1A1	-0.195804	0.541936
737	ARL14EP	ALDH1A1	-0.202797	0.527302
738	CYBA	ALDH1A1	-0.125874	0.696683
739	PEX16	ALDH1A1	-0.27972	0.378569
740	FGFBP1	ALDH1A1	-0.244755	0.443262
741	HLTF	ALDH1A1	-0.195804	0.541936
742	FZD3	ALDH1A1	-0.153846	0.633091
743	TUSC3	ALDH1A1	0.237762	0.456801
744	LDOC1	ALDH1A1	0.41958	0.174519
745	CHCHD10	ALDH1A1	-0.321678	0.30791
746	AP000769.1	ALDH1A1	-0.27972	0.378569
747	USMG5	ALDH1A1	-0.321678	0.30791
748	IGF2	ALDH1A1	-0.020979	0.948402
749	IGFBP2	ALDH1A1	0.132867	0.680598
750	TMOD1	ALDH1A1	-0.293706	0.354148
751	SEPHS2	ALDH1A1	-0.594406	0.0415215
752	PKM	ALDH1A1	-0.020979	0.948402
753	TNF	ALDH1A1	-0.342657	0.275567
754	CXCL3	ALDH1A1	0.0699301	0.829024
755	TMEM59	ALDH1A1	-0.573427	0.0512656
756	COX4I1	ALDH1A1	-0.216783	0.498556
757	CD82	ALDH1A1	-0.657343	0.0201855
758	PAGE2	ALDH1A1	-0.174739	0.58701
759	ERBB4	ALDH1A1	-0.293706	0.354148
760	TP53I11	ALDH1A1	-0.636364	0.0260969
761	PRSS1	ALDH1A1	-0.195804	0.541936
762	SFN	ALDH1A1	0.174825	0.586824
763	SCARA3	ALDH1A1	-0.41958	0.174519
764	C14orf2	ALDH1A1	-0.41958	0.174519
765	BCAT1	ALDH1A1	-0.377622	0.226206
766	RHOV	ALDH1A1	-0.769231	0.00344645
767	ALCAM	ALDH1A1	-0.335664	0.286123
768	NDUFB2	ALDH1A1	-0.013986	0.96559
769	RPL24	ALDH1A1	-0.0559441	0.862898
770	API5	ALDH1A1	-0.342657	0.275567

## Sheet: S100A4
	gene1	gene2	Correlation	p_value
1	CD52	S100A4	-0.559441	0.0585895
2	TSPAN1	S100A4	-0.167832	0.602099
3	F3	S100A4	0.034965	0.914093
4	OLFML3	S100A4	-0.454545	0.137658
5	IGSF3	S100A4	-0.412587	0.182564
6	S100A9	S100A4	0.328671	0.296904
7	PBXIP1	S100A4	-0.293706	0.354148
8	SSR2	S100A4	-0.013986	0.96559
9	RAB25	S100A4	0.132867	0.680598
10	IGSF8	S100A4	0.174825	0.586824
11	NCSTN	S100A4	-0.027972	0.931234
12	B4GALT3	S100A4	0.461538	0.130948
13	PCP4L1	S100A4	0.125874	0.696683
14	RXRG	S100A4	-0.041958	0.896986
15	LINC00626	S100A4	-0.297297	0.348017
16	ATP1B1	S100A4	-0.0699301	0.829024
17	F5	S100A4	-0.174405	0.587738
18	QSOX1	S100A4	0.188811	0.556737
19	RGS16	S100A4	-0.153846	0.633091
20	CSRP1	S100A4	0.265734	0.403833
21	KDM5B	S100A4	-0.0559441	0.862898
22	CD55	S100A4	-0.132867	0.680598
23	EPHX1	S100A4	0.27972	0.378569
24	RHOU	S100A4	-0.58042	0.047856
25	SIPA1L2	S100A4	-0.0559441	0.862898
26	FAM84A	S100A4	-0.013986	0.96559
27	ITSN2	S100A4	0.34965	0.265239
28	EPAS1	S100A4	-0.0839161	0.795415
29	EFEMP1	S100A4	-0.524476	0.0800194
30	PELI1	S100A4	0.216783	0.498556
31	SLC4A5	S100A4	-0.265734	0.403833
32	TCF7L1	S100A4	-0.160839	0.617523
33	SFTPB	S100A4	-0.104895	0.745609
34	ST3GAL5	S100A4	-0.195804	0.541936
35	MAL	S100A4	0.482517	0.112109
36	PAX8	S100A4	0.573427	0.0512656
37	HOXD10	S100A4	-0.470274	0.122871
38	HOXD9	S100A4	0.027972	0.931234
39	LINC01116	S100A4	0.258741	0.416775
40	CALCRL	S100A4	-0.0595447	0.854155
41	TFPI	S100A4	-0.195804	0.541936
42	SDPR	S100A4	0.265734	0.403833
43	MAP2	S100A4	0.125874	0.696683
44	FN1	S100A4	0.0559441	0.862898
45	IGFBP5	S100A4	-0.286713	0.366251
46	EPHA4	S100A4	-0.188811	0.556737
47	ITM2C	S100A4	0.0629371	0.845931
48	HTR2B	S100A4	0.237762	0.456801
49	ALPP	S100A4	-0.0595447	0.854155
50	ALPPL2	S100A4	0.238472	0.455418
51	ECEL1	S100A4	-0.622378	0.0306759
52	OTOS	S100A4	0.183103	0.56894
53	SLC6A20	S100A4	-0.363636	0.245265
54	FAM107A	S100A4	0.160839	0.617523
55	BOC	S100A4	0.125874	0.696683
56	IGSF11	S100A4	-0.146853	0.648796
57	SLCO2A1	S100A4	-0.566434	0.0548421
58	CHST2	S100A4	0.321678	0.30791
59	SSR3	S100A4	0.58042	0.047856
60	SEC62	S100A4	0.622378	0.0306759
61	RPL22L1	S100A4	0.440559	0.151735
62	CHRD	S100A4	-0.0915516	0.777196
63	ETV5	S100A4	0.034965	0.914093
64	CLDN1	S100A4	0.258741	0.416775
65	CLDN16	S100A4	0.13986	0.664633
66	IDUA	S100A4	-0.13986	0.664633
67	HS3ST1	S100A4	-0.58042	0.047856
68	SOD3	S100A4	-0.174825	0.586824
69	SLC34A2	S100A4	0.167832	0.602099
70	PCDH7	S100A4	0.048951	0.879919
71	UGDH	S100A4	0.468531	0.124455
72	CNGA1	S100A4	-0.363636	0.245265
73	HOPX	S100A4	-0.223776	0.484452
74	SLC4A4	S100A4	-0.461538	0.130948
75	NPNT	S100A4	-0.237762	0.456801
76	RPL34	S100A4	0.664336	0.0184527
77	COL25A1	S100A4	0.0699301	0.829024
78	CFI	S100A4	0.328671	0.296904
79	ANXA5	S100A4	0.041958	0.896986
80	SPRY1	S100A4	0.34965	0.265239
81	TRIM2	S100A4	-0.104895	0.745609
82	TENM3	S100A4	0.168126	0.601454
83	PDE4D	S100A4	0.251748	0.429919
84	COL4A3BP	S100A4	0.0769231	0.812183
85	THBS4	S100A4	-0.153846	0.633091
86	ELL2	S100A4	-0.321678	0.30791
87	PAM	S100A4	0.034965	0.914093
88	TGFBI	S100A4	0	1
89	SPOCK1	S100A4	-0.405594	0.190836
90	PCDHB2	S100A4	-0.0559441	0.862898
91	SCGB3A2	S100A4	0.0211273	0.948038
92	SLC26A2	S100A4	0.0769231	0.812183
93	GPX3	S100A4	0.34965	0.265239
94	SPARC	S100A4	0.013986	0.96559
95	GALNT10	S100A4	-0.356643	0.255138
96	LMAN2	S100A4	0.58042	0.047856
97	DBN1	S100A4	0.573427	0.0512656
98	TMED9	S100A4	0.762238	0.00395045
99	LYRM4	S100A4	0.573427	0.0512656
100	DSP	S100A4	0.398601	0.199335
101	RNF144B	S100A4	0.328671	0.296904
102	SOX4	S100A4	-0.20979	0.512841
103	HIST1H1C	S100A4	-0.027972	0.931234
104	HIST1H4H	S100A4	0.0559441	0.862898
105	HIST1H2BK	S100A4	0.125874	0.696683
106	IER3	S100A4	-0.048951	0.879919
107	DDR1	S100A4	-0.020979	0.948402
108	NEU1	S100A4	0.188811	0.556737
109	ATF6B	S100A4	0.0839161	0.795415
110	AGER	S100A4	-0.370629	0.235621
111	HLA-DMB	S100A4	-0.0839161	0.795415
112	CDKN1A	S100A4	-0.391608	0.208063
113	RNF8	S100A4	0.0769231	0.812183
114	TBX18	S100A4	-0.839991	0.000627337
115	CGA	S100A4	-0.683017	0.0143587
116	BVES	S100A4	-0.0909091	0.778725
117	POPDC3	S100A4	-0.0140849	0.965347
118	EZR	S100A4	0.27972	0.378569
119	NPY	S100A4	-0.211273	0.509797
120	ADCYAP1R1	S100A4	-0.405594	0.190836
121	CLDN3	S100A4	0.265734	0.403833
122	CLDN4	S100A4	-0.216783	0.498556
123	DLX5	S100A4	-0.377622	0.226206
124	VGF	S100A4	0	1
125	MET	S100A4	-0.223776	0.484452
126	AKR1B15	S100A4	-0.174405	0.587738
127	PDIA4	S100A4	0.293706	0.354148
128	TMEM176B	S100A4	-0.146853	0.648796
129	TMEM176A	S100A4	-0.230769	0.470532
130	WDR86	S100A4	-0.181818	0.571701
131	ANOS1	S100A4	-0.370629	0.235621
132	AP1S2	S100A4	-0.265734	0.403833
133	SAT1	S100A4	0.153846	0.633091
134	DMD	S100A4	-0.181818	0.571701
135	PCSK1N	S100A4	-0.755245	0.00450844
136	CITED1	S100A4	0.104895	0.745609
137	XIST	S100A4	-0.118881	0.712884
138	ACSL4	S100A4	-0.216783	0.498556
139	CAPN6	S100A4	-0.041958	0.896986
140	ZCCHC12	S100A4	-0.377622	0.226206
141	IGSF1	S100A4	0.0699301	0.829024
142	HS6ST2	S100A4	-0.468531	0.124455
143	DLC1	S100A4	-0.237762	0.456801
144	PDGFRL	S100A4	0.20979	0.512841
145	ASAH1	S100A4	0.377622	0.226206
146	PSD3	S100A4	-0.41958	0.174519
147	CLU	S100A4	0.230769	0.470532
148	KIF13B	S100A4	-0.34965	0.265239
149	SARAF	S100A4	0.20979	0.512841
150	C8orf4	S100A4	-0.321678	0.30791
151	EYA1	S100A4	-0.416436	0.178108
152	HEY1	S100A4	-0.265734	0.403833
153	TP53INP1	S100A4	-0.0629371	0.845931
154	SDC2	S100A4	-0.475524	0.118176
155	FAM83A	S100A4	0.622378	0.0306759
156	TG	S100A4	-0.188811	0.556737
157	BANCR	S100A4	0.167832	0.602099
158	FAM189A2	S100A4	-0.72028	0.00823977
159	GDA	S100A4	-0.0559441	0.862898
160	NTRK2	S100A4	-0.763574	0.00385009
161	GABBR2	S100A4	0.286713	0.366251
162	HSPA5	S100A4	0.27972	0.378569
163	PBX3	S100A4	-0.13986	0.664633
164	EGFL7	S100A4	0.363636	0.245265
165	LCN6	S100A4	0.104011	0.747691
166	LCN15	S100A4	-0.278751	0.380293
167	CARS	S100A4	0.167832	0.602099
168	CAT	S100A4	0.0769231	0.812183
169	MDK	S100A4	0.27972	0.378569
170	LRP4	S100A4	-0.59895	0.0395981
171	MYEOV	S100A4	0.58042	0.047856
172	CCND1	S100A4	0.286713	0.366251
173	PGM2L1	S100A4	0.048951	0.879919
174	SERPINH1	S100A4	0.363636	0.245265
175	TSKU	S100A4	0.132867	0.680598
176	RSF1	S100A4	0.51049	0.0899137
177	GAB2	S100A4	0.573427	0.0512656
178	PRSS23	S100A4	0.566434	0.0548421
179	CTSC	S100A4	-0.160839	0.617523
180	GATA3	S100A4	0.034965	0.914093
181	CELF2	S100A4	0	1
182	FAM107B	S100A4	-0.0559441	0.862898
183	VIM	S100A4	-0.41958	0.174519
184	VSTM4	S100A4	-0.244755	0.443262
185	H2AFY2	S100A4	0.377622	0.226206
186	PSAP	S100A4	0.027972	0.931234
187	ENTPD1	S100A4	-0.265734	0.403833
188	PAX2	S100A4	-0.132566	0.681288
189	PLEKHS1	S100A4	-0.300699	0.34226
190	EMX2OS	S100A4	0.608392	0.035806
191	EMX2	S100A4	0.573427	0.0512656
192	RAB11FIP2	S100A4	0.370629	0.235621
193	RGS10	S100A4	0.433566	0.159106
194	CD27	S100A4	-0.0909091	0.778725
195	GPRC5A	S100A4	0.160839	0.617523
196	LMO3	S100A4	-0.482517	0.112109
197	B4GALNT1	S100A4	-0.188811	0.556737
198	LGR5	S100A4	-0.195804	0.541936
199	DUSP6	S100A4	0.433566	0.159106
200	NUDT4	S100A4	-0.216783	0.498556
201	HSP90B1	S100A4	0.426573	0.1667
202	CKAP4	S100A4	0.258741	0.416775
203	ERP29	S100A4	0.370629	0.235621
204	TESC	S100A4	-0.412587	0.182564
205	TSC22D1	S100A4	0.048951	0.879919
206	ITM2B	S100A4	0.412587	0.182564
207	TM9SF2	S100A4	0.153846	0.633091
208	IRS2	S100A4	0.167832	0.602099
209	LAMP1	S100A4	0.146853	0.648796
210	SLC7A7	S100A4	0.244755	0.443262
211	MMP14	S100A4	-0.034965	0.914093
212	MBIP	S100A4	0.398601	0.199335
213	SFTA3	S100A4	-0.0483801	0.88131
214	NKX2-1	S100A4	-0.660884	0.0192937
215	PAX9	S100A4	-0.699301	0.0113742
216	DHRS7	S100A4	-0.118881	0.712884
217	SMOC1	S100A4	-0.246485	0.439943
218	NPC2	S100A4	-0.0909091	0.778725
219	SPTLC2	S100A4	0.013986	0.96559
220	TSHR	S100A4	-0.454545	0.137658
221	COX8C	S100A4	0.13986	0.664633
222	SERPINA1	S100A4	-0.00699301	0.982792
223	WARS	S100A4	0.027972	0.931234
224	NIPA2	S100A4	0.503497	0.0951574
225	SNRPN	S100A4	0.272727	0.391097
226	SPINT1	S100A4	0.629371	0.0283197
227	PDIA3	S100A4	0.230769	0.470532
228	SLC27A2	S100A4	-0.524476	0.0800194
229	CCPG1	S100A4	0.048951	0.879919
230	CGNL1	S100A4	-0.013986	0.96559
231	ARNT2	S100A4	-0.167832	0.602099
232	MFGE8	S100A4	0.496503	0.100603
233	C16orf89	S100A4	-0.307692	0.330589
234	SCNN1B	S100A4	-0.41958	0.174519
235	PRSS8	S100A4	0.216783	0.498556
236	ABCC11	S100A4	-0.321678	0.30791
237	CX3CL1	S100A4	-0.405594	0.190836
238	ADGRG1	S100A4	0.335664	0.286123
239	CDH3	S100A4	-0.48951	0.106252
240	MAF	S100A4	-0.153846	0.633091
241	INPP5K	S100A4	0.167832	0.602099
242	PMP22	S100A4	-0.153846	0.633091
243	UBB	S100A4	0.0629371	0.845931
244	RASD1	S100A4	-0.615385	0.0331699
245	WSB1	S100A4	0.146853	0.648796
246	SDF2	S100A4	0.265734	0.403833
247	TRAF4	S100A4	0.195804	0.541936
248	TP53I13	S100A4	0.223776	0.484452
249	CPD	S100A4	0.0559441	0.862898
250	TMEM98	S100A4	-0.111888	0.729195
251	RP11-445F12.1	S100A4	0.211273	0.509797
252	LHX1	S100A4	0.2662	0.402978
253	IKZF3	S100A4	-0.755245	0.00450844
254	ORMDL3	S100A4	0.300699	0.34226
255	EIF1	S100A4	0.692308	0.012593
256	ETV4	S100A4	0.391608	0.208063
257	GRN	S100A4	0.118881	0.712884
258	COL1A1	S100A4	0.643357	0.0240032
259	SCPEP1	S100A4	-0.223776	0.484452
260	FAM20A	S100A4	0.181818	0.571701
261	GPRC5C	S100A4	0.538462	0.0708943
262	ACTG1	S100A4	0.755245	0.00450844
263	TSHZ1	S100A4	-0.503497	0.0951574
264	SMOX	S100A4	-0.181818	0.571701
265	JAG1	S100A4	0.629371	0.0283197
266	CST3	S100A4	0.300699	0.34226
267	APMAP	S100A4	-0.027972	0.931234
268	RPN2	S100A4	-0.0839161	0.795415
269	SDC4	S100A4	0.104895	0.745609
270	PIGT	S100A4	0.216783	0.498556
271	WFDC2	S100A4	-0.195804	0.541936
272	EDN3	S100A4	-0.226142	0.479722
273	BSG	S100A4	0.27972	0.378569
274	CIRBP	S100A4	0.552448	0.0625115
275	UQCR11	S100A4	0.601399	0.0385885
276	EEF2	S100A4	0.496503	0.100603
277	MYDGF	S100A4	0.314685	0.319139
278	ALKBH7	S100A4	0.48951	0.106252
279	ANGPTL4	S100A4	0.307692	0.330589
280	RAB11B	S100A4	0.440559	0.151735
281	TMEM205	S100A4	0.391608	0.208063
282	MAN2B1	S100A4	0.153846	0.633091
283	TMEM59L	S100A4	-0.13986	0.664633
284	PLD3	S100A4	0.181818	0.571701
285	BCAM	S100A4	0.251748	0.429919
286	FOSB	S100A4	-0.146853	0.648796
287	KDELR1	S100A4	0.664336	0.0184527
288	NUCB1	S100A4	0.34965	0.265239
289	FCGRT	S100A4	-0.216783	0.498556
290	EMC10	S100A4	0.454545	0.137658
291	TTYH1	S100A4	0.174825	0.586824
292	PRAME	S100A4	-0.041958	0.896986
293	SUSD2	S100A4	0.20979	0.512841
294	TCN2	S100A4	-0.0629371	0.845931
295	SELM	S100A4	0.307692	0.330589
296	APP	S100A4	0.00699301	0.982792
297	KCNJ15	S100A4	-0.218315	0.49545
298	PCP4	S100A4	-0.167832	0.602099
299	TMPRSS2	S100A4	-0.608392	0.035806
300	MT-ATP6	S100A4	0.503497	0.0951574
301	MT-CO3	S100A4	0.524476	0.0800194
302	MT-ND3	S100A4	0.699301	0.0113742
303	MT-CYB	S100A4	0.475524	0.118176
304	VPS37B	S100A4	0.027972	0.931234
305	SEMA6A	S100A4	-0.601399	0.0385885
306	PPP1R15A	S100A4	0.27972	0.378569
307	SERPINA5	S100A4	0.384615	0.21702
308	AGR2	S100A4	-0.426573	0.1667
309	RRBP1	S100A4	0.188811	0.556737
310	CERS4	S100A4	0.00699301	0.982792
311	LRRC16A	S100A4	-0.048951	0.879919
312	SLC39A7	S100A4	0.398601	0.199335
313	SFTPD	S100A4	-0.153846	0.633091
314	NFKBIA	S100A4	0.356643	0.255138
315	FNIP2	S100A4	0.027972	0.931234
316	SMARCE1	S100A4	0.496503	0.100603
317	RNF114	S100A4	0.328671	0.296904
318	HIF1A	S100A4	0.412587	0.182564
319	PRKAR1A	S100A4	0.216783	0.498556
320	MAP3K14	S100A4	-0.321678	0.30791
321	TMTC2	S100A4	0.202797	0.527302
322	BTG2	S100A4	-0.048951	0.879919
323	SLC39A6	S100A4	-0.048951	0.879919
324	MAP1LC3B	S100A4	0.251748	0.429919
325	CHPF	S100A4	0.0909091	0.778725
326	LMAN1	S100A4	-0.0769231	0.812183
327	HIST1H2BC	S100A4	-0.0979021	0.762122
328	RGL3	S100A4	0.342657	0.275567
329	EGR3	S100A4	-0.111888	0.729195
330	SNHG8	S100A4	0.286713	0.366251
331	TOP1	S100A4	0.118881	0.712884
332	RNF13	S100A4	0.559441	0.0585895
333	HIBCH	S100A4	0.314685	0.319139
334	MAFF	S100A4	-0.125874	0.696683
335	RAB34	S100A4	0.223776	0.484452
336	BDH2	S100A4	0.293706	0.354148
337	SOX9	S100A4	0.027972	0.931234
338	HNRNPA0	S100A4	0.482517	0.112109
339	SECISBP2L	S100A4	0.531469	0.0753623
340	RIPK4	S100A4	0.0909091	0.778725
341	TCTN3	S100A4	0.0909091	0.778725
342	DDX5	S100A4	-0.0629371	0.845931
343	CDH2	S100A4	-0.447552	0.144586
344	TFF3	S100A4	-0.0210158	0.948312
345	GLG1	S100A4	-0.00699301	0.982792
346	FNDC3B	S100A4	0.237762	0.456801
347	PCCA	S100A4	-0.34965	0.265239
348	AAMDC	S100A4	0.356643	0.255138
349	TIMM10	S100A4	0.587413	0.0446093
350	TRIB1	S100A4	-0.398601	0.199335
351	FRMD4A	S100A4	-0.0559441	0.862898
352	EHD4	S100A4	0.391608	0.208063
353	GCNT1	S100A4	-0.566434	0.0548421
354	LRP10	S100A4	0.153846	0.633091
355	PKNOX1	S100A4	0.230769	0.470532
356	ATP6AP2	S100A4	-0.0839161	0.795415
357	THBS1	S100A4	0.0769231	0.812183
358	GGT5	S100A4	-0.118881	0.712884
359	FAM174A	S100A4	0.27972	0.378569
360	TMEM50B	S100A4	0.384615	0.21702
361	ATP2C1	S100A4	0.174825	0.586824
362	SCAMP4	S100A4	0.104895	0.745609
363	CLDN7	S100A4	0.363636	0.245265
364	SPCS2	S100A4	0.517483	0.0848688
365	IL6ST	S100A4	-0.286713	0.366251
366	IQGAP2	S100A4	-0.622378	0.0306759
367	INPP1	S100A4	-0.167832	0.602099
368	SLC40A1	S100A4	0.573427	0.0512656
369	MYOF	S100A4	0.328671	0.296904
370	TVP23B	S100A4	0.566434	0.0548421
371	IFNGR2	S100A4	0.314685	0.319139
372	CDK2AP2	S100A4	0.657343	0.0201855
373	ARG2	S100A4	-0.342657	0.275567
374	SON	S100A4	0.34965	0.265239
375	CRB3	S100A4	0.699301	0.0113742
376	P2RY6	S100A4	0.622378	0.0306759
377	TPT1	S100A4	0.818182	0.00114311
378	SEPT11	S100A4	0.0699301	0.829024
379	CHD1	S100A4	0.048951	0.879919
380	PDK4	S100A4	-0.755245	0.00450844
381	TPD52	S100A4	0.51049	0.0899137
382	RGL2	S100A4	-0.0559441	0.862898
383	NAV1	S100A4	-0.41958	0.174519
384	SEZ6L2	S100A4	0	1
385	SKIL	S100A4	0.048951	0.879919
386	KDELR3	S100A4	0.370629	0.235621
387	NDUFA3	S100A4	0.363636	0.245265
388	HCG18	S100A4	-0.0699301	0.829024
389	FKBP1A	S100A4	0.664336	0.0184527
390	XAB2	S100A4	0.0559441	0.862898
391	TMEM243	S100A4	0.160839	0.617523
392	TUBA1A	S100A4	-0.48951	0.106252
393	BRD2	S100A4	0.20979	0.512841
394	MRPS36	S100A4	0.482517	0.112109
395	DUSP14	S100A4	0.258741	0.416775
396	DHRSX	S100A4	0.195804	0.541936
397	C5orf15	S100A4	0.496503	0.100603
398	HIST1H2AC	S100A4	-0.013986	0.96559
399	TM9SF1	S100A4	0.58042	0.047856
400	RRAD	S100A4	-0.167832	0.602099
401	PTPN13	S100A4	-0.531469	0.0753623
402	LRP5	S100A4	0.293706	0.354148
403	VIM-AS1	S100A4	-0.321678	0.30791
404	FAT1	S100A4	0.167832	0.602099
405	GDF15	S100A4	-0.321678	0.30791
406	TGIF1	S100A4	0.0629371	0.845931
407	RNF10	S100A4	0.342657	0.275567
408	FLOT1	S100A4	0.335664	0.286123
409	DSC2	S100A4	0.776224	0.00299286
410	COX6A1	S100A4	0.573427	0.0512656
411	DOPEY2	S100A4	0.237762	0.456801
412	CNN2	S100A4	0.377622	0.226206
413	TPM1	S100A4	-0.293706	0.354148
414	SYNRG	S100A4	0.0699301	0.829024
415	MUM1	S100A4	0.027972	0.931234
416	DLG5	S100A4	-0.132867	0.680598
417	CUX1	S100A4	0.433566	0.159106
418	AMOTL2	S100A4	0.72028	0.00823977
419	HOXD1	S100A4	0.335664	0.286123
420	ZDHHC9	S100A4	0.0979021	0.762122
421	EFNA1	S100A4	0.398601	0.199335
422	MXRA5	S100A4	-0.118881	0.712884
423	AFF1	S100A4	-0.0839161	0.795415
424	CTNNA1	S100A4	0.34965	0.265239
425	CTNNAL1	S100A4	0.223776	0.484452
426	USP22	S100A4	-0.104895	0.745609
427	TOB1	S100A4	0.034965	0.914093
428	POLR2J3	S100A4	0.307692	0.330589
429	ANO1	S100A4	-0.622378	0.0306759
430	FBXO34	S100A4	0.440559	0.151735
431	CRLF1	S100A4	-0.398601	0.199335
432	RAB27A	S100A4	0.363636	0.245265
433	PPIB	S100A4	0.0979021	0.762122
434	SEMA4B	S100A4	-0.020979	0.948402
435	DHX32	S100A4	0.251748	0.429919
436	AKAP9	S100A4	0.195804	0.541936
437	MRPL45	S100A4	0.699301	0.0113742
438	MGAT1	S100A4	0.685315	0.013906
439	YIPF3	S100A4	0.657343	0.0201855
440	CTSA	S100A4	0.104895	0.745609
441	BCL9	S100A4	0.433566	0.159106
442	CALR	S100A4	0.286713	0.366251
443	PORCN	S100A4	0.181818	0.571701
444	LIF	S100A4	-0.517483	0.0848688
445	NCOR1	S100A4	0.531469	0.0753623
446	FZD7	S100A4	-0.531469	0.0753623
447	CADM1	S100A4	0.27972	0.378569
448	C6orf89	S100A4	0.174825	0.586824
449	ALDH3A2	S100A4	0	1
450	EPN1	S100A4	0.601399	0.0385885
451	ZADH2	S100A4	-0.188811	0.556737
452	ICAM1	S100A4	0.0699301	0.829024
453	RCAN1	S100A4	-0.293706	0.354148
454	BAG6	S100A4	0	1
455	MCTP2	S100A4	0.0769231	0.812183
456	CRELD2	S100A4	0.167832	0.602099
457	KLF4	S100A4	0.034965	0.914093
458	LLNLR-245B6.1	S100A4	0.188811	0.556737
459	DEGS1	S100A4	0.216783	0.498556
460	UBAP1	S100A4	0.251748	0.429919
461	SLC7A8	S100A4	-0.587413	0.0446093
462	REEP5	S100A4	0.545455	0.0666119
463	BACH1	S100A4	0.251748	0.429919
464	AGR3	S100A4	-0.503497	0.0951574
465	HOMER1	S100A4	-0.034965	0.914093
466	SLC39A8	S100A4	0.405594	0.190836
467	SEPT9	S100A4	0.20979	0.512841
468	ZNF770	S100A4	0.706294	0.0102452
469	ADAM10	S100A4	0.678322	0.0153173
470	CERCAM	S100A4	0.0979021	0.762122
471	OCLN	S100A4	0.034965	0.914093
472	FGF18	S100A4	0.832168	0.000785442
473	CDH1	S100A4	-0.034965	0.914093
474	UBAC2	S100A4	0.734266	0.00654349
475	TMED3	S100A4	0.377622	0.226206
476	C20orf96	S100A4	0.027972	0.931234
477	STAT3	S100A4	-0.153846	0.633091
478	CCNL1	S100A4	0.559441	0.0585895
479	HBP1	S100A4	0.020979	0.948402
480	ZNF24	S100A4	0.251748	0.429919
481	RPL36AL	S100A4	0.811189	0.00136332
482	ATP5E	S100A4	0.48951	0.106252
483	JUNB	S100A4	-0.188811	0.556737
484	C4orf48	S100A4	-0.286713	0.366251
485	PET100	S100A4	0.356643	0.255138
486	TSC22D2	S100A4	0.776224	0.00299286
487	JADE1	S100A4	-0.0559441	0.862898
488	STARD3NL	S100A4	0.125874	0.696683
489	MBOAT7	S100A4	0.293706	0.354148
490	JARID2	S100A4	-0.125874	0.696683
491	COX7C	S100A4	0.664336	0.0184527
492	SPECC1	S100A4	0.58042	0.047856
493	GNPTG	S100A4	0.202797	0.527302
494	C14orf119	S100A4	0.391608	0.208063
495	FOXP4	S100A4	0.258741	0.416775
496	CPE	S100A4	0.405594	0.190836
497	SLPI	S100A4	-0.0769231	0.812183
498	CDS2	S100A4	0.398601	0.199335
499	LMBRD1	S100A4	-0.0699301	0.829024
500	MYO10	S100A4	0.258741	0.416775
501	RALGAPA2	S100A4	-0.559441	0.0585895
502	ITGB1	S100A4	0.601399	0.0385885
503	KDM6B	S100A4	0.048951	0.879919
504	TMSB4X	S100A4	0.741259	0.00580115
505	MT-ND4L	S100A4	0.391608	0.208063
506	AFF4	S100A4	0.496503	0.100603
507	NAB2	S100A4	-0.237762	0.456801
508	PLAUR	S100A4	-0.181818	0.571701
509	LYNX1	S100A4	0.300699	0.34226
510	RNF130	S100A4	0.335664	0.286123
511	LINC00511	S100A4	0.0979021	0.762122
512	TTC3	S100A4	0.384615	0.21702
513	ALG5	S100A4	0.531469	0.0753623
514	HOXD8	S100A4	0.167832	0.602099
515	MT-ATP8	S100A4	0.594406	0.0415215
516	CTSH	S100A4	0.020979	0.948402
517	TCTN1	S100A4	-0.251748	0.429919
518	MIDN	S100A4	-0.216783	0.498556
519	PTRHD1	S100A4	0.615385	0.0331699
520	R3HCC1	S100A4	0.230769	0.470532
521	TMCO1	S100A4	0.566434	0.0548421
522	POR	S100A4	-0.223776	0.484452
523	WDSUB1	S100A4	-0.111888	0.729195
524	DCDC2	S100A4	0.286713	0.366251
525	RALBP1	S100A4	0.615385	0.0331699
526	MYL12A	S100A4	0.321678	0.30791
527	ERRFI1	S100A4	0.48951	0.106252
528	GLUL	S100A4	-0.447552	0.144586
529	FAM96B	S100A4	0.363636	0.245265
530	GGT7	S100A4	-0.27972	0.378569
531	NTPCR	S100A4	0.230769	0.470532
532	MAP2K6	S100A4	-0.020979	0.948402
533	TFDP2	S100A4	0.804196	0.00161477
534	SHISA4	S100A4	0.0979021	0.762122
535	TUBB	S100A4	0.58042	0.047856
536	LDLR	S100A4	-0.356643	0.255138
537	FBXL17	S100A4	0.524476	0.0800194
538	JUP	S100A4	0.755245	0.00450844
539	WRB	S100A4	0.545455	0.0666119
540	UPF3A	S100A4	0.314685	0.319139
541	CYTH2	S100A4	0.251748	0.429919
542	JKAMP	S100A4	0.447552	0.144586
543	SECISBP2	S100A4	0.300699	0.34226
544	NEDD9	S100A4	0.020979	0.948402
545	SEPT2	S100A4	0.587413	0.0446093
546	NFKBIZ	S100A4	0.195804	0.541936
547	MPPED2	S100A4	0.125874	0.696683
548	PPL	S100A4	0.237762	0.456801
549	MARVELD2	S100A4	-0.0909091	0.778725
550	DPP7	S100A4	-0.377622	0.226206
551	ANKRD10	S100A4	0.125874	0.696683
552	ELMSAN1	S100A4	0.034965	0.914093
553	ATP5D	S100A4	0.692308	0.012593
554	CDKN2A	S100A4	-0.041958	0.896986
555	RPL37A	S100A4	0.643357	0.0240032
556	LRPAP1	S100A4	0.230769	0.470532
557	ARHGEF2	S100A4	0.356643	0.255138
558	APLP2	S100A4	0.468531	0.124455
559	PPP1R15B	S100A4	-0.132867	0.680598
560	RAB11FIP4	S100A4	0.622378	0.0306759
561	SLIRP	S100A4	0.426573	0.1667
562	PKIG	S100A4	0.153846	0.633091
563	UBL5	S100A4	0.412587	0.182564
564	TGFA	S100A4	-0.300699	0.34226
565	PNN	S100A4	0.41958	0.174519
566	MBTPS1	S100A4	-0.153846	0.633091
567	PHLDA2	S100A4	0.692308	0.012593
568	C19orf70	S100A4	0.538462	0.0708943
569	MYH14	S100A4	0.370629	0.235621
570	ATG13	S100A4	0.783217	0.00258621
571	GSE1	S100A4	-0.020979	0.948402
572	MT-ND6	S100A4	0.468531	0.124455
573	TBCA	S100A4	0.454545	0.137658
574	KLHL24	S100A4	0.034965	0.914093
575	WNT7A	S100A4	0.699301	0.0113742
576	IER2	S100A4	0.755245	0.00450844
577	CBLB	S100A4	0.041958	0.896986
578	CISH	S100A4	-0.748252	0.00512408
579	POLR2H	S100A4	0.664336	0.0184527
580	EXT2	S100A4	0.468531	0.124455
581	SAT2	S100A4	0.300699	0.34226
582	ISOC1	S100A4	0.503497	0.0951574
583	FERMT2	S100A4	0.818182	0.00114311
584	TICAM1	S100A4	-0.146853	0.648796
585	TP53RK	S100A4	0.447552	0.144586
586	PRMT1	S100A4	0.622378	0.0306759
587	NR1H2	S100A4	0.545455	0.0666119
588	RNF145	S100A4	0.111888	0.729195
589	VCL	S100A4	0.517483	0.0848688
590	TMED1	S100A4	0.370629	0.235621
591	SUMF1	S100A4	0.153846	0.633091
592	SYNGR2	S100A4	0.783217	0.00258621
593	CP	S100A4	0.328671	0.296904
594	LSM7	S100A4	0.454545	0.137658
595	GSTP1	S100A4	0.475524	0.118176
596	AP1M2	S100A4	0.594406	0.0415215
597	GYLTL1B	S100A4	0.559441	0.0585895
598	OS9	S100A4	-0.314685	0.319139
599	TRIM38	S100A4	-0.111888	0.729195
600	LIMA1	S100A4	-0.181818	0.571701
601	AC017002.2	S100A4	0.27972	0.378569
602	C5orf24	S100A4	0.538462	0.0708943
603	TMEM39A	S100A4	0.482517	0.112109
604	ATP6V1G1	S100A4	0.755245	0.00450844
605	ENOSF1	S100A4	0.041958	0.896986
606	HAGLROS	S100A4	0.244755	0.443262
607	SRP14	S100A4	0.643357	0.0240032
608	NAAA	S100A4	-0.265734	0.403833
609	PDE4C	S100A4	0.538462	0.0708943
610	CREBRF	S100A4	0.377622	0.226206
611	BAG5	S100A4	0.230769	0.470532
612	CKB	S100A4	0.0909091	0.778725
613	TXNRD1	S100A4	0.524476	0.0800194
614	MRPL52	S100A4	0.629371	0.0283197
615	MYO6	S100A4	-0.496503	0.100603
616	CD63	S100A4	0.0909091	0.778725
617	U2SURP	S100A4	0.832168	0.000785442
618	SNRPB2	S100A4	0.664336	0.0184527
619	PIM3	S100A4	-0.272727	0.391097
620	RPAIN	S100A4	-0.048951	0.879919
621	FAM177A1	S100A4	0.643357	0.0240032
622	SLC8A1	S100A4	0.195804	0.541936
623	ABHD12	S100A4	0.531469	0.0753623
624	KLF2	S100A4	-0.454545	0.137658
625	C14orf166	S100A4	0.664336	0.0184527
626	PIM1	S100A4	-0.244755	0.443262
627	HECTD1	S100A4	0.615385	0.0331699
628	PTK7	S100A4	-0.118881	0.712884
629	GMPR2	S100A4	0.636364	0.0260969
630	EMC4	S100A4	0.72028	0.00823977
631	ENC1	S100A4	0.195804	0.541936
632	MT-ND1	S100A4	0.573427	0.0512656
633	TMPRSS4	S100A4	0.797203	0.00190037
634	SCD5	S100A4	-0.0769231	0.812183
635	AATF	S100A4	0.503497	0.0951574
636	MYADM	S100A4	0.174825	0.586824
637	KLHDC2	S100A4	0.699301	0.0113742
638	GNL1	S100A4	0.244755	0.443262
639	AUTS2	S100A4	-0.594406	0.0415215
640	ALG2	S100A4	0.335664	0.286123
641	DNAJC3	S100A4	0.524476	0.0800194
642	KDSR	S100A4	-0.146853	0.648796
643	RPRD1A	S100A4	0.573427	0.0512656
644	PLPP2	S100A4	-0.174825	0.586824
645	RPS15	S100A4	0.58042	0.047856
646	EMC7	S100A4	0.566434	0.0548421
647	RPS29	S100A4	0.643357	0.0240032
648	SEMA3C	S100A4	-0.216783	0.498556
649	HSP90AB1	S100A4	0.58042	0.047856
650	EMC6	S100A4	0.622378	0.0306759
651	RPS23	S100A4	0.559441	0.0585895
652	LPIN2	S100A4	-0.0769231	0.812183
653	LITAF	S100A4	0.41958	0.174519
654	FBXO9	S100A4	0.622378	0.0306759
655	MLEC	S100A4	0.524476	0.0800194
656	COPB2	S100A4	0.545455	0.0666119
657	RING1	S100A4	0.398601	0.199335
658	CLDND1	S100A4	0.286713	0.366251
659	ARID4B	S100A4	0.552448	0.0625115
660	S100A4	S100A4	1	0
661	RPL23A	S100A4	0.496503	0.100603
662	PSMB5	S100A4	0.524476	0.0800194
663	GABARAPL2	S100A4	0.643357	0.0240032
664	TEAD2	S100A4	0.41958	0.174519
665	DPM3	S100A4	0.13986	0.664633
666	UROS	S100A4	0.573427	0.0512656
667	GNAS	S100A4	-0.482517	0.112109
668	DDX17	S100A4	-0.160839	0.617523
669	RPL38	S100A4	0.664336	0.0184527
670	RPS21	S100A4	0.538462	0.0708943
671	TP53BP2	S100A4	0.0559441	0.862898
672	IGBP1	S100A4	0.342657	0.275567
673	SLC25A29	S100A4	-0.153846	0.633091
674	PLA2G12A	S100A4	0.699301	0.0113742
675	BTG1	S100A4	0.391608	0.208063
676	NOSIP	S100A4	0.699301	0.0113742
677	ALKBH3	S100A4	0.874126	0.000200713
678	EIF5	S100A4	0.706294	0.0102452
679	AP1S1	S100A4	0.0629371	0.845931
680	NUDT3	S100A4	0.342657	0.275567
681	NDUFB4	S100A4	0.461538	0.130948
682	PDE9A	S100A4	0.776224	0.00299286
683	TMED10	S100A4	0.573427	0.0512656
684	NSA2	S100A4	0.643357	0.0240032
685	PPP1R1B	S100A4	-0.300699	0.34226
686	CLINT1	S100A4	0.594406	0.0415215
687	TERF2IP	S100A4	0.41958	0.174519
688	MIR4435-2HG	S100A4	0.552448	0.0625115
689	MAGEF1	S100A4	0.41958	0.174519
690	NMB	S100A4	0.230769	0.470532
691	SLC35B2	S100A4	0.776224	0.00299286
692	INSIG1	S100A4	0.188811	0.556737
693	BDP1	S100A4	0.188811	0.556737
694	MED13	S100A4	0.230769	0.470532
695	CYR61	S100A4	0.48951	0.106252
696	ZFP36	S100A4	-0.377622	0.226206
697	RPS18	S100A4	0.594406	0.0415215
698	TMX4	S100A4	-0.0839161	0.795415
699	TTC17	S100A4	0.622378	0.0306759
700	SELT	S100A4	0.776224	0.00299286
701	SLC25A36	S100A4	0.804196	0.00161477
702	RPL23	S100A4	0.594406	0.0415215
703	TRAPPC2L	S100A4	0.601399	0.0385885
704	CYSTM1	S100A4	0.587413	0.0446093
705	SERF2	S100A4	0.727273	0.00735503
706	NEDD8	S100A4	0.657343	0.0201855
707	ITGAV	S100A4	0.482517	0.112109
708	ARC	S100A4	-0.041958	0.896986
709	EIF2A	S100A4	0.734266	0.00654349
710	NDUFC1	S100A4	0.776224	0.00299286
711	RPS28	S100A4	0.552448	0.0625115
712	NDUFAF6	S100A4	0.58042	0.047856
713	DEK	S100A4	0.447552	0.144586
714	EGR2	S100A4	-0.174825	0.586824
715	GADD45B	S100A4	-0.160839	0.617523
716	SDR39U1	S100A4	0.748252	0.00512408
717	BPTF	S100A4	0.636364	0.0260969
718	TACSTD2	S100A4	0.65035	0.0220342
719	RPL10A	S100A4	0.643357	0.0240032
720	UQCRH	S100A4	0.559441	0.0585895
721	FAM3B	S100A4	0.160839	0.617523
722	TAF11	S100A4	0.503497	0.0951574
723	LRRC59	S100A4	0.545455	0.0666119
724	CRTAC1	S100A4	0.594406	0.0415215
725	DGKZ	S100A4	0.671329	0.0168315
726	STXBP6	S100A4	0.776224	0.00299286
727	ANXA1	S100A4	0.468531	0.124455
728	COTL1	S100A4	0.111888	0.729195
729	FKBP3	S100A4	0.517483	0.0848688
730	SUMO2	S100A4	0.769231	0.00344645
731	PMAIP1	S100A4	-0.251748	0.429919
732	SEMA3B	S100A4	-0.048951	0.879919
733	RPL28	S100A4	0.685315	0.013906
734	EGR1	S100A4	0.181818	0.571701
735	OXA1L	S100A4	0.573427	0.0512656
736	RPS27	S100A4	0.825175	0.000951363
737	ARL14EP	S100A4	0.636364	0.0260969
738	CYBA	S100A4	0.79021	0.00222314
739	PEX16	S100A4	0.692308	0.012593
740	FGFBP1	S100A4	0.0979021	0.762122
741	HLTF	S100A4	0.811189	0.00136332
742	FZD3	S100A4	0.356643	0.255138
743	TUSC3	S100A4	-0.041958	0.896986
744	LDOC1	S100A4	-0.146853	0.648796
745	CHCHD10	S100A4	0.741259	0.00580115
746	AP000769.1	S100A4	0.293706	0.354148
747	USMG5	S100A4	0.685315	0.013906
748	IGF2	S100A4	0.608392	0.035806
749	IGFBP2	S100A4	0.524476	0.0800194
750	TMOD1	S100A4	0.573427	0.0512656
751	SEPHS2	S100A4	0.72028	0.00823977
752	PKM	S100A4	0.615385	0.0331699
753	TNF	S100A4	0.587413	0.0446093
754	CXCL3	S100A4	0.0699301	0.829024
755	TMEM59	S100A4	0.671329	0.0168315
756	COX4I1	S100A4	0.706294	0.0102452
757	CD82	S100A4	0.769231	0.00344645
758	PAGE2	S100A4	0.0582464	0.857306
759	ERBB4	S100A4	0.727273	0.00735503
760	TP53I11	S100A4	0.51049	0.0899137
761	PRSS1	S100A4	0.678322	0.0153173
762	SFN	S100A4	0.293706	0.354148
763	SCARA3	S100A4	0.517483	0.0848688
764	C14orf2	S100A4	0.566434	0.0548421
765	BCAT1	S100A4	0.671329	0.0168315
766	RHOV	S100A4	0.524476	0.0800194
767	ALCAM	S100A4	0.202797	0.527302
768	NDUFB2	S100A4	0.475524	0.118176
769	RPL24	S100A4	0.517483	0.0848688
770	API5	S100A4	0.629371	0.0283197
