# Supplementary material for: Integration of scRNA-seq and bulk RNA-seq to reveal the association and potential molecular mechanisms of metabolic reprogramming regulated by lactylation and chemotherapy resistance in ovarian cancer
Source: Front Immunol. 2025 Feb 28;16:1513806. doi: 10.3389/fimmu.2025.1513806 (PMC11907005; doi:10.3389/fimmu.2025.1513806)
Supplement: Supplementary Table 11 — Protein-protein interaction network analysis result for marker genes in the resistant subgroup. [file Table11.xlsx]

## Sheet: Sheet1
#node1	node2	node1_string_id	node2_string_id	neighborhood_on_chromosome	gene_fusion	phylogenetic_cooccurrence	homology	coexpression	experimentally_determined_interaction	database_annotated	automated_textmining	combined_score
APMAP	MRPL20	9606.ENSP00000217456	9606.ENSP00000341082	0.096	0	0	0	0.689	0	0	0.219	0.761
APP	CD74	9606.ENSP00000284981	9606.ENSP00000009530	0	0	0	0	0.055	0	0	0.985	0.985
APP	UCHL1	9606.ENSP00000284981	9606.ENSP00000284440	0	0	0	0	0.09	0.536	0	0.447	0.746
APP	BGN	9606.ENSP00000284981	9606.ENSP00000327336	0	0	0	0	0.085	0.51	0	0.463	0.738
APP	PLTP	9606.ENSP00000284981	9606.ENSP00000417138	0	0	0	0	0.06	0	0.72	0.165	0.761
APP	SERPINA1	9606.ENSP00000284981	9606.ENSP00000416066	0	0	0	0	0	0	0.4	0.624	0.764
APP	GAPDH	9606.ENSP00000284981	9606.ENSP00000380070	0	0	0	0	0.056	0.069	0.9	0.806	0.98
AURKAIP1	MRPL51	9606.ENSP00000342676	9606.ENSP00000229238	0	0	0	0	0.185	0.815	0	0	0.842
AURKAIP1	MRPL20	9606.ENSP00000342676	9606.ENSP00000341082	0	0	0	0	0.286	0.815	0	0.065	0.865
BGN	SDC2	9606.ENSP00000327336	9606.ENSP00000307046	0	0	0	0	0.087	0.086	0.5	0.385	0.709
BGN	TGFBI	9606.ENSP00000327336	9606.ENSP00000416330	0	0	0	0	0.184	0.045	0	0.789	0.821
BST2	IFIT1	9606.ENSP00000252593	9606.ENSP00000360869	0	0	0	0	0.289	0	0	0.607	0.709
BST2	IFI6	9606.ENSP00000252593	9606.ENSP00000342513	0	0	0	0	0.521	0	0	0.487	0.744
BST2	MX1	9606.ENSP00000252593	9606.ENSP00000381601	0	0	0	0	0.442	0	0	0.663	0.804
BST2	IFITM1	9606.ENSP00000252593	9606.ENSP00000330825	0	0	0	0	0.553	0	0	0.594	0.81
BST2	ISG15	9606.ENSP00000252593	9606.ENSP00000496832	0	0	0	0	0.537	0	0	0.679	0.845
CCL2	ISG15	9606.ENSP00000225831	9606.ENSP00000496832	0	0	0	0	0.13	0	0	0.671	0.701
CCL2	GAPDH	9606.ENSP00000225831	9606.ENSP00000380070	0	0	0	0	0	0	0	0.729	0.729
CCL2	CXCL10	9606.ENSP00000225831	9606.ENSP00000305651	0	0	0	0	0.373	0	0.4	0.915	0.965
CCL2	CXCL17	9606.ENSP00000225831	9606.ENSP00000472467	0	0	0	0	0.042	0.994	0	0.378	0.996
CCND1	GAPDH	9606.ENSP00000227507	9606.ENSP00000380070	0	0	0	0	0.06	0	0	0.815	0.819
CD55	CFB	9606.ENSP00000356030	9606.ENSP00000416561	0	0	0	0.566	0.059	0.046	0.5	0.61	0.801
CD74	ISG15	9606.ENSP00000009530	9606.ENSP00000496832	0	0	0	0	0.309	0.418	0	0.345	0.714
CD74	HLA-B	9606.ENSP00000009530	9606.ENSP00000399168	0	0	0	0	0.367	0	0.54	0.37	0.8
CD74	RPL10	9606.ENSP00000009530	9606.ENSP00000413436	0.07	0	0	0	0.685	0.748	0	0.17	0.93
CD74	MRPL20	9606.ENSP00000009530	9606.ENSP00000341082	0.041	0	0	0	0.747	0.786	0	0.315	0.959
CD74	RPSA	9606.ENSP00000009530	9606.ENSP00000389351	0.07	0	0	0	0.829	0.84	0	0.347	0.981
CD74	HLA-DPB1	9606.ENSP00000009530	9606.ENSP00000408146	0	0	0	0	0.512	0.566	0.9	0.257	0.982
CD74	HLA-DMB	9606.ENSP00000009530	9606.ENSP00000398890	0	0	0	0	0.599	0.179	0.9	0.544	0.982
CD74	HLA-DPA1	9606.ENSP00000009530	9606.ENSP00000393566	0	0	0	0	0.811	0.294	0.9	0.587	0.993
CD74	HLA-DQA1	9606.ENSP00000009530	9606.ENSP00000339398	0	0	0	0	0.76	0.605	0.9	0.529	0.994
CD74	HLA-DRB1	9606.ENSP00000009530	9606.ENSP00000353099	0	0	0	0	0.552	0.931	0.54	0.708	0.995
CD74	HLA-DRA	9606.ENSP00000009530	9606.ENSP00000378786	0	0	0	0	0.852	0.94	0.9	0.664	0.999
CFB	SERPINA1	9606.ENSP00000416561	9606.ENSP00000416066	0	0	0	0	0.168	0.045	0	0.682	0.725
CXCL10	SAA1	9606.ENSP00000305651	9606.ENSP00000384906	0	0	0	0	0.072	0	0	0.782	0.789
CXCL10	MX1	9606.ENSP00000305651	9606.ENSP00000381601	0	0	0	0	0.412	0	0	0.729	0.834
CXCL10	IFIT1	9606.ENSP00000305651	9606.ENSP00000360869	0	0	0	0	0.379	0	0	0.86	0.91
CXCL10	ISG15	9606.ENSP00000305651	9606.ENSP00000496832	0	0	0	0	0.56	0	0	0.814	0.914
CXCL10	CXCL17	9606.ENSP00000305651	9606.ENSP00000472467	0	0	0	0	0.053	0.994	0	0.446	0.996
EDN3	OXTR	9606.ENSP00000337128	9606.ENSP00000324270	0	0	0	0	0	0.134	0.65	0.237	0.748
EIF2AK2	IFITM1	9606.ENSP00000233057	9606.ENSP00000330825	0	0	0	0	0.264	0	0	0.623	0.711
EIF2AK2	IFI27	9606.ENSP00000233057	9606.ENSP00000483430	0	0	0	0	0.4	0	0	0.572	0.732
EIF2AK2	IFI6	9606.ENSP00000233057	9606.ENSP00000342513	0	0	0	0	0.648	0	0	0.486	0.811
EIF2AK2	IFITM3	9606.ENSP00000233057	9606.ENSP00000382707	0	0	0	0	0.449	0	0	0.72	0.839
EIF2AK2	MX1	9606.ENSP00000233057	9606.ENSP00000381601	0	0	0	0	0.744	0.07	0.4	0.875	0.979
EIF2AK2	ISG15	9606.ENSP00000233057	9606.ENSP00000496832	0	0	0	0	0.905	0	0.5	0.83	0.991
EIF2AK2	IFIT1	9606.ENSP00000233057	9606.ENSP00000360869	0	0	0	0	0.654	0.091	0.9	0.808	0.993
ENO1	TPI1	9606.ENSP00000495530	9606.ENSP00000229270	0.111	0	0	0	0.905	0.767	0.289	0.899	0.998
ENO1	HLA-DRB1	9606.ENSP00000495530	9606.ENSP00000353099	0	0	0	0	0	0.902	0	0.432	0.942
ENO1	HLA-DRA	9606.ENSP00000495530	9606.ENSP00000378786	0	0	0	0	0.054	0.9	0	0.094	0.906
ENO1	GAPDH	9606.ENSP00000495530	9606.ENSP00000380070	0.079	0	0	0	0.897	0.765	0	0.925	0.998
